# Supplementary material for: Decoding drug tolerance: insights into the Rv0274 gene's role in isoniazid tolerance
Source: Front Microbiol. 2025 Nov 27;16:1697416. doi: 10.3389/fmicb.2025.1697416 (PMC12695796; doi:10.3389/fmicb.2025.1697416)
Supplement: Supplementary file 1 [file Supplementary_file_1.zip]

Archive with 114 entries (98 files):
- RNA_seq_expression/
- RNA_seq_expression/anosim/
- RNA_seq_expression/anosim/gene_tpm_anosim.xls
- RNA_seq_expression/anosim/gene_tpm_anosim_boxplot.pdf
- RNA_seq_expression/bray_tree/
- RNA_seq_expression/bray_tree/A.gene_tpm_bray_tree.pdf
- RNA_seq_expression/bray_tree/B.gene_tpm_bray_tree.pdf
- RNA_seq_expression/bray_tree/C.gene_tpm_bray_tree.pdf
- RNA_seq_expression/bray_tree/D.gene_tpm_bray_tree.pdf
- RNA_seq_expression/bray_tree/gene_tpm_bray_curtis_distance.xls
- RNA_seq_expression/bray_tree/gene_tpm_bray_tree.pdf
- RNA_seq_expression/bray_tree/groupmerge.gene_tpm_bray_tree.pdf
- RNA_seq_expression/corrlation/
- RNA_seq_expression/corrlation/gene_tpm_corrlation_heatmap.pdf
- RNA_seq_expression/corrlation/gene_tpm_pearson_corrlation.xls
- RNA_seq_expression/corrlation/groupmerge.gene_tpm_corrlation_heatmap.pdf
- RNA_seq_expression/density/
- RNA_seq_expression/density/gene_tpm_density.pdf
- RNA_seq_expression/dist_boxplot/
- RNA_seq_expression/dist_boxplot/gene_tpm_distance_boxplot.pdf
- RNA_seq_expression/dist_heatmap/
- RNA_seq_expression/dist_heatmap/gene_tpm_distance_heatmap.pdf
- RNA_seq_expression/dist_heatmap/groupmerge.gene_tpm_distance_heatmap.pdf
- RNA_seq_expression/expression/
- RNA_seq_expression/expression/gene_counts.addAnno.xls
- RNA_seq_expression/expression/gene_counts.xls
- RNA_seq_expression/expression/gene_expression.addAnno.xls
- RNA_seq_expression/expression/gene_expression.xls
- RNA_seq_expression/expression/gene_tpm.addAnno.xls
- RNA_seq_expression/expression/gene_tpm.xls
- RNA_seq_expression/gene_saturation/
- RNA_seq_expression/gene_saturation/D0274-1.gene_saturation.pdf
- RNA_seq_expression/gene_saturation/D0274-1.gene_saturation.xls
- RNA_seq_expression/gene_saturation/D0274-2.gene_saturation.pdf
- RNA_seq_expression/gene_saturation/D0274-2.gene_saturation.xls
- RNA_seq_expression/gene_saturation/D0274-3.gene_saturation.pdf
- RNA_seq_expression/gene_saturation/D0274-3.gene_saturation.xls
- RNA_seq_expression/gene_saturation/DINH-1.gene_saturation.pdf
- RNA_seq_expression/gene_saturation/DINH-1.gene_saturation.xls
- RNA_seq_expression/gene_saturation/DINH-2.gene_saturation.pdf
- RNA_seq_expression/gene_saturation/DINH-2.gene_saturation.xls
- RNA_seq_expression/gene_saturation/DINH-3.gene_saturation.pdf
- RNA_seq_expression/gene_saturation/DINH-3.gene_saturation.xls
- RNA_seq_expression/gene_saturation/W0274-1.gene_saturation.pdf
- RNA_seq_expression/gene_saturation/W0274-1.gene_saturation.xls
- RNA_seq_expression/gene_saturation/W0274-2.gene_saturation.pdf
- RNA_seq_expression/gene_saturation/W0274-2.gene_saturation.xls
- RNA_seq_expression/gene_saturation/W0274-3.gene_saturation.pdf
- RNA_seq_expression/gene_saturation/W0274-3.gene_saturation.xls
- RNA_seq_expression/gene_saturation/WINH-1.gene_saturation.pdf
- RNA_seq_expression/gene_saturation/WINH-1.gene_saturation.xls
- RNA_seq_expression/gene_saturation/WINH-2.gene_saturation.pdf
- RNA_seq_expression/gene_saturation/WINH-2.gene_saturation.xls
- RNA_seq_expression/gene_saturation/WINH-3.gene_saturation.pdf
- RNA_seq_expression/gene_saturation/WINH-3.gene_saturation.xls
- RNA_seq_expression/nmds/
- RNA_seq_expression/nmds/gene_tpm_nmds.pdf
- RNA_seq_expression/nmds/gene_tpm_nmds_axis.xls
- RNA_seq_expression/nmds/groupmerge.gene_tpm_nmds.pdf
- RNA_seq_expression/pca/
- RNA_seq_expression/pca/gene_tpm_pc_axis.xls
- RNA_seq_expression/pca/gene_tpm_pca.pdf
- RNA_seq_expression/pca/groupmerge.gene_tpm_pca.pdf
- RNA_seq_expression/pcoa/
- RNA_seq_expression/pcoa/gene_tpm_pco_axis.xls
- RNA_seq_expression/pcoa/gene_tpm_pcoa.pdf
- RNA_seq_expression/pcoa/groupmerge.gene_tpm_pcoa.pdf
- RNA_seq_expression/replicate/
- RNA_seq_expression/replicate/D0274-2_vs_D0274-1.gene_tpm_replicate_correlation.pdf
- RNA_seq_expression/replicate/D0274-3_vs_D0274-1.gene_tpm_replicate_correlation.pdf
- RNA_seq_expression/replicate/D0274-3_vs_D0274-2.gene_tpm_replicate_correlation.pdf
- RNA_seq_expression/replicate/DINH-2_vs_DINH-1.gene_tpm_replicate_correlation.pdf
- RNA_seq_expression/replicate/DINH-3_vs_DINH-1.gene_tpm_replicate_correlation.pdf
- RNA_seq_expression/replicate/DINH-3_vs_DINH-2.gene_tpm_replicate_correlation.pdf
- RNA_seq_expression/replicate/W0274-2_vs_W0274-1.gene_tpm_replicate_correlation.pdf
- RNA_seq_expression/replicate/W0274-3_vs_W0274-1.gene_tpm_replicate_correlation.pdf
- RNA_seq_expression/replicate/W0274-3_vs_W0274-2.gene_tpm_replicate_correlation.pdf
- RNA_seq_expression/replicate/WINH-2_vs_WINH-1.gene_tpm_replicate_correlation.pdf
- RNA_seq_expression/replicate/WINH-3_vs_WINH-1.gene_tpm_replicate_correlation.pdf
- RNA_seq_expression/replicate/WINH-3_vs_WINH-2.gene_tpm_replicate_correlation.pdf
- RNA_seq_expression/tpm_saturation/
- RNA_seq_expression/tpm_saturation/D0274-1.tpm_saturation.pdf
- RNA_seq_expression/tpm_saturation/D0274-1.tpm_saturation.xls
- RNA_seq_expression/tpm_saturation/D0274-2.tpm_saturation.pdf
- RNA_seq_expression/tpm_saturation/D0274-2.tpm_saturation.xls
- RNA_seq_expression/tpm_saturation/D0274-3.tpm_saturation.pdf
- RNA_seq_expression/tpm_saturation/D0274-3.tpm_saturation.xls
- RNA_seq_expression/tpm_saturation/DINH-1.tpm_saturation.pdf
- RNA_seq_expression/tpm_saturation/DINH-1.tpm_saturation.xls
- RNA_seq_expression/tpm_saturation/DINH-2.tpm_saturation.pdf
- RNA_seq_expression/tpm_saturation/DINH-2.tpm_saturation.xls
- RNA_seq_expression/tpm_saturation/DINH-3.tpm_saturation.pdf
- RNA_seq_expression/tpm_saturation/DINH-3.tpm_saturation.xls
- RNA_seq_expression/tpm_saturation/W0274-1.tpm_saturation.pdf
- RNA_seq_expression/tpm_saturation/W0274-1.tpm_saturation.xls
- RNA_seq_expression/tpm_saturation/W0274-2.tpm_saturation.pdf
- RNA_seq_expression/tpm_saturation/W0274-2.tpm_saturation.xls
- RNA_seq_expression/tpm_saturation/W0274-3.tpm_saturation.pdf
- RNA_seq_expression/tpm_saturation/W0274-3.tpm_saturation.xls
- RNA_seq_expression/tpm_saturation/WINH-1.tpm_saturation.pdf
- RNA_seq_expression/tpm_saturation/WINH-1.tpm_saturation.xls
- RNA_seq_expression/tpm_saturation/WINH-2.tpm_saturation.pdf
- RNA_seq_expression/tpm_saturation/WINH-2.tpm_saturation.xls
- RNA_seq_expression/tpm_saturation/WINH-3.tpm_saturation.pdf
- RNA_seq_expression/tpm_saturation/WINH-3.tpm_saturation.xls
- RNA_seq_expression/venn/
- RNA_seq_expression/venn/A.gene_tpm_venn.pdf
- RNA_seq_expression/venn/B.gene_tpm_venn.pdf
- RNA_seq_expression/venn/C.gene_tpm_venn.pdf
- RNA_seq_expression/venn/D.gene_tpm_venn.pdf
- RNA_seq_expression/venn/gene_tpm_core_flower.pdf
- RNA_seq_expression/venn/groupmerge.gene_tpm_venn.pdf
- RNA_seq_expression/violin/
- RNA_seq_expression/violin/gene_tpm_violin.pdf
