# Supplementary material for: Decoding drug tolerance: insights into the Rv0274 gene's role in isoniazid tolerance
Source: Front Microbiol. 2025 Nov 27;16:1697416. doi: 10.3389/fmicb.2025.1697416 (PMC12695796; doi:10.3389/fmicb.2025.1697416)
Supplement: Supplementary file 1 [file Supplementary_file_1.zip › RNA_seq_expression/anosim/gene_tpm_anosim.xls]

	comparison	ANOSIM statistic R	P Value	permutations
1	A-B	-0.148148148148148	0.9	719
2	A-C	1	0.1	719
3	A-D	1	0.1	719
4	B-C	1	0.1	719
5	B-D	1	0.1	719
6	C-D	-0.185185185185185	0.7	719
7	Between	0.62037037037037	0.006	999
