# Supplementary material for: Decoding drug tolerance: insights into the Rv0274 gene's role in isoniazid tolerance
Source: Front Microbiol. 2025 Nov 27;16:1697416. doi: 10.3389/fmicb.2025.1697416 (PMC12695796; doi:10.3389/fmicb.2025.1697416)
Supplement: Supplementary file 1 [file Supplementary_file_1.zip › RNA_seq_expression/bray_tree/gene_tpm_bray_curtis_distance.xls]

	W0274-1	W0274-2	W0274-3	D0274-1	D0274-2	D0274-3	WINH-1	WINH-2	WINH-3	DINH-1	DINH-2	DINH-3
W0274-1	0	0.117326166814444	0.0953820176305613	0.0735268494854861	0.0646811964681195	0.155585903331057	0.648524961213125	0.485933902570331	0.619959658099798	0.644979551895497	0.500208805031321	0.676534652209407
W0274-2	0.117326166814444	0	0.154108285736464	0.0853775760942792	0.116951852720055	0.221971027848112	0.624316927622954	0.46559924222416	0.59438129112374	0.619455424291831	0.478970458656624	0.649508662573704
W0274-3	0.0953820176305613	0.154108285736464	0	0.119257159633428	0.0687939989432198	0.173167827207448	0.669900521844527	0.506490147662254	0.640823397428816	0.665127886281973	0.521587163885691	0.697085484252267
D0274-1	0.0735268494854861	0.0853775760942792	0.119257159633428	0	0.0665641633358957	0.183480513303898	0.638433786156622	0.478822187753117	0.609824986821004	0.634354955263719	0.4928839773221	0.665636943405417
D0274-2	0.0646811964681195	0.116951852720055	0.0687939989432198	0.0665641633358957	0	0.170008150749797	0.649652963723972	0.486326406884689	0.620702429138631	0.645057224165449	0.500674320134864	0.67717951610385
D0274-3	0.155585903331057	0.221971027848112	0.173167827207448	0.183480513303898	0.170008150749797	0	0.660235823976419	0.496849435409572	0.632112954146446	0.658222587531144	0.513285737832144	0.690594231658405
WINH-1	0.648524961213125	0.624316927622954	0.669900521844527	0.638433786156622	0.649652963723972	0.660235823976419	0	0.198398474048046	0.0624193287516134	0.0647244476212668	0.191622328952792	0.16909369507281
WINH-2	0.485933902570331	0.46559924222416	0.506490147662254	0.478822187753117	0.486326406884689	0.496849435409572	0.198398474048046	0	0.172654391367281	0.195613107276164	0.0591053706150101	0.290378590000002
WINH-3	0.619959658099798	0.59438129112374	0.640823397428816	0.609824986821004	0.620702429138631	0.632112954146446	0.0624193287516134	0.172654391367281	0	0.0742477779933611	0.165719062400502	0.183842711838428
DINH-1	0.644979551895497	0.619455424291831	0.665127886281973	0.634354955263719	0.645057224165449	0.658222587531144	0.0647244476212668	0.195613107276164	0.0742477779933611	0	0.183318448661904	0.169536573145729
DINH-2	0.500208805031321	0.478970458656624	0.521587163885691	0.4928839773221	0.500674320134864	0.513285737832144	0.191622328952792	0.0591053706150101	0.165719062400502	0.183318448661904	0	0.27012727686973
DINH-3	0.676534652209407	0.649508662573704	0.697085484252267	0.665636943405417	0.67717951610385	0.690594231658405	0.16909369507281	0.290378590000002	0.183842711838428	0.169536573145729	0.27012727686973	0
