# Supplementary material for: Decoding drug tolerance: insights into the Rv0274 gene's role in isoniazid tolerance
Source: Front Microbiol. 2025 Nov 27;16:1697416. doi: 10.3389/fmicb.2025.1697416 (PMC12695796; doi:10.3389/fmicb.2025.1697416)
Supplement: Supplementary file 1 [file Supplementary_file_1.zip › RNA_seq_expression/corrlation/gene_tpm_pearson_corrlation.xls]

	W0274-1	W0274-2	W0274-3	D0274-1	D0274-2	D0274-3	WINH-1	WINH-2	WINH-3	DINH-1	DINH-2	DINH-3
W0274-1	1	0.999352764906865	0.997263591623724	0.999699946616693	0.999599776047582	0.996316716069446	0.984195584154589	0.990900556629915	0.986031790880808	0.982653052218592	0.990733975977777	0.976068301851362
W0274-2	0.999352764906865	1	0.995202448944189	0.999721094166671	0.998643114691353	0.996657652133136	0.985347263688256	0.991939992417699	0.987154187532597	0.983883803960438	0.99175944073822	0.97751631094438
W0274-3	0.997263591623724	0.995202448944189	1	0.995875680775114	0.998643415131132	0.989987757195674	0.9734934939885	0.980591536200621	0.975216806207627	0.972330963712548	0.980570348225833	0.965407478203883
D0274-1	0.999699946616693	0.999721094166671	0.995875680775114	1	0.999142674608382	0.996981797917487	0.985420973847715	0.992077407394594	0.987256324903449	0.983892528698438	0.991885419019157	0.977336198626541
D0274-2	0.999599776047582	0.998643114691353	0.998643415131132	0.999142674608382	1	0.994615355541308	0.981268473360515	0.98811142363267	0.983049598546663	0.979908312603141	0.987997734539497	0.973166869049173
D0274-3	0.996316716069446	0.996657652133136	0.989987757195674	0.996981797917487	0.994615355541308	1	0.987972960785969	0.994477901419486	0.989892019889924	0.986079691792274	0.994045691973181	0.979707891084993
WINH-1	0.984195584154589	0.985347263688256	0.9734934939885	0.985420973847715	0.981268473360515	0.987972960785969	1	0.997299083808263	0.999653967753927	0.998960106547688	0.997714931225186	0.9943195444076
WINH-2	0.990900556629915	0.991939992417699	0.980591536200621	0.992077407394594	0.98811142363267	0.994477901419486	0.997299083808263	1	0.998353842741914	0.996018373480513	0.999874741890764	0.989596227985351
WINH-3	0.986031790880808	0.987154187532597	0.975216806207627	0.987256324903449	0.983049598546663	0.989892019889924	0.999653967753927	0.998353842741914	1	0.998892832898501	0.998641614699109	0.99387224122232
DINH-1	0.982653052218592	0.983883803960438	0.972330963712548	0.983892528698438	0.979908312603141	0.986079691792274	0.998960106547688	0.996018373480513	0.998892832898501	1	0.996602365093762	0.993834261846145
DINH-2	0.990733975977777	0.99175944073822	0.980570348225833	0.991885419019157	0.987997734539497	0.994045691973181	0.997714931225186	0.999874741890764	0.998641614699109	0.996602365093762	1	0.990852288444488
DINH-3	0.976068301851362	0.97751631094438	0.965407478203883	0.977336198626541	0.973166869049173	0.979707891084993	0.9943195444076	0.989596227985351	0.99387224122232	0.993834261846145	0.990852288444488	1
