# Supplementary material for: Decoding drug tolerance: insights into the Rv0274 gene's role in isoniazid tolerance
Source: Front Microbiol. 2025 Nov 27;16:1697416. doi: 10.3389/fmicb.2025.1697416 (PMC12695796; doi:10.3389/fmicb.2025.1697416)
Supplement: Supplementary file 1 [file Supplementary_file_1.zip › RNA_seq_expression/expression/gene_counts.xls]

	W0274-1	W0274-2	W0274-3	D0274-1	D0274-2	D0274-3	WINH-1	WINH-2	WINH-3	DINH-1	DINH-2	DINH-3
FOB87_RS25510	600	888	843	542	811	843	94	79	91	88	127	148
FOB87_RS25515	2025	2591	3041	2135	2781	3663	126	338	107	220	383	185
FOB87_RS30730	11	15	16	10	9	10	60	40	58	61	65	69
FOB87_RS27215	1	12	3	1	6	11	5	8	7	10	14	15
FOB87_RS30735	63	55	58	43	83	75	142	126	140	161	125	136
FOB87_RS03985	13	29	14	10	7	16	103	54	103	105	66	111
FOB87_RS26305	22	46	15	28	43	9	40	20	48	88	38	62
FOB87_RS03980	6	12	7	7	5	5	69	28	48	52	47	101
FOB87_RS26300	31	46	24	24	23	14	49	25	62	95	38	63
FOB87_RS32995	73	112	30	28	37	112	2495	2881	3392	3513	5736	4922
FOB87_RS32990	41	61	23	32	36	38	435	386	463	406	494	440
FOB87_RS19530	157	171	178	161	177	407	431	427	468	516	549	314
FOB87_RS19535	273	444	308	318	253	144	425	406	491	563	570	414
FOB87_RS28440	24	74	23	38	36	27	913	888	1020	1189	1039	1403
FOB87_RS28830	174	373	144	156	133	217	349	531	384	387	805	503
FOB87_RS15645	609	480	703	369	663	848	3274	3099	3766	3149	3642	2329
FOB87_RS12340	1	2	4	2	2	10	3	3	2	6	0	4
FOB87_RS12615	44	92	28	53	31	50	909	478	846	812	548	1126
FOB87_RS12345	2	2	2	5	2	2	10	0	1	6	4	3
FOB87_RS15640	204	241	158	163	183	162	1471	1327	1786	1487	1664	977
FOB87_RS12610	1248	1134	1130	924	1379	1335	1862	2184	2030	2148	2757	1802
FOB87_RS03185	12	7	15	10	15	24	41	35	32	39	68	43
FOB87_RS03180	2	3	1	1	2	0	16	11	18	13	24	8
FOB87_RS28835	8	12	11	8	9	13	40	58	59	66	71	68
FOB87_RS27400	43	51	19	28	26	37	48	37	58	60	41	54
FOB87_RS07530	58	189	42	149	98	38	237	173	397	241	203	227
FOB87_RS29830	7	14	10	2	5	9	1	0	1	4	1	3
FOB87_RS22795	17	30	20	16	17	27	82	42	78	60	48	92
FOB87_RS22790	26	89	18	28	23	20	358	196	369	304	273	340
FOB87_RS15350	144	102	48	144	67	169	474	338	425	460	487	540
FOB87_RS27405	4	11	2	2	4	5	76	62	68	58	92	82
FOB87_RS23325	254	1087	144	298	179	314	420	230	402	285	250	381
FOB87_RS23770	93	246	102	132	72	126	592	256	613	439	265	657
FOB87_RS00985	104	216	42	128	63	67	1094	727	1167	1462	1030	1047
FOB87_RS00980	0	0	0	0	1	0	3	1	4	2	2	2
FOB87_RS31460	11	40	14	16	18	40	695	584	858	710	682	550
FOB87_RS31465	3	11	2	3	4	4	776	171	673	711	287	250
FOB87_RS22420	8	24	3	6	12	12	387	203	417	389	306	432
FOB87_RS22425	107	135	90	52	89	246	1052	753	1029	972	864	988
FOB87_RS23775	100	350	101	143	135	120	1133	602	1279	968	680	1116
FOB87_RS33645	0	2	1	0	0	1	8	12	9	5	6	8
FOB87_RS16510	3	3	6	3	1	2	50	26	59	70	47	54
FOB87_RS29045	19	40	19	32	29	1	50	33	59	62	37	37
FOB87_RS13565	76	103	68	64	74	93	839	583	832	818	683	826
FOB87_RS29040	6	9	8	8	13	13	17	32	24	31	66	21
FOB87_RS16515	2	10	5	1	5	8	74	66	100	71	84	88
FOB87_RS13560	284	496	156	495	212	131	104	86	128	131	104	111
FOB87_RS21210	4	9	2	4	5	3	285	179	317	261	250	285
FOB87_RS21215	93	66	95	61	91	138	1332	656	1361	1238	899	1576
FOB87_RS02165	72	176	62	73	72	110	1378	1211	1310	1288	1557	2096
FOB87_RS02160	101	183	74	76	69	78	2224	1463	2142	2042	2049	3337
FOB87_RS10260	373	473	484	252	351	432	546	369	619	704	569	2037
FOB87_RS24410	9	45	4	10	34	23	166	167	173	158	190	155
FOB87_RS10915	6	1	10	0	5	12	38	24	55	38	22	31
FOB87_RS10265	434	469	514	278	431	403	1027	621	1181	1217	970	3200
FOB87_RS10910	267	376	358	192	221	578	109	155	107	114	150	151
FOB87_RS01120	37	56	57	59	87	51	16	11	9	21	35	11
FOB87_RS01125	3	5	9	9	2	13	6	7	4	8	10	9
FOB87_RS21425	14	18	19	21	23	13	92	102	103	64	166	45
FOB87_RS18280	25	50	19	28	17	35	39	26	28	17	51	85
FOB87_RS24415	169	227	85	154	126	161	492	330	587	741	542	438
FOB87_RS21420	108	302	83	144	136	79	641	369	681	868	716	2776
FOB87_RS05800	62	68	53	40	65	49	1017	732	1095	1047	851	967
FOB87_RS15355	533	452	161	538	218	440	768	541	832	801	936	617
FOB87_RS05805	48	138	35	49	46	61	244	220	208	196	272	234
FOB87_RS07660	156	268	167	126	165	205	1271	977	1155	1117	1266	2030
FOB87_RS02290	12	11	20	9	18	28	13	12	11	9	13	18
FOB87_RS07665	9	11	3	5	2	5	120	77	126	86	92	166
FOB87_RS02295	21	7	48	23	44	81	3	7	4	7	11	11
FOB87_RS30930	24	97	17	34	24	8	145	97	153	169	157	161
FOB87_RS06130	16	67	17	24	22	10	1931	1401	2237	1951	1998	2023
FOB87_RS06135	13	40	8	9	11	19	822	542	823	808	687	1068
FOB87_RS30935	8	28	1	7	11	3	42	18	61	45	34	62
FOB87_RS08865	21	9	53	41	29	42	17	6	13	11	8	16
FOB87_RS08860	4	2	7	7	8	8	3	4	6	4	3	5
FOB87_RS24485	111	142	80	76	94	110	627	487	664	692	662	739
FOB87_RS32205	220	188	219	155	222	454	1341	965	1409	1286	1129	1165
FOB87_RS32200	9	24	9	10	16	5	193	148	188	201	196	183
FOB87_RS24480	43	56	38	43	40	42	243	216	262	265	284	280
FOB87_RS28700	3	17	5	9	8	8	21	18	16	23	15	21
FOB87_RS28795	88	110	92	93	82	66	292	276	350	381	312	302
FOB87_RS17640	277	318	331	214	259	353	203	161	198	213	208	230
FOB87_RS17645	675	588	728	487	541	795	283	234	278	302	351	400
FOB87_RS28790	349	731	285	394	228	240	649	560	796	793	895	1370
FOB87_RS26935	2	3	3	3	1	5	18	11	17	20	16	9
FOB87_RS20030	20	14	8	5	2	9	245	197	256	248	258	318
FOB87_RS26930	1	3	2	0	1	1	7	5	8	7	8	5
FOB87_RS20035	28	45	27	19	43	61	92	109	101	97	140	57
FOB87_RS16330	513	282	594	355	476	842	180	226	175	195	247	139
FOB87_RS23215	36	55	41	52	59	45	97	39	81	68	67	122
FOB87_RS23210	22	21	18	6	17	34	87	50	75	91	72	120
FOB87_RS00290	34	55	44	34	29	68	180	145	203	201	166	183
FOB87_RS24260	0	0	0	0	0	0	1	0	3	4	1	3
FOB87_RS00295	0	1	0	0	0	0	1	0	0	2	1	0
FOB87_RS24265	2	2	1	2	1	3	5	5	7	10	9	9
FOB87_RS16335	3	3	0	5	3	0	3	4	12	9	15	11
FOB87_RS02835	47	66	49	41	49	43	57	43	65	58	41	94
FOB87_RS02830	34	49	21	19	30	33	202	139	193	205	189	398
FOB87_RS27680	296	334	365	266	407	887	521	330	661	697	336	681
FOB87_RS27685	161	148	158	109	180	419	405	548	562	541	531	418
FOB87_RS09110	7	14	8	10	9	11	35	18	44	23	31	29
FOB87_RS09445	25	55	29	27	31	29	223	148	260	240	251	189
FOB87_RS09115	12	42	4	15	9	7	8	11	11	9	16	27
FOB87_RS09440	21	63	18	23	25	9	21	13	18	20	22	65
FOB87_RS03400	3	4	0	2	2	5	72	28	70	73	15	78
FOB87_RS03405	5	6	3	2	9	1	75	57	92	67	98	75
FOB87_RS08240	36271	36926	47493	32476	38364	56525	16211	26413	19372	19000	32353	8366
FOB87_RS08245	2588	2062	4470	2037	2561	5597	707	883	774	734	1062	661
FOB87_RS00475	267	866	125	356	203	186	168	132	177	184	163	169
FOB87_RS00470	7	8	4	10	9	9	22	6	12	11	10	14
FOB87_RS14345	1	5	5	0	0	2	25	11	26	11	22	15
FOB87_RS14340	0	0	1	2	2	0	3	4	8	5	3	5
FOB87_RS33000	1041	2436	1205	1002	1229	1204	1233	1520	1285	1361	2048	1029
FOB87_RS33005	392	1031	503	403	513	602	166	213	146	157	265	150
FOB87_RS15250	385	1086	210	752	341	431	48	58	57	33	64	39
FOB87_RS23180	206	108	259	145	206	423	379	377	466	412	433	290
FOB87_RS22160	33	93	33	46	16	50	334	265	379	358	333	287
FOB87_RS33345	0	0	0	0	0	0	0	0	0	0	0	0
FOB87_RS33340	0	0	0	0	0	0	0	0	0	0	0	0
FOB87_RS06340	153	106	152	81	171	144	166	142	175	202	201	142
FOB87_RS03820	143	123	107	134	98	258	351	306	365	344	349	348
FOB87_RS06345	111	202	79	96	99	88	1142	969	1342	1145	1176	1217
FOB87_RS11735	1590	3758	1435	1325	1443	1179	150	201	192	201	313	96
FOB87_RS22300	31	39	24	29	30	64	42	54	43	55	73	34
FOB87_RS11730	113	180	49	96	65	114	387	486	454	390	565	304
FOB87_RS22305	172	178	150	124	164	263	239	210	206	208	233	160
FOB87_RS28870	91	186	62	96	79	129	313	251	325	383	435	562
FOB87_RS11080	1097	768	1306	1249	1105	173	151	79	139	177	192	180
FOB87_RS11085	623	369	747	557	593	149	51	47	63	56	85	54
FOB87_RS04570	11	3	11	8	10	21	71	19	52	46	24	82
FOB87_RS31385	509	845	371	602	476	485	228	156	287	237	239	590
FOB87_RS04575	4	2	3	2	3	6	50	19	46	29	31	70
FOB87_RS12420	60	58	30	52	46	61	86	85	81	90	136	228
FOB87_RS15435	330	601	251	227	322	351	4429	3919	4682	4668	4456	3899
FOB87_RS12425	76	220	49	131	108	289	116	151	99	123	147	155
FOB87_RS15430	54	98	47	42	49	56	456	404	434	443	563	409
FOB87_RS13820	0	0	0	0	0	0	90	21	98	79	40	179
FOB87_RS13825	2	1	1	2	1	2	51	17	46	36	39	64
FOB87_RS19705	3	6	8	6	10	14	28	9	38	24	20	47
FOB87_RS13770	2488	2220	2331	1957	2300	1932	5590	5171	6394	6301	6579	4099
FOB87_RS19700	54	107	36	56	51	78	402	284	413	377	320	355
FOB87_RS13775	55	217	27	83	47	37	32	19	33	28	26	39
FOB87_RS11550	28	35	23	25	16	37	13	3	5	7	6	25
FOB87_RS27875	297	311	395	1208	1550	781	100	128	93	171	241	129
FOB87_RS11880	18	21	6	5	15	6	251	151	244	215	222	307
FOB87_RS11555	87	172	109	67	78	76	15	3	11	10	20	26
FOB87_RS11885	49	117	25	41	36	32	542	474	580	588	722	629
FOB87_RS27870	271	250	412	773	932	645	119	137	126	148	179	111
FOB87_RS15255	700	1648	482	1092	700	751	5	7	4	4	7	4
FOB87_RS01910	12	11	9	10	17	6	7	10	14	13	29	19
FOB87_RS30695	58	88	37	42	31	69	1574	1734	1622	2301	2348	1627
FOB87_RS01915	76	149	37	113	66	71	152	112	169	130	144	170
FOB87_RS30690	73	267	43	120	68	51	534	256	585	509	387	391
FOB87_RS32835	15	30	16	25	9	38	81	62	91	94	90	90
FOB87_RS32830	47	80	31	32	30	36	204	187	238	233	180	264
FOB87_RS06650	99	243	58	113	75	123	983	1046	1002	1117	1354	916
FOB87_RS25655	87	188	88	88	108	86	1895	1390	1968	2090	1662	1694
FOB87_RS25305	45	72	56	34	49	69	437	249	472	553	359	420
FOB87_RS25650	2	10	2	3	3	4	68	91	70	116	137	81
FOB87_RS25300	189	182	138	121	128	302	1104	702	1306	1341	901	1031
FOB87_RS12285	114	172	105	144	113	184	369	353	462	399	511	323
FOB87_RS12280	1186	1007	1231	1159	1304	808	1759	1766	2294	1836	2424	1502
FOB87_RS33895	8	8	6	6	10	11	3	0	1	1	5	3
FOB87_RS02555	1	1	1	0	1	2	9	2	2	10	0	15
FOB87_RS17075	9	23	6	8	9	8	92	87	84	95	97	60
FOB87_RS17070	13	24	16	14	16	13	165	128	203	144	140	135
FOB87_RS07870	18	52	8	22	5	6	71	38	64	73	35	71
FOB87_RS13480	0	3	3	2	1	2	30	16	42	47	31	41
FOB87_RS13485	34	84	31	27	36	54	447	346	462	425	401	942
FOB87_RS21020	3958	5819	4860	3997	4530	8515	116	281	108	228	315	227
FOB87_RS21025	7800	9173	9762	8522	9340	12774	315	1302	366	668	1469	442
FOB87_RS17250	131	117	141	83	127	262	1179	1175	1300	1091	1373	757
FOB87_RS17255	173	127	223	139	220	231	977	1058	1197	1051	1501	577
FOB87_RS02330	350	561	371	391	323	446	306	285	350	375	465	585
FOB87_RS02620	32	32	16	31	34	80	156	148	198	150	169	199
FOB87_RS02335	195	256	183	201	140	78	54	42	64	60	63	106
FOB87_RS02625	22	21	15	20	30	23	208	145	184	199	158	245
FOB87_RS31255	0	0	0	0	2	1	3	10	9	9	3	8
FOB87_RS31250	1	4	1	0	2	0	7	9	5	13	10	5
FOB87_RS16705	5	13	8	12	11	27	4557	403	3609	3589	863	884
FOB87_RS16700	0	1	1	0	2	3	1194	64	739	850	158	352
FOB87_RS21535	0	1	0	0	0	0	3	1	3	0	3	0
FOB87_RS21530	7	14	8	9	6	9	3	1	2	6	3	3
FOB87_RS20775	2	3	1	1	2	0	0	2	1	5	2	26
FOB87_RS20950	0	0	0	2	1	1	0	1	2	2	2	1
FOB87_RS20955	3	9	0	2	1	6	1	4	2	2	4	2
FOB87_RS20770	2	6	3	1	0	2	0	2	0	2	8	17
FOB87_RS10700	66	77	56	34	55	85	867	819	880	802	874	605
FOB87_RS10705	74	328	58	144	107	69	3130	1741	3776	4456	2654	4834
FOB87_RS06830	47	42	58	57	81	55	32	24	64	42	45	72
FOB87_RS06835	76	27	75	82	82	96	51	38	66	53	53	74
FOB87_RS08475	8	9	5	3	2	9	115	64	109	86	94	169
FOB87_RS23970	76	39	80	31	62	74	81	70	74	132	108	62
FOB87_RS08470	21	65	0	19	18	27	76	104	82	116	104	79
FOB87_RS23975	10	9	9	14	8	8	53	37	51	58	28	59
FOB87_RS31680	33	28	47	45	32	39	11	9	12	11	10	21
FOB87_RS00660	121	253	68	50	66	77	14	10	15	15	15	24
FOB87_RS00665	411	294	346	243	271	887	32	28	32	30	76	38
FOB87_RS27095	99	393	46	152	56	113	474	496	616	801	519	338
FOB87_RS14280	4	3	2	5	1	5	15	7	21	14	11	24
FOB87_RS29300	50	236	49	67	60	15	41	28	52	34	58	58
FOB87_RS27090	162	449	85	196	82	140	412	324	502	609	507	277
FOB87_RS14285	24	14	23	23	21	25	57	34	61	47	41	64
FOB87_RS09305	14	54	17	12	22	9	474	253	498	453	434	621
FOB87_RS04740	3	1	3	2	3	5	16	9	23	15	19	15
FOB87_RS04965	95	109	117	95	145	99	475	281	552	437	363	458
FOB87_RS09300	71	266	81	136	90	62	99	113	142	116	140	129
FOB87_RS04960	281	127	355	170	333	377	260	239	350	245	292	269
FOB87_RS04745	2	3	0	0	1	0	45	23	85	59	31	50
FOB87_RS23055	46	62	39	50	52	78	446	437	499	493	455	396
FOB87_RS29305	22	37	27	22	33	81	1871	2091	2093	2034	2649	704
FOB87_RS18135	2	1	1	0	0	0	2	3	1	4	1	4
FOB87_RS18130	2	2	0	3	2	4	6	1	2	4	5	5
FOB87_RS08650	99	32	87	59	95	56	10	13	23	15	22	21
FOB87_RS08655	307	149	317	168	312	260	40	55	49	41	74	28
FOB87_RS26570	22	24	22	18	16	7	72	57	89	94	78	91
FOB87_RS05030	16	28	21	20	22	32	296	279	270	272	305	367
FOB87_RS05565	366	641	262	383	247	328	787	614	970	821	866	1125
FOB87_RS05560	221	490	110	258	160	393	644	689	674	783	911	711
FOB87_RS14755	2	0	1	1	1	0	2	0	3	1	1	2
FOB87_RS28215	2	3	0	1	0	0	6	5	6	13	6	6
FOB87_RS14750	1	3	2	5	2	0	13	6	12	13	4	10
FOB87_RS28210	38	21	52	29	47	57	68	58	59	93	64	72
FOB87_RS25530	4	4	3	2	1	3	3	4	3	3	7	2
FOB87_RS25825	42	112	33	51	39	57	1877	1832	2101	2085	2291	2020
FOB87_RS25535	3	6	11	8	9	43	12	19	11	2	6	3
FOB87_RS25820	6	20	10	8	7	14	839	598	931	913	771	1154
FOB87_RS15085	67	100	62	81	69	12	11	13	13	16	29	46
FOB87_RS15080	52	80	50	50	33	39	13	6	12	13	19	40
FOB87_RS03215	134	157	118	121	128	210	933	624	861	918	738	864
FOB87_RS26325	1	2	4	5	2	1	3	2	10	7	2	6
FOB87_RS23795	0	0	0	0	0	0	0	0	0	0	0	0
FOB87_RS26320	7	32	2	8	5	3	68	36	57	43	62	66
FOB87_RS03210	199	288	217	207	262	437	831	842	744	866	915	827
FOB87_RS23790	5	18	1	7	3	5	4	3	2	2	6	2
FOB87_RS19550	0	0	0	0	0	0	0	0	0	0	0	0
FOB87_RS31895	370	511	318	293	379	655	3700	3038	4067	4015	3390	3250
FOB87_RS19555	0	0	0	0	0	0	0	0	0	0	0	0
FOB87_RS31890	2	0	5	1	2	1	10	16	27	10	11	11
FOB87_RS14130	31	60	28	62	31	19	66	26	56	43	77	212
FOB87_RS14135	32	25	46	35	44	75	49	29	29	26	27	49
FOB87_RS12365	3	11	2	1	2	3	66	55	83	72	65	89
FOB87_RS12360	1	2	1	2	1	0	1	0	0	0	1	2
FOB87_RS15660	268	185	269	122	248	421	383	393	415	337	397	299
FOB87_RS15665	330	1170	249	344	383	200	23416	16991	25119	25022	21230	26181
FOB87_RS16280	2	0	0	0	0	0	0	1	1	1	2	1
FOB87_RS31405	329	519	371	344	345	349	261	69	346	590	724	1353
FOB87_RS16285	2	0	1	3	0	4	7	3	6	6	7	5
FOB87_RS22440	157	353	95	148	169	145	442	436	550	393	543	473
FOB87_RS16045	9	28	7	10	6	16	113	86	118	117	107	76
FOB87_RS22445	10	26	12	6	12	50	567	401	512	536	443	629
FOB87_RS33665	0	4	2	1	0	0	1	1	0	0	1	0
FOB87_RS11945	116	283	89	174	135	201	397	422	479	515	594	580
FOB87_RS27545	129	143	138	120	133	167	6	22	4	19	28	4
FOB87_RS11940	15	46	7	27	22	10	32	22	23	50	20	43
FOB87_RS33660	0	0	0	0	0	0	0	0	0	0	0	0
FOB87_RS16040	65	262	43	153	63	18	164	62	203	204	69	196
FOB87_RS25795	40	37	40	29	34	36	55	48	52	76	72	76
FOB87_RS25790	37	42	27	35	33	42	126	71	132	127	106	138
FOB87_RS27540	8	7	6	8	7	22	92	70	91	126	113	132
FOB87_RS13545	16	23	20	30	13	28	186	102	170	169	143	284
FOB87_RS18735	0	0	0	0	0	0	0	0	0	0	0	0
FOB87_RS16060	7	6	2	1	1	2	17	9	11	20	22	18
FOB87_RS13010	0	0	0	0	0	0	0	0	0	2	0	0
FOB87_RS29020	6	12	1	3	5	5	507	380	721	712	573	379
FOB87_RS29025	2	7	2	4	2	4	378	333	601	597	486	204
FOB87_RS21235	41	34	37	40	68	123	88	101	87	89	122	84
FOB87_RS21230	188	127	280	495	674	491	58	92	63	67	142	65
FOB87_RS29910	2	3	5	1	3	1	8	6	9	18	11	21
FOB87_RS07460	4	4	3	4	4	3	57	73	58	41	48	39
FOB87_RS07465	22	44	18	19	20	29	74	90	91	75	106	53
FOB87_RS01455	8	16	6	8	2	3	314	163	295	403	245	814
FOB87_RS26140	162	455	143	238	141	178	502	451	694	636	638	982
FOB87_RS01105	60	71	74	32	40	78	190	102	174	185	188	241
FOB87_RS06330	50	42	41	39	51	112	213	217	204	229	253	245
FOB87_RS01100	5	2	6	3	1	5	16	11	21	11	3	19
FOB87_RS06480	6850	9558	5712	6822	4375	17227	6406	6011	6818	5444	7692	5584
FOB87_RS06485	220	159	185	163	220	243	1267	1151	1311	1151	1250	828
FOB87_RS29790	13	44	19	24	23	12	235	145	309	276	189	300
FOB87_RS29795	12	13	19	9	23	11	17	9	14	19	22	31
FOB87_RS26145	31	55	16	32	34	18	1122	566	1168	1102	556	1438
FOB87_RS05820	12	18	17	18	26	14	14	9	8	14	19	15
FOB87_RS05825	6	7	1	6	5	3	18	18	26	19	20	26
FOB87_RS33935	22	7	28	9	21	90	33	30	32	37	38	44
FOB87_RS07685	11	19	5	129	76	20	2	0	4	4	3	4
FOB87_RS07680	34	37	28	264	173	97	13	6	10	7	6	34
FOB87_RS30315	21	29	18	19	20	19	32	21	38	41	28	34
FOB87_RS30310	3370	4744	4639	3289	4110	5254	40	104	40	79	145	45
FOB87_RS30910	4	6	4	6	3	2	86	49	96	71	61	99
FOB87_RS06150	29	69	22	16	24	74	784	720	856	845	777	829
FOB87_RS06155	122	83	161	76	123	362	166	144	150	142	209	148
FOB87_RS30915	14	42	10	22	10	15	246	184	259	223	275	245
FOB87_RS21945	31	50	17	25	24	39	329	141	328	216	203	396
FOB87_RS32225	11	12	3	2	3	6	325	228	273	313	254	262
FOB87_RS32220	132	129	108	81	110	178	1872	1488	1886	1960	1673	1813
FOB87_RS21940	32	107	15	33	39	34	250	141	241	240	175	331
FOB87_RS07405	318	317	261	253	247	511	1150	1442	1276	1287	1608	1030
FOB87_RS21490	19	26	23	22	19	20	9	9	9	12	7	6
FOB87_RS21495	8	5	3	14	2	5	3	1	1	4	1	3
FOB87_RS28775	1264	3458	949	998	645	786	2267	2753	2602	2892	4879	4175
FOB87_RS17620	7837	4126	7755	5165	6095	7176	127	147	98	108	257	110
FOB87_RS17625	7951	3618	8127	4997	6292	4771	164	180	180	161	361	124
FOB87_RS28770	355	712	275	287	238	387	358	456	331	397	864	624
FOB87_RS07400	0	0	0	0	0	0	0	0	0	1	2	0
FOB87_RS20010	1163	1544	1773	922	1469	2701	185	244	134	239	398	253
FOB87_RS20545	3	7	0	0	4	4	14	10	13	12	7	49
FOB87_RS20015	8025	10117	12031	7993	10558	17110	807	2661	790	1550	3040	963
FOB87_RS20540	28	34	23	22	29	15	17	12	14	15	22	24
FOB87_RS09680	15	49	8	14	19	26	359	296	361	354	399	866
FOB87_RS10935	24	8	20	12	19	9	48	24	87	55	41	71
FOB87_RS26910	182	126	155	84	178	211	677	410	562	561	507	436
FOB87_RS10930	7	4	8	4	8	2	17	14	41	25	8	36
FOB87_RS09685	199	460	146	234	171	285	55	79	61	41	117	58
FOB87_RS26915	33	65	43	34	74	84	177	142	178	189	139	220
FOB87_RS23890	94	53	116	67	86	76	52	33	46	30	40	115
FOB87_RS23895	102	47	141	81	75	138	70	24	46	46	51	128
FOB87_RS24200	0	0	0	0	0	0	0	0	0	0	0	0
FOB87_RS05355	3	12	6	3	2	3	24	15	24	34	26	29
FOB87_RS24205	3	3	2	2	3	0	10	5	14	9	7	13
FOB87_RS00270	1	2	0	1	1	1	2	3	1	3	2	1
FOB87_RS02815	293	1417	224	630	418	74	1250	464	1377	1336	770	2186
FOB87_RS05070	76	166	44	92	63	155	231	168	221	215	217	350
FOB87_RS02810	252	824	219	416	241	141	424	153	437	366	289	919
FOB87_RS21525	115	359	107	253	131	162	31	44	23	25	49	12
FOB87_RS09465	3	6	3	1	0	3	4	3	1	1	5	1
FOB87_RS09460	8	11	3	4	6	7	8	11	9	9	10	12
FOB87_RS05075	1	2	4	6	2	1	18	4	30	19	12	32
FOB87_RS15275	30799	49238	16294	29328	23895	13151	6	5	6	13	10	7
FOB87_RS08220	66	98	77	65	133	133	139	178	159	133	195	101
FOB87_RS08225	60	107	49	58	66	42	134	141	145	158	165	125
FOB87_RS05685	37	27	47	27	35	27	79	49	110	90	59	132
FOB87_RS05680	1	0	1	0	2	4	1	1	1	1	3	2
FOB87_RS00410	211	20	509	98	129	670	8	14	12	16	14	4
FOB87_RS00415	134	27	315	79	128	89	12	6	7	10	3	16
FOB87_RS33060	4	26	2	9	4	8	318	237	342	452	321	436
FOB87_RS33065	97	183	61	68	96	228	1111	903	1169	1114	1011	2064
FOB87_RS04880	805	1674	525	911	592	374	12	4	9	2	14	9
FOB87_RS04885	2012	3805	1379	2179	1462	1474	18	17	12	9	26	12
FOB87_RS18285	21	34	24	21	25	13	38	23	46	28	56	98
FOB87_RS22145	23	34	35	36	44	42	537	325	633	676	468	613
FOB87_RS22140	17	32	19	26	15	23	60	29	54	37	59	87
FOB87_RS07925	72	154	43	69	58	60	1012	1203	1094	1147	1454	924
FOB87_RS33320	74	84	69	51	77	150	175	193	196	180	193	162
FOB87_RS33325	1327	2830	1748	1378	1693	2956	452	852	411	480	854	401
FOB87_RS04080	18	27	19	24	28	39	309	266	333	367	266	360
FOB87_RS04085	106	74	85	78	102	285	863	805	928	983	772	943
FOB87_RS23090	67	148	41	69	29	33	984	552	1134	1197	854	1069
FOB87_RS18090	2	1	5	1	4	1	3	0	3	4	3	7
FOB87_RS23095	65	125	51	53	70	62	2660	1996	2787	2482	2477	2735
FOB87_RS18095	20	17	8	16	17	16	39	12	26	34	26	30
FOB87_RS22320	21	18	38	16	27	61	84	79	80	66	108	84
FOB87_RS22855	126	84	158	118	116	102	528	407	625	642	553	473
FOB87_RS22325	2	3	2	6	1	5	26	25	31	17	36	31
FOB87_RS22850	81	69	112	89	107	112	536	478	551	594	560	487
FOB87_RS33490	1	0	0	0	0	0	1	0	3	3	1	3
FOB87_RS11710	61	92	58	32	61	149	339	266	342	270	293	322
FOB87_RS33495	0	0	2	1	1	0	4	2	3	6	4	4
FOB87_RS11715	18	28	16	12	16	15	32	29	26	28	29	30
FOB87_RS04225	256	427	398	331	384	623	1333	916	1119	1092	1294	714
FOB87_RS04555	7	7	10	7	8	12	6	5	10	6	9	2
FOB87_RS04220	31	83	30	42	26	64	880	529	843	815	555	1106
FOB87_RS04550	3	5	4	8	0	9	3	4	3	3	5	6
FOB87_RS15415	82	154	69	55	53	146	1100	693	1087	1130	913	1256
FOB87_RS15410	13	51	6	14	10	30	343	250	354	311	367	391
FOB87_RS13840	20	64	17	21	29	57	639	326	672	594	433	739
FOB87_RS18890	14	54	28	14	22	19	1157	859	1255	1214	1159	1756
FOB87_RS13845	4	12	2	5	2	4	180	84	182	155	99	204
FOB87_RS18895	1	0	0	0	0	0	5	9	3	2	2	2
FOB87_RS03680	15	24	7	6	9	12	171	100	183	199	117	331
FOB87_RS03685	2357	4541	2634	1763	2386	1889	6567	3892	8868	8862	5955	12715
FOB87_RS19760	258	625	178	725	326	414	6	5	7	5	9	3
FOB87_RS19765	735	1743	539	2408	1008	780	16	10	15	7	13	12
FOB87_RS11575	5	10	3	5	2	12	42	42	40	37	48	64
FOB87_RS11570	18	34	16	16	31	9	219	147	250	224	251	253
FOB87_RS25495	89	195	81	141	102	79	1276	725	1547	1507	1090	1380
FOB87_RS25490	80	251	52	133	73	79	766	544	972	1085	798	672
FOB87_RS30675	81	214	69	75	73	47	32	25	21	40	19	119
FOB87_RS30670	3702	4038	5781	4178	5234	9729	351	1491	394	713	1665	403
FOB87_RS23635	24	18	39	24	30	38	339	225	447	357	292	697
FOB87_RS23630	36	40	42	41	34	48	264	124	258	217	205	465
FOB87_RS32810	1	2	7	2	3	3	8	5	8	7	2	7
FOB87_RS32815	19	17	12	8	13	9	12	6	19	23	14	56
FOB87_RS04255	43	47	48	42	40	69	376	288	434	388	352	356
FOB87_RS25670	4832	21505	7954	5067	5914	5911	264	1067	261	582	1607	350
FOB87_RS25675	177	1583	299	199	325	106	46	66	20	78	169	66
FOB87_RS03025	30	42	39	24	30	21	104	49	89	92	83	114
FOB87_RS03020	244	349	302	227	281	336	1012	782	1110	884	1165	1343
FOB87_RS13710	26	31	26	23	28	41	250	277	253	256	277	259
FOB87_RS13715	9	21	8	7	12	14	98	100	113	85	108	128
FOB87_RS17010	3	3	2	2	1	6	90	75	67	77	78	126
FOB87_RS17015	16	49	13	24	10	45	326	323	303	343	334	432
FOB87_RS07850	91	173	56	98	91	88	1404	1177	1615	1493	1653	1439
FOB87_RS07855	123	158	68	72	85	72	1151	1114	1455	1265	1626	688
FOB87_RS12005	17	40	18	17	34	30	71	88	76	85	119	111
FOB87_RS12000	13	28	7	15	13	16	48	36	54	38	66	59
FOB87_RS07145	1	1	2	1	1	1	8	3	5	7	4	3
FOB87_RS02640	82	207	58	123	287	56	2564	623	2247	2843	1710	7234
FOB87_RS02315	61	68	51	57	54	52	354	189	376	400	201	403
FOB87_RS02645	245	690	256	335	625	199	5457	1740	5715	5977	3890	14034
FOB87_RS07140	0	0	0	1	0	1	4	1	3	2	0	3
FOB87_RS02310	78	113	78	104	112	70	778	354	817	786	561	889
FOB87_RS16495	18	45	12	26	13	13	87	59	74	101	88	72
FOB87_RS16490	14	31	2	12	9	12	65	65	74	86	81	66
FOB87_RS31230	3	2	3	4	7	5	10	5	6	7	12	6
FOB87_RS31235	1	0	3	2	0	3	6	2	2	8	5	6
FOB87_RS10545	4	18	2	2	2	6	213	129	217	201	169	290
FOB87_RS10540	13	34	13	6	9	26	416	401	450	361	509	475
FOB87_RS10890	58	53	69	25	57	68	160	153	161	126	147	126
FOB87_RS10895	57	123	78	61	85	71	296	320	338	354	357	281
FOB87_RS16720	0	3	2	5	4	4	29	10	46	37	44	28
FOB87_RS16725	2	2	4	5	3	4	43	8	50	45	40	30
FOB87_RS21000	0	1	0	2	2	3	2	3	1	5	6	1
FOB87_RS21550	610	682	518	432	509	609	1389	1281	1512	1310	1761	966
FOB87_RS21005	0	1	0	1	0	0	0	0	0	0	0	1
FOB87_RS24075	5	4	9	6	11	10	34	10	31	19	26	37
FOB87_RS20205	8	11	5	3	6	10	117	101	160	127	122	143
FOB87_RS20975	17	20	17	10	18	11	6	9	8	4	9	17
FOB87_RS20200	5	8	1	8	7	4	80	45	71	69	77	51
FOB87_RS20970	27	74	34	27	44	45	6	11	18	3	13	5
FOB87_RS09095	49	29	60	29	50	138	144	133	190	138	164	99
FOB87_RS20750	6134	9359	8308	6514	7568	12437	475	1817	465	655	2221	363
FOB87_RS09090	321	260	337	294	271	613	227	307	232	225	369	109
FOB87_RS20755	26	49	88	30	80	286	321	1514	408	240	1799	36
FOB87_RS10760	66	95	66	50	71	91	822	851	977	937	1053	819
FOB87_RS10090	1928	937	3157	1591	2069	2990	2326	1757	2156	2108	2415	3137
FOB87_RS10765	88	132	89	87	88	206	100	156	91	88	200	84
FOB87_RS10095	1309	843	1987	1117	1354	1651	1326	1159	1533	1344	1805	2142
FOB87_RS06810	63	44	60	81	70	133	59	40	53	61	110	135
FOB87_RS01665	0	0	0	0	0	0	13	7	21	17	12	17
FOB87_RS06815	11	3	6	14	14	20	11	4	16	26	10	32
FOB87_RS01660	20	33	11	8	24	6	51	51	55	31	77	46
FOB87_RS23950	17	14	25	10	20	33	24	17	28	35	21	47
FOB87_RS23955	100	90	152	86	133	160	72	45	67	75	59	91
FOB87_RS08410	9	20	12	15	6	31	123	114	124	106	123	131
FOB87_RS08415	12	19	5	8	12	8	714	405	745	592	562	880
FOB87_RS00645	59	76	37	49	51	22	40	51	53	78	67	69
FOB87_RS00640	16	10	9	9	15	9	26	27	16	21	31	50
FOB87_RS04760	328	129	502	154	325	589	432	602	560	551	752	270
FOB87_RS04945	225	110	243	136	221	272	208	180	324	247	216	133
FOB87_RS19880	16	41	10	17	15	40	41	43	58	34	66	69
FOB87_RS04940	80	48	100	65	85	134	107	102	163	104	97	66
FOB87_RS04765	22	34	16	15	28	63	486	374	598	582	452	554
FOB87_RS09320	46	90	24	34	39	40	1184	1012	1281	1201	1235	1225
FOB87_RS09325	9	33	8	13	16	18	261	270	295	282	346	292
FOB87_RS19885	68	99	91	59	106	82	281	301	321	242	406	226
FOB87_RS18150	1	5	7	2	2	2	22	6	14	10	16	27
FOB87_RS28535	6	11	1	0	2	5	25	2	20	19	4	12
FOB87_RS18155	20	37	16	26	14	12	317	162	322	279	211	383
FOB87_RS24695	52	50	40	37	44	122	650	429	620	584	504	558
FOB87_RS24690	0	0	0	0	0	0	1	0	0	0	1	0
FOB87_RS28185	11	59	10	20	19	12	217	96	309	273	178	191
FOB87_RS28180	5	18	3	6	10	12	204	96	229	185	138	284
FOB87_RS26695	2	9	2	3	4	4	56	45	87	88	55	54
FOB87_RS23405	2	9	1	5	6	3	180	110	189	219	140	213
FOB87_RS26690	4	6	3	3	6	11	37	45	35	47	48	48
FOB87_RS23400	1	2	3	2	5	3	15	12	10	16	20	14
FOB87_RS05540	6	12	17	12	15	13	20	24	19	29	24	19
FOB87_RS05545	19	23	13	15	25	16	55	42	67	73	61	53
FOB87_RS28235	265	1572	165	471	328	259	607	1203	761	781	1632	1047
FOB87_RS14730	3	2	0	2	3	6	9	4	10	8	4	10
FOB87_RS14735	7	5	1	3	3	6	20	6	17	15	15	15
FOB87_RS15065	58	135	41	74	58	50	28	29	26	23	34	70
FOB87_RS15060	86	185	79	105	84	59	146	87	175	125	119	192
FOB87_RS26340	3	10	5	9	4	4	16	12	19	13	10	22
FOB87_RS03230	167	1338	73	108	51	71	66	55	68	77	106	699
FOB87_RS03235	25	108	28	13	9	31	69	51	60	74	52	129
FOB87_RS26345	4	12	3	9	9	13	24	28	41	38	46	24
FOB87_RS19575	175	259	169	144	140	243	391	488	353	398	578	322
FOB87_RS26455	16	79	4	46	13	15	102	98	128	123	122	218
FOB87_RS19570	3	2	0	1	1	0	2	1	5	1	2	3
FOB87_RS11380	6	12	9	8	7	6	48	31	62	35	42	58
FOB87_RS11385	2	10	3	5	3	1	14	8	17	19	15	33
FOB87_RS27205	5	14	5	7	6	8	12	9	5	11	10	8
FOB87_RS15600	3883	3008	3847	2863	3901	5711	3880	4770	4150	4213	5537	3719
FOB87_RS15605	415	683	268	400	369	439	3204	2876	3705	3652	3137	3113
FOB87_RS27200	2	2	4	0	4	6	1	5	6	3	2	3
FOB87_RS05010	16	25	16	17	12	25	396	337	433	405	356	351
FOB87_RS25805	2	4	1	1	1	2	23	7	20	15	9	29
FOB87_RS25800	58	118	15	35	21	29	1334	766	1414	1229	997	1596
FOB87_RS31425	81	81	81	0	0	0	417	259	591	0	0	0
FOB87_RS16265	2	1	1	3	0	1	1	4	2	3	3	1
FOB87_RS16260	3	4	6	2	0	1	4	2	2	2	4	7
FOB87_RS31420	35	24	36	307	326	194	30	15	40	317	495	295
FOB87_RS22465	106	314	52	64	77	65	4231	2726	4237	4719	5811	3619
FOB87_RS22460	74	63	61	55	90	147	281	255	283	241	299	191
FOB87_RS33685	8	20	2	11	8	34	149	120	214	189	147	117
FOB87_RS11965	11	9	19	12	15	3	7	6	14	18	19	35
FOB87_RS11960	37	72	42	30	48	95	350	366	442	383	440	628
FOB87_RS33680	1	2	0	0	1	1	5	0	7	5	5	4
FOB87_RS17725	1	3	4	0	6	6	134	67	170	157	93	347
FOB87_RS01895	1	7	3	3	2	0	4	6	5	10	2	13
FOB87_RS01890	24	49	13	35	18	40	315	236	298	252	249	265
FOB87_RS19960	14	31	17	16	21	24	10	8	6	16	14	10
FOB87_RS13030	77	90	78	76	65	105	670	555	647	605	659	588
FOB87_RS29000	78	138	83	73	88	42	1161	812	1538	1588	1219	1941
FOB87_RS13520	198	273	148	184	237	212	3622	2921	4217	4349	3888	3820
FOB87_RS29005	20	65	21	29	28	33	355	278	427	419	326	654
FOB87_RS13525	9	9	5	12	8	30	23	15	27	14	15	18
FOB87_RS02465	17	18	21	21	21	45	25	28	28	25	33	46
FOB87_RS11010	6	8	11	7	5	9	17	20	18	19	15	21
FOB87_RS02120	146	196	117	93	147	129	755	782	980	788	1008	474
FOB87_RS07335	4	6	1	6	3	6	2	4	4	5	3	2
FOB87_RS02125	989	464	1072	513	914	963	2824	2736	3539	2846	3648	1675
FOB87_RS07330	6	11	3	7	6	4	14	11	20	18	16	26
FOB87_RS30085	159	169	105	122	115	284	11	4	6	11	7	55
FOB87_RS30080	17	11	40	10	17	34	14	14	10	14	11	9
FOB87_RS02460	58	170	122	96	108	109	37	25	21	65	38	124
FOB87_RS01470	17	62	18	18	16	11	784	639	780	930	979	1745
FOB87_RS01475	0	0	0	0	1	0	0	2	3	0	2	2
FOB87_RS32795	17	32	9	37	22	9	279	191	282	330	250	164
FOB87_RS32025	12	23	13	13	7	20	90	55	106	104	76	96
FOB87_RS32790	1163	674	1307	762	1390	1560	188	158	222	190	223	511
FOB87_RS32020	5	16	1	5	2	3	88	47	82	65	74	69
FOB87_RS16100	105	186	89	129	85	41	303	211	369	335	358	485
FOB87_RS25115	40	48	279	114	165	90	126	29	153	282	61	638
FOB87_RS25110	276	414	720	330	645	349	53	53	86	70	51	169
FOB87_RS30335	105	385	50	118	49	41	467	166	503	434	263	617
FOB87_RS30330	1	0	2	2	1	1	4	1	5	9	4	5
FOB87_RS13465	23	29	26	26	11	20	72	59	100	81	77	82
FOB87_RS12270	0	0	0	0	1	1	32	13	33	27	25	17
FOB87_RS12275	2	6	3	4	2	3	102	69	113	97	83	54
FOB87_RS24190	36	68	36	37	32	57	422	322	433	393	339	344
FOB87_RS32240	43	39	46	20	32	42	143	73	137	134	62	102
FOB87_RS21960	0	0	0	0	4	6	4	1	4	2	0	7
FOB87_RS24195	479	276	588	313	514	780	493	518	549	546	637	450
FOB87_RS24445	898	1162	661	812	845	860	5570	4265	5832	5942	5653	5850
FOB87_RS32245	41	81	61	48	67	40	194	80	180	218	97	184
FOB87_RS17355	4	13	4	6	2	15	16	12	18	18	25	19
FOB87_RS17605	844	800	1152	659	998	1530	285	717	226	374	972	198
FOB87_RS17350	71	49	109	55	75	52	10	20	18	13	38	14
FOB87_RS17600	0	0	0	0	0	0	0	0	0	0	0	0
FOB87_RS02785	0	1	2	0	0	2	6	11	16	12	6	11
FOB87_RS28750	265	819	268	336	240	218	629	705	796	892	1187	1116
FOB87_RS02780	0	0	0	1	0	0	15	13	17	18	12	18
FOB87_RS28755	411	1430	351	498	345	291	1166	1221	1366	1476	2076	1919
FOB87_RS20565	14	30	16	26	28	42	66	25	56	59	65	57
FOB87_RS20560	141	316	103	194	127	142	187	180	243	225	204	230
FOB87_RS26970	138	299	174	252	250	260	551	653	656	739	695	434
FOB87_RS09665	51	305	31	81	43	42	706	410	658	686	607	925
FOB87_RS26975	5	8	8	4	6	13	26	16	42	37	16	44
FOB87_RS09660	90	119	43	85	68	105	946	658	829	876	771	1183
FOB87_RS10950	9	11	8	10	10	8	70	50	100	74	50	91
FOB87_RS10955	64	67	55	38	72	53	153	153	147	135	199	159
FOB87_RS21615	90	141	74	62	61	48	4315	3339	5590	5400	3742	4937
FOB87_RS00255	0	2	0	1	0	2	4	0	6	7	4	3
FOB87_RS24225	5	10	15	6	17	6	46	37	59	33	67	24
FOB87_RS00250	12	42	11	23	7	15	15	5	15	7	12	23
FOB87_RS21610	4	9	5	2	6	0	123	44	141	107	54	167
FOB87_RS24220	35	60	41	27	49	48	164	226	151	143	298	124
FOB87_RS00780	4	7	5	5	6	5	24	15	20	17	24	17
FOB87_RS02870	92	73	137	66	101	234	85	139	102	100	164	68
FOB87_RS12805	634	552	809	568	832	852	438	601	457	460	791	235
FOB87_RS12800	37	46	43	42	44	104	121	88	92	106	114	94
FOB87_RS02875	56	79	66	57	62	103	126	103	114	151	109	162
FOB87_RS20690	35	92	35	63	43	44	201	162	221	187	197	129
FOB87_RS20695	8	14	10	7	2	7	6	9	7	10	14	5
FOB87_RS27060	9	37	28	22	22	33	103	69	107	99	69	127
FOB87_RS09400	25	10	84	20	35	68	64	65	79	66	61	105
FOB87_RS09405	1	0	0	0	0	3	41	51	68	66	59	105
FOB87_RS01780	0	0	0	0	0	0	0	0	0	0	0	0
FOB87_RS06175	0	0	0	0	0	0	0	1	0	0	0	0
FOB87_RS01785	1	2	1	0	2	2	0	0	0	0	0	0
FOB87_RS06170	0	0	0	0	0	1	5	7	15	8	7	5
FOB87_RS00430	3267	3749	4340	3659	3658	3217	2125	6750	2162	4402	9906	1128
FOB87_RS05155	26865	25044	43916	18138	24364	21952	339	892	387	516	1324	508
FOB87_RS27065	1	9	4	4	10	3	178	82	196	210	124	478
FOB87_RS02060	8	19	13	12	10	23	12	12	18	12	20	24
FOB87_RS33045	4	8	5	2	4	1	147	129	164	137	143	181
FOB87_RS33040	5	10	5	5	3	3	218	174	231	192	201	245
FOB87_RS05115	35	109	14	25	21	38	133	66	108	124	89	130
FOB87_RS02065	2	1	4	1	1	3	1	0	2	2	1	6
FOB87_RS10375	811	832	1061	712	1010	1768	250	120	310	392	198	317
FOB87_RS10370	36	34	44	34	54	150	28	46	20	19	30	17
FOB87_RS05110	0	2	2	2	0	1	9	2	8	2	3	13
FOB87_RS16970	58	135	53	48	55	64	92	95	104	101	128	132
FOB87_RS22120	18	32	19	38	21	35	40	47	46	37	63	53
FOB87_RS22125	6	13	6	16	16	5	21	12	21	8	36	22
FOB87_RS33300	35	63	31	42	26	61	24	45	18	27	57	29
FOB87_RS33305	18	52	11	24	12	32	18	38	27	16	36	23
FOB87_RS16975	190	499	188	201	197	212	152	167	173	203	209	251
FOB87_RS27750	27	54	17	23	17	19	132	135	158	170	180	136
FOB87_RS26595	2	7	1	2	8	11	35	14	19	37	31	49
FOB87_RS26590	18	24	10	18	16	3	12	12	21	15	23	16
FOB87_RS08755	0	1	0	0	1	0	1	3	2	3	3	3
FOB87_RS08205	746	623	733	551	888	654	776	864	844	777	1031	476
FOB87_RS08750	9	16	19	6	18	27	133	59	99	91	57	123
FOB87_RS08200	89	166	87	69	127	109	556	494	536	556	654	496
FOB87_RS22690	0	0	0	0	0	0	2	0	1	0	0	0
FOB87_RS22875	185	243	167	135	147	255	321	254	295	305	386	410
FOB87_RS19290	33	36	57	33	53	127	195	75	156	204	168	91
FOB87_RS22870	33	59	32	31	49	62	257	270	282	254	410	331
FOB87_RS22695	2	2	0	1	0	1	15	13	12	13	12	6
FOB87_RS19295	73	58	63	53	54	114	380	298	331	368	365	410
FOB87_RS14075	12	27	2	11	11	8	40	33	79	48	27	80
FOB87_RS11770	5	9	4	1	4	8	92	98	67	70	95	65
FOB87_RS11775	2	2	3	1	6	6	66	35	53	48	43	52
FOB87_RS14070	1	3	1	2	2	2	33	24	63	46	32	55
FOB87_RS04200	0	5	0	2	0	3	89	54	98	76	78	82
FOB87_RS04205	176	340	172	170	170	156	1624	1093	1738	1796	1504	1506
FOB87_RS15470	164	149	148	101	147	195	873	683	855	802	795	764
FOB87_RS30535	49	127	49	50	56	93	218	275	271	237	391	252
FOB87_RS30530	1306	2331	922	1561	1191	573	4	2	1	3	4	13
FOB87_RS15475	3	10	4	5	4	6	103	42	104	88	46	138
FOB87_RS15880	8	6	9	4	7	7	25	14	21	13	30	20
FOB87_RS11595	31	82	30	41	32	24	27	11	20	28	23	38
FOB87_RS11590	0	4	0	2	1	1	4	2	1	1	2	2
FOB87_RS25475	2	10	0	4	2	7	233	153	189	220	155	599
FOB87_RS25470	76	114	85	69	108	117	188	107	146	199	143	325
FOB87_RS30650	20	53	32	20	20	19	252	151	317	252	161	446
FOB87_RS30655	4	10	6	9	9	1	854	1074	401	6800	1510	97
FOB87_RS23610	330	290	372	233	364	562	658	620	780	815	773	819
FOB87_RS23615	5049	5347	7294	4613	5698	3565	447	1823	460	1200	2387	536
FOB87_RS32870	11	32	9	14	9	6	407	253	394	380	339	318
FOB87_RS32875	21	37	20	23	26	13	130	108	130	165	140	130
FOB87_RS25610	19	22	31	33	24	19	69	41	72	62	74	43
FOB87_RS25615	99	63	134	69	124	154	85	77	92	85	98	74
FOB87_RS15295	76	90	82	74	91	181	2863	3402	2996	3052	3916	1601
FOB87_RS15290	55	88	49	56	42	31	29	30	27	40	43	23
FOB87_RS03005	28	84	49	40	38	51	42	38	40	52	52	62
FOB87_RS03000	5955	5579	9072	4873	6289	8688	603	896	647	819	1137	662
FOB87_RS16925	21	60	21	27	25	34	1913	1440	2717	2175	1472	3478
FOB87_RS13735	12	44	13	11	24	23	272	180	252	216	183	371
FOB87_RS16920	10	26	12	8	13	9	953	624	1260	928	688	1815
FOB87_RS13730	299	217	314	181	312	354	219	294	244	196	327	173
FOB87_RS19740	73	150	40	63	64	50	2356	1542	2463	2335	1898	3388
FOB87_RS19035	0	7	5	0	4	5	57	68	60	45	58	41
FOB87_RS19745	1380	921	1938	974	1320	621	149	314	169	134	636	58
FOB87_RS19030	4	1	1	0	4	4	42	30	55	47	36	44
FOB87_RS17030	16	39	11	12	13	18	199	151	156	171	186	220
FOB87_RS17035	163	162	182	119	163	151	489	411	530	461	501	561
FOB87_RS07830	27	70	25	30	25	31	571	409	584	665	516	733
FOB87_RS07785	1	1	1	1	2	1	40	39	55	49	40	167
FOB87_RS07835	8	13	8	7	6	20	182	106	178	163	132	239
FOB87_RS07780	9	40	7	11	6	11	460	381	543	627	603	1407
FOB87_RS12025	60	88	65	71	75	82	270	168	283	226	239	235
FOB87_RS12020	6	0	4	3	2	3	31	19	26	23	15	27
FOB87_RS02665	3	2	1	3	0	3	3	4	3	1	1	4
FOB87_RS02660	5	32	2	15	4	11	1	0	2	1	0	0
FOB87_RS07160	748	1042	876	590	707	1462	1633	1460	1708	1628	1714	1507
FOB87_RS07165	14	34	5	7	7	13	260	180	282	253	251	300
FOB87_RS16460	124	176	155	155	152	159	50	28	30	29	27	58
FOB87_RS06780	1308	1242	1040	1218	1005	1256	1425	1322	1683	2572	2201	1519
FOB87_RS06785	114	218	50	135	87	108	478	347	510	460	365	546
FOB87_RS31210	154	142	125	83	138	235	310	335	358	334	409	267
FOB87_RS13190	19	20	10	10	6	25	167	143	166	123	131	235
FOB87_RS31215	32	61	11	22	12	20	273	189	320	303	230	276
FOB87_RS13195	52	34	49	50	51	93	840	740	804	734	570	932
FOB87_RS32495	8	11	5	3	7	7	14	8	17	23	14	22
FOB87_RS22165	160	105	190	106	163	318	1196	1168	1511	1389	1459	1013
FOB87_RS32490	42	199	18	48	32	38	1437	1612	1739	1571	3068	2438
FOB87_RS27965	0	1	0	0	0	1	0	0	2	0	0	0
FOB87_RS27960	4	12	9	8	6	13	3	0	0	2	2	1
FOB87_RS29270	18	17	17	17	22	19	0	2	1	1	1	1
FOB87_RS10560	307	497	317	272	355	387	3487	2769	3469	3310	3414	4292
FOB87_RS29275	55	34	202	62	121	478	62	84	114	73	87	62
FOB87_RS10565	115	150	113	126	131	118	1797	1449	1921	1877	1608	2301
FOB87_RS29615	4	10	3	5	1	10	184	101	221	196	154	267
FOB87_RS18500	71	60	80	36	76	78	442	466	419	422	503	352
FOB87_RS18505	239	124	236	137	205	285	2540	2457	2937	2690	2694	1901
FOB87_RS29610	834	920	704	521	893	656	7581	7900	9726	9002	9619	5784
FOB87_RS21570	46	132	31	51	36	59	1524	1202	1658	1662	1369	1583
FOB87_RS24055	21	56	15	27	29	11	31	8	25	35	18	73
FOB87_RS17295	0	0	0	0	0	0	16	20	15	13	28	17
FOB87_RS17290	59	131	47	21	42	130	21	6	23	28	18	90
FOB87_RS20730	61	66	55	49	81	127	23	17	16	18	52	17
FOB87_RS20220	158	173	131	160	186	152	70	106	75	84	165	78
FOB87_RS20735	9	13	7	8	3	17	83	66	74	70	71	66
FOB87_RS20225	22	26	24	22	16	11	66	32	52	43	34	114
FOB87_RS10745	80117	94583	91488	65385	73693	85066	933	3297	996	1823	5167	1583
FOB87_RS10740	24632	26430	26986	16081	23691	28202	898	1126	932	1160	1870	1127
FOB87_RS01645	19	32	25	31	33	21	39	57	34	26	61	26
FOB87_RS01315	0	0	0	0	0	0	0	0	0	0	0	0
FOB87_RS01640	30	54	19	34	48	73	42	61	28	29	79	46
FOB87_RS01310	7	6	8	7	8	4	1	0	0	0	1	5
FOB87_RS08430	18	30	17	19	19	17	211	122	208	209	113	294
FOB87_RS08925	3	2	2	7	5	6	11	7	10	7	10	16
FOB87_RS08435	8	13	9	8	8	4	52	40	50	61	49	59
FOB87_RS08920	11	7	8	6	12	7	8	5	5	3	6	7
FOB87_RS09340	1	2	1	0	1	0	1	1	0	0	1	2
FOB87_RS04920	152	231	148	174	166	231	136	136	153	153	191	108
FOB87_RS09345	6	0	4	1	6	4	0	2	1	2	8	3
FOB87_RS04925	188	162	200	126	179	260	127	121	138	130	150	62
FOB87_RS18170	2	4	2	3	1	1	81	26	87	74	29	86
FOB87_RS18175	82	155	61	99	83	56	83	71	136	108	117	101
FOB87_RS08695	134	175	119	68	123	161	3750	3425	4168	5360	4239	3977
FOB87_RS08690	545	684	776	456	552	515	2	5	2	11	5	10
FOB87_RS32045	8	20	12	5	6	5	58	30	64	66	46	93
FOB87_RS23425	54	225	38	62	43	54	734	644	751	923	804	1167
FOB87_RS26100	8	2	7	9	10	5	9	7	12	5	9	11
FOB87_RS05520	30	119	19	34	27	70	149	204	166	178	242	196
FOB87_RS05525	4	13	6	8	12	12	12	10	21	30	29	19
FOB87_RS14710	18	7	17	11	8	4	99	30	145	74	50	94
FOB87_RS28250	57	127	53	50	46	66	1008	1373	1235	1250	2186	3544
FOB87_RS14245	57	48	109	37	52	56	58	46	58	50	58	38
FOB87_RS14715	15	18	26	14	27	17	26	11	29	23	13	23
FOB87_RS14240	7	13	12	8	12	1	30	13	9	17	21	10
FOB87_RS28255	33	112	21	22	33	13	1421	1803	1562	1853	3138	4638
FOB87_RS15590	10	11	8	6	6	21	257	269	279	236	323	271
FOB87_RS15040	34	70	39	52	52	50	97	69	88	75	92	100
FOB87_RS15595	7	16	17	10	14	18	59	69	79	91	91	57
FOB87_RS15045	45	99	51	68	55	43	111	77	138	97	103	146
FOB87_RS26360	8621	7135	14065	6831	9673	14292	555	803	507	768	1049	497
FOB87_RS03250	77	700	44	77	37	43	2	2	4	4	8	118
FOB87_RS03255	504	5811	288	458	294	967	10	27	15	39	34	235
FOB87_RS26365	385	309	572	395	557	348	30	18	38	39	28	28
FOB87_RS28450	10	6	2	5	8	8	204	169	202	198	184	590
FOB87_RS28800	117	147	161	147	126	114	855	587	930	1004	753	953
FOB87_RS27435	30	76	36	22	29	24	135	274	217	182	321	161
FOB87_RS28455	1	10	3	5	9	10	298	244	259	315	272	556
FOB87_RS16585	38	58	26	30	43	120	139	92	128	130	123	130
FOB87_RS27430	399	791	500	389	538	402	96	139	79	168	192	254
FOB87_RS33515	8	22	8	11	12	7	36	10	15	19	13	30
FOB87_RS29820	7	3	2	5	11	15	2	3	3	3	9	3
FOB87_RS25860	129	135	134	76	141	167	1928	1602	2081	1912	1948	1478
FOB87_RS25865	58	67	57	29	68	121	297	337	336	295	365	226
FOB87_RS26210	0	1	3	1	2	18	2	3	0	5	3	2
FOB87_RS16245	1	0	2	0	2	1	2	0	1	2	2	1
FOB87_RS29825	0	3	2	3	2	7	1	2	1	3	0	1
FOB87_RS16240	18	11	53	23	25	90	4	2	5	1	1	4
FOB87_RS22485	12	40	10	14	21	31	1087	916	1020	1031	823	1036
FOB87_RS22480	22	64	14	25	17	54	1582	1343	1509	1408	1330	1685
FOB87_RS23335	4	6	1	0	1	1	12	11	11	27	15	22
FOB87_RS11900	283	578	186	372	284	472	2527	1833	2514	2546	2351	3103
FOB87_RS26330	3	6	1	2	2	3	6	0	3	4	6	2
FOB87_RS11905	9	19	5	9	8	4	232	70	205	215	168	225
FOB87_RS29855	3	22	4	6	4	7	15	11	13	11	16	14
FOB87_RS26335	0	2	0	1	0	0	4	1	8	6	6	3
FOB87_RS27340	26	23	30	30	35	8	30	26	32	41	38	27
FOB87_RS15625	110	187	79	80	125	80	715	741	896	798	983	355
FOB87_RS15620	53	116	42	43	72	89	538	486	561	518	523	391
FOB87_RS13500	15	3	7	3	8	16	23	16	19	19	25	26
FOB87_RS27345	27	32	46	40	45	16	50	34	87	53	68	64
FOB87_RS13050	172	356	52	186	85	161	844	655	830	895	874	732
FOB87_RS16025	66	167	32	109	32	47	398	468	414	466	664	326
FOB87_RS18775	0	0	0	0	0	0	0	0	0	0	0	0
FOB87_RS21925	915	2771	578	936	971	1355	701	495	1035	1164	645	1033
FOB87_RS00135	14	40	17	27	9	16	45	27	50	54	51	30
FOB87_RS17995	9	137	13	15	14	10	18	12	8	5	14	10
FOB87_RS17990	10	109	7	6	6	11	9	5	6	8	17	11
FOB87_RS07315	4	2	3	5	7	6	6	1	3	11	2	9
FOB87_RS25285	14	46	18	10	22	55	417	367	381	416	384	443
FOB87_RS07310	1	0	0	2	2	1	0	1	3	3	0	0
FOB87_RS25280	488	915	215	482	228	733	968	1085	1068	1231	1526	714
FOB87_RS05410	2	3	10	8	5	2	20	13	28	39	20	83
FOB87_RS32005	0	0	0	0	0	0	4	0	2	0	0	4
FOB87_RS32000	1	0	0	0	0	0	1	1	2	1	1	1
FOB87_RS21410	2	5	4	6	1	5	34	17	24	25	30	72
FOB87_RS17195	40	34	47	35	45	45	109	86	98	102	111	75
FOB87_RS17190	11	19	10	13	10	10	8	4	9	9	4	20
FOB87_RS25135	0	0	2	0	2	2	7	5	12	3	1	2
FOB87_RS25130	5	3	2	3	3	1	37	17	40	56	32	51
FOB87_RS21415	141	325	57	220	134	51	131	119	199	206	249	95
FOB87_RS30350	1874	3221	2239	1692	1942	2127	979	763	1190	1358	877	1684
FOB87_RS30355	14	26	11	8	11	3	313	112	318	308	163	351
FOB87_RS15345	153	130	78	166	93	207	539	439	509	541	554	524
FOB87_RS32260	132	268	115	93	151	142	2248	2219	2777	2373	2600	1805
FOB87_RS21900	41	87	43	63	78	72	75	69	89	127	175	122
FOB87_RS21905	16	44	10	16	17	5	69	28	74	74	46	111
FOB87_RS32265	4	18	2	9	6	5	25	38	43	35	38	61
FOB87_RS19825	1069	1065	467	1274	436	637	1808	986	2452	2437	1835	1452
FOB87_RS19820	18	23	16	14	16	22	126	76	129	149	123	149
FOB87_RS28730	8	36	4	18	6	6	9	14	18	18	40	42
FOB87_RS17370	1443	1443	1417	1715	1378	772	130	87	164	130	152	461
FOB87_RS28735	99	271	76	108	81	77	243	330	261	306	526	546
FOB87_RS17375	138	115	103	87	94	255	100	67	91	75	72	83
FOB87_RS09645	2	4	1	0	0	6	17	14	22	20	19	17
FOB87_RS26955	1	1	1	0	0	2	12	7	9	10	7	18
FOB87_RS09640	22	31	22	25	27	49	286	304	307	301	318	334
FOB87_RS20505	43	157	51	64	64	46	532	444	585	480	549	446
FOB87_RS10970	16	34	29	20	23	36	91	78	80	77	81	137
FOB87_RS10975	79	69	82	57	62	112	29	42	30	29	53	20
FOB87_RS06370	583	471	590	379	609	728	3381	3550	3873	3908	4149	3385
FOB87_RS06375	13	21	5	10	10	14	89	76	88	72	74	117
FOB87_RS05310	7	8	6	5	7	6	23	27	24	21	27	19
FOB87_RS21630	14	33	11	9	15	10	69	35	63	72	52	60
FOB87_RS21635	1	1	1	2	0	1	21	9	25	13	17	14
FOB87_RS00235	30	74	22	41	18	20	13	11	25	15	25	22
FOB87_RS28085	36	26	30	17	37	25	84	78	74	92	89	56
FOB87_RS28080	11	9	9	3	10	9	13	7	21	13	16	23
FOB87_RS02850	25	43	18	23	11	9	51	34	54	39	50	40
FOB87_RS12825	18690	20267	24773	14158	18074	19934	6779	5359	7617	7193	6591	8800
FOB87_RS02505	214	772	114	260	148	65	128	122	157	145	226	169
FOB87_RS12820	1331	1657	1936	937	1359	1986	736	739	973	847	964	930
FOB87_RS02855	27	20	34	21	27	9	7	9	7	16	7	7
FOB87_RS02500	704	2942	400	946	477	268	312	326	419	411	667	487
FOB87_RS09420	7	20	12	11	12	3	9	5	14	10	12	39
FOB87_RS09425	21	64	30	25	34	8	17	9	12	19	19	42
FOB87_RS06195	0	0	0	0	0	0	0	0	0	0	0	0
FOB87_RS06190	0	0	0	0	0	0	0	0	0	0	0	0
FOB87_RS31005	915	886	1478	770	972	2071	16	66	12	25	74	15
FOB87_RS31000	784	1251	408	533	420	423	56	39	59	53	66	71
FOB87_RS09975	463	435	494	393	475	475	1630	1154	2000	1729	1566	1443
FOB87_RS27190	1773	1250	1926	925	775	4118	50	71	44	63	119	40
FOB87_RS27195	89	87	138	84	107	228	76	54	59	79	48	94
FOB87_RS10355	1160	2763	486	1357	837	1071	7826	8375	8614	10536	12077	6875
FOB87_RS10350	1	2	0	1	0	2	17	5	25	18	11	27
FOB87_RS09970	43	76	26	68	59	63	132	107	151	144	104	129
FOB87_RS06995	47	62	55	57	71	46	50	36	37	40	50	56
FOB87_RS06990	78	126	84	106	107	99	68	62	75	59	84	80
FOB87_RS23855	10	5	39	7	8	45	2	2	2	3	3	3
FOB87_RS23850	13	5	12	8	6	5	1	5	3	4	4	3
FOB87_RS08595	0	0	0	0	0	0	0	0	0	0	0	0
FOB87_RS29425	13	13	12	9	25	5	51	31	70	66	40	51
FOB87_RS29420	26	35	27	22	13	16	69	51	59	73	49	93
FOB87_RS08590	0	0	0	0	0	0	0	0	0	0	0	0
FOB87_RS22100	1	11	7	6	7	3	15	9	26	10	7	43
FOB87_RS22105	6	5	4	3	1	4	9	6	9	9	12	29
FOB87_RS04045	21	44	14	21	20	29	180	195	186	200	203	266
FOB87_RS27770	1	2	5	0	5	2	6	1	11	5	8	8
FOB87_RS04040	1	2	2	2	1	2	6	5	13	5	4	9
FOB87_RS08770	4	2	12	6	5	3	2	1	1	1	0	1
FOB87_RS08775	6	7	11	4	4	4	4	1	2	2	1	3
FOB87_RS11025	2	1	2	0	2	1	11	9	6	5	8	14
FOB87_RS11755	125	485	53	286	123	158	261	177	277	300	221	114
FOB87_RS11020	52	211	49	132	62	19	90	49	110	93	87	163
FOB87_RS22815	12	44	9	9	5	23	830	419	818	832	542	1150
FOB87_RS14050	46	69	25	55	89	113	140	96	172	133	130	189
FOB87_RS14055	4	12	2	6	17	13	187	105	248	240	106	474
FOB87_RS04260	58	70	41	40	55	95	360	372	455	408	414	322
FOB87_RS04590	65	175	36	80	37	43	209	201	270	259	314	227
FOB87_RS04265	133	183	135	146	172	193	720	571	827	759	604	785
FOB87_RS04595	38	101	28	44	25	46	112	122	119	106	155	74
FOB87_RS13885	10	17	27	28	36	68	132	51	116	133	66	221
FOB87_RS30515	91	299	58	171	79	65	21	32	30	13	37	36
FOB87_RS30510	8404	3364	12840	6024	10503	7746	547	951	751	743	1445	223
FOB87_RS13880	0	0	0	0	0	0	1	0	0	2	5	0
FOB87_RS01365	6	10	9	9	5	6	7	6	7	9	0	5
FOB87_RS25450	3	28	1	5	3	3	585	414	714	655	552	673
FOB87_RS25455	22	51	7	30	10	23	221	169	207	212	232	199
FOB87_RS30630	4	10	5	6	9	4	32	35	38	35	34	29
FOB87_RS30635	5	7	2	6	3	5	15	3	21	12	10	35
FOB87_RS23670	9	41	3	23	8	6	12	7	10	9	9	7
FOB87_RS23675	18	152	12	23	13	11	9	3	7	4	6	9
FOB87_RS32855	1	3	7	3	7	15	12	10	9	11	14	18
FOB87_RS01360	10	37	23	13	13	16	11	8	9	14	15	14
FOB87_RS32850	760	715	973	834	1022	1407	106	112	132	151	165	162
FOB87_RS25635	10	12	2	1	5	9	7	4	4	5	7	9
FOB87_RS25630	33	93	30	31	49	58	629	571	633	632	785	729
FOB87_RS12595	1239	1313	1129	794	1030	1297	3397	3075	3568	3547	4191	3694
FOB87_RS30185	29	37	20	28	24	27	164	95	167	181	129	175
FOB87_RS15905	375	696	312	771	396	207	50	46	65	66	77	76
FOB87_RS12590	2517	2333	2266	1651	2121	1240	11974	9364	13569	13437	14023	9875
FOB87_RS15900	47	96	23	99	46	75	824	555	789	701	623	757
FOB87_RS30180	15	13	7	6	14	15	132	80	141	125	104	107
FOB87_RS03060	38	66	44	49	41	37	1114	923	1312	1180	1334	1487
FOB87_RS03065	57	71	42	44	43	45	1531	1261	1866	1892	1691	2037
FOB87_RS19015	6	6	2	9	8	14	30	27	36	25	52	25
FOB87_RS16900	36	36	34	39	40	61	37	40	31	39	42	73
FOB87_RS19010	6	10	7	5	7	14	28	28	17	11	28	35
FOB87_RS16905	248	217	322	207	295	283	2032	1474	2092	2173	1617	2401
FOB87_RS07765	4	11	3	7	0	8	754	409	744	608	703	510
FOB87_RS07815	65	122	24	83	52	66	422	398	504	525	472	371
FOB87_RS07760	1	6	2	1	0	2	320	230	342	289	401	263
FOB87_RS07810	80	71	98	52	56	232	353	305	459	402	303	349
FOB87_RS12040	9	3	10	7	8	10	3	7	5	2	7	4
FOB87_RS12045	64	60	73	41	65	118	101	99	118	102	131	77
FOB87_RS31580	184	271	56	198	80	195	753	554	813	990	771	835
FOB87_RS31585	1942	7522	1276	1601	1112	1676	2886	2961	3824	3155	4040	3257
FOB87_RS33725	191	257	125	214	112	218	202	181	239	254	270	196
FOB87_RS33720	2	12	4	1	3	4	40	20	34	44	39	50
FOB87_RS07100	128	175	63	224	82	177	424	383	483	627	537	283
FOB87_RS07105	39	72	20	69	27	80	457	312	422	579	397	330
FOB87_RS16320	1	1	1	1	0	3	9	1	9	1	5	9
FOB87_RS18690	0	0	0	0	0	0	0	0	0	0	0	0
FOB87_RS18695	0	0	0	0	0	0	0	0	0	0	0	0
FOB87_RS15455	384	561	322	308	387	715	787	876	977	755	1058	1137
FOB87_RS05130	126	72	158	65	107	253	117	113	123	137	122	106
FOB87_RS27940	2	0	0	1	1	1	1	0	1	2	1	0
FOB87_RS27945	8	14	9	5	8	19	5	3	5	11	5	8
FOB87_RS28530	2	3	0	2	0	3	265	46	286	257	79	105
FOB87_RS10500	166	121	220	133	191	302	517	363	485	488	437	935
FOB87_RS10505	118	80	162	87	134	184	406	269	370	382	327	712
FOB87_RS13315	10	50	15	27	18	19	123	155	176	157	195	128
FOB87_RS18525	131	88	159	112	180	214	300	245	317	307	275	224
FOB87_RS13310	185	387	91	222	101	182	988	959	1168	1311	1360	999
FOB87_RS16760	65	91	49	49	51	103	3376	3962	4703	4333	6073	5897
FOB87_RS29630	2	7	3	5	2	4	220	212	302	282	282	423
FOB87_RS29635	14	22	10	11	16	32	730	548	866	819	742	1360
FOB87_RS29315	4	5	0	0	1	0	49	19	54	58	38	52
FOB87_RS01335	1150	1185	1663	1212	1550	1594	136	239	106	195	353	171
FOB87_RS01330	44	44	26	32	31	23	186	129	223	199	206	246
FOB87_RS01620	48	184	27	63	40	22	0	1	2	5	3	20
FOB87_RS01625	51	201	32	71	31	26	5	2	6	3	5	49
FOB87_RS08905	17	19	19	11	14	20	61	32	64	34	42	82
FOB87_RS08900	6	5	7	5	7	6	36	20	42	29	28	37
FOB87_RS26565	22	19	10	6	16	18	73	39	71	83	74	95
FOB87_RS17415	1211	889	1368	1292	1374	1441	2558	1587	2875	2378	1903	3511
FOB87_RS17410	22	48	21	30	27	43	76	89	73	61	90	57
FOB87_RS23040	21	25	14	12	16	19	23	11	23	20	28	26
FOB87_RS20240	116	262	88	119	86	86	192	202	220	271	285	195
FOB87_RS20715	7	13	7	7	12	5	14	19	18	16	32	10
FOB87_RS20245	320	167	309	127	301	346	649	545	680	609	751	602
FOB87_RS20710	60	124	85	94	101	44	123	147	163	137	300	149
FOB87_RS26160	17	78	16	18	10	16	392	436	284	405	805	2718
FOB87_RS26165	37	140	29	33	35	55	840	1052	782	896	1953	3712
FOB87_RS00575	1	1	0	2	2	2	0	0	2	0	0	2
FOB87_RS05505	5	3	7	3	7	4	1	0	1	2	0	1
FOB87_RS05050	11	20	16	5	7	6	293	276	297	334	347	331
FOB87_RS05500	5	7	9	3	7	3	0	4	2	2	0	1
FOB87_RS28270	377	653	284	335	358	449	3166	3682	3558	3480	4211	2948
FOB87_RS14265	0	1	0	3	0	0	32	18	45	30	19	39
FOB87_RS14260	1	1	2	0	2	2	53	15	47	37	32	55
FOB87_RS28275	63	154	43	47	65	77	686	680	731	733	718	552
FOB87_RS04900	879	1054	648	985	718	745	8	6	8	5	7	6
FOB87_RS05300	554	552	841	402	621	924	503	720	623	570	908	465
FOB87_RS04905	307	425	135	316	202	137	4	1	2	3	2	4
FOB87_RS09360	59	67	54	80	71	98	51	38	53	53	56	47
FOB87_RS03905	6	9	1	10	9	2	27	17	45	48	30	24
FOB87_RS03275	60	875	19	40	18	43	30	23	64	78	53	753
FOB87_RS26385	0	1	2	1	2	2	14	5	17	13	17	30
FOB87_RS03900	77	127	64	81	59	106	322	201	339	304	254	262
FOB87_RS26380	15	16	12	8	14	24	53	49	60	59	44	69
FOB87_RS03270	24	392	8	19	5	8	21	17	37	40	39	416
FOB87_RS08015	153	341	249	371	201	135	16	16	5	7	17	6
FOB87_RS08010	569	1257	904	1323	768	612	39	28	27	25	70	12
FOB87_RS20865	0	0	0	0	0	0	0	1	0	1	0	0
FOB87_RS14190	147	93	321	99	165	481	228	115	224	211	137	233
FOB87_RS20860	0	0	0	0	0	0	0	0	0	0	0	0
FOB87_RS14195	130	159	195	198	197	70	126	65	124	95	99	126
FOB87_RS22715	2	6	2	4	4	5	17	8	17	17	9	16
FOB87_RS22710	4	19	9	8	6	7	93	55	104	92	59	88
FOB87_RS11165	96	113	96	93	97	50	678	369	653	676	471	594
FOB87_RS16440	2	10	5	7	1	12	4	12	6	4	7	6
FOB87_RS18725	0	0	0	0	0	0	0	0	0	0	0	0
FOB87_RS14990	6	29	8	25	20	16	30	41	27	30	39	31
FOB87_RS33530	9	12	5	17	13	7	0	0	0	1	2	2
FOB87_RS33535	13	14	13	25	13	18	20	21	22	23	33	24
FOB87_RS14995	2	4	2	1	1	1	4	2	5	5	5	6
FOB87_RS14400	1	3	1	6	3	6	23	14	23	15	25	34
FOB87_RS04675	3	21	1	2	5	6	385	271	372	384	278	74
FOB87_RS04670	10	20	8	9	7	9	665	362	595	694	457	152
FOB87_RS25840	3	1	1	1	0	5	22	11	24	30	17	42
FOB87_RS25845	671	833	548	901	511	942	2586	1974	3259	3124	2447	5945
FOB87_RS15020	0	1	0	0	1	0	4	1	1	2	4	0
FOB87_RS15025	0	0	0	1	0	1	0	1	0	0	0	1
FOB87_RS13000	21	26	17	21	18	21	38	24	29	22	36	48
FOB87_RS19465	2	14	4	5	3	3	151	87	140	153	94	114
FOB87_RS19460	8	18	3	3	4	4	131	58	115	119	79	99
FOB87_RS16225	1	3	9	3	3	7	4	2	4	2	4	4
FOB87_RS29380	24	38	10	14	30	43	68	57	76	74	60	62
FOB87_RS29385	8	22	3	7	8	18	112	100	107	129	91	116
FOB87_RS11920	2	14	5	8	10	4	765	374	810	808	758	1540
FOB87_RS11255	10	14	4	10	3	8	31	13	22	15	14	28
FOB87_RS11925	14	22	9	7	14	16	445	369	572	517	569	852
FOB87_RS11250	110	44	128	46	73	182	243	116	237	243	142	197
FOB87_RS27550	10	41	12	8	19	17	599	379	621	775	566	1505
FOB87_RS16070	1	3	4	1	4	3	5	2	7	2	4	11
FOB87_RS12695	17	86	11	26	15	4	572	270	620	609	425	712
FOB87_RS16075	2	2	2	2	1	2	8	7	8	5	7	6
FOB87_RS12690	87	292	35	133	63	101	3273	2031	3701	4658	2951	2280
FOB87_RS29925	0	0	0	1	2	1	3	2	2	2	5	6
FOB87_RS27555	6	11	8	9	7	8	295	134	255	287	102	366
FOB87_RS16590	0	2	2	3	1	8	149	114	152	125	107	165
FOB87_RS16595	15	18	12	9	9	17	305	242	289	312	269	378
FOB87_RS00765	29	83	21	53	33	29	60	55	67	63	90	57
FOB87_RS29920	11	10	10	9	16	14	56	53	62	60	56	52
FOB87_RS00760	0	1	0	2	1	0	1	0	1	3	2	1
FOB87_RS07370	36	45	23	28	30	33	219	202	260	265	236	279
FOB87_RS07375	3	13	6	7	7	3	45	22	52	58	34	43
FOB87_RS16445	46	68	58	66	63	39	10	7	8	9	8	20
FOB87_RS32060	57	83	35	31	47	67	342	324	338	374	391	436
FOB87_RS32065	14	19	13	14	18	16	241	192	255	237	256	282
FOB87_RS17175	409	729	325	368	338	528	2116	1243	2131	1970	1582	1707
FOB87_RS17170	0	0	0	0	0	0	0	0	0	1	0	0
FOB87_RS18750	9	19	16	4	6	5	10	11	10	11	17	17
FOB87_RS25150	100	152	112	122	115	97	347	293	413	306	383	247
FOB87_RS25155	82	132	99	100	103	112	213	183	267	228	219	258
FOB87_RS30370	156	124	146	91	162	156	1540	760	1664	1524	1036	1507
FOB87_RS30375	46	163	28	62	48	55	1073	435	1054	1027	513	1877
FOB87_RS28475	92	182	87	79	56	148	256	392	323	364	473	388
FOB87_RS24155	2	8	1	3	5	4	66	46	75	94	95	132
FOB87_RS24405	17	51	6	30	35	17	379	402	372	398	498	433
FOB87_RS29210	12	10	9	11	6	8	25	22	33	38	23	57
FOB87_RS24150	21	48	20	18	21	16	46	27	39	54	49	82
FOB87_RS32280	1	3	6	4	2	1	69	80	88	62	102	289
FOB87_RS24400	19	51	1	22	29	23	296	356	348	346	426	351
FOB87_RS21380	10	19	7	7	7	15	103	67	93	94	93	124
FOB87_RS21385	58	111	53	56	65	54	18	16	39	38	28	112
FOB87_RS27735	59	114	20	45	48	14	2	0	3	3	3	10
FOB87_RS17310	237	196	218	175	215	252	10731	7465	12988	12010	11300	9488
FOB87_RS28715	0	0	0	0	0	0	17	7	15	17	9	17
FOB87_RS19800	3	15	3	6	6	9	94	59	99	53	107	114
FOB87_RS17315	6	28	7	10	15	19	386	244	326	332	336	387
FOB87_RS19805	9	9	3	7	7	3	45	34	69	38	68	92
FOB87_RS07470	335	152	428	163	355	700	101	135	118	127	205	89
FOB87_RS07595	55	47	74	57	81	83	943	907	1000	948	985	387
FOB87_RS07590	180	151	194	144	215	337	2069	1747	2034	1937	2069	1282
FOB87_RS20520	12	12	17	21	18	27	17	14	21	22	23	20
FOB87_RS20525	5	7	5	5	11	9	5	4	8	2	7	11
FOB87_RS00545	6	9	5	5	5	1	20	9	22	28	33	77
FOB87_RS09990	2758	2948	3077	2125	2459	1788	7232	4901	9569	8527	6505	8633
FOB87_RS07475	238	656	122	302	208	166	234	192	227	225	308	388
FOB87_RS09620	71	79	39	48	68	77	285	268	304	293	354	271
FOB87_RS09995	1379	1578	1569	1173	1452	1311	7819	4754	10714	10033	6409	11288
FOB87_RS09625	190	346	182	241	237	228	3099	2605	3247	2998	3154	3941
FOB87_RS06425	100	182	112	104	110	158	3859	2873	4448	4094	3485	4461
FOB87_RS01435	0	1	0	0	0	0	1	0	6	5	5	3
FOB87_RS06420	190	153	228	117	179	286	303	244	317	242	268	333
FOB87_RS01430	43	53	42	19	51	53	704	522	747	677	584	730
FOB87_RS31395	189	253	267	169	190	412	21	43	42	39	95	42
FOB87_RS00540	3	7	4	4	7	3	18	7	23	13	26	43
FOB87_RS00815	2	0	0	0	0	1	9	8	15	3	8	13
FOB87_RS19135	38	70	18	28	24	32	141	146	116	111	181	145
FOB87_RS00810	3	2	0	0	0	0	9	5	21	6	9	15
FOB87_RS00210	2	4	4	1	2	0	17	6	13	12	8	13
FOB87_RS05995	0	0	0	0	0	0	0	0	0	0	0	0
FOB87_RS00745	25	11	20	15	24	66	150	115	130	114	100	115
FOB87_RS05990	0	0	0	0	0	0	0	0	0	0	0	0
FOB87_RS00215	4	4	5	3	5	2	13	9	11	10	15	22
FOB87_RS00740	378	1283	240	479	289	673	84	165	102	175	228	156
FOB87_RS02525	281	1084	309	236	249	301	255	348	229	270	530	390
FOB87_RS02520	41	149	32	34	30	41	2139	1899	2072	2477	3354	7653
FOB87_RS12840	12	18	17	16	16	23	68	25	58	53	51	97
FOB87_RS16805	16	18	7	9	16	32	399	879	686	618	1303	641
FOB87_RS33885	1	1	0	0	0	1	0	1	1	2	3	1
FOB87_RS12845	10	14	14	10	12	16	42	40	39	34	33	56
FOB87_RS09190	51	132	53	65	74	65	1400	1043	1418	1285	1119	1550
FOB87_RS09195	21	53	22	37	21	40	556	415	521	529	496	784
FOB87_RS18755	0	0	1	0	0	0	0	2	1	1	0	0
FOB87_RS31020	26	22	39	12	24	14	19	14	23	27	37	29
FOB87_RS31025	8	17	2	3	3	7	16	7	11	11	5	23
FOB87_RS20385	76	104	45	49	66	85	2738	1506	2819	2642	1635	3151
FOB87_RS27175	15	40	10	20	17	40	475	133	430	383	152	375
FOB87_RS20380	25	33	16	18	18	42	356	213	338	304	261	531
FOB87_RS27170	4	2	1	1	1	3	6	7	9	10	5	9
FOB87_RS10330	11	36	14	15	19	28	210	202	224	230	235	211
FOB87_RS10335	97	145	79	68	99	223	920	940	1037	851	906	875
FOB87_RS01290	18	26	42	17	23	18	9	12	20	14	16	16
FOB87_RS01295	16	8	19	9	9	17	81	62	77	107	96	90
FOB87_RS08575	5	19	6	12	8	5	68	31	62	59	30	63
FOB87_RS29405	3	7	5	4	5	1	43	47	60	56	42	44
FOB87_RS23870	405	446	466	368	423	659	259	302	258	305	471	303
FOB87_RS29400	1	4	2	1	3	0	4	7	5	6	16	9
FOB87_RS08570	100	152	128	99	82	126	310	235	336	309	267	369
FOB87_RS23875	81	63	114	83	72	108	44	21	28	38	43	51
FOB87_RS27710	0	6	3	6	3	4	0	3	3	1	7	4
FOB87_RS04060	316	678	341	321	334	513	4818	5134	3508	3869	8367	2781
FOB87_RS04065	2374	5625	2623	1234	1928	2137	19526	22964	16100	17067	33772	7846
FOB87_RS27715	1306	1459	1977	821	1274	2171	66	136	62	99	252	103
FOB87_RS18035	11	4	15	9	25	6	6	0	7	7	7	6
FOB87_RS18030	3	2	1	4	6	5	2	2	9	5	10	9
FOB87_RS08710	1	2	2	1	2	5	10	4	9	3	5	14
FOB87_RS08715	1	0	4	1	4	2	14	9	6	7	6	14
FOB87_RS05195	898	871	1285	739	951	1076	795	559	946	768	603	1286
FOB87_RS05190	30	200	40	87	65	56	78	56	79	80	77	82
FOB87_RS14030	16	18	4	12	19	14	102	56	140	114	81	121
FOB87_RS14520	1	1	0	1	1	0	2	2	2	0	2	0
FOB87_RS14035	82	99	94	88	101	163	1948	1016	2805	2709	902	1926
FOB87_RS14525	12	18	15	18	14	28	255	45	205	139	64	128
FOB87_RS04245	7	23	4	9	9	20	211	136	237	209	200	183
FOB87_RS04240	17	37	9	20	13	14	450	318	465	469	388	432
FOB87_RS23380	30	93	16	44	30	35	378	268	392	506	443	236
FOB87_RS30570	1	2	2	2	1	3	4	14	9	6	11	4
FOB87_RS23385	643	1407	472	887	674	469	3011	1829	2817	3130	2845	2983
FOB87_RS30575	36	119	57	45	44	21	1	2	1	2	4	3
FOB87_RS27995	2	1	4	0	2	1	2	4	4	3	7	1
FOB87_RS25430	27	71	20	23	36	49	297	297	357	286	391	191
FOB87_RS25435	2100	1797	3314	1912	2671	1482	89	317	75	218	444	126
FOB87_RS01990	1	0	2	0	0	0	23	32	21	17	64	36
FOB87_RS30615	80	172	31	77	38	70	375	374	408	443	495	287
FOB87_RS01995	2	4	4	0	2	4	144	210	131	124	270	255
FOB87_RS30610	8	7	5	4	6	5	259	152	241	224	198	331
FOB87_RS23125	10	43	7	4	7	9	3185	1110	3104	2614	1392	1731
FOB87_RS23655	25	62	16	33	26	24	16	5	17	10	14	17
FOB87_RS23120	6	4	2	1	2	5	724	238	767	621	291	418
FOB87_RS23650	4	34	2	13	6	5	6	1	10	4	8	12
FOB87_RS03590	4535	5467	6046	4016	4458	16314	66	445	64	127	519	42
FOB87_RS03595	183	1363	70	207	128	35	682	552	802	570	897	519
FOB87_RS19255	35	26	53	24	53	111	111	132	114	114	140	82
FOB87_RS19250	5	8	6	5	7	15	8	12	16	6	14	11
FOB87_RS22830	84	327	36	89	73	71	1148	795	1144	1206	1247	1093
FOB87_RS22380	321	294	446	369	477	611	507	231	776	728	355	1061
FOB87_RS22835	1242	773	1271	664	1320	1587	1474	1542	1585	1620	2030	1302
FOB87_RS22385	33	30	26	39	39	59	71	73	83	80	63	119
FOB87_RS25385	18	18	35	35	26	18	12	4	15	30	10	94
FOB87_RS25380	25	16	29	32	33	26	8	4	7	45	0	90
FOB87_RS15925	0	0	0	0	0	0	0	0	0	0	1	1
FOB87_RS12200	4	8	3	2	2	2	34	33	41	35	40	19
FOB87_RS29310	1	2	2	3	2	5	31	20	30	31	24	32
FOB87_RS03040	68	43	85	56	71	74	91	68	85	97	97	55
FOB87_RS03735	3657	3608	6271	3397	4102	5626	1551	1573	1464	1507	1985	1606
FOB87_RS03045	147	122	130	189	244	95	52	71	58	51	110	62
FOB87_RS03730	22	52	14	25	18	27	229	213	223	228	246	155
FOB87_RS31625	2	2	1	0	1	0	4	7	5	2	2	2
FOB87_RS16960	209	634	90	340	215	126	108	144	153	139	196	138
FOB87_RS16965	78	194	66	111	87	77	164	140	167	154	157	160
FOB87_RS31620	0	1	0	0	0	0	9	5	15	5	9	12
FOB87_RS19070	29	49	12	20	20	24	290	257	329	292	293	230
FOB87_RS19075	33	61	21	47	30	23	409	354	426	391	411	314
FOB87_RS07290	687	1553	871	764	927	1421	109	132	83	115	181	118
FOB87_RS07740	0	1	0	0	0	0	1	0	0	0	0	2
FOB87_RS07295	126	151	111	103	143	140	339	438	436	313	571	167
FOB87_RS07745	109	172	87	84	109	66	2821	1955	2916	2562	2162	2668
FOB87_RS12060	10	20	4	11	6	14	47	38	41	48	46	38
FOB87_RS12065	1044	781	1094	659	1202	2476	907	1077	1054	1063	1357	689
FOB87_RS31565	44	157	22	56	36	54	125	61	118	106	78	113
FOB87_RS31560	202	107	245	101	152	190	1085	739	1470	1286	996	996
FOB87_RS22525	0	3	2	2	0	0	7	0	5	3	3	4
FOB87_RS22520	9	26	5	11	10	12	35	7	21	28	20	36
FOB87_RS33705	29	83	20	39	41	35	154	122	164	150	145	175
FOB87_RS33700	40	85	17	66	30	17	106	44	141	123	90	108
FOB87_RS27920	10	12	10	10	11	12	27	23	18	23	30	33
FOB87_RS27925	4	9	3	1	6	7	60	58	80	57	74	48
FOB87_RS10835	50	98	70	60	57	64	21	28	25	23	37	27
FOB87_RS10525	24	13	23	17	23	41	131	107	108	104	134	163
FOB87_RS10830	2086	3279	2362	2124	2425	2822	61	266	54	89	323	113
FOB87_RS10520	78	45	72	59	66	196	261	234	208	241	253	430
FOB87_RS16785	131	112	182	106	151	303	508	481	804	675	708	953
FOB87_RS16780	373	358	521	260	393	696	614	510	775	705	717	995
FOB87_RS29650	64	181	48	70	80	84	668	240	841	757	368	1304
FOB87_RS13330	0	2	0	2	2	1	26	20	21	22	22	30
FOB87_RS29655	452	1649	287	740	410	369	4636	2301	5471	6383	3780	6489
FOB87_RS13335	46	48	38	36	52	83	117	109	113	93	164	79
FOB87_RS07125	52	83	40	40	41	85	2288	2125	2316	2438	2878	6451
FOB87_RS07120	95	175	70	88	80	98	5105	3573	4897	5484	6056	14996
FOB87_RS10780	64	95	42	57	58	58	153	289	149	133	336	164
FOB87_RS10785	100	187	74	91	82	48	168	216	172	177	286	172
FOB87_RS19895	666	811	907	566	767	688	39	26	37	30	48	73
FOB87_RS01600	2858	5275	2694	3160	2486	2726	10814	14013	13812	12091	23199	23484
FOB87_RS01350	96	42	109	49	88	169	83	87	101	116	99	126
FOB87_RS06655	63	129	50	65	46	71	1435	1054	1609	1545	1364	1557
FOB87_RS01605	0	7	1	3	5	6	41	39	42	46	54	33
FOB87_RS17745	3	3	1	2	2	0	71	36	98	64	55	174
FOB87_RS01355	8	36	10	7	8	1	36	13	32	35	27	45
FOB87_RS32545	21	18	13	12	21	38	189	141	213	191	179	188
FOB87_RS19890	138	107	226	93	147	123	8	4	13	8	7	17
FOB87_RS08960	14	43	23	28	17	28	3	6	11	4	3	10
FOB87_RS32540	80	150	60	73	98	65	1423	1309	1797	1637	2000	1986
FOB87_RS08965	0	0	0	1	0	0	3	0	2	1	3	1
FOB87_RS17785	18	42	19	45	31	12	21	24	34	32	25	41
FOB87_RS17780	10	52	11	8	11	20	208	129	202	198	213	287
FOB87_RS18545	34	33	36	40	61	27	618	391	599	573	456	440
FOB87_RS18540	89	100	82	84	118	134	711	521	816	746	567	654
FOB87_RS28520	9	14	12	5	2	15	100	32	94	91	66	46
FOB87_RS05295	111	126	148	110	109	149	173	193	239	200	245	179
FOB87_RS24365	13	34	6	18	13	16	448	238	511	443	366	674
FOB87_RS24360	24	58	23	31	32	49	785	674	758	862	979	980
FOB87_RS05290	26	66	38	46	36	60	145	92	108	127	127	143
FOB87_RS17435	272	282	303	182	245	224	3585	2559	4034	3750	3178	4318
FOB87_RS17430	1825	2331	1434	1406	1361	1668	3792	2750	4203	3810	3903	3708
FOB87_RS02955	1	5	1	3	0	3	7	9	14	14	13	14
FOB87_RS02950	4	8	2	4	7	2	4	6	16	4	7	13
FOB87_RS28525	6	4	4	3	7	4	114	37	92	97	49	49
FOB87_RS20265	209	415	139	372	257	325	1463	1069	1785	1747	1168	2594
FOB87_RS20260	406	426	445	385	508	543	3817	2505	4521	4255	3221	4666
FOB87_RS23460	86	184	106	159	127	53	188	259	244	320	416	168
FOB87_RS26635	4	4	5	4	4	5	44	27	37	46	33	59
FOB87_RS23465	200	182	316	197	245	455	113	120	108	109	145	171
FOB87_RS26630	326	112	567	267	420	1490	870	1132	1014	870	1090	466
FOB87_RS08385	278	190	336	178	298	128	1930	1467	2309	2422	2277	1725
FOB87_RS08380	50	58	75	51	63	130	241	250	237	242	248	260
FOB87_RS00005	0	0	0	0	0	0	0	0	0	2	0	1
FOB87_RS24015	279	1110	198	557	308	196	36	20	42	33	46	143
FOB87_RS00550	3	6	2	2	3	1	9	6	18	6	15	41
FOB87_RS00555	6	12	4	4	4	9	5	15	27	18	18	57
FOB87_RS11465	3	6	7	6	6	6	42	35	35	33	32	52
FOB87_RS28295	38	71	32	26	35	48	748	616	884	750	725	876
FOB87_RS28290	985	1052	943	1004	911	602	387	864	579	629	1940	1894
FOB87_RS24010	49	86	35	47	52	68	168	109	206	163	117	180
FOB87_RS14200	96	83	115	133	153	63	83	53	110	92	73	94
FOB87_RS33145	1707	2077	2427	1049	1515	2777	395	309	480	461	447	396
FOB87_RS33140	571	650	892	515	640	1164	11	44	11	24	35	11
FOB87_RS14205	76	49	103	103	101	34	50	24	48	54	29	56
FOB87_RS09385	330	215	376	224	330	678	1618	1155	1483	1629	1323	1582
FOB87_RS09380	345	243	423	251	422	518	840	908	836	992	1094	629
FOB87_RS11460	6	19	20	11	18	9	80	56	77	56	57	95
FOB87_RS08035	403	676	604	814	462	393	24	11	24	16	23	7
FOB87_RS03920	63	138	41	58	61	89	143	140	128	150	174	159
FOB87_RS08030	587	1019	853	1322	756	428	25	20	33	21	44	11
FOB87_RS03925	54	81	30	39	28	60	168	184	196	164	177	154
FOB87_RS19855	19	56	18	33	23	28	108	78	104	96	88	146
FOB87_RS31815	4165	6362	6012	4846	5509	3562	196	751	187	422	924	264
FOB87_RS31810	7306	11685	10115	8414	9182	5090	273	681	294	642	1025	541
FOB87_RS26460	7	45	3	13	15	2	73	27	83	80	54	103
FOB87_RS20840	412	441	172	475	185	772	2012	2083	2160	2365	3026	1313
FOB87_RS20845	90	78	38	86	30	138	679	570	722	723	727	442
FOB87_RS06900	1	0	0	0	0	0	1	1	1	1	2	2
FOB87_RS27270	126	179	169	190	180	246	23	27	27	41	82	44
FOB87_RS27275	154	173	156	211	227	95	39	35	42	46	129	61
FOB87_RS22730	8	20	3	5	8	3	50	28	62	47	62	21
FOB87_RS22735	0	0	0	0	0	0	0	1	1	0	1	0
FOB87_RS11490	42	50	34	40	52	36	132	133	106	141	229	145
FOB87_RS33555	0	2	1	3	2	1	10	10	10	9	10	6
FOB87_RS11495	46	38	84	38	68	91	111	79	126	101	55	144
FOB87_RS04655	4	3	2	3	1	3	14	12	11	18	15	10
FOB87_RS04650	3	8	5	2	5	4	923	478	767	752	406	592
FOB87_RS15555	176	496	97	157	142	149	6938	4928	7816	7419	6011	8834
FOB87_RS15005	2	2	2	4	2	9	24	18	31	17	23	30
FOB87_RS15550	38	95	16	39	36	21	2374	1846	2939	2987	2484	3026
FOB87_RS15000	0	3	3	1	2	3	12	5	17	22	8	16
FOB87_RS13925	0	1	2	3	2	1	26	18	29	21	24	29
FOB87_RS13920	62	73	76	62	80	49	87	64	117	98	67	91
FOB87_RS16200	0	0	0	0	0	0	0	0	0	0	0	0
FOB87_RS16205	0	0	0	0	0	0	0	0	0	0	0	0
FOB87_RS19440	536	848	485	413	496	656	6238	7899	6991	5713	9752	4013
FOB87_RS19445	204	340	168	136	203	519	1900	2757	2264	1607	3344	901
FOB87_RS11275	53	26	61	33	42	125	50	66	60	53	79	57
FOB87_RS11270	3	5	1	0	4	5	172	109	206	172	113	168
FOB87_RS27395	57	92	74	65	90	101	75	79	93	89	71	49
FOB87_RS19910	49	51	39	62	46	65	225	149	164	199	192	171
FOB87_RS19915	294	308	234	189	263	168	659	566	775	655	804	486
FOB87_RS11060	216	184	260	222	146	155	204	118	233	162	147	147
FOB87_RS07350	26	22	49	13	34	34	13	6	11	10	7	10
FOB87_RS07355	6	6	11	6	6	12	7	3	7	2	0	2
FOB87_RS13475	5	21	4	8	10	9	47	34	50	50	56	70
FOB87_RS11065	512	516	819	760	602	461	95	83	124	87	118	114
FOB87_RS07955	10	14	3	10	4	15	218	179	245	226	184	241
FOB87_RS16110	43	54	26	43	44	26	1380	431	1205	1102	622	1112
FOB87_RS29565	38	64	32	41	47	47	805	835	875	866	992	1083
FOB87_RS32040	15	32	17	21	16	5	151	95	196	134	122	181
FOB87_RS32735	30	53	32	18	42	29	193	137	213	216	234	370
FOB87_RS07950	1598	694	881	801	823	1755	8017	5525	8117	6811	7889	6934
FOB87_RS32730	89	94	150	95	101	177	415	461	482	444	520	359
FOB87_RS16890	35	60	32	48	32	33	387	283	479	332	356	473
FOB87_RS18630	52	40	46	35	41	95	126	101	119	114	136	157
FOB87_RS17150	2	8	1	6	2	4	28	21	37	37	31	34
FOB87_RS17155	1	1	0	0	0	0	5	2	11	5	7	10
FOB87_RS25170	12	51	11	15	9	21	277	181	272	278	231	269
FOB87_RS16895	147	158	162	142	150	466	24	27	26	16	25	25
FOB87_RS28905	50	97	31	65	52	70	143	164	151	151	192	132
FOB87_RS25175	8	53	7	14	13	3	15	6	12	15	19	22
FOB87_RS28900	75	79	93	62	88	143	41	50	31	38	55	37
FOB87_RS30395	10	25	2	6	11	9	267	117	236	256	133	333
FOB87_RS30390	26	126	27	27	20	34	1723	1211	1771	1884	1431	2020
FOB87_RS09815	25	71	17	31	16	36	470	477	525	467	546	514
FOB87_RS09810	30	28	15	16	20	35	349	298	386	356	342	307
FOB87_RS12260	317	285	276	237	310	637	378	527	390	466	640	299
FOB87_RS24170	0	0	0	2	0	2	12	2	2	5	9	6
FOB87_RS24175	1	2	0	1	2	1	3	2	0	4	7	6
FOB87_RS17845	43	51	24	52	25	22	10	7	10	6	20	25
FOB87_RS19860	19	34	7	32	15	16	57	47	70	72	52	71
FOB87_RS17335	142	296	172	219	203	162	31	41	52	43	79	74
FOB87_RS19865	2	9	1	4	2	6	15	7	14	11	13	12
FOB87_RS17840	1112	2985	401	2057	684	1096	9377	12074	13932	12819	15862	29539
FOB87_RS17330	128	258	142	170	163	104	52	50	78	67	97	65
FOB87_RS02095	295	567	389	306	315	336	1545	1908	1889	2002	3140	6507
FOB87_RS02725	801	696	817	500	815	455	3636	2932	3787	3959	4175	2839
FOB87_RS02090	48	250	34	67	42	28	1728	1900	1741	1841	2792	5998
FOB87_RS02720	722	753	761	447	564	698	645	379	598	721	467	929
FOB87_RS12265	20	23	8	12	21	38	70	78	93	74	61	121
FOB87_RS09600	103	154	39	131	57	179	789	549	1017	1081	768	504
FOB87_RS26990	0	0	0	0	0	1	33	8	26	24	7	27
FOB87_RS09605	63	85	66	75	72	137	848	728	917	895	836	629
FOB87_RS26995	1	1	2	0	2	0	17	15	30	17	10	34
FOB87_RS00835	150	309	121	229	121	198	178	204	192	196	244	130
FOB87_RS06400	24	68	24	29	27	25	320	301	327	359	445	591
FOB87_RS00830	300	559	628	297	258	182	20	6	14	20	14	24
FOB87_RS06405	140	381	127	212	152	158	5323	3641	6063	5737	4211	7823
FOB87_RS02895	2	3	1	0	2	1	35	28	41	27	42	47
FOB87_RS02890	521	429	569	325	614	789	2255	1916	2675	2235	2523	2113
FOB87_RS12860	0	0	0	0	0	0	0	0	0	0	0	0
FOB87_RS02540	2	7	8	18	8	4	6	5	8	5	5	14
FOB87_RS12865	0	0	0	0	0	0	1	0	0	0	0	0
FOB87_RS02545	521	213	848	256	511	1691	462	532	475	411	623	272
FOB87_RS31040	934	1080	949	1483	920	1178	259	138	308	277	230	509
FOB87_RS31045	4557	5198	5039	6611	4241	4528	2176	944	3210	2476	1778	3854
FOB87_RS27155	1	4	2	1	6	2	1	1	2	0	4	1
FOB87_RS27150	3	2	5	1	5	4	1	3	1	1	5	7
FOB87_RS27480	18	22	7	12	7	38	78	66	80	78	69	87
FOB87_RS27485	21420	9048	22661	9927	16454	5060	594	933	615	944	2013	703
FOB87_RS10310	85	145	95	98	123	105	1317	1150	1397	1589	1557	2212
FOB87_RS10645	426	1196	250	836	362	158	451	333	576	529	500	929
FOB87_RS10315	15	13	8	10	20	48	156	142	135	128	108	134
FOB87_RS10640	1025	3308	671	2680	1204	524	3076	1828	3895	3740	2044	4709
FOB87_RS00400	32	21	58	21	42	35	33	37	39	39	35	38
FOB87_RS23810	67	70	127	63	40	58	122	47	155	109	102	123
FOB87_RS23815	23	16	50	24	22	20	31	17	66	62	47	37
FOB87_RS29460	88	173	56	143	73	36	3	2	0	0	0	2
FOB87_RS08550	0	0	0	0	0	0	0	0	1	0	0	0
FOB87_RS29465	0	0	1	1	3	0	7	3	7	9	3	10
FOB87_RS24280	4	9	4	3	5	10	111	92	139	127	97	125
FOB87_RS21675	87	268	59	141	75	172	69	57	71	66	80	75
FOB87_RS07555	73	215	34	48	31	55	492	694	582	464	808	481
FOB87_RS24285	44	73	39	49	53	105	728	640	764	726	740	801
FOB87_RS21670	123	165	50	146	63	217	866	887	903	1245	1112	639
FOB87_RS01525	176	154	199	103	160	234	1047	1189	1207	1135	1693	1335
FOB87_RS27730	15	23	10	12	20	31	33	31	32	42	35	63
FOB87_RS04000	7	18	2	4	3	8	34	17	33	25	46	69
FOB87_RS20105	1	5	1	2	1	1	18	7	13	17	14	34
FOB87_RS04005	6	13	6	12	7	21	162	119	135	138	132	201
FOB87_RS01255	715	1032	954	719	817	753	84	44	99	78	73	190
FOB87_RS20100	1	4	0	0	3	3	35	30	38	31	37	49
FOB87_RS01015	10	32	10	13	5	6	598	227	591	630	285	517
FOB87_RS01010	16	40	6	7	7	6	585	153	537	594	231	614
FOB87_RS01520	89	67	120	42	116	147	560	529	591	538	781	817
FOB87_RS18010	3	84	7	17	6	10	3	2	2	6	4	10
FOB87_RS18015	1	3	0	1	1	6	4	5	5	7	3	15
FOB87_RS08735	5	4	7	4	4	4	5	1	2	3	0	7
FOB87_RS01250	1847	2494	2241	2179	2175	974	138	111	149	159	166	342
FOB87_RS08730	1	1	0	2	5	5	1	4	3	2	5	5
FOB87_RS00490	22	126	16	20	21	19	39	58	53	70	86	87
FOB87_RS00495	50	216	21	52	40	21	86	77	75	81	141	137
FOB87_RS23130	28	16	20	13	16	36	89	90	112	134	109	50
FOB87_RS30550	3	4	8	2	12	22	11	6	8	11	10	7
FOB87_RS26285	130	142	156	163	204	493	556	577	622	604	606	591
FOB87_RS30805	4	6	1	4	0	9	10	7	12	8	16	16
FOB87_RS30555	7	7	5	9	5	14	18	23	18	14	32	23
FOB87_RS30800	9	13	12	15	9	7	33	19	32	30	28	28
FOB87_RS26280	99	106	93	83	94	197	549	388	550	634	470	836
FOB87_RS24825	173	200	135	156	145	311	823	683	936	968	682	808
FOB87_RS24820	775	847	699	656	1572	937	393	336	416	441	648	1362
FOB87_RS28335	69	196	59	62	60	85	3432	3369	3738	3625	3929	3679
FOB87_RS28330	20	32	16	10	14	20	358	328	382	515	379	334
FOB87_RS25415	134	254	88	143	122	103	507	382	602	464	382	324
FOB87_RS25410	58	71	43	34	47	95	220	172	268	276	203	237
FOB87_RS23100	49	70	28	36	30	53	844	697	1000	1028	750	1016
FOB87_RS26465	10	55	4	21	9	7	72	56	96	79	73	179
FOB87_RS32890	103	123	92	69	133	82	1284	1233	1438	1304	1607	1061
FOB87_RS32895	36	82	84	21	205	29	1034	628	1201	813	995	1284
FOB87_RS19275	7	14	4	3	4	9	188	163	236	174	191	236
FOB87_RS05715	6	3	3	7	3	3	11	2	3	7	1	6
FOB87_RS19270	643	988	513	701	696	614	2350	2246	3015	2668	2821	2512
FOB87_RS05710	2	2	8	6	5	7	21	3	17	9	4	14
FOB87_RS29880	0	1	0	0	4	3	2	1	2	1	3	2
FOB87_RS29885	60	67	53	57	38	115	70	69	93	86	85	78
FOB87_RS14540	108	61	429	131	229	726	116	147	203	170	172	134
FOB87_RS14015	161	137	201	143	168	268	277	230	329	313	299	329
FOB87_RS14545	154	32	811	227	365	637	22	16	25	36	25	30
FOB87_RS14010	14	40	10	21	48	34	534	319	834	617	361	1071
FOB87_RS18905	3	5	1	1	2	3	6	7	11	7	11	15
FOB87_RS15940	51	54	17	44	19	55	38	36	31	28	45	30
FOB87_RS15765	138	58	163	104	206	326	668	623	747	704	778	475
FOB87_RS18900	15	10	13	9	27	52	146	50	131	143	59	124
FOB87_RS15760	115	67	122	65	117	194	1066	1076	1374	1104	1181	598
FOB87_RS15945	71	95	54	93	58	73	60	70	77	50	77	85
FOB87_RS03715	171	288	126	178	173	167	6826	3037	8998	7388	5374	14164
FOB87_RS03710	6	11	10	14	12	27	459	278	649	526	409	995
FOB87_RS16945	170	551	65	196	119	134	24	13	17	24	11	29
FOB87_RS16940	19	47	21	15	27	25	211	135	236	223	167	232
FOB87_RS19050	21	20	27	4	20	50	41	181	59	33	182	16
FOB87_RS31600	1486	4206	1077	1223	760	906	2184	1752	2816	2275	2908	2690
FOB87_RS19055	2886	3962	3578	1691	2623	8779	100	179	101	151	244	94
FOB87_RS31605	3597	14863	2210	3556	2398	1452	10690	8950	14038	13417	14665	11807
FOB87_RS12085	35	66	39	25	37	55	372	262	392	387	296	669
FOB87_RS12080	7	18	5	16	4	9	10	7	14	8	9	14
FOB87_RS31545	30	37	16	25	20	20	519	284	557	613	404	396
FOB87_RS31540	0	0	0	0	3	2	16	8	8	9	11	21
FOB87_RS22505	22	36	28	20	29	23	139	83	125	120	104	203
FOB87_RS22500	37	108	34	67	56	122	256	228	300	281	264	285
FOB87_RS11685	3	19	2	6	5	5	35	27	53	40	28	44
FOB87_RS11680	13	9	18	13	16	26	20	16	24	22	14	26
FOB87_RS33760	0	1	0	0	0	0	4	0	0	0	1	1
FOB87_RS33765	1	2	1	1	0	5	11	7	11	11	11	16
FOB87_RS29265	7	6	3	6	7	2	0	1	0	1	1	6
FOB87_RS18655	0	0	0	0	0	0	0	0	0	0	0	0
FOB87_RS18650	0	0	0	0	0	0	0	0	0	0	0	0
FOB87_RS29260	3	12	2	2	5	1	6	10	15	21	10	28
FOB87_RS13680	7	21	13	3	11	31	198	105	204	185	144	266
FOB87_RS13685	56	62	46	34	43	73	590	478	553	542	516	744
FOB87_RS27905	1	6	0	1	1	0	31	14	34	37	15	53
FOB87_RS27900	14	13	22	13	17	13	7	3	10	20	6	15
FOB87_RS07720	96	106	68	89	117	63	263	241	268	266	303	160
FOB87_RS07725	200	192	144	130	189	231	361	373	397	303	462	219
FOB87_RS10810	89	395	30	104	60	22	129	370	180	161	419	272
FOB87_RS10815	61	249	14	55	41	21	75	259	85	100	272	174
FOB87_RS06090	94	276	62	143	82	119	1199	980	1240	1349	1322	1209
FOB87_RS06095	458	407	431	281	432	312	6012	4975	7444	7139	6111	2904
FOB87_RS26095	0	0	2	1	0	0	1	0	0	0	0	0
FOB87_RS29675	132	261	79	170	116	62	352	312	410	405	497	255
FOB87_RS13355	180	100	205	100	188	234	482	412	511	398	503	342
FOB87_RS29670	16	55	11	18	3	34	78	101	87	75	108	83
FOB87_RS32385	2	9	0	0	3	2	44	15	45	35	26	58
FOB87_RS32380	1	0	0	0	0	0	0	0	0	0	0	0
FOB87_RS21080	7	15	7	13	9	7	264	119	332	286	160	331
FOB87_RS21085	23	31	8	23	14	22	671	380	805	792	556	846
FOB87_RS02395	2	6	2	2	4	2	93	102	94	86	149	88
FOB87_RS02390	11	33	4	2	5	8	693	346	728	678	441	944
FOB87_RS30235	8	21	1	9	10	6	322	227	317	367	279	291
FOB87_RS30230	26	49	20	27	25	48	1099	782	1072	1066	1118	985
FOB87_RS01370	0	0	1	0	0	0	3	0	3	5	2	3
FOB87_RS06675	58	81	61	46	60	76	52	76	74	77	104	41
FOB87_RS06670	446	437	618	437	373	517	497	408	462	500	456	656
FOB87_RS06895	1	3	2	1	3	0	9	8	12	11	5	15
FOB87_RS08940	2	1	4	5	1	7	2	1	4	2	2	3
FOB87_RS08945	1	2	0	2	1	1	2	2	3	0	2	3
FOB87_RS21880	1	6	3	7	0	1	3	1	2	1	3	1
FOB87_RS32560	36	30	42	45	27	36	464	215	442	386	289	580
FOB87_RS21885	686	844	648	561	700	900	1340	1257	1367	1439	1517	866
FOB87_RS32565	29	38	34	24	29	34	302	118	259	297	157	482
FOB87_RS19930	38	50	30	16	31	63	484	484	545	413	551	278
FOB87_RS00085	302	410	350	227	391	477	272	219	256	297	253	261
FOB87_RS00080	57	90	39	50	67	41	831	570	876	745	673	762
FOB87_RS05275	0	0	0	0	0	0	0	0	0	0	1	0
FOB87_RS24345	35	50	45	57	44	41	38	16	41	50	50	49
FOB87_RS24615	7	30	15	16	12	43	148	123	136	197	147	123
FOB87_RS24340	14153	8675	16320	9534	12877	20495	8324	8548	9732	8390	10816	9598
FOB87_RS05270	11	28	5	12	8	19	235	198	236	198	207	216
FOB87_RS24610	61	80	25	55	36	33	590	360	535	791	548	453
FOB87_RS17450	0	0	0	0	0	0	8	7	6	3	4	13
FOB87_RS28105	4	17	8	6	7	4	20	17	25	28	20	36
FOB87_RS28100	4	8	4	7	2	1	20	18	28	26	28	36
FOB87_RS17455	0	0	0	0	0	0	1	0	0	0	0	0
FOB87_RS02970	29	82	24	32	25	31	1027	1055	1395	1456	1401	1964
FOB87_RS02975	35	148	24	36	58	33	1277	796	1448	1486	1306	2203
FOB87_RS09015	0	1	0	2	0	1	4	0	3	3	2	0
FOB87_RS09010	72	36	90	37	66	202	167	235	183	181	193	148
FOB87_RS00530	42	86	23	57	49	75	71	37	74	54	66	71
FOB87_RS00020	0	0	0	0	0	0	0	0	0	0	0	0
FOB87_RS00535	4	6	2	2	8	1	5	4	8	7	10	15
FOB87_RS00025	0	0	0	0	0	0	0	0	0	0	0	0
FOB87_RS14220	71	58	176	128	164	72	64	27	63	57	42	59
FOB87_RS13135	1	3	5	3	4	8	18	4	21	17	4	38
FOB87_RS33160	28	56	16	39	24	55	42	31	41	37	36	36
FOB87_RS14225	56	65	76	70	99	68	77	36	81	66	56	86
FOB87_RS13130	3	4	0	2	1	3	44	45	46	44	49	78
FOB87_RS28810	0	0	0	0	0	0	0	0	0	0	0	1
FOB87_RS08050	1870	2592	2866	4138	2459	1671	53	36	40	36	60	9
FOB87_RS08055	152	286	286	364	219	233	3	6	7	5	11	0
FOB87_RS31835	589	1291	693	592	544	779	5748	6378	7157	6941	7647	7990
FOB87_RS31830	5	10	2	3	2	7	14	8	30	24	16	49
FOB87_RS28815	0	0	0	0	0	0	0	0	0	0	0	0
FOB87_RS20820	0	0	0	0	0	0	0	0	0	0	0	0
FOB87_RS28930	0	0	2	0	1	3	4	2	2	4	1	3
FOB87_RS20825	116	296	68	300	127	137	113	88	145	136	107	140
FOB87_RS10105	202	181	247	180	197	350	185	140	155	137	183	242
FOB87_RS10100	1854	1299	2498	1449	1589	3378	922	1008	888	781	1221	1251
FOB87_RS26615	39	18	57	23	40	118	22	13	28	27	24	26
FOB87_RS26610	6	12	3	3	6	6	25	16	24	38	33	18
FOB87_RS29815	2	2	4	4	2	5	1	1	2	1	1	1
FOB87_RS27425	4493	8102	5030	3561	4345	4892	465	1115	476	824	1509	797
FOB87_RS22975	6	3	6	3	9	14	18	14	26	20	20	17
FOB87_RS22750	0	0	0	0	0	0	0	0	0	0	0	0
FOB87_RS22755	3	5	1	0	2	0	2	8	5	3	10	3
FOB87_RS22970	50	19	59	24	36	193	131	124	155	102	129	113
FOB87_RS14485	21	35	19	19	12	16	532	370	639	510	473	559
FOB87_RS33575	0	0	0	0	0	0	2	1	1	0	1	0
FOB87_RS14955	11	16	4	6	7	18	168	120	182	107	134	227
FOB87_RS14480	11	25	22	14	14	23	356	163	326	302	194	306
FOB87_RS14950	14	22	20	18	16	22	31	22	30	24	24	44
FOB87_RS33570	228	324	185	178	150	338	833	689	841	711	975	1164
FOB87_RS29810	2	2	0	2	1	2	1	1	0	0	0	3
FOB87_RS04630	7	24	8	3	9	5	23	21	22	19	15	44
FOB87_RS04635	83	88	70	61	51	40	29	17	31	35	33	58
FOB87_RS13905	310	241	388	187	329	546	398	425	491	436	623	407
FOB87_RS15570	16	23	13	6	20	23	55	32	55	69	51	184
FOB87_RS13900	20	17	24	24	23	50	86	59	90	110	88	96
FOB87_RS15575	2088	1841	1903	1251	1807	2674	4791	3615	5549	5343	5474	4731
FOB87_RS03940	0	0	0	0	0	0	0	0	0	0	0	0
FOB87_RS03945	0	1	0	0	0	0	1	0	1	1	0	3
FOB87_RS19420	17	27	23	18	16	16	154	72	137	138	101	171
FOB87_RS16880	2	1	2	1	0	0	38	17	39	34	21	18
FOB87_RS19425	28	148	12	43	34	29	149	61	150	174	95	260
FOB87_RS16885	0	4	2	0	0	2	31	17	41	25	23	21
FOB87_RS11210	9	14	2	5	3	13	26	10	27	18	25	29
FOB87_RS11215	0	3	2	4	3	6	10	7	6	8	9	4
FOB87_RS01815	1632	2138	1335	1911	1499	1585	27	30	47	35	56	37
FOB87_RS01810	422	609	359	462	400	960	15	15	22	16	13	18
FOB87_RS15680	76	148	66	101	88	114	1168	1077	1244	1262	1168	1253
FOB87_RS15685	571	750	671	455	671	653	3052	2293	3131	2809	2840	3563
FOB87_RS25995	35	38	38	33	44	32	4573	8014	6691	8618	7911	8508
FOB87_RS25990	40	63	33	29	47	47	111	96	120	124	124	112
FOB87_RS30005	15	36	22	27	43	36	1085	594	1191	1475	553	805
FOB87_RS30000	6	16	8	7	8	21	238	136	235	297	122	168
FOB87_RS24550	12	15	9	13	12	27	153	78	177	125	89	153
FOB87_RS03365	34	83	45	37	44	89	115	85	104	113	145	94
FOB87_RS03360	4167	7696	5603	4679	5166	6606	1568	1819	1584	1800	2431	1337
FOB87_RS24880	23	25	4	23	8	15	378	212	409	472	244	420
FOB87_RS24555	64	198	50	52	60	78	2668	2518	2997	2712	2555	2420
FOB87_RS05400	0	1	4	2	2	2	2	1	12	6	2	18
FOB87_RS17130	1	0	2	1	0	0	15	12	22	9	15	22
FOB87_RS17135	4	4	3	2	3	6	10	5	9	3	5	6
FOB87_RS28925	17	14	16	14	19	23	469	457	506	481	594	408
FOB87_RS25195	121	225	64	79	111	169	2504	2380	2631	2452	2797	2957
FOB87_RS28920	11	16	8	3	8	10	371	247	351	391	297	314
FOB87_RS25190	10	28	12	13	20	24	174	123	210	190	124	243
FOB87_RS12745	8920	12024	11231	8424	10360	13199	349	549	395	446	757	559
FOB87_RS12740	24	33	15	12	24	31	358	292	351	322	339	321
FOB87_RS09830	30	16	29	18	33	19	228	150	227	213	187	104
FOB87_RS09835	521	391	519	422	515	773	5404	4788	6193	5626	6219	4713
FOB87_RS16080	1	7	1	7	0	4	9	2	7	7	3	6
FOB87_RS16085	8	6	10	3	6	10	6	1	5	1	3	0
FOB87_RS17685	57	126	30	45	37	97	960	597	1123	1154	685	934
FOB87_RS19840	36	48	31	32	26	20	106	57	86	68	77	83
FOB87_RS02705	12	24	8	10	8	9	123	63	97	105	75	101
FOB87_RS17860	4	8	3	7	3	2	8	10	5	1	6	18
FOB87_RS02700	14	10	6	6	17	17	27	20	30	35	18	27
FOB87_RS17865	67	83	71	40	64	151	211	275	211	162	412	176
FOB87_RS09955	31	39	50	43	40	28	21	13	29	17	27	105
FOB87_RS09950	45	53	53	62	66	34	27	24	40	29	48	151
FOB87_RS13350	55	41	46	62	77	143	164	144	243	137	165	139
FOB87_RS06460	0	0	0	0	1	1	2	0	1	1	1	1
FOB87_RS06465	19	14	26	17	20	51	55	53	61	65	65	91
FOB87_RS00850	214	1081	118	651	245	174	156	123	223	176	209	132
FOB87_RS00855	31	111	9	68	46	31	18	13	17	13	11	17
FOB87_RS32710	10	2	10	6	6	9	41	18	58	38	41	37
FOB87_RS05345	185	47	316	106	227	447	79	76	105	82	121	80
FOB87_RS02560	169	155	166	141	163	271	906	899	1047	1146	946	602
FOB87_RS15885	34	44	24	29	32	82	45	61	59	48	91	72
FOB87_RS10480	7	18	4	4	4	9	26	30	22	15	23	37
FOB87_RS09480	0	2	0	0	0	2	2	0	2	0	1	0
FOB87_RS24885	37	82	24	28	16	20	1771	1181	1955	2151	1544	1686
FOB87_RS10485	30	33	16	16	20	25	48	55	64	44	78	60
FOB87_RS09485	0	1	5	1	0	1	3	1	2	2	2	2
FOB87_RS31065	7	8	8	6	4	4	87	64	105	87	88	78
FOB87_RS18465	20	33	17	15	21	36	3884	3541	5124	4741	4554	3491
FOB87_RS18460	0	2	0	0	0	1	17	13	18	12	13	22
FOB87_RS31060	4	8	3	4	5	5	16	4	7	9	6	12
FOB87_RS29190	8	9	7	2	8	7	25	9	13	18	20	21
FOB87_RS29195	3	13	9	8	5	6	11	7	10	13	15	14
FOB87_RS21470	44	98	66	50	34	68	36	23	50	32	46	113
FOB87_RS21475	62	113	72	53	59	47	71	38	81	62	55	141
FOB87_RS27130	1540	2135	1939	1828	1935	2866	209	509	236	514	665	364
FOB87_RS27135	4694	7743	5890	5028	5611	13479	346	1617	285	667	1633	393
FOB87_RS10665	30	60	26	34	32	61	261	254	270	250	304	212
FOB87_RS10660	41	93	33	39	46	55	338	322	371	341	371	312
FOB87_RS06285	7	12	4	9	6	8	398	118	396	299	209	550
FOB87_RS06280	35	59	30	29	31	54	658	432	724	609	542	838
FOB87_RS23835	21	20	39	17	30	27	28	17	20	28	13	21
FOB87_RS23830	16	5	33	12	18	13	13	6	20	16	15	17
FOB87_RS29440	8	7	14	10	14	43	41	25	43	17	45	40
FOB87_RS08530	6	6	5	7	7	3	11	8	10	11	7	8
FOB87_RS08535	36	87	25	40	22	30	43	45	44	36	60	54
FOB87_RS29445	53	108	29	62	25	31	3	0	8	7	3	9
FOB87_RS21695	5136	6396	5614	2715	4524	4446	334	530	275	598	975	629
FOB87_RS21690	663	1177	641	433	743	364	186	231	147	283	469	358
FOB87_RS00700	27	34	16	19	19	32	87	47	68	62	73	75
FOB87_RS00705	4	10	5	9	4	7	9	6	7	11	13	8
FOB87_RS20125	12	19	7	9	13	36	40	28	39	37	44	47
FOB87_RS04025	18	19	19	12	16	54	13	5	13	11	15	30
FOB87_RS20120	39	85	26	68	34	110	116	110	124	112	108	92
FOB87_RS04020	131	164	87	145	100	147	525	365	523	627	413	586
FOB87_RS09225	43	53	12	41	16	62	282	230	226	297	239	287
FOB87_RS09220	31	45	9	31	14	39	217	156	246	277	227	223
FOB87_RS18070	3	3	4	4	4	3	3	0	2	1	1	1
FOB87_RS01030	790	2836	654	1130	748	720	1776	1373	1748	1882	2138	1946
FOB87_RS18075	20	21	23	12	14	22	4	3	13	10	7	20
FOB87_RS01035	327	1129	239	616	335	262	286	116	287	230	171	395
FOB87_RS16405	15	9	14	8	14	3	104	34	97	111	86	134
FOB87_RS08285	20	96	20	42	30	29	325	302	372	385	417	348
FOB87_RS08280	13	27	5	8	13	17	345	216	345	339	261	340
FOB87_RS04280	562	488	427	357	431	205	3249	2259	3836	3609	4532	4153
FOB87_RS04285	212	172	193	109	197	299	664	686	734	640	848	612
FOB87_RS26265	9	27	10	9	15	17	168	141	152	153	163	120
FOB87_RS30825	4	6	7	3	3	12	23	13	45	33	29	38
FOB87_RS30820	4	10	8	6	8	10	20	11	35	18	37	46
FOB87_RS26260	5	7	7	5	4	12	24	23	20	14	34	24
FOB87_RS24800	7	18	11	10	9	9	51	27	63	64	20	188
FOB87_RS24805	25	48	31	18	37	18	83	63	101	88	58	239
FOB87_RS16400	3	11	4	9	8	6	40	30	30	39	44	62
FOB87_RS28310	63	187	35	85	48	62	683	445	757	815	587	553
FOB87_RS28315	19	52	11	37	18	12	260	148	289	282	228	182
FOB87_RS06890	1	3	3	1	2	3	11	14	17	15	15	17
FOB87_RS31915	2	1	2	1	0	0	5	1	3	4	2	5
FOB87_RS26400	8	12	9	4	7	16	105	130	118	100	177	80
FOB87_RS23690	308	247	386	253	248	347	9	9	10	17	10	12
FOB87_RS26405	5	12	11	7	10	10	126	119	134	110	199	97
FOB87_RS23695	307	487	480	440	320	246	11	10	14	21	19	14
FOB87_RS01375	69	163	28	70	60	51	698	581	645	825	938	716
FOB87_RS05735	11	3	15	8	6	10	7	10	11	11	9	10
FOB87_RS05730	4	2	4	2	3	0	8	3	16	10	7	16
FOB87_RS19210	1	2	4	1	2	7	18	17	18	15	20	22
FOB87_RS31990	6	13	6	9	6	8	26	22	26	41	29	36
FOB87_RS31995	1	1	1	0	1	1	13	4	11	11	6	8
FOB87_RS19215	6	8	3	25	16	2	30	13	34	50	35	53
FOB87_RS14565	16	10	22	12	8	40	46	21	44	34	26	27
FOB87_RS14560	13	7	34	24	23	48	26	12	30	21	20	19
FOB87_RS15960	51	125	51	58	67	69	32	30	38	38	31	118
FOB87_RS15745	11	38	13	14	14	23	368	317	474	410	333	445
FOB87_RS12535	6	19	6	11	12	42	392	116	378	298	272	111
FOB87_RS15740	3	7	3	2	4	5	38	20	26	28	39	46
FOB87_RS15965	9	8	27	18	26	34	448	183	402	405	122	487
FOB87_RS12530	3	7	5	3	3	10	565	464	560	580	486	629
FOB87_RS03085	37	29	48	39	56	115	162	158	173	154	217	110
FOB87_RS18920	66	228	55	82	59	141	80	51	75	73	86	114
FOB87_RS03080	998	539	1181	566	1056	1342	973	1469	1296	1049	1920	633
FOB87_RS18925	16	45	18	17	8	17	137	66	136	151	80	177
FOB87_RS03770	53	68	39	28	53	58	718	655	792	887	656	601
FOB87_RS03775	24	29	16	11	21	31	546	419	566	583	484	544
FOB87_RS31660	5	9	6	6	3	13	14	12	21	16	23	27
FOB87_RS18715	0	0	0	0	0	0	0	0	0	0	0	0
FOB87_RS31665	8	9	13	6	7	10	13	8	17	18	18	25
FOB87_RS33290	22	62	6	21	18	16	66	40	55	64	77	87
FOB87_RS33295	34	59	31	42	46	109	44	58	36	32	51	37
FOB87_RS34010	11	33	6	8	8	4	1595	673	2015	1636	986	2074
FOB87_RS34015	17	16	25	17	15	10	15	11	14	18	20	12
FOB87_RS31520	75	96	80	79	100	91	291	210	333	345	289	178
FOB87_RS31525	6	7	11	4	6	18	151	56	120	103	75	144
FOB87_RS22560	5	5	4	5	4	4	26	21	39	34	19	30
FOB87_RS22565	15	23	17	10	13	25	111	23	115	82	49	125
FOB87_RS33740	0	0	0	0	0	0	0	0	1	2	0	0
FOB87_RS33745	0	3	0	1	0	1	2	3	2	1	1	3
FOB87_RS25690	2	8	4	0	2	0	29	21	38	53	43	31
FOB87_RS25695	2	14	3	7	3	12	3	2	2	4	6	2
FOB87_RS31290	13	18	7	5	8	16	426	242	431	343	251	388
FOB87_RS18670	0	0	0	0	0	0	0	0	0	0	0	0
FOB87_RS31295	82	70	95	37	71	149	106	66	73	94	110	125
FOB87_RS18675	0	0	0	0	0	0	0	0	0	0	0	0
FOB87_RS07255	33	27	38	28	31	26	11	11	22	15	16	23
FOB87_RS18475	18	43	13	23	34	18	229	133	198	205	146	232
FOB87_RS07705	3	6	0	85	63	152	7	4	4	8	11	9
FOB87_RS07250	28	20	15	19	20	46	270	195	270	263	188	301
FOB87_RS07700	0	4	3	182	110	115	4	10	3	9	10	19
FOB87_RS06075	3	5	1	1	2	5	35	23	32	41	26	23
FOB87_RS06070	23	30	34	23	33	77	67	97	69	96	133	164
FOB87_RS18580	8	30	14	16	12	16	473	453	502	524	537	582
FOB87_RS13375	1870	2929	2371	1616	2222	2010	3881	3728	3929	3855	4875	4289
FOB87_RS18585	115	272	75	105	117	140	2532	1910	3036	2760	2540	2939
FOB87_RS18470	17	36	15	24	25	14	6920	5299	8363	8625	7693	5935
FOB87_RS32365	15	32	15	33	25	29	98	44	79	85	62	86
FOB87_RS25035	2	3	2	2	5	12	66	65	74	66	71	75
FOB87_RS25030	7	10	10	9	6	7	34	34	33	42	49	25
FOB87_RS30210	9	20	17	16	13	20	92	57	83	88	51	71
FOB87_RS30215	66	63	90	57	98	63	168	143	219	170	202	151
FOB87_RS06610	7857	17144	10131	8121	8839	8555	686	2134	587	1183	3200	818
FOB87_RS06615	4173	9501	4487	4466	4509	6016	2709	3151	2484	2814	4412	2155
FOB87_RS32500	114	256	80	92	76	194	142	116	146	150	205	202
FOB87_RS21865	614	317	598	449	494	502	383	233	433	385	447	1549
FOB87_RS32505	4	9	4	7	9	10	207	120	234	229	201	191
FOB87_RS21860	83	103	45	111	63	79	26	12	24	24	16	99
FOB87_RS21405	4	6	7	3	5	7	22	13	18	20	16	26
FOB87_RS29365	0	0	1	2	0	4	17	12	18	17	9	19
FOB87_RS19980	52	148	57	62	65	70	482	483	659	548	615	567
FOB87_RS19985	42	82	32	37	26	28	289	242	353	306	341	300
FOB87_RS21400	20	23	25	29	54	23	1014	467	986	1236	1112	833
FOB87_RS10870	375	1139	158	846	274	114	171	92	178	161	139	307
FOB87_RS10875	71	39	72	40	59	88	101	94	114	84	114	149
FOB87_RS24635	2	9	3	0	1	4	104	74	123	99	68	150
FOB87_RS24630	7	31	3	4	7	14	1132	767	999	967	806	1237
FOB87_RS24320	239	300	205	205	189	271	407	341	428	419	405	477
FOB87_RS05250	15	43	15	15	17	30	112	116	125	130	119	121
FOB87_RS05255	10	14	6	7	15	7	60	44	33	53	49	40
FOB87_RS24325	1301	2057	719	1619	692	1007	3003	2867	3314	4188	4388	2306
FOB87_RS17470	119	492	64	129	94	181	663	275	665	377	328	684
FOB87_RS28125	21	41	20	27	33	46	65	53	60	42	40	61
FOB87_RS28120	19	31	9	17	13	10	45	28	32	43	31	47
FOB87_RS17475	640	287	709	341	590	967	1003	1316	1137	1141	1786	618
FOB87_RS02910	15	74	18	14	25	25	107	72	102	104	74	119
FOB87_RS23070	11209	12639	14707	10452	12526	9769	328	888	328	683	1240	595
FOB87_RS02915	95	242	76	101	87	65	1254	797	1461	1782	1180	959
FOB87_RS09030	5	8	15	10	12	35	33	14	31	33	12	33
FOB87_RS26555	3531	6662	4101	4919	5116	889	520	495	560	705	768	595
FOB87_RS09035	6	6	13	4	6	22	43	6	22	36	11	74
FOB87_RS00040	0	0	0	0	0	0	0	0	0	0	0	0
FOB87_RS00515	34	241	19	34	25	22	80	41	67	71	81	133
FOB87_RS00045	0	0	0	0	0	0	0	0	0	0	0	0
FOB87_RS00510	22	161	14	39	22	9	94	50	62	73	96	115
FOB87_RS33100	218	208	200	152	177	329	2498	2425	2640	2548	3021	3781
FOB87_RS33105	38	50	39	37	44	42	645	673	756	749	808	731
FOB87_RS10295	0	0	0	0	0	0	0	0	0	0	0	0
FOB87_RS10290	131	373	85	196	115	36	427	141	462	397	230	594
FOB87_RS31850	135	129	347	135	216	634	42	54	56	100	84	24
FOB87_RS31855	11563	10098	24012	10166	14731	12314	2321	2058	4361	6407	3444	2777
FOB87_RS27675	31	80	25	30	28	25	43	95	84	80	110	66
FOB87_RS20805	2	7	9	7	2	1	23	10	24	20	21	27
FOB87_RS27670	67	209	51	85	60	51	151	140	156	141	181	128
FOB87_RS20800	1	0	2	0	3	4	6	9	10	3	7	11
FOB87_RS10120	18	14	16	10	21	35	45	19	17	24	39	47
FOB87_RS10125	0	1	1	2	1	0	3	2	5	5	6	10
FOB87_RS26670	8	1	5	4	6	13	3	2	3	5	2	2
FOB87_RS26675	2	1	0	0	2	0	17	22	24	35	26	65
FOB87_RS22775	46	8	138	38	72	98	63	44	103	85	57	74
FOB87_RS22770	63	6	141	41	101	109	122	104	236	163	123	161
FOB87_RS14975	11	17	6	13	13	14	28	30	35	42	33	24
FOB87_RS22950	974	1161	840	608	1018	862	7767	6338	8897	7713	8367	4942
FOB87_RS14970	6	5	4	2	1	4	25	34	35	23	30	40
FOB87_RS22955	1	1	11	1	1	6	23	13	7	8	12	20
FOB87_RS11180	4	6	5	0	1	0	30	18	35	36	25	26
FOB87_RS26480	77	47	83	35	77	103	52	78	73	67	69	42
FOB87_RS04610	0	0	0	0	0	0	1	0	0	0	0	0
FOB87_RS04345	318	179	361	141	258	143	352	372	450	341	482	297
FOB87_RS04615	0	0	0	0	0	0	0	0	0	0	0	0
FOB87_RS04340	157	136	152	118	192	181	300	795	426	375	585	614
FOB87_RS16065	4	7	2	3	2	1	21	2	18	22	8	22
FOB87_RS30455	60	79	52	48	44	74	82	95	69	89	106	80
FOB87_RS26485	0	0	1	1	0	1	0	0	0	0	0	0
FOB87_RS15515	33	97	23	43	32	76	862	812	1022	853	865	966
FOB87_RS30450	54	107	48	46	45	50	156	147	168	167	220	257
FOB87_RS13960	7	12	11	6	11	3	170	81	273	233	116	107
FOB87_RS13015	6	11	2	5	1	5	161	253	194	203	332	298
FOB87_RS13965	1	11	2	7	4	1	128	65	166	156	97	112
FOB87_RS08070	555	1152	846	1285	753	872	21	15	12	4	20	2
FOB87_RS13540	14	14	8	12	9	8	87	50	102	69	65	146
FOB87_RS08075	490	742	651	940	551	938	13	13	11	12	18	7
FOB87_RS12550	530	555	551	502	586	672	3013	2622	3791	3692	3406	3027
FOB87_RS18730	0	0	0	0	0	0	0	0	0	0	0	0
FOB87_RS11230	43	59	41	54	43	35	112	64	86	82	114	89
FOB87_RS11980	19	61	10	26	21	31	658	505	720	663	660	710
FOB87_RS14605	8	4	1	6	10	40	31	32	44	30	29	19
FOB87_RS11235	37	52	27	33	24	33	373	270	361	331	354	469
FOB87_RS14600	0	0	0	0	0	0	1	0	1	0	0	1
FOB87_RS11985	72	102	69	87	120	129	629	548	595	580	760	821
FOB87_RS29450	0	0	0	0	0	0	0	0	0	0	0	0
FOB87_RS01830	4	9	1	3	2	3	11	16	10	5	10	18
FOB87_RS01835	17	69	22	21	19	35	1340	742	1220	1356	909	1549
FOB87_RS23575	0	4	1	0	0	0	31	28	51	39	14	57
FOB87_RS23570	8	9	3	7	4	7	67	49	73	81	54	105
FOB87_RS29930	0	1	0	0	0	1	1	2	2	3	4	3
FOB87_RS29935	1	2	2	4	0	1	3	5	7	9	2	15
FOB87_RS25205	3	10	2	1	6	7	83	71	100	88	98	97
FOB87_RS25200	62	149	58	53	81	79	2160	1361	1992	1818	1667	2538
FOB87_RS30025	167	196	161	149	194	172	2293	1917	2527	2636	2214	2543
FOB87_RS12185	1	2	2	0	0	2	17	4	16	8	7	28
FOB87_RS30020	5	14	6	2	10	8	282	222	303	330	230	364
FOB87_RS12180	3	1	2	1	3	0	17	2	12	11	4	11
FOB87_RS03340	0	0	0	0	0	1	0	0	1	1	1	2
FOB87_RS03345	0	0	1	0	1	0	3	0	3	4	5	2
FOB87_RS19155	20	38	10	16	26	25	133	171	132	126	219	114
FOB87_RS19405	64	54	84	36	71	145	343	263	380	347	338	266
FOB87_RS19150	107	56	148	86	157	320	74	87	77	78	83	25
FOB87_RS19400	135	337	150	177	150	190	345	221	431	345	313	417
FOB87_RS17115	17	38	16	23	19	17	104	78	81	107	102	111
FOB87_RS17110	20	80	9	35	17	12	83	79	79	95	116	104
FOB87_RS28495	150	275	114	158	127	308	1092	1125	1174	1335	1551	1115
FOB87_RS28490	346	488	273	279	245	312	8287	8415	9150	10693	11455	8701
FOB87_RS28940	25	23	9	16	11	24	763	660	1136	1201	853	996
FOB87_RS28945	91	80	67	56	80	142	193	240	256	225	267	182
FOB87_RS12760	11	29	15	19	26	35	124	89	204	158	95	160
FOB87_RS12765	117	230	62	126	82	83	423	346	489	507	591	361
FOB87_RS09850	1148	894	1260	793	1063	1576	4195	4987	4703	4491	5837	4123
FOB87_RS09855	122	112	171	104	172	250	1077	946	1121	1104	1144	1033
FOB87_RS13580	3	2	3	3	1	5	39	31	62	48	58	29
FOB87_RS13585	0	4	0	0	1	0	35	23	37	26	31	21
FOB87_RS17800	1	0	0	1	1	0	0	0	0	0	0	0
FOB87_RS17805	103	110	99	91	103	171	12	47	16	24	71	21
FOB87_RS15450	1050	1318	1414	958	1220	1539	1069	1265	1038	1361	1590	925
FOB87_RS02760	170	407	158	277	164	165	258	214	233	260	202	237
FOB87_RS07065	0	0	0	0	0	1	0	0	0	0	0	1
FOB87_RS07060	17	19	20	10	17	10	6	9	12	8	7	12
FOB87_RS02765	79	161	68	81	62	98	60	50	75	77	81	81
FOB87_RS09930	16	21	11	10	10	34	19	12	19	28	17	56
FOB87_RS02100	363	583	448	340	370	578	1194	1472	1424	1667	2340	5205
FOB87_RS09935	24	50	20	31	29	28	33	32	45	29	33	101
FOB87_RS06445	81	109	44	52	54	63	861	636	939	892	714	1179
FOB87_RS06440	9	13	4	4	7	12	680	592	778	791	728	1222
FOB87_RS00870	111	358	65	246	103	109	41	22	47	33	39	55
FOB87_RS00875	13	40	4	11	9	18	29	17	33	27	32	35
FOB87_RS05015	51	92	34	39	36	37	332	418	451	416	495	335
FOB87_RS32770	13	42	8	8	13	35	100	130	103	116	162	66
FOB87_RS02105	696	1292	852	694	729	741	2490	3054	2847	3030	4723	11354
FOB87_RS32775	38	103	28	42	43	88	232	237	230	236	350	184
FOB87_RS33825	19	27	9	9	10	5	224	129	211	245	200	209
FOB87_RS06335	402	154	410	169	334	466	637	617	778	651	859	537
FOB87_RS02585	0	1	1	2	0	1	4	5	2	1	2	7
FOB87_RS33820	988	551	1150	693	1135	1648	512	506	569	646	694	325
FOB87_RS02580	20	45	13	23	14	30	173	226	190	188	292	126
FOB87_RS10465	97	69	157	60	105	243	2822	1970	3092	3004	2297	3042
FOB87_RS10460	69	71	153	72	99	102	7023	9166	9616	9599	11062	6483
FOB87_RS01450	1	0	1	4	1	1	4	4	6	5	1	5
FOB87_RS31085	355	303	376	281	366	251	147	144	202	207	316	131
FOB87_RS16605	123	150	65	113	103	249	393	458	497	529	576	347
FOB87_RS16600	35	61	35	35	36	38	658	511	779	710	552	764
FOB87_RS31080	516	400	604	344	445	315	241	176	282	280	492	201
FOB87_RS21325	18	43	27	22	13	66	27	20	33	36	32	19
FOB87_RS21455	8	29	20	6	12	11	19	9	27	15	14	80
FOB87_RS21320	13	9	12	7	17	28	24	37	38	32	46	29
FOB87_RS24130	108	173	134	109	119	196	350	213	313	367	253	314
FOB87_RS27110	35	84	37	35	37	60	129	150	148	174	206	238
FOB87_RS20495	26	16	22	12	21	27	33	16	30	46	31	39
FOB87_RS20325	13	18	21	10	9	10	24	20	24	24	31	41
FOB87_RS20490	19	43	23	31	33	26	73	84	81	68	102	90
FOB87_RS27115	174	136	167	75	173	206	656	639	841	715	713	463
FOB87_RS20320	258	464	309	222	279	241	33	55	36	55	73	52
FOB87_RS33165	2246	3144	2940	2248	2576	3426	91	225	98	186	255	168
FOB87_RS01235	18	53	15	15	14	10	123	82	168	142	105	382
FOB87_RS10600	701	738	792	642	903	1067	9923	7009	11601	10227	7383	9430
FOB87_RS01230	22	32	16	20	21	32	141	123	155	95	127	82
FOB87_RS10605	57	70	66	58	75	70	1983	1209	2112	1982	1258	2212
FOB87_RS01580	82	448	63	102	76	41	2669	2844	3462	4235	5238	19053
FOB87_RS01585	32	158	25	38	34	39	902	1093	1029	1272	1810	5587
FOB87_RS08515	5	8	9	5	4	3	18	22	23	16	19	12
FOB87_RS08510	15	11	17	11	9	11	31	34	49	38	55	25
FOB87_RS32195	155	399	196	150	204	269	188	295	212	271	371	255
FOB87_RS32190	475	990	616	418	615	598	397	487	403	553	692	653
FOB87_RS00720	40	66	19	20	14	27	218	221	234	202	229	283
FOB87_RS05935	113	189	76	108	74	186	89	89	103	88	119	92
FOB87_RS00725	21	38	5	26	10	15	13	8	9	7	10	23
FOB87_RS05930	129	106	146	81	125	144	137	142	174	118	176	92
FOB87_RS09205	135	252	165	108	171	272	2280	2016	2203	2125	2232	2154
FOB87_RS20140	20	57	19	41	15	14	338	223	446	446	288	306
FOB87_RS09200	4	11	2	5	5	17	203	170	204	151	174	216
FOB87_RS20145	33	82	36	43	41	73	131	173	182	158	234	128
FOB87_RS01050	10	32	4	8	11	9	67	29	52	48	41	69
FOB87_RS18055	0	4	2	3	1	3	6	1	6	7	5	4
FOB87_RS01055	0	0	0	0	0	0	0	0	0	0	0	0
FOB87_RS18050	6	13	8	4	8	11	4	7	8	6	6	6
FOB87_RS24790	8	10	8	4	7	16	73	37	45	59	30	67
FOB87_RS24795	11	10	5	6	13	3	73	29	63	57	34	171
FOB87_RS30595	584	466	883	389	762	1246	516	856	575	544	1081	229
FOB87_RS30590	0	4	5	2	3	6	19	22	16	10	19	15
FOB87_RS26790	49	207	47	113	90	35	242	208	213	258	337	719
FOB87_RS30840	2	3	3	0	6	2	13	3	14	14	17	16
FOB87_RS26240	8	9	6	4	6	3	122	140	137	140	138	91
FOB87_RS26795	35	121	21	57	61	24	64	67	81	84	110	186
FOB87_RS23365	66	55	64	76	61	134	426	238	425	347	240	458
FOB87_RS30845	3	2	4	0	1	0	6	6	11	6	9	12
FOB87_RS00185	1	8	3	4	2	6	20	25	43	46	30	11
FOB87_RS00180	0	0	0	0	0	3	7	4	7	7	7	4
FOB87_RS28370	2	18	10	6	9	10	329	326	361	426	313	360
FOB87_RS28375	47	131	39	61	32	36	518	450	526	715	665	459
FOB87_RS12975	0	0	0	0	0	0	1	0	0	1	1	0
FOB87_RS12970	11	16	20	12	17	10	25	18	17	17	44	37
FOB87_RS03575	16568	22388	21341	18322	19769	12213	463	1297	468	913	1686	801
FOB87_RS23145	13	29	12	7	17	10	581	393	660	616	408	665
FOB87_RS03570	1118	1537	1445	1133	1213	1406	18	33	10	53	56	57
FOB87_RS23140	33	62	20	20	28	27	1519	1258	1887	1667	1429	1694
FOB87_RS19230	28	61	27	62	31	25	256	136	235	259	235	266
FOB87_RS05750	2	4	6	8	6	6	1	0	3	1	2	4
FOB87_RS19235	73	74	93	65	62	147	273	158	283	252	238	303
FOB87_RS05755	4	1	7	3	1	1	0	1	0	0	0	0
FOB87_RS28705	568	520	543	394	456	721	23	36	21	15	112	42
FOB87_RS22890	0	0	0	0	0	0	0	1	0	0	2	1
FOB87_RS22895	12	15	6	2	5	13	220	162	290	280	405	588
FOB87_RS18940	74	56	99	86	101	86	100	86	127	108	104	115
FOB87_RS15720	1061	849	962	1142	909	1569	3834	3173	4899	5049	5965	4157
FOB87_RS18945	185	136	239	190	233	342	178	152	202	161	175	154
FOB87_RS15725	28	45	15	30	12	27	432	221	426	416	268	299
FOB87_RS03750	231	269	243	171	180	136	2825	1862	3012	2958	2336	3034
FOB87_RS03755	82	79	137	69	70	111	1852	793	1894	1865	1101	2837
FOB87_RS19095	7	7	5	3	8	12	91	47	127	114	81	38
FOB87_RS31645	16	31	1	9	10	17	56	51	74	63	76	48
FOB87_RS19090	129	120	119	100	98	184	158	204	145	141	257	127
FOB87_RS31640	2	9	0	2	3	2	144	153	107	116	294	57
FOB87_RS22090	9	6	9	8	7	5	8	2	8	8	4	16
FOB87_RS22095	6	1	3	6	1	7	5	1	6	2	2	8
FOB87_RS34035	0	0	0	0	0	0	0	0	0	0	1	0
FOB87_RS34030	1	5	1	3	0	2	11	9	9	9	12	5
FOB87_RS31500	25	54	58	35	46	35	2657	227	2357	2530	592	1300
FOB87_RS31505	24	33	29	16	24	24	2020	164	1846	1827	437	976
FOB87_RS22540	2	3	1	0	7	4	6	2	11	5	2	9
FOB87_RS22235	1	6	6	4	4	3	18	27	13	9	43	18
FOB87_RS22545	0	1	4	0	1	0	3	4	5	3	5	3
FOB87_RS22230	122	229	94	138	98	217	7	2	7	11	4	28
FOB87_RS04405	628	626	542	443	548	719	5320	3792	5937	5298	4821	6418
FOB87_RS04400	11	27	6	12	12	7	583	399	651	606	493	608
FOB87_RS12515	14	47	16	13	11	22	1335	1171	1590	2030	1229	1648
FOB87_RS12510	4	12	0	4	3	3	215	180	282	379	225	257
FOB87_RS13170	327	638	300	360	378	374	1537	1668	1862	1944	2143	1267
FOB87_RS13175	7	15	5	7	6	7	269	157	291	299	229	425
FOB87_RS24465	27	59	14	19	21	39	562	391	675	656	449	499
FOB87_RS07270	29	30	13	16	10	22	5	3	3	4	6	6
FOB87_RS07275	7	17	9	11	9	15	149	81	180	173	80	184
FOB87_RS24460	53	106	31	78	35	36	88	46	93	75	85	216
FOB87_RS13395	0	0	0	0	0	0	0	1	0	0	1	0
FOB87_RS06580	23	58	9	41	31	18	279	189	349	316	254	331
FOB87_RS13390	6	6	3	5	1	6	125	93	104	103	112	125
FOB87_RS06585	65	141	61	58	78	69	3129	2999	3426	3233	3748	2414
FOB87_RS32690	35	49	20	31	42	39	390	316	435	476	336	466
FOB87_RS32340	127	282	102	107	99	132	1266	1704	1341	1317	2268	1153
FOB87_RS32695	19	35	10	17	13	30	685	505	642	778	644	808
FOB87_RS32345	43	128	42	59	49	68	676	723	848	757	1030	672
FOB87_RS30980	31	93	29	38	28	21	31	21	31	40	39	71
FOB87_RS07180	4	8	4	6	4	4	12	11	13	11	25	45
FOB87_RS25010	41	43	37	47	41	54	617	430	770	606	523	467
FOB87_RS07185	4	5	6	2	4	3	4	6	14	8	13	30
FOB87_RS25015	8	24	11	11	21	28	300	208	321	298	250	195
FOB87_RS30270	17	44	7	20	11	27	93	77	113	103	86	185
FOB87_RS30275	16	38	22	14	21	31	616	512	663	712	642	491
FOB87_RS21845	469	677	432	681	407	163	36	23	34	36	65	181
FOB87_RS32525	50	98	12	83	26	77	687	513	721	883	539	670
FOB87_RS21840	728	1295	753	1232	676	652	59	52	65	73	132	304
FOB87_RS32520	18	66	10	24	32	21	565	315	565	581	461	827
FOB87_RS07980	292	344	321	270	331	707	1689	1634	1960	1750	1878	1441
FOB87_RS07985	12	44	10	18	8	5	252	150	258	221	177	359
FOB87_RS10855	50	194	30	104	41	35	104	55	120	114	78	161
FOB87_RS10850	62	84	83	56	81	181	105	134	118	95	152	123
FOB87_RS06055	8	21	6	11	11	17	29	33	30	27	41	76
FOB87_RS06050	34	46	28	38	45	38	175	148	158	133	209	142
FOB87_RS06475	169	113	197	106	140	135	392	276	379	363	452	600
FOB87_RS16340	1	8	6	2	7	4	6	10	8	4	12	6
FOB87_RS18555	218	168	224	169	318	267	779	638	843	807	778	775
FOB87_RS24300	94	94	124	107	110	227	2652	1345	2438	2596	1727	3340
FOB87_RS05230	2	1	0	1	1	0	66	9	37	36	20	27
FOB87_RS24650	0	0	0	0	0	0	0	0	0	0	0	0
FOB87_RS21155	2	3	1	3	4	4	384	244	423	436	285	341
FOB87_RS05235	3	11	6	3	3	6	3185	366	2533	2354	794	843
FOB87_RS24305	727	598	812	516	809	1841	4719	4023	4799	5293	4512	4776
FOB87_RS21150	9	20	8	9	11	10	635	514	696	672	627	509
FOB87_RS24655	1	2	4	3	3	1	8	2	6	5	3	8
FOB87_RS17495	14	23	3	7	11	22	132	131	149	113	138	181
FOB87_RS18550	250	182	347	257	443	795	1019	1032	1100	1144	1235	805
FOB87_RS17490	34	49	13	13	29	37	696	399	603	640	544	862
FOB87_RS02245	7	7	5	1	5	10	23	16	17	8	20	38
FOB87_RS02935	5	8	5	10	12	19	67	48	60	56	55	68
FOB87_RS02240	7	17	3	8	12	6	35	30	40	33	48	51
FOB87_RS02930	8	33	15	12	12	24	596	393	623	555	434	763
FOB87_RS20795	1038	467	1475	463	1077	2903	512	1040	561	539	1156	192
FOB87_RS20790	8	4	4	5	16	11	7	9	7	4	9	5
FOB87_RS09050	7	6	26	10	6	26	29	19	32	38	40	48
FOB87_RS09055	45	39	55	30	54	85	107	96	115	105	104	95
FOB87_RS06630	42	18	44	28	41	87	369	246	391	351	271	416
FOB87_RS31345	57	109	49	59	47	69	25	20	21	18	45	27
FOB87_RS06635	549	641	569	440	658	600	1032	642	1081	1078	841	855
FOB87_RS05585	11	22	10	14	17	9	106	58	131	124	90	162
FOB87_RS00060	0	0	0	0	0	0	0	0	0	0	0	0
FOB87_RS21540	64	161	23	110	59	53	118	48	145	117	115	125
FOB87_RS33120	7	12	6	6	8	10	141	88	109	106	111	163
FOB87_RS33125	0	0	0	1	0	0	19	8	18	15	15	20
FOB87_RS04980	4	22	4	4	6	4	78	50	102	70	78	73
FOB87_RS04985	2	5	3	0	0	2	14	8	25	16	17	30
FOB87_RS23115	25	80	22	26	25	47	404	260	414	427	344	483
FOB87_RS21545	1	4	2	2	1	4	29	17	15	24	23	14
FOB87_RS11475	0	1	1	1	2	2	5	3	5	7	4	5
FOB87_RS29765	6646	11307	7030	5789	5389	7361	385	738	373	671	1162	617
FOB87_RS23110	256	389	369	254	366	309	199	234	268	266	278	255
FOB87_RS29760	1	2	1	2	1	5	99	68	108	99	73	77
FOB87_RS31870	5678	6594	6986	4705	5367	7367	60	286	81	160	362	85
FOB87_RS11470	138	76	271	126	167	415	139	116	135	140	149	184
FOB87_RS27305	21	25	20	21	28	39	53	32	55	64	41	83
FOB87_RS27300	22	18	24	11	15	30	59	41	46	46	32	63
FOB87_RS04180	52	105	37	60	70	74	32	54	23	31	63	32
FOB87_RS27650	244	1233	139	472	254	93	321	259	351	364	378	402
FOB87_RS04185	78	151	57	97	78	54	63	75	50	63	125	166
FOB87_RS27655	9	57	7	15	13	5	39	28	31	30	37	41
FOB87_RS10140	22	15	20	16	29	43	48	55	44	40	51	48
FOB87_RS10145	11	44	19	28	10	34	1	5	5	4	9	9
FOB87_RS26650	3	4	1	2	1	6	18	5	13	12	15	21
FOB87_RS26655	2	4	1	1	3	4	8	2	6	4	4	5
FOB87_RS08895	9	12	13	11	9	14	52	24	55	38	31	52
FOB87_RS27260	80	118	77	108	111	121	236	189	253	242	220	298
FOB87_RS08890	8	12	12	7	7	15	31	36	48	24	31	49
FOB87_RS22930	876	414	1135	415	937	2417	1155	1047	1392	1187	1283	1018
FOB87_RS22935	33	51	22	35	28	74	229	187	174	249	271	155
FOB87_RS11430	29	37	32	41	31	25	103	44	95	103	97	133
FOB87_RS11435	36	43	42	19	32	92	36	48	44	52	38	63
FOB87_RS04365	8859	9732	12545	6660	8588	7423	606	1910	754	1261	2961	676
FOB87_RS04360	26	46	17	31	42	19	864	456	850	951	488	722
FOB87_RS27265	40	62	42	54	47	159	16	19	15	11	32	16
FOB87_RS15535	1636	2485	1435	1471	1363	1270	15886	15173	20306	18533	20195	14090
FOB87_RS15530	1012	1449	860	904	833	637	13477	10800	16766	15451	15652	14681
FOB87_RS30470	422	1867	342	513	319	543	9508	7502	12233	12953	10141	11919
FOB87_RS13945	38	40	40	24	39	28	633	330	841	776	346	248
FOB87_RS30475	19	81	16	32	28	14	1199	526	1330	1559	704	1701
FOB87_RS08095	82	176	71	176	101	42	14	15	12	10	16	5
FOB87_RS08090	1333	1661	1574	2387	1486	1070	73	108	85	68	148	39
FOB87_RS14625	220	198	207	231	174	62	13	6	15	15	7	40
FOB87_RS14620	73	47	108	97	88	84	4	2	5	8	2	13
FOB87_RS05350	2	3	4	4	0	4	3	0	5	1	5	5
FOB87_RS01850	11	25	4	8	7	17	34	32	40	38	42	107
FOB87_RS01855	3	7	4	3	10	7	42	18	30	39	35	95
FOB87_RS23555	26	15	25	12	30	21	181	102	232	178	156	151
FOB87_RS23550	78	62	107	88	65	116	88	90	119	119	110	179
FOB87_RS19395	619	1559	401	1182	506	509	941	561	931	951	880	1453
FOB87_RS19900	14	16	12	7	15	13	100	47	80	83	32	106
FOB87_RS19390	268	661	164	440	199	273	506	379	570	594	487	790
FOB87_RS25225	32	13	40	24	46	32	62	44	87	72	48	46
FOB87_RS25220	7	7	13	6	14	17	36	25	56	33	26	36
FOB87_RS12165	2	2	2	2	5	2	19	15	18	19	9	25
FOB87_RS12160	0	0	2	0	0	0	3	2	2	2	3	5
FOB87_RS30040	10	75	4	26	10	5	54	42	74	70	50	69
FOB87_RS15390	1095	381	447	676	507	656	748	354	696	487	518	620
FOB87_RS11070	347	351	509	461	425	155	65	49	51	62	65	88
FOB87_RS15395	7076	3219	2990	4894	3346	6235	3548	1958	3358	2260	3680	3736
FOB87_RS30045	107	143	133	124	80	200	285	296	285	328	296	372
FOB87_RS03320	0	0	0	0	0	0	0	0	0	0	0	0
FOB87_RS03325	0	1	1	0	0	0	1	0	3	0	1	10
FOB87_RS16160	4	19	6	5	11	7	97	67	102	91	66	89
FOB87_RS02440	9	3	12	8	11	21	4	3	7	4	3	5
FOB87_RS16840	0	0	0	0	0	0	3	1	4	2	3	1
FOB87_RS13405	13	27	19	11	14	30	92	96	97	113	133	94
FOB87_RS19170	142	113	547	305	556	606	3322	3027	3755	4103	4741	3045
FOB87_RS19175	70	81	75	58	71	70	619	459	699	642	565	569
FOB87_RS12525	1	10	1	4	1	7	785	333	665	812	422	770
FOB87_RS02445	4	4	1	3	1	1	672	300	635	365	503	621
FOB87_RS28960	44	44	23	22	32	66	396	467	474	443	566	329
FOB87_RS12255	4	15	3	9	7	3	596	379	667	707	503	634
FOB87_RS12700	33	134	22	57	25	22	4	11	16	13	18	10
FOB87_RS12705	85	229	35	98	59	45	59	50	72	53	79	63
FOB87_RS09875	239	261	253	205	272	227	981	1066	1004	1048	1329	573
FOB87_RS09870	479	620	472	593	469	479	621	589	648	727	702	433
FOB87_RS12250	6	14	9	8	8	16	300	267	370	375	321	391
FOB87_RS02740	433	247	683	247	349	425	1183	1045	1376	1168	1567	2109
FOB87_RS07045	31	48	24	27	29	14	54	36	79	47	63	91
FOB87_RS02035	7	32	8	15	9	7	53	46	73	72	53	83
FOB87_RS07040	64	106	77	86	70	35	148	87	253	137	177	191
FOB87_RS02745	5721	8609	7771	4884	6981	14148	364	1392	332	641	1685	489
FOB87_RS02030	0	7	0	5	1	1	14	7	18	10	9	22
FOB87_RS09910	311	225	328	207	330	467	4917	3619	6314	5850	4565	5819
FOB87_RS09915	116	106	129	96	154	198	2396	2114	2814	2840	2278	2627
FOB87_RS31315	15	16	18	9	17	38	19	18	15	21	17	18
FOB87_RS00895	19	27	13	16	27	29	65	53	53	62	65	66
FOB87_RS31310	43	87	16	53	43	98	2	7	2	10	5	3
FOB87_RS00890	7	8	7	12	9	5	49	44	52	55	41	56
FOB87_RS32750	2	10	3	1	3	1	35	11	24	35	22	114
FOB87_RS32755	167	368	116	278	196	162	231	218	237	253	269	190
FOB87_RS27885	75	140	101	73	72	123	15	32	19	42	38	27
FOB87_RS33800	6	2	7	0	5	3	22	15	44	42	22	34
FOB87_RS33805	0	0	0	0	0	0	0	0	0	0	0	0
FOB87_RS10445	12	26	9	5	4	31	310	276	341	289	285	223
FOB87_RS10440	4	7	5	4	6	6	175	110	167	170	126	122
FOB87_RS19970	0	0	0	0	0	0	0	0	0	0	0	0
FOB87_RS16660	2174	968	2547	1082	2134	3343	1098	1609	1085	1164	1837	916
FOB87_RS29155	15	109	10	30	20	48	157	114	141	154	148	269
FOB87_RS29150	25	132	16	31	18	17	145	111	151	137	130	305
FOB87_RS16665	12	49	11	26	16	24	160	135	167	144	171	238
FOB87_RS02045	12	13	8	6	4	7	15	14	27	25	13	18
FOB87_RS12450	682	1057	962	674	837	1488	421	421	433	345	556	327
FOB87_RS21300	138	108	172	110	170	173	96	127	92	105	138	54
FOB87_RS21305	1	1	1	1	0	1	7	0	0	5	4	4
FOB87_RS17390	257	309	245	349	273	212	79	39	71	53	79	112
FOB87_RS17825	16	21	20	15	18	32	191	166	234	161	213	200
FOB87_RS17395	1073	1118	1070	1003	857	963	148	98	163	109	154	189
FOB87_RS17820	76	139	87	82	113	101	1328	1036	1687	1489	1312	1108
FOB87_RS04950	504	290	551	342	572	393	535	381	705	485	467	418
FOB87_RS10620	157	438	91	208	134	276	2147	2736	2157	2049	3189	558
FOB87_RS02040	3	5	2	4	6	1	6	5	11	9	11	11
FOB87_RS10625	139	426	94	305	153	173	5416	7222	6187	5856	8557	1732
FOB87_RS06930	9	26	26	15	13	17	63	37	50	54	62	88
FOB87_RS04955	70	24	67	55	61	53	70	69	90	67	55	86
FOB87_RS01215	26	17	23	13	24	63	33	34	35	29	35	32
[truncated: 4,720 more rows]
