# Supplementary material for: Decoding drug tolerance: insights into the Rv0274 gene's role in isoniazid tolerance
Source: Front Microbiol. 2025 Nov 27;16:1697416. doi: 10.3389/fmicb.2025.1697416 (PMC12695796; doi:10.3389/fmicb.2025.1697416)
Supplement: Supplementary file 1 [file Supplementary_file_1.zip › RNA_seq_expression/expression/gene_expression.addAnno.xls]

Gene ID	Pos.	Count (W0274-1)	TPM (W0274-1)	FPKM (W0274-1)	Count (W0274-2)	TPM (W0274-2)	FPKM (W0274-2)	Count (W0274-3)	TPM (W0274-3)	FPKM (W0274-3)	Count (D0274-1)	TPM (D0274-1)	FPKM (D0274-1)	Count (D0274-2)	TPM (D0274-2)	FPKM (D0274-2)	Count (D0274-3)	TPM (D0274-3)	FPKM (D0274-3)	Count (WINH-1)	TPM (WINH-1)	FPKM (WINH-1)	Count (WINH-2)	TPM (WINH-2)	FPKM (WINH-2)	Count (WINH-3)	TPM (WINH-3)	FPKM (WINH-3)	Count (DINH-1)	TPM (DINH-1)	FPKM (DINH-1)	Count (DINH-2)	TPM (DINH-2)	FPKM (DINH-2)	Count (DINH-3)	TPM (DINH-3)	FPKM (DINH-3)	GeneName	GeneDescription	GO	KEGG	COG
FOB87_RS25510	NZ_CP054795[-]5301607-5303826	600	40.95	74.77	888	53.11	90.33	843	48.28	90.71	542	43.86	77.39	811	54.98	101.39	843	39.5	78.47	94	7.99	10.16	79	6.38	9.07	91	6.62	8.5	88	6.71	8.49	127	7.93	11.08	148	10.64	13.46	FOB87_RS25510	propanediol/glycerol family dehydratase large subunit	-	K01699-ko00640 Propanoate metabolism	COG4909-Propanediol dehydratase, large subunit[Q]
FOB87_RS25515	NZ_CP054795[-]5303921-5305285	2025	224.75	410.39	2591	252.06	428.67	3041	283.26	532.16	2135	281.01	495.8	2781	306.66	565.47	3663	279.15	554.56	126	17.43	22.15	338	44.42	63.1	107	12.67	16.26	220	27.27	34.52	383	38.87	54.32	185	21.64	27.37	FOB87_RS25515	wax ester/triacylglycerol synthase family O-acyltransferase	-	K00635-ko00561 Glycerolipid metabolism	-
FOB87_RS30730	NZ_CP054795[+]6443342-6446227	11	0.58	1.05	15	0.69	1.17	16	0.7	1.32	10	0.62	1.1	9	0.47	0.87	10	0.36	0.72	60	3.93	4.99	40	2.48	3.53	58	3.25	4.17	61	3.58	4.53	65	3.12	4.36	69	3.82	4.83	FOB87_RS30730	RND family transporter	-	-	COG2409-Predicted drug exporters of the RND superfamily[R]
FOB87_RS27215	NZ_CP054795[-]5647044-5647667	1	0.24	0.44	12	2.55	4.34	3	0.61	1.15	1	0.29	0.51	6	1.45	2.67	11	1.83	3.64	5	1.51	1.92	8	2.3	3.27	7	1.82	2.33	10	2.71	3.43	14	3.11	4.34	15	3.84	4.86	FOB87_RS27215	RNA polymerase sigma factor	-	-	-
FOB87_RS30735	NZ_CP054795[+]6446284-6446898	63	15.52	28.34	55	11.88	20.2	58	11.99	22.53	43	12.56	22.16	83	20.31	37.46	75	12.69	25.2	142	43.58	55.39	126	36.75	52.2	140	36.81	47.23	161	44.3	56.07	125	28.16	39.35	136	35.31	44.66	FOB87_RS30735	TetR/AcrR family transcriptional regulator	-	-	COG1309-Transcriptional regulator[K]
FOB87_RS03985	NZ_CP054795[-]828703-829452	13	2.62	4.79	29	5.13	8.73	14	2.37	4.46	10	2.4	4.23	7	1.4	2.59	16	2.22	4.41	103	25.92	32.95	54	12.92	18.35	103	22.2	28.49	105	23.69	29.99	66	12.19	17.04	111	23.63	29.89	FOB87_RS03985	hypothetical protein	-	-	-
FOB87_RS26305	NZ_CP054795[-]5464472-5465662	22	2.8	5.11	46	5.13	8.72	15	1.6	3.01	28	4.22	7.45	43	5.43	10.02	9	0.79	1.56	40	6.34	8.06	20	3.01	4.28	48	6.52	8.36	88	12.51	15.83	38	4.42	6.18	62	8.31	10.51	FOB87_RS26305	FAD binding domain-containing protein	-	K19189-ko00760 Nicotinate and nicotinamide metabolism	-
FOB87_RS03980	NZ_CP054795[-]828373-828666	6	3.09	5.65	12	5.42	9.22	7	3.03	5.69	7	4.28	7.55	5	2.56	4.72	5	1.77	3.51	69	44.3	56.31	28	17.09	24.27	48	26.4	33.87	52	29.93	37.88	47	22.15	30.95	101	54.86	69.39	FOB87_RS03980	hypothetical protein	-	-	-
FOB87_RS26300	NZ_CP054795[-]5463999-5464436	31	10.72	19.58	46	13.95	23.72	24	6.97	13.09	24	9.84	17.37	23	7.9	14.57	14	3.33	6.61	49	21.12	26.84	25	10.24	14.54	62	22.89	29.37	95	36.7	46.46	38	12.02	16.8	63	22.97	29.05	FOB87_RS26300	hypothetical protein	-	-	-
FOB87_RS32995	NZ_CP054795[+]6917234-6918565	73	8.3	15.16	112	11.17	18.99	30	2.86	5.38	28	3.77	6.66	37	4.18	7.71	112	8.75	17.38	2495	353.57	449.39	2881	387.97	551.13	3392	411.75	528.29	3513	446.27	564.89	5736	596.6	833.73	4922	590.1	746.33	FOB87_RS32995	ROK family protein	GO:0008150,GO:0009405,GO:0010468,GO:0019222,GO:0044419,GO:0050789,GO:0051704,GO:0060255,GO:0065007	-	-
FOB87_RS32990	NZ_CP054795[-]6916293-6917042	41	8.28	15.12	61	10.8	18.37	23	3.9	7.33	32	7.66	13.52	36	7.22	13.32	38	5.27	10.47	435	109.48	139.15	386	92.32	131.14	463	99.82	128.07	406	91.6	115.95	494	91.25	127.52	440	93.69	118.49	FOB87_RS32990	SDR family oxidoreductase	GO:0005575,GO:0005623,GO:0005886,GO:0016020,GO:0044464,GO:0071944	-	COG4221-Short-chain alcohol dehydrogenase of unknown specificity[R]
FOB87_RS19530	NZ_CP054795[+]4096921-4099011	157	11.37	20.77	171	10.86	18.47	178	10.82	20.33	161	13.83	24.41	177	12.74	23.49	407	20.25	40.22	431	38.91	49.45	427	36.63	52.03	468	36.19	46.43	516	41.75	52.85	549	36.37	50.83	314	23.98	30.33	FOB87_RS19530	ATP-binding protein	-	-	-
FOB87_RS19535	NZ_CP054795[+]4099084-4101342	273	18.31	33.43	444	26.1	44.39	308	17.34	32.57	318	25.29	44.62	253	16.85	31.08	144	6.63	13.17	425	35.52	45.14	406	32.24	45.8	491	35.14	45.09	563	42.17	53.38	570	34.96	48.85	414	29.27	37.02	FOB87_RS19535	EspA/EspE family type VII secretion system effector	-	-	-
FOB87_RS28440	NZ_CP054795[-]5898402-5899505	24	3.29	6.01	74	8.9	15.14	23	2.65	4.98	38	6.18	10.91	36	4.91	9.05	27	2.54	5.05	913	156.11	198.41	888	144.28	204.95	1020	149.39	191.67	1189	182.24	230.68	1039	130.39	182.21	1403	202.94	256.67	yidC	membrane protein insertase YidC	GO:0005575,GO:0005623,GO:0005886,GO:0005887,GO:0008150,GO:0016020,GO:0016021,GO:0031224,GO:0031226,GO:0040007,GO:0044425,GO:0044459,GO:0044464,GO:0071944	K03217-ko03060 Protein export;ko03070 Bacterial secretion system;ko02024 Quorum sensing	COG0706-Preprotein translocase subunit YidC[U]
FOB87_RS28830	NZ_CP054795[+]6002329-6003891	174	16.87	30.8	373	31.69	53.89	144	11.72	22.01	156	17.93	31.64	133	12.81	23.62	217	14.44	28.69	349	42.15	53.57	531	60.94	86.57	384	39.73	50.97	387	41.89	53.03	805	71.35	99.71	503	51.39	65.0	espB	type VII secretion system ESX-1 target EspB	GO:0002790,GO:0003674,GO:0005488,GO:0005515,GO:0005575,GO:0005576,GO:0006810,GO:0008104,GO:0008150,GO:0009306,GO:0009405,GO:0009987,GO:0015031,GO:0015833,GO:0032940,GO:0033036,GO:0042802,GO:0042886,GO:0044315,GO:0044419,GO:0045184,GO:0046903,GO:0051179,GO:0051234,GO:0051704,GO:0055085,GO:0071702,GO:0071705,GO:0071806	-	-
FOB87_RS15645	NZ_CP054795[+]3261921-3262865	609	97.63	178.28	480	67.45	114.71	703	94.59	177.7	369	70.16	123.78	663	105.6	194.72	848	93.35	185.44	3274	653.97	831.19	3099	588.23	835.61	3766	644.36	826.74	3149	563.85	713.72	3642	533.94	746.16	2329	393.57	497.77	lipA	lipoyl synthase	GO:0003674,GO:0003824,GO:0005575,GO:0005622,GO:0005623,GO:0005737,GO:0006082,GO:0006464,GO:0006629,GO:0006631,GO:0006633,GO:0006732,GO:0006790,GO:0006807,GO:0008150,GO:0008152,GO:0008610,GO:0009058,GO:0009106,GO:0009107,GO:0009108,GO:0009249,GO:0009987,GO:0010467,GO:0016053,GO:0016740,GO:0016782,GO:0016783,GO:0016992,GO:0018065,GO:0018130,GO:0018193,GO:0018205,GO:0019538,GO:0019752,GO:0032787,GO:…	K03644-ko00785 Lipoic acid metabolism	COG0320-Lipoate synthase[H]
FOB87_RS12340	NZ_CP054795[-]2542049-2543371	1	0.12	0.21	2	0.2	0.34	4	0.38	0.72	2	0.27	0.48	2	0.23	0.42	10	0.79	1.56	3	0.42	0.54	3	0.41	0.58	2	0.24	0.31	6	0.77	0.97	0	0.0	0.0	4	0.48	0.61	FOB87_RS12340	MFS transporter	-	-	-
FOB87_RS12615	NZ_CP054795[-]2603689-2604453	44	8.71	15.91	92	15.97	27.16	28	4.65	8.74	53	12.45	21.96	31	6.1	11.25	50	6.8	13.51	909	224.29	285.07	478	112.08	159.21	846	178.81	229.42	812	179.6	227.34	548	99.24	138.69	1126	235.05	297.28	FOB87_RS12615	MerR family transcriptional regulator	GO:0005575,GO:0005622,GO:0005623,GO:0005737,GO:0005829,GO:0008150,GO:0040007,GO:0044424,GO:0044444,GO:0044464	-	-
FOB87_RS12345	NZ_CP054795[+]2543651-2545090	2	0.21	0.38	2	0.18	0.31	2	0.18	0.33	5	0.62	1.1	2	0.21	0.39	2	0.15	0.29	10	1.31	1.67	0	0.0	0.0	1	0.11	0.14	6	0.7	0.89	4	0.39	0.54	3	0.33	0.42	cycA	D-serine/D-alanine/glycine transporter	-	-	COG1113-Gamma-aminobutyrate permease and related permeases[E]
FOB87_RS15640	NZ_CP054795[+]3261230-3261916	204	44.98	82.14	241	46.58	79.22	158	29.24	54.94	163	42.63	75.21	183	40.09	73.93	162	24.53	48.73	1471	404.17	513.7	1327	346.48	492.19	1786	420.34	539.32	1487	366.25	463.6	1664	335.57	468.94	977	227.11	287.23	lipB	lipoyl(octanoyl) transferase LipB	GO:0003674,GO:0003824,GO:0005575,GO:0005623,GO:0005886,GO:0006082,GO:0006464,GO:0006629,GO:0006631,GO:0006633,GO:0006732,GO:0006790,GO:0006807,GO:0008150,GO:0008152,GO:0008610,GO:0009058,GO:0009106,GO:0009107,GO:0009108,GO:0009249,GO:0009987,GO:0010467,GO:0016020,GO:0016053,GO:0016740,GO:0016746,GO:0016747,GO:0018065,GO:0018130,GO:0018193,GO:0018205,GO:0019538,GO:0019752,GO:0032787,GO:0033819,GO:…	K03801-ko00785 Lipoic acid metabolism	COG0321-Lipoate-protein ligase B[H]
FOB87_RS12610	NZ_CP054795[-]2603101-2603595	1248	381.96	697.45	1134	304.21	517.36	1130	290.25	545.29	924	335.37	591.71	1379	419.32	773.21	1335	280.55	557.34	1862	710.04	902.46	2184	791.42	1124.25	2030	663.09	850.77	2148	734.27	929.43	2757	771.64	1078.33	1802	581.35	735.26	FOB87_RS12610	bifunctional nuclease family protein	GO:0005575,GO:0005618,GO:0005623,GO:0005886,GO:0016020,GO:0030312,GO:0044464,GO:0071944	-	COG1259-Uncharacterized conserved protein[S]
FOB87_RS03185	NZ_CP054795[+]675551-676660	12	1.64	2.99	7	0.83	1.42	15	1.72	3.23	10	1.62	2.86	15	2.03	3.75	24	2.25	4.47	41	6.97	8.86	35	5.65	8.03	32	4.66	5.98	39	5.95	7.53	68	8.49	11.86	43	6.18	7.82	FOB87_RS03185	AbrB family transcriptional regulator	-	-	COG3180-Putative ammonia monooxygenase[R]
FOB87_RS03180	NZ_CP054795[-]674969-675445	2	0.64	1.16	3	0.83	1.42	1	0.27	0.5	1	0.37	0.66	2	0.63	1.16	0	0.0	0.0	16	6.33	8.05	11	4.14	5.88	18	6.1	7.83	13	4.61	5.84	24	6.97	9.74	8	2.68	3.39	FOB87_RS03180	MarR family transcriptional regulator	-	-	COG1846-Transcriptional regulators[K]
FOB87_RS28835	NZ_CP054795[+]6003986-6004294	8	3.92	7.16	12	5.16	8.77	11	4.52	8.5	8	4.65	8.21	9	4.38	8.08	13	4.37	8.69	40	24.44	31.06	58	33.67	47.83	59	30.87	39.61	66	36.14	45.75	71	31.84	44.49	68	35.15	44.45	FOB87_RS28835	hypothetical protein	-	-	-
FOB87_RS27400	NZ_CP054795[+]5683834-5684733	43	7.24	13.22	51	7.53	12.8	19	2.68	5.04	28	5.59	9.86	26	4.35	8.02	37	4.28	8.5	48	10.07	12.8	37	7.38	10.48	58	10.42	13.37	60	11.28	14.28	41	6.31	8.82	54	9.58	12.12	FOB87_RS27400	oxygenase MpaB family protein	GO:0005575,GO:0005623,GO:0005886,GO:0016020,GO:0044464,GO:0071944	-	COG3662-Uncharacterized protein conserved in bacteria[S]
FOB87_RS07530	NZ_CP054795[+]1570093-1571295	58	7.31	13.34	189	20.86	35.48	42	4.44	8.34	149	22.25	39.26	98	12.26	22.61	38	3.29	6.53	237	37.18	47.26	173	25.79	36.64	397	53.36	68.46	241	33.9	42.91	203	23.38	32.67	227	30.13	38.11	pcaB	3-carboxy-cis,cis-muconate cycloisomerase	-	K01857-ko00362 Benzoate degradation	COG0015-Adenylosuccinate lyase[F]
FOB87_RS29830	NZ_CP054795[+]6213095-6214630	7	0.69	1.26	14	1.21	2.06	10	0.83	1.56	2	0.23	0.41	5	0.49	0.9	9	0.61	1.21	1	0.13	0.16	0	0.0	0.0	1	0.11	0.14	4	0.44	0.56	1	0.09	0.13	3	0.31	0.39	FOB87_RS29830	APC family permease	-	-	COG0531-Amino acid transporters[E]
FOB87_RS22795	NZ_CP054795[-]4753538-4754551	17	2.54	4.64	30	3.93	6.68	20	2.51	4.71	16	2.83	5.0	17	2.52	4.65	27	2.77	5.5	82	15.26	19.4	42	7.43	10.55	78	12.44	15.96	60	10.01	12.67	48	6.55	9.16	92	14.49	18.32	FOB87_RS22795	oxygenase MpaB family protein	-	-	COG3662-Uncharacterized protein conserved in bacteria[S]
FOB87_RS22790	NZ_CP054795[+]4753160-4753531	26	10.59	19.33	89	31.77	54.03	18	6.15	11.56	28	13.52	23.86	23	9.31	17.16	20	5.59	11.11	358	181.65	230.88	196	94.51	134.25	369	160.38	205.78	304	138.28	175.03	273	101.67	142.08	340	145.96	184.6	FOB87_RS22790	DUF732 domain-containing protein	-	-	-
FOB87_RS15350	NZ_CP054795[-]3198820-3199977	144	18.84	34.4	102	11.7	19.89	48	5.27	9.9	144	22.34	39.42	67	8.71	16.06	169	15.18	30.16	474	77.26	98.2	338	52.35	74.37	425	59.34	76.14	460	67.21	85.08	487	58.26	81.42	540	74.47	94.18	murG	undecaprenyldiphospho-muramoylpentapeptide beta-N-acetylglucosaminyltransferase	GO:0008150,GO:0040007	K02563-ko00550 Peptidoglycan biosynthesis;ko04112 Cell cycle - Caulobacter;ko01502 Vancomycin resistance	COG0707-UDP-N-acetylglucosamine:LPS N-acetylglucosamine transferase[M]
FOB87_RS27405	NZ_CP054795[-]5684827-5685345	4	1.17	2.13	11	2.82	4.79	2	0.49	0.92	2	0.69	1.22	4	1.16	2.14	5	1.0	1.99	76	27.64	35.13	62	21.43	30.44	68	21.18	27.18	58	18.91	23.94	92	24.56	34.32	82	25.23	31.91	FOB87_RS27405	AAA family ATPase	-	-	-
FOB87_RS23325	NZ_CP054795[-]4851013-4852149	254	33.84	61.8	1087	126.95	215.9	144	16.1	30.25	298	47.09	83.08	179	23.69	43.69	314	28.73	57.07	420	69.73	88.62	230	36.28	51.54	402	57.17	73.35	285	42.42	53.69	250	30.46	42.57	381	53.51	67.68	FOB87_RS23325	cellulase family glycosylhydrolase	-	-	-
FOB87_RS23770	NZ_CP054795[-]4945131-4946663	93	9.19	16.78	246	21.31	36.24	102	8.46	15.89	132	15.47	27.29	72	7.07	13.04	126	8.55	16.99	592	72.9	92.65	256	29.95	42.55	613	64.65	82.95	439	48.46	61.34	265	23.95	33.47	657	68.44	86.56	FOB87_RS23770	oligosaccharide flippase family protein	-	-	-
FOB87_RS00985	NZ_CP054795[+]199375-200535	104	13.57	24.78	216	24.71	42.02	42	4.6	8.64	128	19.81	34.95	63	8.17	15.06	67	6.01	11.93	1094	177.87	226.07	727	112.32	159.56	1167	162.53	208.53	1462	213.08	269.71	1030	122.91	171.76	1047	144.01	182.14	FOB87_RS00985	cysteine desulfurase family protein	-	K04487-ko00730 Thiamine metabolism;ko04122 Sulfur relay system	COG1104-Cysteine sulfinate desulfinase/cysteine desulfurase and related enzymes[E]
FOB87_RS00980	NZ_CP054795[+]198136-199074	0	0.0	0.0	0	0.0	0.0	0	0.0	0.0	0	0.0	0.0	1	0.16	0.3	0	0.0	0.0	3	0.61	0.77	1	0.19	0.27	4	0.69	0.88	2	0.36	0.46	2	0.29	0.41	2	0.34	0.43	FOB87_RS00980	phospholipase D family protein	-	-	-
FOB87_RS31460	NZ_CP054795[+]6595723-6596616	11	1.86	3.4	40	5.94	10.1	14	1.99	3.74	16	3.21	5.67	18	3.03	5.59	40	4.66	9.25	695	146.74	186.51	584	117.17	166.45	858	155.18	199.1	710	134.38	170.1	682	105.69	147.7	550	98.25	124.26	FOB87_RS31460	class I SAM-dependent methyltransferase	GO:0005575,GO:0005623,GO:0005886,GO:0016020,GO:0044464,GO:0071944	-	COG3315-O-Methyltransferase involved in polyketide biosynthesis[Q]
FOB87_RS31465	NZ_CP054795[+]6596800-6598569	3	0.26	0.47	11	0.82	1.4	2	0.14	0.27	3	0.31	0.54	4	0.34	0.63	4	0.24	0.47	776	82.75	105.18	171	17.33	24.62	673	61.48	78.88	711	67.97	86.04	287	22.46	31.39	250	22.56	28.53	eccA3	type VII secretion system ESX-3 AAA family ATPase EccA3	GO:0005575,GO:0005618,GO:0005622,GO:0005623,GO:0005737,GO:0005829,GO:0005886,GO:0006873,GO:0006875,GO:0006879,GO:0006950,GO:0007154,GO:0008150,GO:0009267,GO:0009605,GO:0009987,GO:0009991,GO:0010106,GO:0016020,GO:0019725,GO:0030003,GO:0030312,GO:0031667,GO:0031668,GO:0031669,GO:0033212,GO:0033214,GO:0033554,GO:0040007,GO:0042592,GO:0042594,GO:0044424,GO:0044444,GO:0044464,GO:0046916,GO:0048878,GO:…	-	COG0464-ATPases of the AAA+ class[O]
FOB87_RS22420	NZ_CP054795[+]4690638-4691090	8	2.68	4.89	24	7.03	11.96	3	0.84	1.58	6	2.38	4.2	12	3.99	7.35	12	2.75	5.47	387	161.26	204.96	203	80.38	114.19	417	148.84	190.97	389	145.3	183.92	306	93.58	130.78	432	152.29	192.61	FOB87_RS22420	SRPBCC family protein	-	-	-
FOB87_RS22425	NZ_CP054795[-]4691111-4691905	107	20.39	37.23	135	22.55	38.35	90	14.39	27.04	52	11.75	20.73	89	16.85	31.07	246	32.19	63.95	1052	249.78	317.47	753	169.9	241.35	1029	209.28	268.52	972	206.88	261.87	864	150.57	210.41	988	198.47	251.01	FOB87_RS22425	DUF3027 domain-containing protein	-	-	-
FOB87_RS23775	NZ_CP054795[-]4946767-4947936	100	12.95	23.64	350	39.73	67.56	101	10.98	20.62	143	21.96	38.74	135	17.36	32.02	120	10.67	21.2	1133	182.79	232.33	602	92.3	131.11	1279	176.75	226.78	968	140.0	177.21	680	80.52	112.52	1116	152.32	192.65	FOB87_RS23775	glycosyltransferase	-	-	-
FOB87_RS33645	NZ_CP054795[-]2739975-2740322	0	0.0	0.0	2	0.76	1.3	1	0.37	0.69	0	0.0	0.0	0	0.0	0.0	1	0.3	0.59	8	4.34	5.52	12	6.19	8.79	9	4.19	5.37	5	2.43	3.08	6	2.39	3.34	8	3.67	4.64	FOB87_RS33645	hypothetical protein	-	-	-
FOB87_RS16510	NZ_CP054795[+]3445422-3445901	3	0.95	1.73	3	0.83	1.41	6	1.59	2.99	3	1.12	1.98	1	0.31	0.58	2	0.43	0.86	50	19.66	24.99	26	9.71	13.8	59	19.87	25.5	70	24.68	31.24	47	13.57	18.96	54	17.96	22.72	FOB87_RS16510	MarR family transcriptional regulator	-	-	COG1846-Transcriptional regulators[K]
FOB87_RS29045	NZ_CP054795[-]6044271-6044381	19	25.93	47.35	40	47.85	81.38	19	21.77	40.89	32	51.79	91.38	29	39.32	72.51	1	0.94	1.86	50	85.03	108.07	33	53.32	75.75	59	85.94	110.27	62	94.51	119.63	37	46.18	64.54	37	53.23	67.32	FOB87_RS29045	hypothetical protein	-	-	-
FOB87_RS13565	NZ_CP054795[-]2811738-2813246	76	7.63	13.93	103	9.06	15.41	68	5.73	10.76	64	7.62	13.44	74	7.38	13.61	93	6.41	12.74	839	104.95	133.39	583	69.3	98.44	832	89.15	114.38	818	91.73	116.11	683	62.71	87.63	826	87.42	110.56	FOB87_RS13565	carboxylesterase/lipase family protein	-	-	COG2272-Carboxylesterase type B[I]
FOB87_RS29040	NZ_CP054795[+]6043763-6044263	6	1.81	3.31	9	2.39	4.06	8	2.03	3.81	8	2.87	5.06	13	3.9	7.2	13	2.7	5.36	17	6.4	8.14	32	11.46	16.28	24	7.75	9.94	31	10.47	13.25	66	18.25	25.51	21	6.7	8.47	FOB87_RS29040	CGNR zinc finger domain-containing protein	-	-	COG5516-Conserved protein containing a Zn-ribbon-like motif, possibly RNA-binding[R]
FOB87_RS16515	NZ_CP054795[+]3445920-3447128	2	0.25	0.46	10	1.1	1.87	5	0.53	0.99	1	0.15	0.26	5	0.62	1.15	8	0.69	1.37	74	11.55	14.68	66	9.79	13.91	100	13.37	17.16	71	9.94	12.58	84	9.62	13.45	88	11.62	14.7	FOB87_RS16515	MFS transporter	-	-	-
FOB87_RS13560	NZ_CP054795[-]2809747-2811705	284	21.96	40.1	496	33.62	57.18	156	10.12	19.02	495	45.4	80.1	212	16.29	30.04	131	6.96	13.82	104	10.02	12.74	86	7.88	11.19	128	10.56	13.55	131	11.31	14.32	104	7.36	10.28	111	9.05	11.44	FOB87_RS13560	primary-amine oxidase	-	K00276-ko00260 Glycine, serine and threonine metabolism;ko00350 Tyrosine metabolism;ko00360 Phenylalanine metabolism;ko00410 beta-Alanine metabolism;ko00950 Isoquinoline alkaloid biosynthesis;ko00960 Tropane, piperidine and pyridine alkaloid biosynthesis	COG3733-Cu2+-containing amine oxidase[Q]
FOB87_RS21210	NZ_CP054795[-]4435933-4436787	4	0.71	1.29	9	1.4	2.38	2	0.3	0.56	4	0.84	1.48	5	0.88	1.62	3	0.37	0.73	285	62.92	79.97	179	37.56	53.35	317	59.95	76.92	261	51.65	65.38	250	40.51	56.61	285	53.23	67.32	FOB87_RS21210	TatD family hydrolase	GO:0003674,GO:0003824,GO:0004518,GO:0004536,GO:0005575,GO:0005623,GO:0005886,GO:0006139,GO:0006259,GO:0006308,GO:0006725,GO:0006807,GO:0008150,GO:0008152,GO:0009056,GO:0009057,GO:0009987,GO:0016020,GO:0016787,GO:0016788,GO:0019439,GO:0034641,GO:0034655,GO:0043170,GO:0044237,GO:0044238,GO:0044248,GO:0044260,GO:0044265,GO:0044270,GO:0044464,GO:0046483,GO:0046700,GO:0071704,GO:0071944,GO:0090304,GO:…	-	COG0084-Mg-dependent DNase[L]
FOB87_RS21215	NZ_CP054795[+]4436812-4438359	93	9.1	16.62	66	5.66	9.63	95	7.8	14.66	61	7.08	12.49	91	8.85	16.32	138	9.27	18.42	1332	162.42	206.44	656	76.01	107.98	1361	142.15	182.39	1238	135.32	171.29	899	80.46	112.44	1576	162.59	205.63	metG	methionine--tRNA ligase	GO:0003674,GO:0003824,GO:0004812,GO:0004825,GO:0005575,GO:0005622,GO:0005623,GO:0005737,GO:0005886,GO:0006082,GO:0006139,GO:0006399,GO:0006412,GO:0006418,GO:0006431,GO:0006518,GO:0006520,GO:0006725,GO:0006807,GO:0008150,GO:0008152,GO:0009058,GO:0009059,GO:0009987,GO:0010467,GO:0016020,GO:0016070,GO:0016874,GO:0016875,GO:0019538,GO:0019752,GO:0034641,GO:0034645,GO:0034660,GO:0040007,GO:0043038,GO:…	K01874-ko00450 Selenocompound metabolism;ko00970 Aminoacyl-tRNA biosynthesis	COG0143-Methionyl-tRNA synthetase[J]
FOB87_RS02165	NZ_CP054795[+]461587-462132	72	19.98	36.48	176	42.81	72.8	62	14.44	27.12	73	24.02	42.38	72	19.85	36.6	110	20.96	41.63	1378	476.39	605.49	1211	397.84	565.15	1310	387.94	497.74	1288	399.16	505.26	1557	395.07	552.1	2096	613.04	775.34	FOB87_RS02165	adenylate kinase	GO:0000166,GO:0003674,GO:0003824,GO:0004017,GO:0004550,GO:0005488,GO:0005524,GO:0005575,GO:0005618,GO:0005622,GO:0005623,GO:0005737,GO:0005829,GO:0005886,GO:0006139,GO:0006144,GO:0006163,GO:0006164,GO:0006165,GO:0006167,GO:0006725,GO:0006753,GO:0006793,GO:0006796,GO:0006807,GO:0008144,GO:0008150,GO:0008152,GO:0009058,GO:0009112,GO:0009117,GO:0009123,GO:0009124,GO:0009126,GO:0009127,GO:0009132,GO:…	K00939-ko00230 Purine metabolism;ko00730 Thiamine metabolism	COG0563-Adenylate kinase and related kinases[F]
FOB87_RS02160	NZ_CP054795[+]460265-461590	101	11.54	21.07	183	18.33	31.17	74	7.1	13.33	76	10.3	18.17	69	7.83	14.44	78	6.12	12.16	2224	316.59	402.39	1463	197.91	281.14	2142	261.19	335.12	2042	260.58	329.84	2049	214.08	299.17	3337	401.88	508.28	secY	preprotein translocase subunit SecY	GO:0005575,GO:0005576,GO:0005623,GO:0005886,GO:0008150,GO:0016020,GO:0040007,GO:0044464,GO:0071944	K03076-ko03060 Protein export;ko03070 Bacterial secretion system;ko02024 Quorum sensing	COG0201-Preprotein translocase subunit SecY[U]
FOB87_RS10260	NZ_CP054795[+]2123172-2125049	373	30.09	54.94	473	33.45	56.88	484	32.77	61.56	252	24.11	42.54	351	28.13	51.87	432	23.93	47.54	546	54.88	69.75	369	35.25	50.07	619	53.3	68.38	704	63.43	80.29	569	41.98	58.66	2037	173.21	219.07	mutA	methylmalonyl-CoA mutase small subunit	GO:0005575,GO:0005618,GO:0005622,GO:0005623,GO:0005737,GO:0005829,GO:0005886,GO:0006082,GO:0006629,GO:0006631,GO:0008150,GO:0008152,GO:0009987,GO:0016020,GO:0016999,GO:0017144,GO:0019541,GO:0019678,GO:0019752,GO:0030312,GO:0032787,GO:0043436,GO:0044237,GO:0044238,GO:0044255,GO:0044281,GO:0044424,GO:0044444,GO:0044464,GO:0046459,GO:0071704,GO:0071944	K01847-ko00630 Glyoxylate and dicarboxylate metabolism;ko00640 Propanoate metabolism;ko00720 Carbon fixation pathways in prokaryotes;ko00280 Valine, leucine and isoleucine degradation	COG1884-Methylmalonyl-CoA mutase, N-terminal domain/subunit[I]
FOB87_RS24410	NZ_CP054795[-]5073261-5074208	9	1.44	2.63	45	6.3	10.72	4	0.54	1.01	10	1.89	3.34	34	5.4	9.95	23	2.52	5.01	166	33.05	42.01	167	31.6	44.89	173	29.51	37.86	158	28.2	35.7	190	27.76	38.8	155	26.11	33.02	FOB87_RS24410	DUF2520 domain-containing protein	-	-	COG5495-Uncharacterized conserved protein[S]
FOB87_RS10915	NZ_CP054795[+]2265349-2266191	6	1.08	1.97	1	0.16	0.27	10	1.51	2.83	0	0.0	0.0	5	0.89	1.65	12	1.48	2.94	38	8.51	10.81	24	5.1	7.25	55	10.55	13.53	38	7.62	9.65	22	3.61	5.05	31	5.87	7.43	FOB87_RS10915	helix-turn-helix transcriptional regulator	-	-	-
FOB87_RS10265	NZ_CP054795[+]2125051-2127306	434	29.15	53.22	469	27.61	46.95	514	28.97	54.42	278	22.14	39.06	431	28.75	53.02	403	18.58	36.92	1027	85.93	109.22	621	49.38	70.14	1181	84.64	108.6	1217	91.28	115.54	970	59.57	83.24	3200	226.52	286.49	scpA	methylmalonyl-CoA mutase	GO:0005575,GO:0005623,GO:0005886,GO:0006082,GO:0006629,GO:0006631,GO:0008150,GO:0008152,GO:0009987,GO:0016020,GO:0016999,GO:0017144,GO:0019541,GO:0019678,GO:0019752,GO:0032787,GO:0043436,GO:0044237,GO:0044238,GO:0044255,GO:0044281,GO:0044464,GO:0046459,GO:0071704,GO:0071944	K01847-ko00630 Glyoxylate and dicarboxylate metabolism;ko00640 Propanoate metabolism;ko00720 Carbon fixation pathways in prokaryotes;ko00280 Valine, leucine and isoleucine degradation	COG1884-Methylmalonyl-CoA mutase, N-terminal domain/subunit[I]
FOB87_RS10910	NZ_CP054795[+]2262096-2264870	267	14.58	26.62	376	17.99	30.6	358	16.4	30.82	192	12.43	21.93	221	11.98	22.1	578	21.67	43.04	109	7.41	9.42	155	10.02	14.23	107	6.24	8.0	114	6.95	8.8	150	7.49	10.47	151	8.69	10.99	FOB87_RS10910	LuxR family transcriptional regulator	-	-	COG2197-Response regulator containing a CheY-like receiver domain and an HTH DNA-binding domain[TK]
FOB87_RS01120	NZ_CP054795[-]244421-244765	37	16.25	29.67	56	21.56	36.66	57	21.01	39.47	59	30.72	54.21	87	37.96	69.99	51	15.38	30.55	16	8.76	11.13	11	5.72	8.12	9	4.22	5.41	21	10.3	13.04	35	14.05	19.64	11	5.09	6.44	FOB87_RS01120	hypothetical protein	-	-	-
FOB87_RS01125	NZ_CP054795[-]244833-245195	3	1.25	2.29	5	1.83	3.11	9	3.15	5.92	9	4.45	7.86	2	0.83	1.53	13	3.73	7.4	6	3.12	3.97	7	3.46	4.91	4	1.78	2.29	8	3.73	4.72	10	3.81	5.33	9	3.96	5.01	FOB87_RS01125	hypothetical protein	-	-	-
FOB87_RS21425	NZ_CP054795[-]4477996-4478154	14	13.34	24.36	18	15.04	25.57	19	15.19	28.54	21	23.73	41.87	23	21.77	40.15	13	8.51	16.9	92	109.22	138.82	102	115.07	163.46	103	104.74	134.39	64	68.11	86.21	166	144.64	202.13	45	45.2	57.16	FOB87_RS21425	hypothetical protein	-	-	-
FOB87_RS18280	NZ_CP054795[-]3839682-3840815	25	3.34	6.1	50	5.86	9.96	19	2.13	4.0	28	4.44	7.83	17	2.26	4.16	35	3.21	6.38	39	6.49	8.25	26	4.11	5.84	28	3.99	5.12	17	2.54	3.21	51	6.23	8.71	85	11.97	15.14	FOB87_RS18280	M24 family metallopeptidase	-	-	COG0006-Xaa-Pro aminopeptidase[E]
FOB87_RS24415	NZ_CP054795[-]5074289-5075908	169	15.81	28.86	227	18.6	31.64	85	6.67	12.53	154	17.08	30.13	126	11.71	21.59	161	10.34	20.54	492	57.33	72.86	330	36.54	51.91	587	58.59	75.17	741	77.4	97.97	542	46.35	64.77	438	43.18	54.61	FOB87_RS24415	DUF6779 domain-containing protein	-	-	-
FOB87_RS21420	NZ_CP054795[-]4476956-4477603	108	25.25	46.11	302	61.89	105.25	83	16.29	30.6	144	39.92	70.44	136	31.59	58.25	79	12.68	25.19	641	186.72	237.32	369	102.14	145.1	681	169.92	218.02	868	226.66	286.9	716	153.08	213.92	2776	684.12	865.24	FOB87_RS21420	MspA family porin	GO:0005575,GO:0005618,GO:0005623,GO:0009279,GO:0016020,GO:0019867,GO:0030312,GO:0030313,GO:0031975,GO:0044462,GO:0044464,GO:0071944	-	-
FOB87_RS05800	NZ_CP054795[+]1214981-1216024	62	9.0	16.43	68	8.65	14.71	53	6.46	12.13	40	6.89	12.15	65	9.37	17.28	49	4.88	9.7	1017	183.88	233.71	732	125.77	178.66	1095	169.59	217.59	1047	169.7	214.8	851	112.93	157.82	967	147.92	187.08	FOB87_RS05800	TIGR03857 family LLM class F420-dependent oxidoreductase	-	-	COG2141-Coenzyme F420-dependent N5,N10-methylene tetrahydromethanopterin reductase and related flavin-dependent oxidoreductases[C]
FOB87_RS15355	NZ_CP054795[-]3200231-3201539	533	61.69	112.64	452	45.85	77.98	161	15.64	29.38	538	73.84	130.28	218	25.07	46.22	440	34.96	69.46	768	110.75	140.76	541	74.13	105.31	832	102.77	131.86	801	103.54	131.06	936	99.07	138.44	617	75.27	95.2	ftsW	putative lipid II flippase FtsW	-	-	-
FOB87_RS05805	NZ_CP054795[-]1216021-1218174	48	3.37	6.16	138	8.51	14.47	35	2.07	3.88	49	4.09	7.21	46	3.22	5.93	61	2.94	5.85	244	21.38	27.18	220	18.32	26.03	208	15.61	20.03	196	15.4	19.49	272	17.5	24.45	234	17.35	21.94	FOB87_RS05805	PAS domain S-box protein	-	-	COG4585-Signal transduction histidine kinase[T]
FOB87_RS07660	NZ_CP054795[+]1596130-1597152	156	23.1	42.18	268	34.79	59.16	167	20.75	38.99	126	22.13	39.04	165	24.28	44.77	205	20.84	41.41	1271	234.52	298.07	977	171.31	243.35	1155	182.55	234.22	1117	184.76	233.87	1266	171.45	239.6	2030	316.89	400.79	FOB87_RS07660	bifunctional oligoribonuclease/PAP phosphatase NrnA	GO:0008150,GO:0040007	-	COG0618-Exopolyphosphatase-related proteins[R]
FOB87_RS02290	NZ_CP054795[-]485840-486436	12	3.04	5.56	11	2.45	4.16	20	4.26	8.0	9	2.71	4.78	18	4.54	8.37	28	4.88	9.69	13	4.11	5.22	12	3.6	5.12	11	2.98	3.82	9	2.55	3.23	13	3.02	4.22	18	4.82	6.09	FOB87_RS02290	TetR/AcrR family transcriptional regulator	-	-	-
FOB87_RS07665	NZ_CP054795[+]1597145-1598512	9	1.0	1.82	11	1.07	1.82	3	0.28	0.52	5	0.66	1.16	2	0.22	0.41	5	0.38	0.76	120	16.55	21.04	77	10.09	14.34	126	14.89	19.11	86	10.63	13.46	92	9.32	13.02	166	19.38	24.51	mmp	MATE family efflux transporter Mmp	-	-	COG0534-Na+-driven multidrug efflux pump[V]
FOB87_RS02295	NZ_CP054795[+]486489-487187	21	4.55	8.31	7	1.33	2.26	48	8.73	16.4	23	5.91	10.43	44	9.47	17.47	81	12.06	23.95	3	0.81	1.03	7	1.8	2.55	4	0.93	1.19	7	1.69	2.14	11	2.18	3.05	11	2.51	3.18	FOB87_RS02295	nitroreductase family protein	-	-	COG0778-Nitroreductase[C]
FOB87_RS30930	NZ_CP054795[+]6489211-6490581	24	2.65	4.84	97	9.4	15.98	17	1.58	2.96	34	4.45	7.86	24	2.64	4.86	8	0.61	1.21	145	19.96	25.37	97	12.69	18.03	153	18.04	23.15	169	20.86	26.4	157	15.86	22.17	161	18.75	23.72	FOB87_RS30930	extracellular solute-binding protein	-	K10117-ko02010 ABC transporters	COG1653-ABC-type sugar transport system, periplasmic component[G]
FOB87_RS06130	NZ_CP054795[-]1285747-1286022	16	8.78	16.04	67	32.23	54.82	17	7.83	14.71	24	15.62	27.56	22	12.0	22.12	10	3.77	7.49	1931	1320.64	1678.52	1401	910.52	1293.43	2237	1310.49	1681.42	1951	1196.12	1514.04	1998	1002.93	1401.55	2023	1170.52	1480.4	FOB87_RS06130	YciI family protein	-	-	COG2350-Uncharacterized protein conserved in bacteria[S]
FOB87_RS06135	NZ_CP054795[-]1286032-1287105	13	1.83	3.35	40	4.95	8.41	8	0.95	1.78	9	1.51	2.66	11	1.54	2.84	19	1.84	3.66	822	144.47	183.62	542	90.52	128.59	823	123.9	158.97	808	127.3	161.14	687	88.62	123.84	1068	158.8	200.84	FOB87_RS06135	ABC transporter substrate-binding protein	-	-	COG0614-ABC-type Fe3+-hydroxamate transport system, periplasmic component[P]
FOB87_RS30935	NZ_CP054795[+]6490584-6491540	8	1.27	2.31	28	3.89	6.61	1	0.13	0.25	7	1.31	2.32	11	1.73	3.19	3	0.33	0.65	42	8.28	10.53	18	3.37	4.79	61	10.3	13.22	45	7.96	10.07	34	4.92	6.88	62	10.34	13.08	FOB87_RS30935	sugar ABC transporter permease	-	K10118-ko02010 ABC transporters	COG1175-ABC-type sugar transport systems, permease components[G]
FOB87_RS08865	NZ_CP054795[+]1825770-1827359	21	2.0	3.65	9	0.75	1.28	53	4.24	7.96	41	4.63	8.17	29	2.74	5.06	42	2.75	5.46	17	2.02	2.57	6	0.68	0.96	13	1.32	1.7	11	1.17	1.48	8	0.69	0.97	16	1.61	2.03	FOB87_RS08865	FAD-binding protein	-	K16051-ko00984 Steroid degradation	-
FOB87_RS08860	NZ_CP054795[+]1824966-1825757	4	0.77	1.4	2	0.34	0.57	7	1.12	2.11	7	1.59	2.8	8	1.52	2.8	8	1.05	2.09	3	0.72	0.91	4	0.91	1.29	6	1.22	1.57	4	0.85	1.08	3	0.52	0.73	5	1.01	1.28	FOB87_RS08860	SDR family NAD(P)-dependent oxidoreductase	-	-	COG0300-Short-chain dehydrogenases of various substrate specificities[R]
FOB87_RS24485	NZ_CP054795[-]5087934-5089316	111	12.16	22.2	142	13.64	23.19	80	7.36	13.82	76	9.87	17.42	94	10.23	18.86	110	8.28	16.44	627	85.58	108.77	487	63.17	89.73	664	77.63	99.6	692	84.67	107.17	662	66.31	92.67	739	85.33	107.92	dacB	D-alanyl-D-alanine carboxypeptidase/D-alanyl-D-alanine-endopeptidase	-	K07259-ko00550 Peptidoglycan biosynthesis	COG2027-D-alanyl-D-alanine carboxypeptidase (penicillin-binding protein 4)[M]
FOB87_RS32205	NZ_CP054795[+]6756385-6757785	220	23.79	43.44	188	17.82	30.3	219	19.88	37.34	155	19.88	35.07	222	23.85	43.98	454	33.71	66.97	1341	180.68	229.64	965	123.55	175.51	1409	162.61	208.64	1286	155.32	196.6	1129	111.65	156.02	1165	132.79	167.95	purT	formate-dependent phosphoribosylglycinamide formyltransferase	GO:0003674,GO:0003824,GO:0005575,GO:0005622,GO:0005623,GO:0005737,GO:0005829,GO:0006793,GO:0006796,GO:0008150,GO:0008152,GO:0008776,GO:0009987,GO:0016301,GO:0016310,GO:0016740,GO:0016772,GO:0016774,GO:0044237,GO:0044424,GO:0044444,GO:0044464	K08289-ko00230 Purine metabolism	COG0027-Formate-dependent phosphoribosylglycinamide formyltransferase (GAR transformylase)[F]
FOB87_RS32200	NZ_CP054795[+]6756059-6756361	9	4.5	8.22	24	10.52	17.89	9	3.78	7.1	10	5.93	10.46	16	7.95	14.66	5	1.72	3.41	193	120.24	152.82	148	87.61	124.46	188	100.32	128.72	201	112.25	142.08	196	89.62	125.24	183	96.45	121.98	FOB87_RS32200	UBP-type zinc finger domain-containing protein	-	-	-
FOB87_RS24480	NZ_CP054795[-]5086864-5087937	43	6.07	11.08	56	6.93	11.78	38	4.5	8.45	43	7.19	12.69	40	5.61	10.34	42	4.07	8.08	243	42.71	54.28	216	36.08	51.25	262	39.45	50.61	265	41.75	52.85	284	36.64	51.2	280	41.64	52.66	FOB87_RS24480	zinc-dependent metalloprotease	-	-	COG5282-Uncharacterized conserved protein[S]
FOB87_RS28700	NZ_CP054795[+]5972310-5972576	3	1.7	3.11	17	8.46	14.38	5	2.38	4.47	9	6.06	10.69	8	4.51	8.32	8	3.12	6.19	21	14.85	18.87	18	12.09	17.18	16	9.69	12.43	23	14.58	18.45	15	7.79	10.88	21	12.56	15.89	FOB87_RS28700	DivIVA domain-containing protein	-	-	-
FOB87_RS28795	NZ_CP054795[+]5993650-5994405	88	17.63	32.2	110	19.32	32.86	92	15.47	29.07	93	22.1	38.99	82	16.32	30.1	66	9.08	18.04	292	72.9	92.66	276	65.49	93.03	350	74.85	96.04	381	85.27	107.94	312	57.18	79.9	302	63.79	80.68	FOB87_RS28795	hypothetical protein	-	-	-
FOB87_RS17640	NZ_CP054795[-]3695873-3696373	277	83.76	152.95	318	84.28	143.34	331	84.0	157.82	214	76.74	135.4	259	77.81	143.48	353	73.3	145.61	203	76.48	97.21	161	57.64	81.88	198	63.9	81.99	213	71.94	91.06	208	57.52	80.38	230	73.31	92.72	FOB87_RS17640	MaoC family dehydratase	-	-	COG2030-Acyl dehydratase[I]
FOB87_RS17645	NZ_CP054795[-]3696370-3697533	675	87.85	160.42	588	67.08	114.08	728	79.52	149.4	487	75.17	132.62	541	69.96	129.0	795	71.05	141.14	283	45.89	58.33	234	36.06	51.22	278	38.62	49.55	302	43.9	55.57	351	41.78	58.38	400	54.88	69.41	FOB87_RS17645	acyl-CoA dehydrogenase family protein	GO:0000062,GO:0000166,GO:0003674,GO:0003824,GO:0003995,GO:0004085,GO:0005488,GO:0005575,GO:0005622,GO:0005623,GO:0005737,GO:0005739,GO:0005740,GO:0005759,GO:0006082,GO:0006629,GO:0006631,GO:0006635,GO:0006950,GO:0008150,GO:0008152,GO:0009056,GO:0009062,GO:0009605,GO:0009719,GO:0009725,GO:0009987,GO:0009991,GO:0010033,GO:0014070,GO:0016020,GO:0016042,GO:0016043,GO:0016054,GO:0016491,GO:0016627,GO:…	-	COG1960-Acyl-CoA dehydrogenases[I]
FOB87_RS28790	NZ_CP054795[+]5991690-5993222	349	34.49	62.98	731	63.32	107.69	285	23.64	44.41	394	46.18	81.47	228	22.39	41.28	240	16.28	32.35	649	79.91	101.57	560	65.52	93.08	796	83.96	107.72	793	87.53	110.79	895	80.88	113.03	1370	142.72	180.5	eccD	type VII secretion integral membrane protein EccD	GO:0005575,GO:0005618,GO:0005623,GO:0008150,GO:0009605,GO:0009607,GO:0020012,GO:0030312,GO:0030682,GO:0040007,GO:0042783,GO:0043207,GO:0044110,GO:0044116,GO:0044117,GO:0044403,GO:0044413,GO:0044415,GO:0044419,GO:0044464,GO:0050896,GO:0051701,GO:0051704,GO:0051707,GO:0051805,GO:0051807,GO:0051810,GO:0051832,GO:0051834,GO:0052173,GO:0052200,GO:0052564,GO:0052572,GO:0071944,GO:0075136	-	-
FOB87_RS26935	NZ_CP054795[+]5589792-5590982	2	0.25	0.46	3	0.34	0.57	3	0.32	0.6	3	0.45	0.8	1	0.12	0.23	5	0.44	0.87	18	2.86	3.63	11	1.65	2.35	17	2.31	2.96	20	2.84	3.6	16	1.86	2.6	9	1.21	1.53	FOB87_RS26935	cytochrome P450	-	-	COG2124-Cytochrome P450[Q]
FOB87_RS20030	NZ_CP054795[-]4203505-4204026	20	5.81	10.6	14	3.56	6.06	8	1.95	3.66	5	1.72	3.04	2	0.57	1.06	9	1.79	3.56	245	88.59	112.6	197	67.69	96.16	256	79.3	101.74	248	80.39	101.76	258	68.47	95.69	318	97.28	123.04	FOB87_RS20030	gamma carbonic anhydrase family protein	-	-	COG0663-Carbonic anhydrases/acetyltransferases, isoleucine patch superfamily[R]
FOB87_RS26930	NZ_CP054795[-]5588878-5589729	1	0.18	0.32	3	0.47	0.8	2	0.3	0.56	0	0.0	0.0	1	0.18	0.33	1	0.12	0.24	7	1.55	1.97	5	1.06	1.5	8	1.52	1.95	7	1.39	1.76	8	1.3	1.82	5	0.94	1.19	FOB87_RS26930	TIGR03619 family F420-dependent LLM class oxidoreductase	-	-	COG2141-Coenzyme F420-dependent N5,N10-methylene tetrahydromethanopterin reductase and related flavin-dependent oxidoreductases[C]
FOB87_RS20035	NZ_CP054795[-]4204057-4205019	28	4.4	8.04	45	6.2	10.55	27	3.57	6.7	19	3.54	6.25	43	6.72	12.39	61	6.59	13.09	92	18.03	22.92	109	20.3	28.84	101	16.96	21.76	97	17.04	21.57	140	20.14	28.15	57	9.45	11.95	FOB87_RS20035	helix-turn-helix domain-containing protein	-	-	COG4977-Transcriptional regulator containing an amidase domain and an AraC-type DNA-binding HTH domain[K]
FOB87_RS16330	NZ_CP054795[-]3405038-3407845	513	27.68	50.54	282	13.34	22.68	594	26.9	50.53	355	22.72	40.08	476	25.52	47.05	842	31.19	61.97	180	12.1	15.38	226	14.44	20.51	175	10.08	12.93	195	11.75	14.87	247	12.19	17.03	139	7.91	10.0	FOB87_RS16330	LuxR family transcriptional regulator	-	-	COG3899-Predicted ATPase[R]
FOB87_RS23215	NZ_CP054795[-]4834126-4835352	36	4.45	8.12	55	5.95	10.12	41	4.25	7.98	52	7.61	13.43	59	7.24	13.35	45	3.82	7.58	97	14.93	18.97	39	5.7	8.1	81	10.67	13.69	68	9.38	11.87	67	7.56	10.57	122	15.88	20.08	FOB87_RS23215	hypothetical protein	-	-	-
FOB87_RS23210	NZ_CP054795[+]4833442-4834065	22	5.34	9.75	21	4.47	7.6	18	3.67	6.89	6	1.73	3.05	17	4.1	7.56	34	5.67	11.26	87	26.32	33.45	50	14.37	20.42	75	19.43	24.93	91	24.68	31.24	72	15.99	22.34	120	30.71	38.84	FOB87_RS23210	TetR/AcrR family transcriptional regulator	-	-	-
FOB87_RS00290	NZ_CP054795[+]51909-52874	34	5.33	9.74	55	7.56	12.86	44	5.79	10.88	34	6.33	11.16	29	4.52	8.33	68	7.32	14.55	180	35.17	44.7	145	26.93	38.25	203	33.98	43.6	201	35.21	44.57	166	23.81	33.27	183	30.25	38.26	FOB87_RS00290	o-succinylbenzoate synthase	GO:0008150,GO:0040007	K02549-ko00130 Ubiquinone and other terpenoid-quinone biosynthesis	COG4948-L-alanine-DL-glutamate epimerase and related enzymes of enolase superfamily[MR]
FOB87_RS24260	NZ_CP054795[-]5045866-5046102	0	0.0	0.0	0	0.0	0.0	0	0.0	0.0	0	0.0	0.0	0	0.0	0.0	0	0.0	0.0	1	0.79	1.01	0	0.0	0.0	3	2.05	2.63	4	2.85	3.61	1	0.59	0.82	3	2.02	2.56	rpmB	50S ribosomal protein L28	GO:0003674,GO:0003735,GO:0005198,GO:0005575,GO:0005622,GO:0005623,GO:0005737,GO:0005829,GO:0005840,GO:0015934,GO:0022625,GO:0022626,GO:0032991,GO:0043226,GO:0043228,GO:0043229,GO:0043232,GO:0044391,GO:0044422,GO:0044424,GO:0044444,GO:0044445,GO:0044446,GO:0044464,GO:1990904	K02902-ko03010 Ribosome	COG0227-Ribosomal protein L28[J]
FOB87_RS00295	NZ_CP054795[+]53237-53422	0	0.0	0.0	1	0.71	1.21	0	0.0	0.0	0	0.0	0.0	0	0.0	0.0	0	0.0	0.0	1	1.01	1.29	0	0.0	0.0	0	0.0	0.0	2	1.82	2.3	1	0.74	1.04	0	0.0	0.0	FOB87_RS00295	hypothetical protein	-	-	-
FOB87_RS24265	NZ_CP054795[+]5046176-5047390	2	0.25	0.46	2	0.22	0.37	1	0.11	0.2	2	0.29	0.52	1	0.12	0.23	3	0.26	0.51	5	0.78	0.99	5	0.74	1.05	7	0.94	1.2	10	1.39	1.76	9	1.02	1.43	9	1.19	1.5	FOB87_RS24265	GTP-binding protein	-	-	COG0523-Putative GTPases (G3E family)[R]
FOB87_RS16335	NZ_CP054795[+]3408090-3409508	3	0.32	0.58	3	0.28	0.48	0	0.0	0.0	5	0.63	1.12	3	0.32	0.59	0	0.0	0.0	3	0.4	0.51	4	0.51	0.72	12	1.36	1.75	9	1.07	1.36	15	1.47	2.05	11	1.24	1.57	FOB87_RS16335	NAD(P)/FAD-dependent oxidoreductase	-	K03885-ko00190 Oxidative phosphorylation	COG1252-NADH dehydrogenase, FAD-containing subunit[C]
FOB87_RS02835	NZ_CP054795[-]597443-599479	47	3.49	6.38	66	4.3	7.32	49	3.06	5.75	41	3.62	6.38	49	3.62	6.68	43	2.19	4.36	57	5.28	6.71	43	3.79	5.38	65	5.16	6.62	58	4.82	6.1	41	2.79	3.9	94	7.37	9.32	FOB87_RS02835	SDR family oxidoreductase	-	-	COG4221-Short-chain alcohol dehydrogenase of unknown specificity[R]
FOB87_RS02830	NZ_CP054795[-]596337-597389	34	4.89	8.93	49	6.18	10.51	21	2.53	4.76	19	3.24	5.72	30	4.29	7.91	33	3.26	6.48	202	36.21	46.02	139	23.68	33.64	193	29.63	38.02	205	32.94	41.7	189	24.87	34.75	398	60.36	76.34	FOB87_RS02830	nucleoside hydrolase	-	-	COG1957-Inosine-uridine nucleoside N-ribohydrolase[F]
FOB87_RS27680	NZ_CP054795[-]5741513-5741953	296	101.69	185.68	334	100.57	171.04	365	105.23	197.7	266	108.37	191.2	407	138.91	256.15	887	209.23	415.65	521	223.0	283.43	330	134.22	190.67	661	242.35	310.94	697	267.44	338.52	336	105.56	147.51	681	246.6	311.89	FOB87_RS27680	hypothetical protein	-	-	-
FOB87_RS27685	NZ_CP054795[-]5741999-5742646	161	37.64	68.73	148	30.33	51.58	158	31.0	58.24	109	30.22	53.32	180	41.81	77.1	419	67.26	133.62	405	117.98	149.95	548	151.7	215.49	562	140.23	179.92	541	141.27	178.82	531	113.53	158.65	418	103.02	130.29	FOB87_RS27685	maleylpyruvate isomerase family mycothiol-dependent enzyme	-	-	-
FOB87_RS09110	NZ_CP054795[+]1875842-1876639	7	1.33	2.43	14	2.33	3.96	8	1.27	2.39	10	2.25	3.97	9	1.7	3.13	11	1.43	2.85	35	8.28	10.52	18	4.05	5.75	44	8.92	11.44	23	4.87	6.17	31	5.38	7.52	29	5.8	7.34	FOB87_RS09110	NADPH-dependent oxidoreductase	-	-	COG0778-Nitroreductase[C]
FOB87_RS09445	NZ_CP054795[+]1946275-1947309	25	3.66	6.68	55	7.06	12.0	29	3.56	6.69	27	4.69	8.27	31	4.51	8.31	29	2.91	5.79	223	40.67	51.69	148	25.65	36.44	260	40.61	52.11	240	39.24	49.67	251	33.6	46.95	189	29.16	36.88	FOB87_RS09445	substrate-binding domain-containing protein	-	-	COG1609-Transcriptional regulators[K]
FOB87_RS09115	NZ_CP054795[-]1876658-1877452	12	2.29	4.18	42	7.01	11.93	4	0.64	1.2	15	3.39	5.98	9	1.7	3.14	7	0.92	1.82	8	1.9	2.41	11	2.48	3.53	11	2.24	2.87	9	1.91	2.42	16	2.79	3.9	27	5.42	6.86	FOB87_RS09115	hypothetical protein	-	-	-
FOB87_RS09440	NZ_CP054795[-]1945197-1946096	21	3.53	6.45	63	9.3	15.81	18	2.54	4.78	23	4.59	8.1	25	4.18	7.71	9	1.04	2.07	21	4.41	5.6	13	2.59	3.68	18	3.23	4.15	20	3.76	4.76	22	3.38	4.73	65	11.54	14.59	FOB87_RS09440	nitrilase family protein	-	-	COG0388-Predicted amidohydrolase[R]
FOB87_RS03400	NZ_CP054795[-]721876-722793	3	0.49	0.9	4	0.58	0.98	0	0.0	0.0	2	0.39	0.69	2	0.33	0.6	5	0.57	1.13	72	14.81	18.82	28	5.47	7.77	70	12.33	15.82	73	13.45	17.03	15	2.26	3.16	78	13.57	17.16	FOB87_RS03400	methyltransferase	-	-	-
FOB87_RS03405	NZ_CP054795[-]722869-723483	5	1.23	2.25	6	1.29	2.2	3	0.62	1.17	2	0.58	1.03	9	2.2	4.06	1	0.17	0.34	75	23.02	29.26	57	16.63	23.62	92	24.18	31.03	67	18.43	23.33	98	22.08	30.85	75	19.47	24.63	FOB87_RS03405	TetR/AcrR family transcriptional regulator	-	-	-
FOB87_RS08240	NZ_CP054795[-]1707343-1708332	36271	5550.48	10135.16	36926	4952.93	8423.37	47493	6099.51	11459.15	32476	5893.6	10398.5	38364	5832.71	10755.4	56525	5939.49	11799.21	16211	3090.89	3928.5	26413	4785.66	6798.24	19372	3163.86	4059.38	19000	3247.45	4110.61	32353	4527.54	6327.05	8366	1349.51	1706.78	FOB87_RS08240	sigma-70 family RNA polymerase sigma factor	GO:0001666,GO:0002791,GO:0003674,GO:0005488,GO:0005515,GO:0005575,GO:0005622,GO:0005623,GO:0005737,GO:0005829,GO:0005886,GO:0006355,GO:0006950,GO:0008150,GO:0009266,GO:0009408,GO:0009410,GO:0009628,GO:0009889,GO:0009891,GO:0009893,GO:0010468,GO:0010556,GO:0010557,GO:0010565,GO:0010604,GO:0010628,GO:0016020,GO:0016987,GO:0019216,GO:0019217,GO:0019219,GO:0019222,GO:0019899,GO:0031323,GO:0031325,GO:…	-	COG0568-DNA-directed RNA polymerase, sigma subunit (sigma70/sigma32)[K]
FOB87_RS08245	NZ_CP054795[-]1708450-1708878	2588	913.93	1668.83	2062	638.26	1085.48	4470	1324.81	2488.91	2037	853.07	1505.14	2561	898.54	1656.88	5597	1357.19	2696.16	707	311.08	395.38	883	369.2	524.47	774	291.72	374.29	734	289.51	366.46	1062	342.97	479.28	661	246.06	311.2	FOB87_RS08245	DUF3099 domain-containing protein	-	-	-
FOB87_RS00475	NZ_CP054795[-]86521-87546	267	39.43	71.99	866	112.08	190.62	125	15.49	29.1	356	62.34	109.99	203	29.78	54.91	186	18.86	37.46	168	30.9	39.28	132	23.08	32.78	177	27.89	35.79	184	30.34	38.41	163	22.01	30.76	169	26.31	33.27	FOB87_RS00475	NAD(P)H-dependent glycerol-3-phosphate dehydrogenase	-	K00057-ko00564 Glycerophospholipid metabolism	COG0240-Glycerol-3-phosphate dehydrogenase[C]
FOB87_RS00470	NZ_CP054795[+]85935-86504	7	1.86	3.4	8	1.86	3.17	4	0.89	1.68	10	3.15	5.56	9	2.38	4.38	9	1.64	3.26	22	7.29	9.26	6	1.89	2.68	12	3.41	4.37	11	3.26	4.13	10	2.43	3.4	14	3.92	4.96	FOB87_RS00470	helix-turn-helix domain-containing protein	-	-	-
FOB87_RS14345	NZ_CP054795[+]2975569-2976879	1	0.12	0.21	5	0.51	0.86	5	0.48	0.91	0	0.0	0.0	0	0.0	0.0	2	0.16	0.32	25	3.6	4.57	11	1.51	2.14	26	3.2	4.11	11	1.42	1.8	22	2.33	3.25	15	1.83	2.31	FOB87_RS14345	pyrimidine permease RutG	-	-	COG2233-Xanthine/uracil permeases[F]
FOB87_RS14340	NZ_CP054795[+]2975149-2975559	0	0.0	0.0	0	0.0	0.0	1	0.31	0.58	2	0.87	1.54	2	0.73	1.35	0	0.0	0.0	3	1.38	1.75	4	1.75	2.48	8	3.15	4.04	5	2.06	2.61	3	1.01	1.41	5	1.95	2.46	FOB87_RS14340	VOC family protein	-	-	-
FOB87_RS33000	NZ_CP054795[+]6918576-6919880	1041	120.85	220.67	2436	247.88	421.56	1205	117.4	220.56	1002	137.95	243.39	1229	141.75	261.38	1204	95.97	190.66	1233	178.35	226.68	1520	208.93	296.79	1285	159.21	204.27	1361	176.47	223.38	2048	217.42	303.84	1029	125.92	159.26	mshA	D-inositol-3-phosphate glycosyltransferase	GO:0003674,GO:0003824,GO:0005575,GO:0005622,GO:0005623,GO:0005737,GO:0005829,GO:0006790,GO:0008150,GO:0008152,GO:0008194,GO:0008375,GO:0009058,GO:0009987,GO:0010125,GO:0010126,GO:0016137,GO:0016138,GO:0016740,GO:0016757,GO:0016758,GO:0044237,GO:0044249,GO:0044272,GO:0044424,GO:0044444,GO:0044464,GO:0051186,GO:0051188,GO:0071704,GO:1901135,GO:1901137,GO:1901576,GO:1901657,GO:1901659	-	COG0438-Glycosyltransferase[M]
FOB87_RS33005	NZ_CP054795[+]6919877-6920374	392	119.25	217.75	1031	274.91	467.54	503	128.42	241.27	403	145.39	256.52	513	155.05	285.91	602	125.75	249.81	166	62.92	79.97	213	76.72	108.98	146	47.4	60.82	157	53.34	67.52	265	73.72	103.02	150	48.1	60.84	FOB87_RS33005	YbjN domain-containing protein	-	-	-
FOB87_RS15250	NZ_CP054795[+]3175115-3177736	385	22.25	40.62	1086	55.0	93.54	210	10.18	19.13	752	51.53	90.91	341	19.58	36.1	431	17.1	33.97	48	3.45	4.39	58	3.97	5.64	57	3.52	4.51	33	2.13	2.7	64	3.38	4.73	39	2.37	3.0	FOB87_RS15250	LuxR C-terminal-related transcriptional regulator	-	-	COG2909-ATP-dependent transcriptional regulator[K]
FOB87_RS23180	NZ_CP054795[+]4826032-4827735	206	18.31	33.44	108	8.41	14.31	259	19.33	36.31	145	15.29	26.97	206	18.19	33.55	423	25.82	51.3	379	41.98	53.36	377	39.68	56.37	466	44.22	56.73	412	40.91	51.79	433	35.21	49.2	290	27.18	34.37	relZ	bifunctional ribonuclease/(p)ppGpp synthase	-	-	COG4328-Uncharacterized protein conserved in bacteria[S]
FOB87_RS22160	NZ_CP054795[-]4635550-4637157	33	3.11	5.68	93	7.68	13.06	33	2.61	4.9	46	5.14	9.07	16	1.5	2.76	50	3.24	6.43	334	39.21	49.83	265	29.56	41.99	379	38.11	48.9	358	37.68	47.69	333	28.69	40.09	287	28.5	36.05	FOB87_RS22160	serine hydrolase	-	-	COG1680-Beta-lactamase class C and other penicillin binding proteins[V]
FOB87_RS33345	NZ_CP054795[-]6979341-6979448	0	0.0	0.0	0	0.0	0.0	0	0.0	0.0	0	0.0	0.0	0	0.0	0.0	0	0.0	0.0	0	0.0	0.0	0	0.0	0.0	0	0.0	0.0	0	0.0	0.0	0	0.0	0.0	0	0.0	0.0	FOB87_RS33345	transcriptional regulator	-	-	-
FOB87_RS33340	NZ_CP054795[-]6977907-6979229	0	0.0	0.0	0	0.0	0.0	0	0.0	0.0	0	0.0	0.0	0	0.0	0.0	0	0.0	0.0	0	0.0	0.0	0	0.0	0.0	0	0.0	0.0	0	0.0	0.0	0	0.0	0.0	0	0.0	0.0	FOB87_RS33340	ISL3-like element IS1096 family transposase	-	-	COG3464-Transposase and inactivated derivatives[L]
FOB87_RS06340	NZ_CP054795[-]1327749-1328165	153	55.59	101.5	106	33.76	57.41	152	46.35	87.07	81	34.9	61.57	171	61.72	113.81	144	35.92	71.36	166	75.14	95.5	142	61.08	86.77	175	67.85	87.06	202	81.96	103.75	201	66.78	93.32	142	54.38	68.78	FOB87_RS06340	MmcQ/YjbR family DNA-binding protein	-	-	-
FOB87_RS03820	NZ_CP054795[+]794198-795280	143	20.01	36.53	123	15.08	25.65	107	12.56	23.6	134	22.23	39.22	98	13.62	25.12	258	24.78	49.23	351	61.18	77.76	306	50.68	72.0	365	54.5	69.92	344	53.74	68.03	349	44.65	62.39	348	51.31	64.9	FOB87_RS03820	TobH protein	-	-	-
FOB87_RS06345	NZ_CP054795[+]1328250-1330355	111	7.98	14.58	202	12.74	21.66	79	4.77	8.96	96	8.19	14.45	99	7.08	13.05	88	4.35	8.64	1142	102.35	130.09	969	82.53	117.24	1342	103.03	132.19	1145	92.0	116.45	1176	77.36	108.11	1217	92.28	116.71	ligA	NAD-dependent DNA ligase LigA	GO:0000287,GO:0003674,GO:0003824,GO:0003909,GO:0003911,GO:0005488,GO:0005575,GO:0005618,GO:0005622,GO:0005623,GO:0005737,GO:0005829,GO:0005886,GO:0006139,GO:0006259,GO:0006266,GO:0006281,GO:0006284,GO:0006288,GO:0006725,GO:0006807,GO:0006950,GO:0006974,GO:0008150,GO:0008152,GO:0009987,GO:0016020,GO:0016874,GO:0016886,GO:0030312,GO:0033554,GO:0034641,GO:0040007,GO:0043167,GO:0043169,GO:0043170,GO:…	K01972-ko03030 DNA replication;ko03410 Base excision repair;ko03420 Nucleotide excision repair;ko03430 Mismatch repair	COG0272-NAD-dependent DNA ligase (contains BRCT domain type II)[L]
FOB87_RS11735	NZ_CP054795[+]2417646-2418086	1590	546.22	997.39	3758	1131.57	1924.45	1435	413.73	777.27	1325	539.8	952.4	1443	492.51	908.17	1179	278.11	552.49	150	64.2	81.6	201	81.76	116.14	192	70.39	90.32	201	77.12	97.62	313	98.33	137.41	96	34.77	43.97	furA2	fur family transcriptional regulator FurA2	GO:0003674,GO:0003700,GO:0006355,GO:0006950,GO:0006979,GO:0008150,GO:0009889,GO:0010035,GO:0010038,GO:0010039,GO:0010468,GO:0010556,GO:0019219,GO:0019222,GO:0031323,GO:0031326,GO:0042221,GO:0050789,GO:0050794,GO:0050896,GO:0051171,GO:0051252,GO:0060255,GO:0065007,GO:0080090,GO:0140110,GO:1903506,GO:2000112,GO:2001141	-	COG0735-Fe2+/Zn2+ uptake regulation proteins[P]
FOB87_RS22300	NZ_CP054795[+]4670385-4670633	31	18.86	34.44	39	20.8	35.37	24	12.25	23.02	29	20.93	36.92	30	18.13	33.44	64	26.74	53.12	42	31.84	40.47	54	38.9	55.26	43	27.93	35.83	55	37.38	47.31	73	40.62	56.76	34	21.81	27.58	FOB87_RS22300	DUF2630 family protein	-	-	-
FOB87_RS11730	NZ_CP054795[-]2415709-2417292	113	10.81	19.73	180	15.09	25.66	49	3.93	7.39	96	10.89	19.21	65	6.18	11.39	114	7.49	14.87	387	46.11	58.61	486	55.04	78.18	454	46.34	59.46	390	41.66	52.73	565	49.42	69.06	304	30.65	38.76	FOB87_RS11730	threonine/serine exporter family protein	-	-	COG2966-Uncharacterized conserved protein[S]
FOB87_RS22305	NZ_CP054795[+]4670640-4672199	172	16.7	30.5	178	15.15	25.77	150	12.23	22.97	124	14.28	25.2	164	15.82	29.18	263	17.54	34.84	239	28.92	36.76	210	24.15	34.3	206	21.35	27.39	208	22.56	28.56	233	20.69	28.92	160	16.38	20.72	FOB87_RS22305	NAD(P)/FAD-dependent oxidoreductase	GO:0005575,GO:0005622,GO:0005623,GO:0005737,GO:0005829,GO:0044424,GO:0044444,GO:0044464	-	COG1233-Phytoene dehydrogenase and related proteins[Q]
FOB87_RS28870	NZ_CP054795[-]6008516-6009865	91	10.21	18.65	186	18.29	31.11	62	5.84	10.97	96	12.78	22.54	79	8.81	16.24	129	9.94	19.75	313	43.76	55.62	251	33.35	47.38	325	38.92	49.94	383	48.0	60.76	435	44.64	62.38	562	66.48	84.08	mycP1	type VII secretion system ESX-1 serine protease mycosin MycP1	GO:0003674,GO:0003824,GO:0004175,GO:0004252,GO:0005575,GO:0005623,GO:0005886,GO:0006508,GO:0006807,GO:0008150,GO:0008152,GO:0008233,GO:0008236,GO:0009405,GO:0009986,GO:0016020,GO:0016787,GO:0017171,GO:0019538,GO:0032879,GO:0043170,GO:0044238,GO:0044419,GO:0044464,GO:0050789,GO:0051046,GO:0051049,GO:0051704,GO:0065007,GO:0070011,GO:0071704,GO:0071944,GO:0140096,GO:1901564	-	COG1404-Subtilisin-like serine proteases[O]
FOB87_RS11080	NZ_CP054795[-]2298185-2298586	1097	413.42	754.9	768	253.69	431.44	1306	413.06	776.02	1249	558.2	984.87	1105	413.73	762.91	173	44.77	88.93	151	70.91	90.12	79	35.25	50.07	139	55.91	71.73	177	74.51	94.31	192	66.17	92.47	180	71.51	90.44	FOB87_RS11080	hypothetical protein	-	-	-
FOB87_RS11085	NZ_CP054795[-]2298732-2298911	623	524.35	957.46	369	272.22	462.96	747	527.65	991.3	557	555.95	980.9	593	495.87	914.37	149	86.11	171.07	51	53.49	67.98	47	46.83	66.53	63	56.59	72.61	56	52.65	66.64	85	65.43	91.43	54	47.91	60.59	FOB87_RS11085	DUF6131 family protein	-	-	-
FOB87_RS04570	NZ_CP054795[+]959307-960473	11	1.43	2.61	3	0.34	0.58	11	1.2	2.25	8	1.23	2.17	10	1.29	2.38	21	1.87	3.72	71	11.49	14.6	19	2.92	4.15	52	7.2	9.24	46	6.67	8.44	24	2.85	3.98	82	11.22	14.19	FOB87_RS04570	CaiB/BaiF CoA-transferase family protein	-	-	COG1804-Predicted acyl-CoA transferases/carnitine dehydratase[C]
FOB87_RS31385	NZ_CP054795[+]6580876-6582552	509	45.98	83.96	845	66.91	113.79	371	28.13	52.84	602	64.49	113.79	476	42.72	78.78	485	30.09	59.77	228	25.66	32.62	156	16.68	23.7	287	27.67	35.5	237	23.91	30.27	239	19.74	27.59	590	56.19	71.06	fadD2	long-chain-fatty-acid--CoA ligase FadD2	-	-	COG0318-Acyl-CoA synthetases (AMP-forming)/AMP-acid ligases II[IQ]
FOB87_RS04575	NZ_CP054795[+]960482-961336	4	0.71	1.29	2	0.31	0.53	3	0.45	0.84	2	0.42	0.74	3	0.53	0.97	6	0.73	1.45	50	11.04	14.03	19	3.98	5.66	46	8.7	11.16	29	5.74	7.26	31	5.02	7.02	70	13.08	16.54	FOB87_RS04575	MaoC family dehydratase N-terminal domain-containing protein	-	K09709-ko00720 Carbon fixation pathways in prokaryotes	COG3777-Uncharacterized conserved protein[S]
FOB87_RS12420	NZ_CP054795[-]2559929-2560969	60	8.73	15.94	58	7.4	12.58	30	3.66	6.88	52	8.97	15.83	46	6.65	12.26	61	6.1	12.11	86	15.59	19.82	85	14.65	20.81	81	12.58	16.14	90	14.63	18.52	136	18.1	25.29	228	34.98	44.24	FOB87_RS12420	NAD(P)-dependent alcohol dehydrogenase	-	K00008-ko00040 Pentose and glucuronate interconversions;ko00051 Fructose and mannose metabolism	COG1064-Zn-dependent alcohol dehydrogenases[R]
FOB87_RS15435	NZ_CP054795[-]3219152-3220546	330	35.84	65.44	601	57.21	97.29	251	22.88	42.98	227	29.23	51.58	322	34.74	64.06	351	26.18	52.0	4429	599.3	761.7	3919	503.92	715.84	4682	542.67	696.27	4668	566.21	716.71	4456	442.54	618.43	3899	446.34	564.51	FOB87_RS15435	3-deoxy-7-phosphoheptulonate synthase class II	GO:0003674,GO:0003824,GO:0003849,GO:0005488,GO:0005575,GO:0005618,GO:0005622,GO:0005623,GO:0005737,GO:0005829,GO:0005886,GO:0006082,GO:0008150,GO:0008152,GO:0009058,GO:0009423,GO:0009987,GO:0016020,GO:0016043,GO:0016053,GO:0016740,GO:0016765,GO:0019752,GO:0022607,GO:0030145,GO:0030312,GO:0040007,GO:0043167,GO:0043169,GO:0043436,GO:0043648,GO:0043650,GO:0043933,GO:0044085,GO:0044237,GO:0044249,GO:…	K01626-ko00400 Phenylalanine, tyrosine and tryptophan biosynthesis;ko02024 Quorum sensing	COG3200-3-deoxy-D-arabino-heptulosonate 7-phosphate (DAHP) synthase[E]
FOB87_RS12425	NZ_CP054795[+]2561168-2562148	76	11.74	21.43	220	29.78	50.65	49	6.35	11.93	131	23.99	42.33	108	16.57	30.56	289	30.65	60.88	116	22.32	28.37	151	27.61	39.22	99	16.32	20.94	123	21.21	26.85	147	20.76	29.01	155	25.23	31.91	FOB87_RS12425	DNA-binding transcriptional regulator	-	-	COG2390-Transcriptional regulator, contains sigma factor-related N-terminal domain[K]
FOB87_RS15430	NZ_CP054795[+]3217853-3219130	54	6.4	11.69	98	10.18	17.32	47	4.67	8.78	42	5.91	10.42	49	5.77	10.64	56	4.56	9.06	456	67.35	85.6	404	56.7	80.55	434	54.91	70.45	443	58.65	74.24	563	61.03	85.29	409	51.11	64.64	FOB87_RS15430	protein kinase	GO:0003674,GO:0003824,GO:0004672,GO:0004674,GO:0005575,GO:0005623,GO:0005886,GO:0006464,GO:0006468,GO:0006793,GO:0006796,GO:0006807,GO:0008150,GO:0008152,GO:0009889,GO:0009890,GO:0009892,GO:0009987,GO:0010565,GO:0016020,GO:0016301,GO:0016310,GO:0016740,GO:0016772,GO:0016773,GO:0018107,GO:0018193,GO:0018210,GO:0019216,GO:0019217,GO:0019222,GO:0019538,GO:0031323,GO:0031324,GO:0031326,GO:0031327,GO:…	-	COG0515-Serine/threonine protein kinase[RTKL]
FOB87_RS13820	NZ_CP054795[-]2862653-2863939	0	0.0	0.0	0	0.0	0.0	0	0.0	0.0	0	0.0	0.0	0	0.0	0.0	0	0.0	0.0	90	13.2	16.78	21	2.93	4.16	98	12.31	15.8	79	10.39	13.15	40	4.31	6.02	179	22.21	28.09	ectB	diaminobutyrate--2-oxoglutarate transaminase	-	K00836-ko00260 Glycine, serine and threonine metabolism	COG0160-4-aminobutyrate aminotransferase and related aminotransferases[E]
FOB87_RS13825	NZ_CP054795[-]2864019-2864552	2	0.57	1.04	1	0.25	0.42	1	0.24	0.45	2	0.67	1.19	1	0.28	0.52	2	0.39	0.77	51	18.03	22.91	17	5.71	8.11	46	13.93	17.87	36	11.41	14.44	39	10.12	14.14	64	19.14	24.21	ectA	diaminobutyrate acetyltransferase	GO:0003674,GO:0003824,GO:0006464,GO:0006473,GO:0006807,GO:0008150,GO:0008152,GO:0009987,GO:0016740,GO:0016746,GO:0016747,GO:0019538,GO:0036211,GO:0043170,GO:0043412,GO:0043543,GO:0044237,GO:0044238,GO:0044260,GO:0044267,GO:0071704,GO:1901564	K06718-ko00260 Glycine, serine and threonine metabolism	-
FOB87_RS19705	NZ_CP054795[-]4135216-4135764	3	0.83	1.51	6	1.45	2.47	8	1.85	3.48	6	1.96	3.46	10	2.74	5.06	14	2.65	5.27	28	9.63	12.24	9	2.94	4.18	38	11.19	14.36	24	7.39	9.36	20	5.04	7.05	47	13.67	17.29	FOB87_RS19705	YceI family protein	-	-	COG2353-Uncharacterized conserved protein[S]
FOB87_RS13770	NZ_CP054795[-]2853764-2855122	2488	277.36	506.45	2220	216.92	368.91	2331	218.08	409.71	1957	258.72	456.47	2300	254.74	469.73	1932	147.89	293.79	5590	776.43	986.84	5171	682.52	969.55	6394	760.73	976.05	6301	784.54	993.07	6579	670.7	937.27	4099	481.67	609.19	pafA	Pup--protein ligase	GO:0000166,GO:0000302,GO:0003674,GO:0003824,GO:0005488,GO:0005524,GO:0005575,GO:0005618,GO:0005623,GO:0005886,GO:0006464,GO:0006508,GO:0006807,GO:0006950,GO:0006979,GO:0008144,GO:0008150,GO:0008152,GO:0009056,GO:0009057,GO:0009405,GO:0009987,GO:0010035,GO:0010498,GO:0016020,GO:0016740,GO:0016874,GO:0016879,GO:0016881,GO:0017076,GO:0018193,GO:0018205,GO:0019538,GO:0019787,GO:0019941,GO:0030163,GO:…	-	-
FOB87_RS19700	NZ_CP054795[+]4133082-4135097	54	4.06	7.41	107	7.05	11.99	36	2.27	4.27	56	4.99	8.81	51	3.81	7.02	78	4.03	8.0	402	37.64	47.84	284	25.27	35.9	413	33.12	42.5	377	31.64	40.05	320	21.99	30.73	355	28.12	35.57	FOB87_RS19700	NADPH-dependent 2,4-dienoyl-CoA reductase	-	-	COG1902-NADH:flavin oxidoreductases, Old Yellow Enzyme family[C]
FOB87_RS13775	NZ_CP054795[+]2855275-2856156	55	9.45	17.25	217	32.67	55.56	27	3.89	7.31	83	16.91	29.83	47	8.02	14.79	37	4.36	8.67	32	6.85	8.7	19	3.86	5.49	33	6.05	7.76	28	5.37	6.8	26	4.09	5.71	39	7.06	8.93	FOB87_RS13775	alpha/beta hydrolase	-	-	COG0596-Predicted hydrolases or acyltransferases (alpha/beta hydrolase superfamily) [R]
FOB87_RS11550	NZ_CP054795[-]2382407-2383177	28	5.5	10.05	35	6.03	10.25	23	3.8	7.13	25	5.83	10.28	16	3.12	5.76	37	4.99	9.92	13	3.19	4.05	3	0.7	0.99	5	1.05	1.35	7	1.53	1.94	6	1.08	1.51	25	5.18	6.55	FOB87_RS11550	SDR family oxidoreductase	GO:0003674,GO:0003824,GO:0005488,GO:0005975,GO:0008150,GO:0008152,GO:0009056,GO:0009743,GO:0009758,GO:0009987,GO:0010033,GO:0016052,GO:0016491,GO:0016614,GO:0016616,GO:0030246,GO:0042221,GO:0044238,GO:0047880,GO:0050896,GO:0051716,GO:0055114,GO:0070887,GO:0071310,GO:0071322,GO:0071704,GO:1901575,GO:1901700,GO:1901701	-	COG1028-Dehydrogenases with different specificities (related to short-chain alcohol dehydrogenases)[IQR]
FOB87_RS27875	NZ_CP054795[-]5782795-5783997	297	37.4	68.3	311	34.33	58.38	395	41.75	78.43	1208	180.41	318.31	1550	193.93	357.61	781	67.53	134.16	100	15.69	19.94	128	19.08	27.11	93	12.5	16.04	171	24.06	30.45	241	27.76	38.79	129	17.13	21.66	FOB87_RS27875	FAD-dependent oxidoreductase	-	K03885-ko00190 Oxidative phosphorylation	COG1252-NADH dehydrogenase, FAD-containing subunit[C]
FOB87_RS11880	NZ_CP054795[-]2445718-2446932	18	2.25	4.1	21	2.29	3.9	6	0.63	1.18	5	0.74	1.3	15	1.86	3.43	6	0.51	1.02	251	38.99	49.56	151	22.29	31.67	244	32.47	41.66	215	29.94	37.9	222	25.32	35.38	307	40.35	51.03	FOB87_RS11880	acyltransferase	-	-	-
FOB87_RS11555	NZ_CP054795[-]2383174-2384598	87	9.25	16.89	172	16.03	27.26	109	9.72	18.27	67	8.44	14.9	78	8.24	15.19	76	5.55	11.02	15	1.99	2.53	3	0.38	0.54	11	1.25	1.6	10	1.19	1.5	20	1.95	2.72	26	2.92	3.69	FOB87_RS11555	MFS transporter	-	-	-
FOB87_RS11885	NZ_CP054795[-]2447296-2447736	49	16.83	30.74	117	35.23	59.92	25	7.21	13.54	41	16.7	29.47	36	12.29	22.66	32	7.55	15.0	542	231.99	294.86	474	192.8	273.88	580	212.65	272.84	588	225.61	285.58	722	226.82	316.97	629	227.78	288.08	FOB87_RS11885	hypothetical protein	-	-	-
FOB87_RS27870	NZ_CP054795[-]5781924-5782814	271	46.08	84.14	250	37.26	63.37	412	58.79	110.45	773	155.87	275.01	932	157.44	290.32	645	75.31	149.6	119	25.21	32.04	137	27.58	39.18	126	22.87	29.34	148	28.11	35.58	179	27.84	38.9	111	19.89	25.16	sigJ	RNA polymerase sigma factor SigJ	-	-	-
FOB87_RS15255	NZ_CP054795[-]3177742-3181797	700	26.14	47.74	1648	53.95	91.76	482	15.11	28.39	1092	48.37	85.34	700	25.98	47.9	751	19.26	38.26	5	0.24	0.3	7	0.31	0.44	4	0.16	0.2	4	0.17	0.21	7	0.24	0.33	4	0.16	0.2	FOB87_RS15255	bifunctional nitrate reductase/sulfite reductase flavoprotein subunit alpha	-	-	COG0369-Sulfite reductase, alpha subunit (flavoprotein)[P]
FOB87_RS01910	NZ_CP054795[-]417872-419122	12	1.45	2.65	11	1.17	1.99	9	0.92	1.72	10	1.43	2.53	17	2.04	3.77	6	0.5	0.99	7	1.05	1.34	10	1.44	2.04	14	1.81	2.32	13	1.76	2.23	29	3.21	4.49	19	2.43	3.07	FOB87_RS01910	cytochrome P450	-	-	COG2124-Cytochrome P450[Q]
FOB87_RS30695	NZ_CP054795[-]6434795-6436936	58	4.1	7.49	88	5.46	9.28	37	2.2	4.13	42	3.53	6.22	31	2.18	4.02	69	3.35	6.66	1574	138.7	176.29	1734	145.2	206.27	1622	122.44	157.09	2301	181.77	230.08	2348	151.87	212.23	1627	121.3	153.41	FOB87_RS30695	DNA gyrase subunit A	-	-	COG0188-Type IIA topoisomerase (DNA gyrase/topo II, topoisomerase IV), A subunit[L]
FOB87_RS01915	NZ_CP054795[+]419263-420849	76	7.26	13.25	149	12.47	21.2	37	2.96	5.57	113	12.79	22.57	66	6.26	11.54	71	4.66	9.25	152	18.08	22.98	112	12.66	17.98	169	17.22	22.09	130	13.86	17.55	144	12.57	17.57	170	17.11	21.64	FOB87_RS01915	carboxylesterase family protein	-	-	COG2272-Carboxylesterase type B[I]
FOB87_RS30690	NZ_CP054795[+]6433336-6434763	73	7.74	14.14	267	24.83	42.23	43	3.83	7.19	120	15.1	26.64	68	7.17	13.22	51	3.71	7.38	534	70.59	89.72	256	32.16	45.68	585	66.24	84.99	509	60.31	76.34	387	37.55	52.47	391	43.72	55.3	FOB87_RS30690	aldehyde dehydrogenase family protein	-	K00128-ko00010 Glycolysis / Gluconeogenesis;ko00053 Ascorbate and aldarate metabolism;ko00620 Pyruvate metabolism;ko00071 Fatty acid degradation;ko00561 Glycerolipid metabolism;ko00280 Valine, leucine and isoleucine degradation;ko00310 Lysine degradation;ko00330 Arginine and proline metabolism;ko00340 Histidine metabolism;ko00380 Tryptophan metabolism;ko00410 beta-Alanine metabolism;ko00770 Panto…	COG1012-NAD-dependent aldehyde dehydrogenases[C]
FOB87_RS32835	NZ_CP054795[+]6888266-6889078	15	2.79	5.1	30	4.9	8.33	16	2.5	4.7	25	5.53	9.75	9	1.66	3.07	38	4.86	9.66	81	18.8	23.9	62	13.68	19.43	91	18.1	23.22	94	19.56	24.76	90	15.33	21.43	90	17.68	22.36	FOB87_RS32835	class II fructose-bisphosphate aldolase	-	K08302-ko00052 Galactose metabolism	COG0191-Fructose/tagatose bisphosphate aldolase[G]
FOB87_RS32830	NZ_CP054795[+]6886992-6888269	47	5.57	10.17	80	8.31	14.14	31	3.08	5.79	32	4.5	7.94	30	3.54	6.52	36	2.93	5.82	204	30.13	38.3	187	26.24	37.28	238	30.11	38.63	233	30.85	39.05	180	19.51	27.27	264	32.99	41.72	FOB87_RS32830	four-carbon acid sugar kinase family protein	-	-	COG3395-Uncharacterized protein conserved in bacteria[S]
FOB87_RS06650	NZ_CP054795[+]1387983-1391570	99	4.18	7.63	243	8.99	15.29	58	2.05	3.86	113	5.66	9.98	75	3.15	5.8	123	3.56	7.08	983	51.72	65.73	1046	52.29	74.28	1002	45.15	57.93	1117	52.68	66.68	1354	52.28	73.06	916	40.77	51.56	smc	chromosome segregation protein SMC	GO:0005575,GO:0005618,GO:0005622,GO:0005623,GO:0005737,GO:0005829,GO:0005886,GO:0016020,GO:0030312,GO:0044424,GO:0044444,GO:0044464,GO:0071944	-	COG1196-Chromosome segregation ATPases[D]
FOB87_RS25655	NZ_CP054795[+]5324963-5326048	87	12.14	22.16	188	22.98	39.09	88	10.31	19.36	88	14.56	25.69	108	14.97	27.6	86	8.24	16.37	1895	329.37	418.63	1390	229.59	326.14	1968	293.01	375.94	2090	325.65	412.2	1662	212.02	296.29	1694	249.1	315.05	hisC	histidinol-phosphate transaminase	-	K00817-ko00340 Histidine metabolism;ko00350 Tyrosine metabolism;ko00360 Phenylalanine metabolism;ko00400 Phenylalanine, tyrosine and tryptophan biosynthesis;ko00960 Tropane, piperidine and pyridine alkaloid biosynthesis;ko00401 Novobiocin biosynthesis	COG0079-Histidinol-phosphate/aromatic aminotransferase and cobyric acid decarboxylase[E]
FOB87_RS25305	NZ_CP054795[-]5259240-5259572	45	20.47	37.38	72	28.71	48.83	56	21.38	40.17	34	18.35	32.37	49	22.15	40.84	69	21.55	42.82	437	247.71	314.84	249	134.12	190.53	472	229.18	294.05	553	281.0	355.69	359	149.36	208.72	420	201.42	254.74	FOB87_RS25305	YbaB/EbfC family nucleoid-associated protein	GO:0005575,GO:0005623,GO:0005886,GO:0016020,GO:0044464,GO:0071944	-	COG0718-Uncharacterized protein conserved in bacteria[S]
FOB87_RS25650	NZ_CP054795[-]5324785-5324876	2	3.29	6.01	10	14.44	24.55	2	2.76	5.19	3	5.86	10.34	3	4.91	9.05	4	4.53	8.99	68	139.52	177.33	91	177.43	252.04	70	123.02	157.84	116	213.35	270.06	137	206.31	288.31	81	140.6	177.82	FOB87_RS25650	tRNA-Ser	-	-	-
FOB87_RS25300	NZ_CP054795[-]5258618-5259229	189	46.79	85.43	182	39.49	67.16	138	28.67	53.86	121	35.52	62.67	128	31.48	58.05	302	51.33	101.98	1104	340.51	432.78	702	205.75	292.28	1306	345.04	442.7	1341	370.77	469.32	901	203.96	285.03	1031	269.03	340.25	recR	recombination mediator RecR	-	K06187-ko03440 Homologous recombination	COG0353-Recombinational DNA repair protein (RecF pathway)[L]
FOB87_RS12285	NZ_CP054795[+]2526853-2527332	114	35.98	65.7	172	47.58	80.92	105	27.81	52.25	144	53.9	95.1	113	35.43	65.34	184	39.88	79.22	369	145.11	184.43	353	131.91	187.39	462	155.62	199.67	399	140.65	178.04	511	147.49	206.11	323	107.46	135.91	FOB87_RS12285	nucleoside deaminase	-	-	COG0590-Cytosine/adenosine deaminases[FJ]
FOB87_RS12280	NZ_CP054795[+]2525113-2526798	1186	106.57	194.6	1007	79.31	134.88	1231	92.83	174.4	1159	123.51	217.91	1304	116.41	214.66	808	49.85	99.04	1759	196.93	250.3	1766	187.89	266.9	2294	219.99	282.26	1836	184.26	233.24	2424	199.18	278.35	1502	142.27	179.93	FOB87_RS12280	tetratricopeptide repeat protein	-	-	-
FOB87_RS33895	NZ_CP054795[+]4371682-4374330	8	0.46	0.84	8	0.4	0.68	6	0.29	0.54	6	0.41	0.72	10	0.57	1.05	11	0.43	0.86	3	0.21	0.27	0	0.0	0.0	1	0.06	0.08	1	0.06	0.08	5	0.26	0.37	3	0.18	0.23	FOB87_RS33895	hypothetical protein	-	-	-
FOB87_RS02555	NZ_CP054795[-]537802-539277	1	0.1	0.19	1	0.09	0.15	1	0.09	0.16	0	0.0	0.0	1	0.1	0.19	2	0.14	0.28	9	1.15	1.46	2	0.25	0.35	2	0.22	0.28	10	1.15	1.45	0	0.0	0.0	15	1.62	2.05	FOB87_RS02555	carotenoid oxygenase family protein	-	-	COG3670-Lignostilbene-alpha,beta-dioxygenase and related enzymes[Q]
FOB87_RS17075	NZ_CP054795[-]3573060-3574397	9	1.02	1.86	23	2.28	3.88	6	0.57	1.07	8	1.08	1.9	9	1.01	1.87	8	0.62	1.24	92	12.98	16.5	87	11.66	16.57	84	10.15	13.02	95	12.02	15.21	97	10.05	14.04	60	7.16	9.06	FOB87_RS17075	LLM class flavin-dependent oxidoreductase	-	-	-
FOB87_RS17070	NZ_CP054795[-]3571390-3572946	13	1.27	2.31	24	2.05	3.48	16	1.3	2.45	14	1.62	2.85	16	1.55	2.85	13	0.87	1.73	165	20.0	25.42	128	14.75	20.95	203	21.08	27.05	144	15.65	19.81	140	12.46	17.41	135	13.84	17.51	FOB87_RS17070	rhodanese-like domain-containing protein	-	-	COG0607-Rhodanese-related sulfurtransferase[P]
FOB87_RS07870	NZ_CP054795[+]1635988-1636593	18	4.5	8.22	52	11.4	19.38	8	1.68	3.15	22	6.52	11.51	5	1.24	2.29	6	1.03	2.05	71	22.12	28.11	38	11.25	15.98	64	17.08	21.91	73	20.38	25.8	35	8.0	11.18	71	18.71	23.66	FOB87_RS07870	AMP-binding protein	-	-	-
FOB87_RS13480	NZ_CP054795[+]2791874-2793331	0	0.0	0.0	3	0.27	0.46	3	0.26	0.49	2	0.24	0.43	1	0.1	0.19	2	0.14	0.28	30	3.89	4.94	16	1.97	2.8	42	4.66	5.98	47	5.45	6.9	31	2.95	4.12	41	4.49	5.68	FOB87_RS13480	NAD(P)/FAD-dependent oxidoreductase	-	-	COG2072-Predicted flavoprotein involved in K+ transport[P]
FOB87_RS13485	NZ_CP054795[-]2793353-2794480	34	4.57	8.34	84	9.89	16.82	31	3.49	6.56	27	4.3	7.59	36	4.8	8.86	54	4.98	9.89	447	74.8	95.07	346	55.02	78.16	462	66.23	84.97	425	63.75	80.7	401	49.25	68.83	942	133.36	168.67	coaE	dephospho-CoA kinase	GO:0000166,GO:0001882,GO:0001884,GO:0002135,GO:0003674,GO:0003824,GO:0004140,GO:0005488,GO:0005575,GO:0005622,GO:0005623,GO:0005737,GO:0005829,GO:0006139,GO:0006163,GO:0006164,GO:0006725,GO:0006732,GO:0006753,GO:0006793,GO:0006796,GO:0006807,GO:0008150,GO:0008152,GO:0009058,GO:0009108,GO:0009117,GO:0009150,GO:0009152,GO:0009165,GO:0009259,GO:0009260,GO:0009987,GO:0015936,GO:0015937,GO:0016301,GO:…	K00859-ko00770 Pantothenate and CoA biosynthesis	COG0237-Dephospho-CoA kinase[H]
FOB87_RS21020	NZ_CP054795[-]4393529-4394008	3958	1249.23	2281.08	5819	1609.8	2737.76	4860	1287.35	2418.54	3997	1496.05	2639.59	4530	1420.49	2619.36	8515	1845.39	3665.99	116	45.62	57.98	281	105.01	149.17	108	36.38	46.68	228	80.38	101.74	315	90.92	127.05	227	75.53	95.52	FOB87_RS21020	SRPBCC family protein	-	-	-
FOB87_RS21025	NZ_CP054795[-]4394026-4394814	7800	1497.7	2734.79	9173	1543.83	2625.57	9762	1573.12	2955.42	8522	1940.52	3423.8	9340	1781.77	3285.55	12774	1684.2	3345.78	315	75.36	95.78	1302	296.0	420.48	366	75.0	96.23	668	143.26	181.34	1469	257.95	360.47	442	89.46	113.15	FOB87_RS21025	SDR family NAD(P)-dependent oxidoreductase	-	-	COG0300-Short-chain dehydrogenases of various substrate specificities[R]
FOB87_RS17250	NZ_CP054795[-]3610492-3611742	131	15.87	28.97	117	12.42	21.12	141	14.33	26.92	83	11.92	21.03	127	15.28	28.18	262	21.79	43.28	1179	177.89	226.1	1175	168.48	239.33	1300	168.02	215.58	1091	147.57	186.79	1373	152.05	212.49	757	96.64	122.22	FOB87_RS17250	trans-acting enoyl reductase family protein	GO:0005575,GO:0005623,GO:0005886,GO:0016020,GO:0044464,GO:0071944	-	COG3268-Uncharacterized conserved protein[S]
FOB87_RS17255	NZ_CP054795[-]3611753-3613744	173	13.15	24.02	127	8.47	14.4	223	14.23	26.74	139	12.54	22.12	220	16.62	30.65	231	12.06	23.96	977	92.58	117.67	1058	95.27	135.34	1197	97.16	124.66	1051	89.28	113.01	1501	104.4	145.89	577	46.25	58.5	FOB87_RS17255	S9 family peptidase	-	-	COG1506-Dipeptidyl aminopeptidases/acylaminoacyl-peptidases[E]
FOB87_RS02330	NZ_CP054795[-]493963-495543	350	33.54	61.24	561	47.12	80.13	371	29.83	56.05	391	44.43	78.39	323	30.75	56.7	446	29.35	58.3	306	36.53	46.43	285	32.33	45.93	350	35.8	45.93	375	40.13	50.8	465	40.75	56.94	585	59.09	74.73	FOB87_RS02330	flotillin family protein	-	K07192-ko04910 Insulin signaling pathway	COG2268-Uncharacterized protein conserved in bacteria[S]
FOB87_RS02620	NZ_CP054795[+]553241-553885	32	7.51	13.72	32	6.59	11.2	16	3.16	5.93	31	8.64	15.24	34	7.93	14.63	80	12.9	25.63	156	45.66	58.03	148	41.16	58.47	198	49.63	63.68	150	39.35	49.81	169	36.3	50.73	199	49.27	62.31	tsaB	tRNA (adenosine(37)-N6)-threonylcarbamoyltransferase complex dimerization subunit type 1 TsaB	GO:0002949,GO:0005575,GO:0005618,GO:0005623,GO:0006139,GO:0006396,GO:0006399,GO:0006400,GO:0006725,GO:0006807,GO:0008033,GO:0008150,GO:0008152,GO:0009451,GO:0009987,GO:0010467,GO:0016070,GO:0030312,GO:0034470,GO:0034641,GO:0034660,GO:0043170,GO:0043412,GO:0044237,GO:0044238,GO:0044464,GO:0046483,GO:0070525,GO:0071704,GO:0071944,GO:0090304,GO:1901360	-	COG1214-Inactive homolog of metal-dependent proteases, putative molecular chaperone[O]
FOB87_RS02335	NZ_CP054795[-]495568-496065	195	59.32	108.32	256	68.26	116.09	183	46.72	87.78	201	72.51	127.94	140	42.32	78.03	78	16.29	32.37	54	20.46	26.01	42	15.13	21.49	64	20.78	26.66	60	20.39	25.81	63	17.52	24.49	106	33.99	42.99	FOB87_RS02335	hypothetical protein	-	-	-
FOB87_RS02625	NZ_CP054795[+]553882-554358	22	6.99	12.76	21	5.84	9.94	15	4.0	7.51	20	7.53	13.29	30	9.47	17.46	23	5.01	9.96	208	82.31	104.62	145	54.53	77.46	184	62.37	80.02	199	70.6	89.36	158	45.89	64.13	245	82.02	103.74	rimI	ribosomal protein S18-alanine N-acetyltransferase	GO:0003674,GO:0003824,GO:0004596,GO:0006464,GO:0006473,GO:0006474,GO:0006807,GO:0008080,GO:0008150,GO:0008152,GO:0009987,GO:0010467,GO:0016407,GO:0016410,GO:0016740,GO:0016746,GO:0016747,GO:0019538,GO:0031365,GO:0034212,GO:0036211,GO:0043170,GO:0043412,GO:0043543,GO:0044237,GO:0044238,GO:0044260,GO:0044267,GO:0051604,GO:0071704,GO:1901564	-	COG0456-Acetyltransferases[R]
FOB87_RS31255	NZ_CP054795[-]6552045-6552566	0	0.0	0.0	0	0.0	0.0	0	0.0	0.0	0	0.0	0.0	2	0.57	1.06	1	0.2	0.4	3	1.09	1.38	10	3.44	4.88	9	2.79	3.58	9	2.92	3.69	3	0.79	1.11	8	2.45	3.1	FOB87_RS31255	MSMEG_0572/Sll0783 family nitrogen starvation response protein	-	-	-
FOB87_RS31250	NZ_CP054795[-]6551133-6552032	1	0.17	0.31	4	0.59	1.0	1	0.14	0.27	0	0.0	0.0	2	0.34	0.62	0	0.0	0.0	7	1.47	1.87	9	1.8	2.55	5	0.9	1.15	13	2.44	3.09	10	1.54	2.15	5	0.89	1.12	FOB87_RS31250	carbon-nitrogen hydrolase family protein	-	-	COG0388-Predicted amidohydrolase[R]
FOB87_RS16705	NZ_CP054795[-]3491511-3495020	5	0.21	0.39	13	0.49	0.84	8	0.29	0.54	12	0.61	1.08	11	0.47	0.87	27	0.8	1.59	4557	245.07	311.48	403	20.6	29.26	3609	166.24	213.3	3589	173.02	219.01	863	34.06	47.6	884	40.22	50.87	mbtB	phenyloxazoline synthase MbtB	GO:0000036,GO:0003674,GO:0005488,GO:0005575,GO:0005618,GO:0005623,GO:0005886,GO:0006082,GO:0006518,GO:0006629,GO:0006631,GO:0006633,GO:0006725,GO:0006807,GO:0006873,GO:0006875,GO:0006879,GO:0006950,GO:0007154,GO:0008150,GO:0008152,GO:0008610,GO:0009058,GO:0009237,GO:0009267,GO:0009405,GO:0009605,GO:0009607,GO:0009712,GO:0009987,GO:0009991,GO:0010106,GO:0016020,GO:0016053,GO:0018958,GO:0019184,GO:…	K04788-ko01053 Biosynthesis of siderophore group nonribosomal peptides	COG1020-Non-ribosomal peptide synthetase modules and related proteins[Q]
FOB87_RS16700	NZ_CP054795[-]3490768-3491514	0	0.0	0.0	1	0.18	0.3	1	0.17	0.32	0	0.0	0.0	2	0.4	0.74	3	0.42	0.83	1194	301.71	383.47	64	15.37	21.83	739	159.96	205.23	850	192.54	243.72	158	29.3	40.95	352	75.25	95.17	FOB87_RS16700	alpha/beta fold hydrolase	-	-	COG3208-Predicted thioesterase involved in non-ribosomal peptide biosynthesis[Q]
FOB87_RS21535	NZ_CP054795[-]4505474-4507057	0	0.0	0.0	1	0.08	0.14	0	0.0	0.0	0	0.0	0.0	0	0.0	0.0	0	0.0	0.0	3	0.35	0.45	1	0.11	0.16	3	0.3	0.39	0	0.0	0.0	3	0.26	0.37	0	0.0	0.0	FOB87_RS21535	alkaline phosphatase D family protein	-	K01113-ko00790 Folate biosynthesis;ko02020 Two-component system	COG3540-Phosphodiesterase/alkaline phosphatase D[P]
FOB87_RS21530	NZ_CP054795[-]4503316-4504644	7	0.8	1.46	14	1.4	2.38	8	0.77	1.44	9	1.22	2.15	6	0.68	1.25	9	0.7	1.4	3	0.42	0.54	1	0.13	0.19	2	0.24	0.31	6	0.77	0.97	3	0.31	0.44	3	0.36	0.46	FOB87_RS21530	hypothetical protein	-	-	-
FOB87_RS20775	NZ_CP054795[+]4343815-4345398	2	0.19	0.35	3	0.25	0.43	1	0.08	0.15	1	0.11	0.2	2	0.19	0.35	0	0.0	0.0	0	0.0	0.0	2	0.23	0.32	1	0.1	0.13	5	0.54	0.68	2	0.17	0.24	26	2.63	3.32	FOB87_RS20775	long-chain fatty acid--CoA ligase	-	-	COG0318-Acyl-CoA synthetases (AMP-forming)/AMP-acid ligases II[IQ]
FOB87_RS20950	NZ_CP054795[+]4377568-4378155	0	0.0	0.0	0	0.0	0.0	0	0.0	0.0	2	0.61	1.08	1	0.25	0.47	1	0.18	0.35	0	0.0	0.0	1	0.3	0.43	2	0.55	0.71	2	0.58	0.73	2	0.47	0.66	1	0.27	0.34	FOB87_RS20950	rhodanese-like domain-containing protein	-	-	COG0607-Rhodanese-related sulfurtransferase[P]
FOB87_RS20955	NZ_CP054795[+]4378162-4379034	3	0.52	0.95	9	1.37	2.33	0	0.0	0.0	2	0.41	0.73	1	0.17	0.32	6	0.71	1.42	1	0.21	0.27	4	0.82	1.17	2	0.37	0.48	2	0.39	0.49	4	0.64	0.89	2	0.36	0.46	FOB87_RS20955	sulfite exporter TauE/SafE family protein	-	-	-
FOB87_RS20770	NZ_CP054795[+]4342461-4343783	2	0.23	0.42	6	0.6	1.02	3	0.29	0.54	1	0.14	0.24	0	0.0	0.0	2	0.16	0.31	0	0.0	0.0	2	0.27	0.39	0	0.0	0.0	2	0.25	0.32	8	0.84	1.17	17	2.06	2.6	FOB87_RS20770	MFS transporter	-	-	-
FOB87_RS10700	NZ_CP054795[+]2220064-2220690	66	15.95	29.12	77	16.31	27.73	56	11.35	21.33	34	9.74	17.19	55	13.21	24.35	85	14.1	28.02	867	261.01	331.74	819	234.3	332.84	880	226.93	291.16	802	216.43	273.96	874	193.12	269.88	605	154.09	194.89	FOB87_RS10700	ANTAR domain-containing response regulator	GO:0000160,GO:0003674,GO:0005488,GO:0005575,GO:0005618,GO:0005623,GO:0005886,GO:0007154,GO:0007165,GO:0008150,GO:0009987,GO:0016020,GO:0023052,GO:0030312,GO:0035556,GO:0040007,GO:0043167,GO:0043168,GO:0044464,GO:0050789,GO:0050794,GO:0050896,GO:0051716,GO:0065007,GO:0071944	-	COG3707-Response regulator with putative antiterminator output domain[T]
FOB87_RS10705	NZ_CP054795[+]2220920-2222131	74	9.25	16.89	328	35.94	61.12	58	6.08	11.43	144	21.34	37.66	107	13.29	24.5	69	5.92	11.77	3130	487.48	619.58	1741	257.66	366.02	3776	503.74	646.32	4456	622.11	787.46	2654	303.38	423.96	4834	636.94	805.56	FOB87_RS10705	branched-chain amino acid ABC transporter substrate-binding protein	-	K01999-ko02010 ABC transporters;ko02024 Quorum sensing	COG0683-ABC-type branched-chain amino acid transport systems, periplasmic component[E]
FOB87_RS06830	NZ_CP054795[+]1424426-1425274	47	8.38	15.31	42	6.57	11.17	58	8.69	16.32	57	12.06	21.28	81	14.36	26.48	55	6.74	13.39	32	7.11	9.04	24	5.07	7.2	64	12.19	15.64	42	8.37	10.6	45	7.34	10.26	72	13.54	17.13	FOB87_RS06830	ABC transporter permease	-	-	COG0600-ABC-type nitrate/sulfonate/bicarbonate transport system, permease component[P]
FOB87_RS06835	NZ_CP054795[+]1425271-1426059	76	14.59	26.65	27	4.55	7.73	75	12.09	22.71	82	18.67	32.94	82	15.65	28.85	96	12.65	25.14	51	12.2	15.51	38	8.64	12.27	66	13.52	17.35	53	11.37	14.39	53	9.31	13.01	74	14.98	18.94	FOB87_RS06835	ABC transporter permease subunit	-	-	COG0600-ABC-type nitrate/sulfonate/bicarbonate transport system, permease component[P]
FOB87_RS08475	NZ_CP054795[-]1750963-1751445	8	2.51	4.58	9	2.48	4.21	5	1.31	2.47	3	1.12	1.97	2	0.62	1.15	9	1.94	3.85	115	44.94	57.12	64	23.77	33.76	109	36.49	46.82	86	30.13	38.14	94	26.96	37.68	169	55.88	70.67	FOB87_RS08475	NAD(P)H-dependent oxidoreductase	-	K00299-ko00920 Sulfur metabolism;ko00740 Riboflavin metabolism	-
FOB87_RS23970	NZ_CP054795[-]4985880-4986497	76	18.63	34.02	39	8.38	14.25	80	16.46	30.92	31	9.01	15.9	62	15.1	27.84	74	12.46	24.75	81	24.74	31.44	70	20.32	28.86	74	19.36	24.84	132	36.14	45.75	108	24.21	33.83	62	16.02	20.26	kstR2	TetR family transcriptional regulator KstR2	GO:0003674,GO:0003676,GO:0003677,GO:0003700,GO:0005488,GO:0005515,GO:0006355,GO:0008150,GO:0009889,GO:0010468,GO:0010556,GO:0010565,GO:0019216,GO:0019217,GO:0019219,GO:0019222,GO:0031323,GO:0031326,GO:0042802,GO:0042803,GO:0046983,GO:0050789,GO:0050794,GO:0051171,GO:0051252,GO:0060255,GO:0062012,GO:0065007,GO:0080090,GO:0097159,GO:0140110,GO:1901363,GO:1903506,GO:2000112,GO:2001141	-	COG1309-Transcriptional regulator[K]
FOB87_RS08470	NZ_CP054795[-]1749916-1750728	21	3.92	7.15	65	10.62	18.06	0	0.0	0.0	19	4.2	7.41	18	3.33	6.14	27	3.45	6.86	76	17.65	22.43	104	22.95	32.6	82	16.3	20.92	116	24.14	30.56	104	17.73	24.77	79	15.52	19.63	FOB87_RS08470	hypothetical protein	-	-	-
FOB87_RS23975	NZ_CP054795[+]4986725-4987330	10	2.5	4.56	9	1.97	3.35	9	1.89	3.55	14	4.15	7.32	8	1.98	3.66	8	1.37	2.73	53	16.51	20.98	37	10.95	15.56	51	13.61	17.46	58	16.2	20.5	28	6.4	8.95	59	15.54	19.66	FOB87_RS23975	hypothetical protein	-	-	-
FOB87_RS31680	NZ_CP054795[-]6644969-6645910	33	5.31	9.69	28	3.95	6.71	47	6.34	11.92	45	8.58	15.14	32	5.11	9.43	39	4.31	8.56	11	2.2	2.8	9	1.71	2.43	12	2.06	2.64	11	1.98	2.5	10	1.47	2.06	21	3.56	4.5	FOB87_RS31680	ABC transporter permease	-	K11071-ko02010 ABC transporters	COG1176-ABC-type spermidine/putrescine transport system, permease component I[E]
FOB87_RS00660	NZ_CP054795[-]121760-123196	121	12.75	23.29	253	23.38	39.76	68	6.01	11.3	50	6.25	11.03	66	6.91	12.75	77	5.57	11.07	14	1.84	2.34	10	1.25	1.77	15	1.69	2.17	15	1.77	2.24	15	1.45	2.02	24	2.66	3.37	FOB87_RS00660	cytosine permease	-	-	COG1457-Purine-cytosine permease and related proteins[F]
FOB87_RS00665	NZ_CP054795[+]123550-124440	411	69.89	127.61	294	43.82	74.52	346	49.37	92.76	243	49.0	86.45	271	45.78	84.42	887	103.56	205.73	32	6.78	8.62	28	5.64	8.01	32	5.81	7.45	30	5.7	7.21	76	11.81	16.51	38	6.81	8.61	FOB87_RS00665	MurR/RpiR family transcriptional regulator	-	-	COG1737-Transcriptional regulators[K]
FOB87_RS27095	NZ_CP054795[-]5625034-5626542	99	9.94	18.15	393	34.59	58.82	46	3.88	7.28	152	18.1	31.93	56	5.59	10.3	113	7.79	15.48	474	59.29	75.36	496	58.96	83.75	616	66.01	84.69	801	89.82	113.69	519	47.65	66.59	338	35.77	45.24	FOB87_RS27095	site-specific integrase	-	-	-
FOB87_RS14280	NZ_CP054795[-]2962714-2963610	4	0.67	1.23	3	0.45	0.76	2	0.28	0.53	5	1.0	1.77	1	0.17	0.31	5	0.58	1.15	15	3.16	4.01	7	1.4	1.99	21	3.79	4.86	14	2.64	3.34	11	1.7	2.37	24	4.27	5.4	FOB87_RS14280	AraC family transcriptional regulator	-	-	COG2207-AraC-type DNA-binding domain-containing proteins[K]
FOB87_RS29300	NZ_CP054795[+]6099189-6100118	50	8.14	14.87	236	33.7	57.31	49	6.7	12.59	67	12.95	22.84	60	9.71	17.91	15	1.68	3.33	41	8.32	10.58	28	5.4	7.67	52	9.04	11.6	34	6.19	7.83	58	8.64	12.07	58	9.96	12.6	FOB87_RS29300	histone deacetylase family protein	-	-	COG0123-Deacetylases, including yeast histone deacetylase and acetoin utilization protein[BQ]
FOB87_RS27090	NZ_CP054795[-]5624192-5624968	162	31.59	57.68	449	76.73	130.5	85	13.91	26.13	196	45.32	79.96	82	15.88	29.29	140	18.75	37.24	412	100.09	127.21	324	74.8	106.25	502	104.46	134.03	609	132.62	167.87	507	90.4	126.33	277	56.93	72.0	FOB87_RS27090	hypothetical protein	-	-	-
FOB87_RS14285	NZ_CP054795[+]2963839-2964828	24	3.67	6.71	14	1.88	3.19	23	2.95	5.55	23	4.17	7.36	21	3.19	5.89	25	2.63	5.22	57	10.87	13.81	34	6.16	8.75	61	9.96	12.78	47	8.03	10.17	41	5.74	8.02	64	10.33	13.06	FOB87_RS14285	substrate-binding domain-containing protein	-	-	COG1879-ABC-type sugar transport system, periplasmic component[G]
FOB87_RS09305	NZ_CP054795[+]1913948-1914271	14	6.54	11.95	54	22.13	37.64	17	6.67	12.53	12	6.65	11.74	22	10.22	18.85	9	2.89	5.74	474	276.15	350.98	253	140.07	198.97	498	248.52	318.86	453	236.58	299.46	434	185.58	259.34	621	306.09	387.12	yajC	preprotein translocase subunit YajC	GO:0005575,GO:0005623,GO:0005886,GO:0016020,GO:0044464,GO:0071944	K03210-ko03060 Protein export;ko03070 Bacterial secretion system;ko02024 Quorum sensing	COG1862-Preprotein translocase subunit YajC[U]
FOB87_RS04740	NZ_CP054795[-]991780-992967	3	0.38	0.7	1	0.11	0.19	3	0.32	0.6	2	0.3	0.53	3	0.38	0.7	5	0.44	0.87	16	2.54	3.23	9	1.36	1.93	23	3.13	4.02	15	2.13	2.7	19	2.22	3.1	15	2.02	2.55	FOB87_RS04740	Cmx/CmrA family chloramphenicol efflux MFS transporter	-	-	COG2814-Arabinose efflux permease[G]
FOB87_RS04965	NZ_CP054795[-]1034423-1035625	95	11.97	21.85	109	12.03	20.46	117	12.36	23.23	95	14.19	25.03	145	18.14	33.45	99	8.56	17.01	475	74.53	94.73	281	41.9	59.52	552	74.19	95.19	437	61.46	77.8	363	41.8	58.42	458	60.8	76.89	FOB87_RS04965	CoA transferase	-	-	COG1804-Predicted acyl-CoA transferases/carnitine dehydratase[C]
FOB87_RS09300	NZ_CP054795[-]1912270-1913610	71	8.02	14.65	266	26.34	44.8	81	7.68	14.43	136	18.22	32.15	90	10.1	18.63	62	4.81	9.55	99	13.93	17.71	113	15.11	21.47	142	17.12	21.97	116	14.64	18.53	140	14.46	20.21	129	15.36	19.43	gabT	4-aminobutyrate--2-oxoglutarate transaminase	GO:0005575,GO:0005623,GO:0005886,GO:0016020,GO:0044464,GO:0071944	K07250-ko00640 Propanoate metabolism;ko00650 Butanoate metabolism;ko00250 Alanine, aspartate and glutamate metabolism;ko00280 Valine, leucine and isoleucine degradation;ko00310 Lysine degradation;ko00410 beta-Alanine metabolism	COG0160-4-aminobutyrate aminotransferase and related aminotransferases[E]
FOB87_RS04960	NZ_CP054795[-]1033521-1034426	281	46.99	85.8	127	18.62	31.66	355	49.82	93.6	170	33.71	59.48	333	55.32	102.01	377	43.29	85.99	260	54.17	68.85	239	47.32	67.22	350	62.46	80.14	245	45.76	57.92	292	44.65	62.4	269	47.42	59.97	FOB87_RS04960	hydroxymethylglutaryl-CoA lyase	-	K01640-ko00650 Butanoate metabolism;ko00280 Valine, leucine and isoleucine degradation;ko00907 Pinene, camphor and geraniol degradation;ko04146 Peroxisome	COG0119-Isopropylmalate/homocitrate/citramalate synthases[E]
FOB87_RS04745	NZ_CP054795[-]992967-993719	2	0.4	0.73	3	0.53	0.9	0	0.0	0.0	0	0.0	0.0	1	0.2	0.37	0	0.0	0.0	45	11.28	14.34	23	5.48	7.78	85	18.25	23.42	59	13.26	16.78	31	5.7	7.97	50	10.6	13.41	FOB87_RS04745	SDR family oxidoreductase	-	-	COG1028-Dehydrogenases with different specificities (related to short-chain alcohol dehydrogenases)[IQR]
FOB87_RS23055	NZ_CP054795[-]4800227-4801957	46	4.03	7.35	62	4.76	8.09	39	2.86	5.38	50	5.19	9.16	52	4.52	8.34	78	4.69	9.31	446	48.63	61.81	437	45.29	64.33	499	46.61	59.8	493	48.19	61.0	455	36.42	50.89	396	36.54	46.21	FOB87_RS23055	alpha/beta hydrolase	-	-	COG4425-Predicted membrane protein[S]
FOB87_RS29305	NZ_CP054795[-]6100119-6100721	22	5.53	10.09	37	8.15	13.86	27	5.7	10.7	22	6.56	11.57	33	8.24	15.19	81	13.97	27.76	1871	585.68	744.4	2091	622.01	883.59	2093	561.22	720.07	2034	570.76	722.47	2649	608.62	850.52	704	186.44	235.8	FOB87_RS29305	membrane protein	-	-	-
FOB87_RS18135	NZ_CP054795[-]3810507-3810695	2	1.6	2.93	1	0.7	1.19	1	0.67	1.26	0	0.0	0.0	0	0.0	0.0	0	0.0	0.0	2	2.0	2.54	3	2.84	4.04	1	0.86	1.1	4	3.58	4.53	1	0.73	1.02	4	3.38	4.27	FOB87_RS18135	ferredoxin	-	-	COG1141-Ferredoxin[C]
FOB87_RS18130	NZ_CP054795[-]3810174-3810464	2	1.04	1.9	2	0.91	1.55	0	0.0	0.0	3	1.85	3.27	2	1.04	1.91	4	1.43	2.84	6	3.89	4.95	1	0.62	0.88	2	1.11	1.43	4	2.32	2.94	5	2.38	3.33	5	2.74	3.47	FOB87_RS18130	DUF1330 domain-containing protein	-	-	COG5470-Uncharacterized conserved protein[S]
FOB87_RS08650	NZ_CP054795[-]1785356-1785565	99	71.42	130.41	32	20.23	34.41	87	52.67	98.96	59	50.48	89.06	95	68.09	125.56	56	27.74	55.11	10	8.99	11.42	13	11.1	15.77	23	17.71	22.72	15	12.09	15.3	22	14.51	20.28	21	15.97	20.2	FOB87_RS08650	hypothetical protein	-	-	-
FOB87_RS08655	NZ_CP054795[-]1785562-1785864	307	153.5	280.29	149	65.3	111.05	317	133.02	249.9	168	99.62	175.76	312	154.99	285.79	260	89.26	177.33	40	24.92	31.67	55	32.56	46.25	49	26.15	33.55	41	22.89	28.98	74	33.83	47.28	28	14.75	18.66	FOB87_RS08655	hypothetical protein	-	-	-
FOB87_RS26570	NZ_CP054795[-]5517159-5517992	22	4.0	7.3	24	3.82	6.5	22	3.35	6.3	18	3.88	6.84	16	2.89	5.32	7	0.87	1.73	72	16.29	20.71	57	12.26	17.41	89	17.26	22.14	94	19.07	24.14	78	12.96	18.11	91	17.43	22.04	FOB87_RS26570	helix-turn-helix transcriptional regulator	-	-	COG2207-AraC-type DNA-binding domain-containing proteins[K]
FOB87_RS05030	NZ_CP054795[+]1049078-1050058	16	2.47	4.51	28	3.79	6.45	21	2.72	5.11	20	3.66	6.46	22	3.37	6.22	32	3.39	6.74	296	56.96	72.39	279	51.02	72.47	270	44.5	57.1	272	46.92	59.39	305	43.07	60.19	367	59.74	75.56	FOB87_RS05030	mechanosensitive ion channel family protein	-	-	COG0668-Small-conductance mechanosensitive channel[M]
FOB87_RS05565	NZ_CP054795[-]1162106-1164277	366	25.53	46.62	641	39.19	66.65	262	15.34	28.81	383	31.68	55.9	247	17.12	31.56	328	15.71	31.21	787	68.4	86.93	614	50.71	72.03	970	72.21	92.65	821	63.96	80.96	866	55.24	77.19	1125	82.71	104.61	FOB87_RS05565	Rv1355c family protein	GO:0003674,GO:0003824,GO:0005575,GO:0005623,GO:0005886,GO:0006139,GO:0006396,GO:0006399,GO:0006400,GO:0006725,GO:0006807,GO:0008033,GO:0008150,GO:0008152,GO:0009451,GO:0009987,GO:0010467,GO:0016020,GO:0016070,GO:0016829,GO:0016835,GO:0016836,GO:0034470,GO:0034641,GO:0034660,GO:0043170,GO:0043412,GO:0044237,GO:0044238,GO:0044464,GO:0046483,GO:0061503,GO:0061504,GO:0071704,GO:0071944,GO:0090304,GO:…	-	COG0476-Dinucleotide-utilizing enzymes involved in molybdopterin and thiamine biosynthesis family 2[H]
FOB87_RS05560	NZ_CP054795[-]1160229-1162076	221	18.12	33.08	490	35.21	59.88	110	7.57	14.22	258	25.08	44.25	160	13.03	24.03	393	22.12	43.95	644	65.78	83.61	689	66.88	95.0	674	58.97	75.66	783	71.69	90.75	911	68.3	95.44	711	61.44	77.71	FOB87_RS05560	bifunctional diguanylate cyclase/phosphodiesterase	GO:0003674,GO:0003824,GO:0005575,GO:0005623,GO:0005886,GO:0006139,GO:0006725,GO:0006753,GO:0006793,GO:0006796,GO:0006807,GO:0008081,GO:0008150,GO:0008152,GO:0009056,GO:0009058,GO:0009117,GO:0009165,GO:0009166,GO:0009187,GO:0009190,GO:0009214,GO:0009987,GO:0016020,GO:0016740,GO:0016772,GO:0016779,GO:0016787,GO:0016788,GO:0018130,GO:0019438,GO:0019439,GO:0019637,GO:0034404,GO:0034641,GO:0034654,GO:…	-	COG5001-Predicted signal transduction protein containing a membrane domain, an EAL and a GGDEF domain[T]
FOB87_RS14755	NZ_CP054795[+]3072413-3073522	2	0.27	0.5	0	0.0	0.0	1	0.12	0.22	1	0.16	0.29	1	0.14	0.25	0	0.0	0.0	2	0.34	0.43	0	0.0	0.0	3	0.44	0.56	1	0.15	0.19	1	0.12	0.17	2	0.28	0.36	FOB87_RS14755	acyl-CoA dehydrogenase family protein	-	-	-
FOB87_RS28215	NZ_CP054795[+]5848689-5849936	2	0.24	0.44	3	0.32	0.54	0	0.0	0.0	1	0.14	0.25	0	0.0	0.0	0	0.0	0.0	6	0.9	1.15	5	0.72	1.02	6	0.78	1.0	13	1.76	2.23	6	0.67	0.93	6	0.77	0.97	FOB87_RS28215	amidohydrolase family protein	-	-	COG1228-Imidazolonepropionase and related amidohydrolases[Q]
FOB87_RS14750	NZ_CP054795[-]3070420-3072054	1	0.09	0.17	3	0.24	0.41	2	0.15	0.29	5	0.55	0.97	2	0.18	0.34	0	0.0	0.0	13	1.5	1.91	6	0.66	0.94	12	1.18	1.52	13	1.34	1.7	4	0.34	0.47	10	0.98	1.24	FOB87_RS14750	ABC transporter substrate-binding protein	-	K02035-ko02024 Quorum sensing	COG0747-ABC-type dipeptide transport system, periplasmic component[E]
FOB87_RS28210	NZ_CP054795[-]5848215-5848577	38	15.86	28.96	21	7.68	13.06	52	18.21	34.22	29	14.35	25.32	47	19.49	35.94	57	16.33	32.45	68	35.36	44.94	58	28.66	40.71	59	26.28	33.72	93	43.35	54.87	64	24.42	34.13	72	31.67	40.06	FOB87_RS28210	helix-turn-helix domain-containing protein	-	-	COG1733-Predicted transcriptional regulators[K]
FOB87_RS25530	NZ_CP054795[+]5307559-5308098	4	1.12	2.05	4	0.98	1.67	3	0.71	1.33	2	0.66	1.17	1	0.28	0.51	3	0.58	1.15	3	1.05	1.33	4	1.33	1.89	3	0.9	1.15	3	0.94	1.19	7	1.8	2.51	2	0.59	0.75	FOB87_RS25530	nitroreductase family deazaflavin-dependent oxidoreductase	-	-	-
FOB87_RS25825	NZ_CP054795[+]5358238-5361462	42	1.97	3.6	112	4.61	7.84	33	1.3	2.44	51	2.84	5.01	39	1.82	3.36	57	1.84	3.65	1877	109.86	139.63	1832	101.9	144.75	2101	105.34	135.15	2085	109.39	138.47	2291	98.42	137.54	2020	100.03	126.51	FOB87_RS25825	arabinosyltransferase domain-containing protein	GO:0003674,GO:0003824,GO:0005575,GO:0005622,GO:0005623,GO:0005737,GO:0005829,GO:0006629,GO:0006643,GO:0006664,GO:0008150,GO:0008152,GO:0008610,GO:0009058,GO:0009247,GO:0009987,GO:0016740,GO:0016757,GO:0016763,GO:0040007,GO:0044237,GO:0044238,GO:0044249,GO:0044255,GO:0044424,GO:0044444,GO:0044464,GO:0046467,GO:0052636,GO:0071704,GO:1901135,GO:1901137,GO:1901576,GO:1903509	-	-
FOB87_RS25535	NZ_CP054795[-]5308131-5308221	3	4.99	9.12	6	8.76	14.89	11	15.37	28.87	8	15.8	27.87	9	14.89	27.45	43	49.16	97.65	12	24.89	31.64	19	37.45	53.2	11	19.55	25.08	2	3.72	4.71	6	9.14	12.77	3	5.27	6.66	FOB87_RS25535	tRNA-Ser	-	-	-
FOB87_RS25820	NZ_CP054795[+]5356335-5358215	6	0.48	0.88	20	1.41	2.4	10	0.68	1.27	8	0.77	1.35	7	0.56	1.03	14	0.78	1.54	839	84.19	107.01	598	57.03	81.01	931	80.03	102.68	913	82.13	103.96	771	56.79	79.36	1154	97.97	123.91	FOB87_RS25820	galactan 5-O-arabinofuranosyltransferase	GO:0003674,GO:0003824,GO:0005575,GO:0005618,GO:0005623,GO:0005886,GO:0008150,GO:0008152,GO:0008194,GO:0008378,GO:0009058,GO:0009059,GO:0009273,GO:0009987,GO:0016020,GO:0016043,GO:0016740,GO:0016757,GO:0016758,GO:0022607,GO:0030312,GO:0034645,GO:0035250,GO:0040007,GO:0042546,GO:0043170,GO:0044036,GO:0044038,GO:0044085,GO:0044237,GO:0044249,GO:0044260,GO:0044464,GO:0045229,GO:0070589,GO:0071554,GO:…	-	-
FOB87_RS15085	NZ_CP054795[-]3142935-3144053	67	9.07	16.56	100	11.87	20.18	62	7.04	13.23	81	13.01	22.95	69	9.28	17.11	12	1.12	2.22	11	1.86	2.36	13	2.08	2.96	13	1.88	2.41	16	2.42	3.06	29	3.59	5.02	46	6.56	8.3	FOB87_RS15085	ABC transporter substrate-binding protein	-	K10439-ko02010 ABC transporters;ko02030 Bacterial chemotaxis	COG1879-ABC-type sugar transport system, periplasmic component[G]
FOB87_RS15080	NZ_CP054795[-]3141884-3142921	52	7.59	13.86	80	10.24	17.41	50	6.13	11.51	50	8.65	15.27	33	4.78	8.82	39	3.91	7.76	13	2.36	3.0	6	1.03	1.47	12	1.87	2.4	13	2.12	2.68	19	2.53	3.54	40	6.15	7.78	FOB87_RS15080	ribonucleotide-diphosphate reductase subunit alpha	-	K10440-ko02010 ABC transporters	COG4158-Predicted ABC-type sugar transport system, permease component[R]
FOB87_RS03215	NZ_CP054795[+]681286-682401	134	18.19	33.22	157	18.68	31.77	118	13.45	25.26	121	19.48	34.37	128	17.26	31.83	210	19.58	38.89	933	157.81	200.57	624	100.29	142.47	861	124.74	160.05	918	139.19	176.18	738	91.62	128.03	864	123.64	156.37	FOB87_RS03215	amidohydrolase	-	-	COG1473-Metal-dependent amidase/aminoacylase/carboxypeptidase[R]
FOB87_RS26325	NZ_CP054795[+]5470697-5471746	1	0.14	0.26	2	0.25	0.43	4	0.48	0.91	5	0.86	1.51	2	0.29	0.53	1	0.1	0.2	3	0.54	0.69	2	0.34	0.49	10	1.54	1.98	7	1.13	1.43	2	0.26	0.37	6	0.91	1.15	FOB87_RS26325	ABC transporter substrate-binding protein	-	-	COG0715-ABC-type nitrate/sulfonate/bicarbonate transport systems, periplasmic components[P]
FOB87_RS23795	NZ_CP054795[+]4951147-4951395	0	0.0	0.0	0	0.0	0.0	0	0.0	0.0	0	0.0	0.0	0	0.0	0.0	0	0.0	0.0	0	0.0	0.0	0	0.0	0.0	0	0.0	0.0	0	0.0	0.0	0	0.0	0.0	0	0.0	0.0	FOB87_RS23795	hypothetical protein	-	-	-
FOB87_RS26320	NZ_CP054795[+]5468751-5470523	7	0.6	1.09	32	2.4	4.08	2	0.14	0.27	8	0.81	1.43	5	0.42	0.78	3	0.18	0.35	68	7.24	9.2	36	3.64	5.17	57	5.2	6.67	43	4.1	5.19	62	4.84	6.77	66	5.95	7.52	FOB87_RS26320	GAF domain-containing protein	-	-	COG2508-Regulator of polyketide synthase expression[TQ]
FOB87_RS03210	NZ_CP054795[+]680048-681232	199	25.44	46.46	288	32.28	54.89	217	23.28	43.74	207	31.38	55.37	262	33.28	61.36	437	38.36	76.21	831	132.37	168.24	842	127.45	181.05	744	101.52	130.25	866	123.66	156.53	915	106.97	149.49	827	111.45	140.96	FOB87_RS03210	M20 family metallopeptidase	-	-	COG1473-Metal-dependent amidase/aminoacylase/carboxypeptidase[R]
FOB87_RS23790	NZ_CP054795[-]4950430-4951047	5	1.23	2.24	18	3.87	6.58	1	0.21	0.39	7	2.03	3.59	3	0.73	1.35	5	0.84	1.67	4	1.22	1.55	3	0.87	1.24	2	0.52	0.67	2	0.55	0.69	6	1.35	1.88	2	0.51	0.65	FOB87_RS23790	hypothetical protein	-	-	-
FOB87_RS19550	NZ_CP054795[+]4103716-4104417	0	0.0	0.0	0	0.0	0.0	0	0.0	0.0	0	0.0	0.0	0	0.0	0.0	0	0.0	0.0	0	0.0	0.0	0	0.0	0.0	0	0.0	0.0	0	0.0	0.0	0	0.0	0.0	0	0.0	0.0	FOB87_RS19550	plasmid pRiA4b ORF-3 family protein	-	-	-
FOB87_RS31895	NZ_CP054795[-]6695425-6696357	370	60.08	109.7	511	72.73	123.69	318	43.33	81.41	293	56.42	99.55	379	61.14	112.74	655	73.03	145.08	3700	748.56	951.42	3038	584.07	829.7	4067	704.81	904.3	4015	728.17	921.71	3390	503.39	703.46	3250	556.28	703.55	FOB87_RS31895	LLM class F420-dependent oxidoreductase	-	-	COG2141-Coenzyme F420-dependent N5,N10-methylene tetrahydromethanopterin reductase and related flavin-dependent oxidoreductases[C]
FOB87_RS19555	NZ_CP054795[-]4104425-4105747	0	0.0	0.0	0	0.0	0.0	0	0.0	0.0	0	0.0	0.0	0	0.0	0.0	0	0.0	0.0	0	0.0	0.0	0	0.0	0.0	0	0.0	0.0	0	0.0	0.0	0	0.0	0.0	0	0.0	0.0	FOB87_RS19555	ISL3-like element IS1096 family transposase	-	-	COG3464-Transposase and inactivated derivatives[L]
FOB87_RS31890	NZ_CP054795[+]6694939-6695232	2	1.03	1.88	0	0.0	0.0	5	2.16	4.06	1	0.61	1.08	2	1.02	1.89	1	0.35	0.7	10	6.42	8.16	16	9.76	13.87	27	14.85	19.05	10	5.76	7.29	11	5.18	7.24	11	5.98	7.56	FOB87_RS31890	hypothetical protein	-	-	-
FOB87_RS14130	NZ_CP054795[+]2926508-2926819	31	15.05	27.49	60	25.54	43.43	28	11.41	21.44	62	35.7	62.99	31	14.96	27.58	19	6.33	12.58	66	39.93	50.75	26	14.94	21.23	56	29.02	37.24	43	23.32	29.52	77	34.19	47.78	212	108.51	137.24	FOB87_RS14130	hypothetical protein	-	-	-
FOB87_RS14135	NZ_CP054795[-]2926833-2927525	32	6.99	12.77	25	4.79	8.15	46	8.44	15.86	35	9.07	16.01	44	9.56	17.62	75	11.26	22.37	49	13.34	16.96	29	7.5	10.66	29	6.77	8.68	26	6.35	8.04	27	5.4	7.54	49	11.29	14.28	FOB87_RS14135	YafY family protein	-	-	COG2378-Predicted transcriptional regulator[K]
FOB87_RS12365	NZ_CP054795[+]2546676-2547302	3	0.72	1.32	11	2.33	3.96	2	0.4	0.76	1	0.29	0.51	2	0.48	0.89	3	0.5	0.99	66	19.87	25.25	55	15.73	22.35	83	21.4	27.46	72	19.43	24.6	65	14.36	20.07	89	22.67	28.67	FOB87_RS12365	hypothetical protein	-	-	-
FOB87_RS12360	NZ_CP054795[+]2546416-2546664	1	0.61	1.11	2	1.06	1.81	1	0.51	0.96	2	1.45	2.55	1	0.6	1.11	0	0.0	0.0	1	0.76	0.96	0	0.0	0.0	0	0.0	0.0	0	0.0	0.0	1	0.56	0.78	2	1.28	1.62	FOB87_RS12360	hypothetical protein	-	-	-
FOB87_RS15660	NZ_CP054795[-]3265442-3265939	268	81.53	148.87	185	49.33	83.89	269	68.68	129.03	122	44.02	77.66	248	74.96	138.22	421	87.94	174.7	383	145.17	184.51	393	141.55	201.08	415	134.74	172.88	337	114.51	144.94	397	110.44	154.34	299	95.89	121.27	FOB87_RS15660	RDD family protein	-	-	-
FOB87_RS15665	NZ_CP054795[+]3266137-3267573	330	34.79	63.53	1170	108.12	183.87	249	22.03	41.39	344	43.01	75.88	383	40.11	73.97	200	14.48	28.76	23416	3075.86	3909.39	16991	2120.91	3012.84	25119	2826.33	3626.32	25022	2946.38	3729.52	21230	2046.8	2860.32	26181	2909.52	3679.79	glnA	type I glutamate--ammonia ligase	GO:0001968,GO:0003674,GO:0003824,GO:0004356,GO:0005488,GO:0005515,GO:0005575,GO:0005576,GO:0005618,GO:0005622,GO:0005623,GO:0005737,GO:0005829,GO:0005886,GO:0006082,GO:0006520,GO:0006541,GO:0006542,GO:0006807,GO:0008150,GO:0008152,GO:0008652,GO:0009058,GO:0009064,GO:0009084,GO:0009405,GO:0009605,GO:0009607,GO:0009893,GO:0009987,GO:0010468,GO:0010604,GO:0010628,GO:0010755,GO:0010756,GO:0010954,GO:…	K01915-ko00630 Glyoxylate and dicarboxylate metabolism;ko00910 Nitrogen metabolism;ko00250 Alanine, aspartate and glutamate metabolism;ko00220 Arginine biosynthesis;ko02020 Two-component system;ko04217 Necroptosis;ko04724 Glutamatergic synapse;ko04727 GABAergic synapse	COG0174-Glutamine synthetase[E]
FOB87_RS16280	NZ_CP054795[+]3394979-3395371	2	0.77	1.41	0	0.0	0.0	0	0.0	0.0	0	0.0	0.0	0	0.0	0.0	0	0.0	0.0	0	0.0	0.0	1	0.46	0.65	1	0.41	0.53	1	0.43	0.54	2	0.71	0.99	1	0.4	0.51	FOB87_RS16280	MauE/DoxX family redox-associated membrane protein	-	-	-
FOB87_RS31405	NZ_CP054795[-]6584180-6586384	329	22.61	41.28	519	31.26	53.16	371	21.39	40.19	344	28.03	49.45	345	23.55	43.43	349	16.47	32.71	261	22.34	28.4	69	5.61	7.97	346	25.37	32.55	590	45.28	57.31	724	45.49	63.57	1353	97.99	123.93	FOB87_RS31405	acyl-CoA dehydrogenase	-	-	COG1960-Acyl-CoA dehydrogenases[I]
FOB87_RS16285	NZ_CP054795[+]3395527-3397011	2	0.2	0.37	0	0.0	0.0	1	0.09	0.16	3	0.36	0.64	0	0.0	0.0	4	0.28	0.56	7	0.89	1.13	3	0.36	0.51	6	0.65	0.84	6	0.69	0.87	7	0.65	0.91	5	0.54	0.68	FOB87_RS16285	NAD(P)/FAD-dependent oxidoreductase	-	K00382-ko00010 Glycolysis / Gluconeogenesis;ko00020 Citrate cycle (TCA cycle);ko00620 Pyruvate metabolism;ko00630 Glyoxylate and dicarboxylate metabolism;ko00640 Propanoate metabolism;ko00260 Glycine, serine and threonine metabolism;ko00280 Valine, leucine and isoleucine degradation;ko00310 Lysine degradation;ko00380 Tryptophan metabolism;ko00785 Lipoic acid metabolism	COG1249-Pyruvate/2-oxoglutarate dehydrogenase complex, dihydrolipoamide dehydrogenase (E3) component, and related enzymes[C]
FOB87_RS22440	NZ_CP054795[-]4694140-4695162	157	23.25	42.46	353	45.82	77.93	95	11.81	22.18	148	25.99	45.86	169	24.86	45.85	145	14.74	29.29	442	81.56	103.66	436	76.45	108.6	550	86.93	111.53	393	65.0	82.28	543	73.54	102.77	473	73.84	93.39	FOB87_RS22440	glutathione S-transferase C-terminal domain-containing protein	-	-	COG0435-Predicted glutathione S-transferase[O]
FOB87_RS16045	NZ_CP054795[-]3347715-3348992	9	1.07	1.95	28	2.91	4.95	7	0.7	1.31	10	1.41	2.48	6	0.7	1.3	16	1.3	2.59	113	16.69	21.21	86	12.07	17.15	118	14.93	19.15	117	15.49	19.61	107	11.6	16.21	76	9.5	12.01	FOB87_RS16045	PucR family transcriptional regulator	-	-	COG2508-Regulator of polyketide synthase expression[TQ]
FOB87_RS22445	NZ_CP054795[-]4695211-4695621	10	3.69	6.73	26	8.4	14.29	12	3.71	6.97	6	2.62	4.63	12	4.39	8.1	50	12.65	25.14	567	260.4	330.97	401	175.01	248.61	512	201.42	258.43	536	220.68	279.33	443	149.33	208.68	629	244.4	309.1	FOB87_RS22445	cold-shock protein	-	-	COG1278-Cold shock proteins[K]
FOB87_RS33665	NZ_CP054795[-]3341292-3341657	0	0.0	0.0	4	1.45	2.47	2	0.7	1.31	1	0.49	0.87	0	0.0	0.0	0	0.0	0.0	1	0.52	0.66	1	0.49	0.7	0	0.0	0.0	0	0.0	0.0	1	0.38	0.53	0	0.0	0.0	FOB87_RS33665	nuclear transport factor 2 family protein	-	-	COG3631-Ketosteroid isomerase-related protein[R]
FOB87_RS11945	NZ_CP054795[+]2458287-2459759	116	11.93	21.79	283	25.51	43.39	89	7.68	14.43	174	21.22	37.44	135	13.8	25.44	201	14.2	28.2	397	50.87	64.66	422	51.39	73.0	479	52.58	67.46	515	59.16	74.88	594	55.87	78.07	580	62.88	79.53	FOB87_RS11945	amidase	-	K01426-ko00330 Arginine and proline metabolism;ko00360 Phenylalanine metabolism;ko00380 Tryptophan metabolism;ko00627 Aminobenzoate degradation;ko00643 Styrene degradation	COG0154-Asp-tRNAAsn/Glu-tRNAGln amidotransferase A subunit and related amidases[J]
FOB87_RS27545	NZ_CP054795[+]5710401-5710616	129	90.48	165.21	143	87.91	149.51	138	81.23	152.61	120	99.81	176.1	133	92.68	170.9	167	80.43	159.78	6	5.24	6.66	22	18.27	25.95	4	2.99	3.84	19	14.88	18.84	28	17.96	25.1	4	2.96	3.74	FOB87_RS27545	hypothetical protein	-	-	-
FOB87_RS11940	NZ_CP054795[+]2458058-2458309	15	9.02	16.47	46	24.24	41.22	7	3.53	6.64	27	19.25	33.96	22	13.14	24.23	10	4.13	8.2	32	23.97	30.47	22	15.66	22.25	23	14.75	18.93	50	33.58	42.5	20	11.0	15.37	43	27.25	34.46	FOB87_RS11940	hypothetical protein	-	-	-
FOB87_RS33660	NZ_CP054795[+]3292887-3293113	0	0.0	0.0	0	0.0	0.0	0	0.0	0.0	0	0.0	0.0	0	0.0	0.0	0	0.0	0.0	0	0.0	0.0	0	0.0	0.0	0	0.0	0.0	0	0.0	0.0	0	0.0	0.0	0	0.0	0.0	FOB87_RS33660	hypothetical protein	-	-	-
FOB87_RS16040	NZ_CP054795[-]3347282-3347509	65	43.19	78.87	262	152.59	259.51	43	23.98	45.05	153	120.56	212.72	63	41.59	76.69	18	8.21	16.31	164	135.78	172.57	62	48.78	69.29	203	143.96	184.71	204	151.4	191.64	69	41.93	58.59	196	137.28	173.63	FOB87_RS16040	hypothetical protein	-	-	-
FOB87_RS25795	NZ_CP054795[-]5349248-5351071	40	3.32	6.07	37	2.69	4.58	40	2.79	5.24	29	2.86	5.04	34	2.8	5.17	36	2.05	4.08	55	5.69	7.23	48	4.72	6.71	52	4.61	5.91	76	7.05	8.92	72	5.47	7.64	76	6.66	8.42	FOB87_RS25795	alpha/beta hydrolase	-	-	-
FOB87_RS25790	NZ_CP054795[-]5348622-5349212	37	9.49	17.32	42	9.44	16.05	27	5.81	10.91	35	10.64	18.77	33	8.41	15.5	42	7.39	14.69	126	40.24	51.15	71	21.55	30.61	132	36.11	46.33	127	36.36	46.03	106	24.85	34.72	138	37.29	47.16	FOB87_RS25790	LppA family lipoprotein	-	-	-
FOB87_RS27540	NZ_CP054795[-]5709476-5710231	8	1.6	2.93	7	1.23	2.09	6	1.01	1.9	8	1.9	3.35	7	1.39	2.57	22	3.03	6.01	92	22.97	29.2	70	16.61	23.59	91	19.46	24.97	126	28.2	35.7	113	20.71	28.94	132	27.89	35.27	FOB87_RS27540	hypothetical protein	-	-	-
FOB87_RS13545	NZ_CP054795[+]2806013-2807215	16	2.02	3.68	23	2.54	4.32	20	2.11	3.97	30	4.48	7.9	13	1.63	3.0	28	2.42	4.81	186	29.18	37.09	102	15.21	21.6	170	22.85	29.32	169	23.77	30.09	143	16.47	23.01	284	37.7	47.68	FOB87_RS13545	lipid-transfer protein	-	-	COG0183-Acetyl-CoA acetyltransferase[I]
FOB87_RS18735	NZ_CP054795[-]3933068-3933769	0	0.0	0.0	0	0.0	0.0	0	0.0	0.0	0	0.0	0.0	0	0.0	0.0	0	0.0	0.0	0	0.0	0.0	0	0.0	0.0	0	0.0	0.0	0	0.0	0.0	0	0.0	0.0	0	0.0	0.0	FOB87_RS18735	plasmid pRiA4b ORF-3 family protein	-	-	-
FOB87_RS16060	NZ_CP054795[-]3351104-3351997	7	1.19	2.17	6	0.89	1.52	2	0.28	0.53	1	0.2	0.35	1	0.17	0.31	2	0.23	0.46	17	3.59	4.56	9	1.81	2.57	11	1.99	2.55	20	3.78	4.79	22	3.41	4.76	18	3.22	4.07	FOB87_RS16060	polysaccharide deacetylase	-	-	COG0726-Predicted xylanase/chitin deacetylase[G]
FOB87_RS13010	NZ_CP054795[-]2691759-2691832	0	0.0	0.0	0	0.0	0.0	0	0.0	0.0	0	0.0	0.0	0	0.0	0.0	0	0.0	0.0	0	0.0	0.0	0	0.0	0.0	0	0.0	0.0	2	4.57	5.79	0	0.0	0.0	0	0.0	0.0	FOB87_RS13010	tRNA-Pro	-	-	-
FOB87_RS29020	NZ_CP054795[+]6040348-6041376	6	0.88	1.61	12	1.55	2.63	1	0.12	0.23	3	0.52	0.92	5	0.73	1.35	5	0.5	1.0	507	93.01	118.21	380	66.24	94.1	721	113.29	145.36	712	117.08	148.2	573	77.15	107.81	379	58.82	74.39	FOB87_RS29020	glycine betaine ABC transporter substrate-binding protein	-	K15551-ko00920 Sulfur metabolism;ko02010 ABC transporters	COG4521-ABC-type taurine transport system, periplasmic component[P]
FOB87_RS29025	NZ_CP054795[+]6041360-6042157	2	0.38	0.69	7	1.16	1.98	2	0.32	0.6	4	0.9	1.59	2	0.38	0.7	4	0.52	1.04	378	89.41	113.64	333	74.85	106.33	601	121.77	156.24	597	126.59	160.24	486	84.37	117.91	204	40.82	51.63	FOB87_RS29025	ABC transporter ATP-binding protein	-	K10831-ko00920 Sulfur metabolism;ko02010 ABC transporters	COG1116-ABC-type nitrate/sulfonate/bicarbonate transport system, ATPase component[P]
FOB87_RS21235	NZ_CP054795[+]4441920-4443173	41	4.95	9.04	34	3.6	6.12	37	3.75	7.05	40	5.73	10.11	68	8.16	15.05	123	10.2	20.27	88	13.25	16.84	101	14.45	20.52	87	11.22	14.39	89	12.01	15.2	122	13.48	18.84	84	10.7	13.53	FOB87_RS21235	aminodeoxychorismate synthase component I	-	K01665-ko00790 Folate biosynthesis	COG0147-Anthranilate/para-aminobenzoate synthases component I[EH]
FOB87_RS21230	NZ_CP054795[+]4440994-4441899	188	31.43	57.4	127	18.62	31.66	280	39.29	73.82	495	98.16	173.19	674	111.98	206.48	491	56.38	112.0	58	12.09	15.36	92	18.21	25.87	63	11.25	14.43	67	12.51	15.84	142	21.71	30.34	65	11.46	14.49	FOB87_RS21230	RNA polymerase sigma-70 factor	-	-	-
FOB87_RS29910	NZ_CP054795[-]6227849-6228592	2	0.41	0.74	3	0.54	0.91	5	0.86	1.61	1	0.24	0.43	3	0.61	1.12	1	0.14	0.28	8	2.03	2.58	6	1.44	2.05	9	1.96	2.51	18	4.09	5.18	11	2.05	2.86	21	4.51	5.7	FOB87_RS29910	SDR family NAD(P)-dependent oxidoreductase	-	K07535-ko00362 Benzoate degradation	COG1028-Dehydrogenases with different specificities (related to short-chain alcohol dehydrogenases)[IQR]
FOB87_RS07460	NZ_CP054795[-]1556324-1556755	4	1.4	2.56	4	1.23	2.09	3	0.88	1.66	4	1.67	2.94	4	1.39	2.57	3	0.72	1.44	57	24.91	31.66	73	30.31	43.06	58	21.71	27.85	41	16.06	20.33	48	15.39	21.51	39	14.41	18.23	FOB87_RS07460	DUF2000 domain-containing protein	-	-	COG4954-Uncharacterized protein conserved in bacteria[S]
FOB87_RS07465	NZ_CP054795[+]1556844-1557614	22	4.32	7.89	44	7.58	12.89	18	2.97	5.58	19	4.43	7.81	20	3.9	7.2	29	3.91	7.77	74	18.12	23.03	90	20.94	29.74	91	19.09	24.49	75	16.46	20.84	106	19.05	26.62	53	10.97	13.88	FOB87_RS07465	AraC family transcriptional regulator	-	-	COG2207-AraC-type DNA-binding domain-containing proteins[K]
FOB87_RS01455	NZ_CP054795[+]321027-321194	8	7.21	13.17	16	12.65	21.51	6	4.54	8.53	8	8.55	15.09	2	1.79	3.3	3	1.86	3.69	314	352.8	448.41	163	174.04	247.23	295	283.92	364.28	403	405.9	513.79	245	202.04	282.34	814	773.76	978.61	rpmG	50S ribosomal protein L33	-	K02913-ko03010 Ribosome	COG0267-Ribosomal protein L33[J]
FOB87_RS26140	NZ_CP054795[-]5431014-5432360	162	18.22	33.27	455	44.85	76.28	143	13.5	25.36	238	31.75	56.01	141	15.75	29.05	178	13.75	27.31	502	70.35	89.41	451	60.05	85.31	694	83.3	106.88	636	79.89	101.13	638	65.62	91.7	982	116.42	147.24	FOB87_RS26140	aldehyde dehydrogenase family protein	-	K00135-ko00650 Butanoate metabolism;ko00250 Alanine, aspartate and glutamate metabolism;ko00310 Lysine degradation;ko00350 Tyrosine metabolism;ko00760 Nicotinate and nicotinamide metabolism	COG1012-NAD-dependent aldehyde dehydrogenases[C]
FOB87_RS01105	NZ_CP054795[-]241190-242527	60	6.8	12.41	71	7.04	11.98	74	7.03	13.21	32	4.3	7.58	40	4.5	8.3	78	6.07	12.05	190	26.81	34.07	102	13.67	19.42	174	21.03	26.98	185	23.39	29.61	188	19.46	27.2	241	28.76	36.38	FOB87_RS01105	ADP-ribosylglycohydrolase family protein	-	-	-
FOB87_RS06330	NZ_CP054795[+]1325166-1326176	50	7.49	13.68	42	5.52	9.38	41	5.16	9.69	39	6.93	12.23	51	7.59	14.0	112	11.52	22.89	213	39.77	50.55	217	38.5	54.69	204	32.63	41.86	229	38.32	48.51	253	34.67	48.45	245	38.7	48.95	FOB87_RS06330	methionine synthase	-	-	-
FOB87_RS01100	NZ_CP054795[-]240508-241197	5	1.1	2.0	2	0.38	0.65	6	1.11	2.08	3	0.78	1.38	1	0.22	0.4	5	0.76	1.5	16	4.37	5.56	11	2.86	4.06	21	4.92	6.31	11	2.69	3.41	3	0.6	0.84	19	4.4	5.56	FOB87_RS01100	ankyrin repeat domain-containing protein	-	-	-
FOB87_RS06480	NZ_CP054795[+]1356545-1357171	6850	1655.12	3022.24	9558	2024.25	3442.61	5712	1158.3	2176.1	6822	1954.77	3448.95	4375	1050.25	1936.64	17227	2858.16	5677.93	6406	1928.54	2451.16	6011	1719.64	2442.83	6818	1758.2	2255.85	5444	1469.18	1859.68	7692	1699.64	2375.17	5584	1422.23	1798.75	FOB87_RS06480	HU family DNA-binding protein	GO:0000976,GO:0001067,GO:0001130,GO:0001216,GO:0003674,GO:0003676,GO:0003677,GO:0003684,GO:0003690,GO:0003700,GO:0005488,GO:0005575,GO:0005618,GO:0005622,GO:0005623,GO:0005737,GO:0005829,GO:0005886,GO:0006139,GO:0006259,GO:0006355,GO:0006725,GO:0006807,GO:0006873,GO:0006875,GO:0006879,GO:0006950,GO:0007154,GO:0008150,GO:0008152,GO:0009267,GO:0009605,GO:0009889,GO:0009891,GO:0009893,GO:0009987,GO:…	-	COG0776-Bacterial nucleoid DNA-binding protein[L]
FOB87_RS06485	NZ_CP054795[-]1357232-1358200	220	34.4	62.81	159	21.79	37.06	185	24.27	45.6	163	30.22	53.32	220	34.17	63.01	243	26.09	51.82	1267	246.81	313.69	1151	213.07	302.67	1311	218.75	280.67	1151	200.99	254.41	1250	178.72	249.75	828	136.45	172.58	mutT1	8-oxo-(d)GTP phosphatase	-	-	-
FOB87_RS29790	NZ_CP054795[-]6206672-6207676	13	1.96	3.58	44	5.82	9.89	19	2.41	4.52	24	4.29	7.57	23	3.44	6.35	12	1.24	2.47	235	44.14	56.1	145	25.88	36.76	309	49.71	63.78	276	46.47	58.82	189	26.05	36.41	300	47.67	60.29	FOB87_RS29790	phosphotransferase	-	-	COG2334-Putative homoserine kinase type II (protein kinase fold)[R]
FOB87_RS29795	NZ_CP054795[-]6207676-6208332	12	2.77	5.05	13	2.63	4.47	19	3.68	6.91	9	2.46	4.34	23	5.27	9.72	11	1.74	3.46	17	4.89	6.21	9	2.46	3.49	14	3.44	4.42	19	4.89	6.19	22	4.64	6.48	31	7.54	9.53	FOB87_RS29795	hypothetical protein	-	-	-
FOB87_RS26145	NZ_CP054795[+]5432520-5433374	31	5.49	10.03	55	8.54	14.53	16	2.38	4.47	32	6.72	11.86	34	5.99	11.04	18	2.19	4.35	1122	247.7	314.83	566	118.74	168.68	1168	220.88	283.4	1102	218.09	276.06	556	90.09	125.9	1438	268.58	339.69	FOB87_RS26145	LLM class F420-dependent oxidoreductase	-	-	COG2141-Coenzyme F420-dependent N5,N10-methylene tetrahydromethanopterin reductase and related flavin-dependent oxidoreductases[C]
FOB87_RS05820	NZ_CP054795[+]1220585-1221631	12	1.74	3.17	18	2.28	3.88	17	2.07	3.88	18	3.09	5.45	26	3.74	6.89	14	1.39	2.76	14	2.53	3.21	9	1.54	2.19	8	1.24	1.59	14	2.26	2.86	19	2.51	3.51	15	2.29	2.89	FOB87_RS05820	cupin domain-containing protein	-	K01569-ko00630 Glyoxylate and dicarboxylate metabolism	COG2140-Thermophilic glucose-6-phosphate isomerase and related metalloenzymes[GR]
FOB87_RS05825	NZ_CP054795[-]1221661-1223160	6	0.61	1.11	7	0.62	1.05	1	0.09	0.16	6	0.72	1.27	5	0.5	0.93	3	0.21	0.41	18	2.27	2.88	18	2.15	3.06	26	2.81	3.6	19	2.14	2.71	20	1.85	2.58	26	2.77	3.5	FOB87_RS05825	carboxyl transferase domain-containing protein	-	-	COG4799-Acetyl-CoA carboxylase, carboxyltransferase component (subunits alpha and beta)[I]
FOB87_RS33935	NZ_CP054795[+]6865420-6866124	22	4.73	8.63	7	1.32	2.24	28	5.05	9.49	9	2.3	4.05	21	4.48	8.27	90	13.28	26.38	33	8.84	11.23	30	7.63	10.84	32	7.34	9.42	37	8.88	11.24	38	7.47	10.44	44	9.97	12.61	FOB87_RS33935	FadR/GntR family transcriptional regulator	-	-	COG2186-Transcriptional regulators[K]
FOB87_RS07685	NZ_CP054795[-]1601088-1601981	11	1.86	3.4	19	2.82	4.8	5	0.71	1.34	129	25.92	45.74	76	12.79	23.59	20	2.33	4.62	2	0.42	0.54	0	0.0	0.0	4	0.72	0.93	4	0.76	0.96	3	0.47	0.65	4	0.71	0.9	FOB87_RS07685	ABC transporter permease	-	-	COG0600-ABC-type nitrate/sulfonate/bicarbonate transport system, permease component[P]
FOB87_RS07680	NZ_CP054795[-]1600024-1601067	34	4.93	9.01	37	4.7	8.0	28	3.41	6.41	264	45.43	80.16	173	24.94	45.99	97	9.66	19.2	13	2.35	2.99	6	1.03	1.46	10	1.55	1.99	7	1.14	1.44	6	0.79	1.11	34	5.2	6.58	FOB87_RS07680	ABC transporter substrate-binding protein	-	-	COG0715-ABC-type nitrate/sulfonate/bicarbonate transport systems, periplasmic components[P]
FOB87_RS30315	NZ_CP054795[+]6324439-6325461	21	3.11	5.68	29	3.76	6.4	18	2.24	4.2	19	3.34	5.89	20	2.94	5.43	19	1.93	3.84	32	5.9	7.5	21	3.68	5.23	38	6.01	7.71	41	6.78	8.58	28	3.79	5.3	34	5.31	6.71	FOB87_RS30315	helix-turn-helix domain-containing protein	-	-	COG4977-Transcriptional regulator containing an amidase domain and an AraC-type DNA-binding HTH domain[K]
FOB87_RS30310	NZ_CP054795[-]6322746-6324335	3370	321.1	586.33	4744	396.2	673.81	4639	370.96	696.92	3289	371.64	655.71	4110	389.07	717.43	5254	343.74	682.87	40	4.75	6.04	104	11.73	16.67	40	4.07	5.22	79	8.41	10.64	145	12.64	17.66	45	4.52	5.72	FOB87_RS30310	phospholipase D-like domain-containing protein	-	-	COG1502-Phosphatidylserine/phosphatidylglycerophosphate/cardiolipin synthases and related enzymes[I]
FOB87_RS30910	NZ_CP054795[-]6485162-6485908	4	0.81	1.48	6	1.06	1.81	4	0.68	1.28	6	1.45	2.55	3	0.6	1.11	2	0.28	0.55	86	21.73	27.62	49	11.76	16.71	96	20.78	26.66	71	16.08	20.36	61	11.31	15.81	99	21.17	26.77	FOB87_RS30910	glucosamine-6-phosphate deaminase	-	K02564-ko00520 Amino sugar and nucleotide sugar metabolism	COG0363-6-phosphogluconolactonase/Glucosamine-6-phosphate isomerase/deaminase[G]
FOB87_RS06150	NZ_CP054795[+]1290460-1290750	29	15.1	27.57	69	31.49	53.55	22	9.61	18.06	16	9.88	17.43	24	12.41	22.89	74	26.45	52.55	784	508.55	646.36	720	443.81	630.45	856	475.62	610.24	845	491.34	621.94	777	369.92	516.95	829	454.94	575.38	FOB87_RS06150	hypothetical protein	-	-	-
FOB87_RS06155	NZ_CP054795[-]1290752-1292191	122	12.84	23.44	83	7.66	13.02	161	14.22	26.71	76	9.48	16.73	123	12.86	23.71	362	26.15	51.95	166	21.76	27.66	144	17.94	25.48	150	16.84	21.61	142	16.69	21.12	209	20.11	28.1	148	16.41	20.76	FOB87_RS06155	PLP-dependent aminotransferase family protein	-	-	COG1167-Transcriptional regulators containing a DNA-binding HTH domain and an aminotransferase domain (MocR family) and their eukaryotic orthologs[KE]
FOB87_RS30915	NZ_CP054795[-]6485905-6487281	14	1.54	2.81	42	4.05	6.89	10	0.92	1.73	22	2.87	5.06	10	1.1	2.02	15	1.13	2.25	246	33.72	42.86	184	23.97	34.05	259	30.41	39.02	223	27.41	34.69	275	27.67	38.67	245	28.42	35.94	FOB87_RS30915	6-phospho-beta-glucosidase	-	K01222-ko00010 Glycolysis / Gluconeogenesis;ko00500 Starch and sucrose metabolism	COG1486-Alpha-galactosidases/6-phospho-beta-glucosidases, family 4 of glycosyl hydrolases[G]
FOB87_RS21945	NZ_CP054795[-]4592470-4594425	31	2.4	4.38	50	3.39	5.77	17	1.11	2.08	25	2.3	4.05	24	1.85	3.41	39	2.07	4.12	329	31.75	40.35	141	12.93	18.37	328	27.12	34.79	216	18.68	23.65	203	14.38	20.09	396	32.33	40.89	FOB87_RS21945	thiamine pyrophosphate-dependent enzyme	-	-	COG0028-Thiamine pyrophosphate-requiring enzymes [acetolactate synthase, pyruvate dehydrogenase (cytochrome), glyoxylate carboligase, phosphonopyruvate decarboxylase][EH]
FOB87_RS32225	NZ_CP054795[+]6759912-6760319	11	4.09	7.46	12	3.9	6.64	3	0.94	1.76	2	0.88	1.55	3	1.11	2.04	6	1.53	3.04	325	150.36	191.11	228	100.24	142.39	273	108.19	138.81	313	129.81	164.31	254	86.25	120.53	262	102.55	129.7	FOB87_RS32225	hypothetical protein	-	-	-
FOB87_RS32220	NZ_CP054795[+]6758691-6759908	132	16.42	29.98	129	14.06	23.92	108	11.27	21.18	81	11.95	21.08	110	13.6	25.07	178	15.2	30.2	1872	290.11	368.73	1488	219.13	311.29	1886	250.36	321.23	1960	272.29	344.66	1673	190.3	265.93	1813	237.71	300.64	FOB87_RS32220	O-succinylhomoserine sulfhydrylase	GO:0003674,GO:0003824,GO:0003962,GO:0004123,GO:0016740,GO:0016765,GO:0016829,GO:0016846	K10764-ko00920 Sulfur metabolism;ko00270 Cysteine and methionine metabolism	COG0626-Cystathionine beta-lyases/cystathionine gamma-synthases[E]
FOB87_RS21940	NZ_CP054795[+]4591643-4592461	32	5.92	10.81	107	17.35	29.5	15	2.33	4.37	33	7.24	12.77	39	7.17	13.22	34	4.32	8.58	250	57.62	73.23	141	30.88	43.87	241	47.58	61.05	240	49.58	62.76	175	29.6	41.37	331	64.54	81.63	FOB87_RS21940	LLM class F420-dependent oxidoreductase	-	-	COG2141-Coenzyme F420-dependent N5,N10-methylene tetrahydromethanopterin reductase and related flavin-dependent oxidoreductases[C]
FOB87_RS07405	NZ_CP054795[+]1545104-1546300	318	40.25	73.49	317	35.17	59.81	261	27.72	52.08	253	37.97	67.0	247	31.06	57.27	511	44.41	88.22	1150	181.35	230.49	1442	216.09	306.96	1276	172.36	221.14	1287	181.93	230.29	1608	186.11	260.08	1030	137.41	173.79	dxr	1-deoxy-D-xylulose-5-phosphate reductoisomerase	GO:0000166,GO:0000287,GO:0003674,GO:0003824,GO:0005488,GO:0006081,GO:0006082,GO:0006090,GO:0006629,GO:0006644,GO:0006720,GO:0006721,GO:0006793,GO:0006796,GO:0008150,GO:0008152,GO:0008299,GO:0008610,GO:0008654,GO:0009058,GO:0009240,GO:0009987,GO:0016114,GO:0016491,GO:0016614,GO:0016616,GO:0019288,GO:0019637,GO:0019682,GO:0019752,GO:0030145,GO:0030604,GO:0032787,GO:0036094,GO:0043167,GO:0043168,GO:…	K00099-ko00900 Terpenoid backbone biosynthesis	COG0743-1-deoxy-D-xylulose 5-phosphate reductoisomerase[I]
FOB87_RS21490	NZ_CP054795[-]4493069-4493431	19	7.93	14.48	26	9.51	16.18	23	8.05	15.13	22	10.89	19.21	19	7.88	14.53	20	5.73	11.39	9	4.68	5.95	9	4.45	6.32	9	4.01	5.14	12	5.59	7.08	7	2.67	3.73	6	2.64	3.34	FOB87_RS21490	heme-binding protein	-	-	-
FOB87_RS21495	NZ_CP054795[-]4493485-4493799	8	3.85	7.03	5	2.11	3.58	3	1.21	2.27	14	7.99	14.09	2	0.95	1.76	5	1.65	3.28	3	1.79	2.28	1	0.57	0.81	1	0.51	0.66	4	2.15	2.72	1	0.44	0.61	3	1.52	1.92	FOB87_RS21495	hypothetical protein	-	-	-
FOB87_RS28775	NZ_CP054795[+]5989528-5989830	1264	631.99	1154.01	3458	1515.47	2577.34	949	398.22	748.14	998	591.75	1044.07	645	320.4	590.82	786	269.85	536.08	2267	1412.27	1794.99	2753	1629.76	2315.14	2602	1388.49	1781.5	2892	1615.03	2044.3	4879	2230.86	3117.53	4175	2200.42	2782.96	FOB87_RS28775	WXG100 family type VII secretion target	GO:0002790,GO:0003674,GO:0005488,GO:0005575,GO:0005576,GO:0005618,GO:0005623,GO:0005886,GO:0006810,GO:0008104,GO:0008150,GO:0009306,GO:0009405,GO:0009987,GO:0015031,GO:0015833,GO:0016020,GO:0030312,GO:0032940,GO:0033036,GO:0042886,GO:0044315,GO:0044419,GO:0044464,GO:0044764,GO:0045184,GO:0046812,GO:0046903,GO:0051179,GO:0051234,GO:0051704,GO:0055085,GO:0071702,GO:0071705,GO:0071806,GO:0071944	-	-
FOB87_RS17620	NZ_CP054795[-]3691445-3692665	7837	972.39	1775.58	4126	448.73	763.14	7755	807.55	1517.14	5165	759.99	1340.9	6095	751.35	1385.47	7176	611.38	1214.55	127	19.63	24.95	147	21.6	30.68	98	12.98	16.65	108	14.97	18.95	257	29.16	40.75	110	14.39	18.2	FOB87_RS17620	dihydrolipoamide acetyltransferase family protein	GO:0005575,GO:0005618,GO:0005623,GO:0005886,GO:0016020,GO:0030312,GO:0044464,GO:0071944	K00627-ko00010 Glycolysis / Gluconeogenesis;ko00020 Citrate cycle (TCA cycle);ko00620 Pyruvate metabolism;ko00785 Lipoic acid metabolism	COG0508-Pyruvate/2-oxoglutarate dehydrogenase complex, dihydrolipoamide acyltransferase (E2) component, and related enzymes[C]
FOB87_RS17625	NZ_CP054795[-]3692662-3693738	7951	1118.44	2042.27	3618	446.09	758.65	8127	959.44	1802.49	4997	833.58	1470.74	6292	879.34	1621.48	4771	460.82	915.46	164	28.74	36.53	180	29.98	42.59	180	27.02	34.67	161	25.3	32.02	361	46.44	64.9	124	18.38	23.25	FOB87_RS17625	alpha-ketoacid dehydrogenase subunit beta	GO:0005575,GO:0005618,GO:0005623,GO:0005886,GO:0016020,GO:0030312,GO:0044464,GO:0071944	K00162-ko00010 Glycolysis / Gluconeogenesis;ko00020 Citrate cycle (TCA cycle);ko00620 Pyruvate metabolism;ko00785 Lipoic acid metabolism;ko04066 HIF-1 signaling pathway;ko04922 Glucagon signaling pathway;ko05230 Central carbon metabolism in cancer;ko05415 Diabetic cardiomyopathy	COG0022-Pyruvate/2-oxoglutarate dehydrogenase complex, dehydrogenase (E1) component, eukaryotic type, beta subunit[C]
FOB87_RS28770	NZ_CP054795[+]5988120-5989442	355	40.65	74.23	712	71.47	121.54	275	26.43	49.65	287	38.97	68.76	238	27.08	49.93	387	30.43	60.45	358	51.08	64.92	456	61.83	87.83	331	40.45	51.9	397	50.77	64.27	864	90.48	126.44	624	75.32	95.26	FOB87_RS28770	PPE family protein	-	-	-
FOB87_RS07400	NZ_CP054795[+]1544848-1545039	0	0.0	0.0	0	0.0	0.0	0	0.0	0.0	0	0.0	0.0	0	0.0	0.0	0	0.0	0.0	0	0.0	0.0	0	0.0	0.0	0	0.0	0.0	1	0.88	1.12	2	1.45	2.02	0	0.0	0.0	FOB87_RS07400	hypothetical protein	-	-	-
FOB87_RS20010	NZ_CP054795[-]4199995-4200678	1163	257.59	470.36	1544	299.75	509.78	1773	329.57	619.17	922	242.18	427.29	1469	323.26	596.08	2701	410.78	816.05	185	51.05	64.89	244	63.99	90.9	134	31.67	40.64	239	59.12	74.84	398	80.61	112.65	253	59.07	74.71	FOB87_RS20010	type II CAAX endopeptidase family protein	-	-	-
FOB87_RS20545	NZ_CP054795[+]4302701-4303243	3	0.84	1.53	7	1.71	2.91	0	0.0	0.0	0	0.0	0.0	4	1.11	2.04	4	0.77	1.52	14	4.87	6.19	10	3.3	4.69	13	3.87	4.97	12	3.74	4.73	7	1.79	2.5	49	14.41	18.23	FOB87_RS20545	TetR/AcrR family transcriptional regulator	-	-	-
FOB87_RS20015	NZ_CP054795[-]4200675-4201811	8025	1069.28	1952.5	10117	1181.56	2009.46	12031	1345.37	2527.55	7993	1263.0	2228.4	10558	1397.66	2577.26	17110	1565.43	3109.83	807	133.97	170.28	2661	419.8	596.35	790	112.34	144.14	1550	230.67	291.98	3040	370.42	517.65	963	135.25	171.06	FOB87_RS20015	NAD(P)H-binding protein	-	-	COG0451-Nucleoside-diphosphate-sugar epimerases[MG]
FOB87_RS20540	NZ_CP054795[-]4301844-4302572	28	5.82	10.63	34	6.19	10.53	23	4.01	7.54	22	5.42	9.57	29	5.99	11.04	15	2.14	4.25	17	4.4	5.59	12	2.95	4.19	14	3.1	3.98	15	3.48	4.41	22	4.18	5.84	24	5.26	6.65	FOB87_RS20540	SDR family oxidoreductase	-	K00059-ko00061 Fatty acid biosynthesis;ko00780 Biotin metabolism;ko00333 Prodigiosin biosynthesis	COG4221-Short-chain alcohol dehydrogenase of unknown specificity[R]
FOB87_RS09680	NZ_CP054795[+]1999384-1999866	15	4.7	8.59	49	13.47	22.91	8	2.11	3.96	14	5.21	9.19	19	5.92	10.92	26	5.6	11.12	359	140.3	178.32	296	109.93	156.16	361	120.85	155.05	354	124.02	156.98	399	114.45	159.94	866	286.33	362.13	nusB	transcription antitermination factor NusB	GO:0008150,GO:0040007	-	COG0781-Transcription termination factor[K]
FOB87_RS10935	NZ_CP054795[+]2269367-2270354	24	3.68	6.72	8	1.08	1.83	20	2.58	4.84	12	2.18	3.85	19	2.9	5.34	9	0.95	1.88	48	9.17	11.66	24	4.36	6.19	87	14.24	18.27	55	9.42	11.92	41	5.75	8.03	71	11.47	14.51	FOB87_RS10935	NADP-dependent oxidoreductase	-	-	-
FOB87_RS26910	NZ_CP054795[+]5583841-5586387	182	10.83	19.77	126	6.57	11.17	155	7.74	14.54	84	5.92	10.45	178	10.52	19.4	211	8.62	17.12	677	50.17	63.77	410	28.88	41.02	562	35.67	45.77	561	37.27	47.18	507	27.58	38.54	436	27.33	34.57	FOB87_RS26910	DEAD/DEAH box helicase	-	-	COG4581-Superfamily II RNA helicase[L]
FOB87_RS10930	NZ_CP054795[+]2268882-2269358	7	2.22	4.06	4	1.11	1.89	8	2.13	4.01	4	1.51	2.66	8	2.52	4.65	2	0.44	0.87	17	6.73	8.55	14	5.27	7.48	41	13.9	17.83	25	8.87	11.23	8	2.33	3.25	36	12.05	15.24	FOB87_RS10930	nuclear transport factor 2 family protein	-	-	COG3558-Uncharacterized protein conserved in bacteria[S]
FOB87_RS09685	NZ_CP054795[+]2000087-2002708	199	11.5	21.0	460	23.3	39.62	146	7.08	13.3	234	16.03	28.29	171	9.82	18.1	285	11.31	22.46	55	3.96	5.03	79	5.41	7.68	61	3.76	4.83	41	2.65	3.35	117	6.18	8.64	58	3.53	4.47	FOB87_RS09685	LuxR family transcriptional regulator	-	-	COG2909-ATP-dependent transcriptional regulator[K]
FOB87_RS26915	NZ_CP054795[-]5586394-5587113	33	6.94	12.68	65	11.99	20.39	43	7.6	14.27	34	8.48	14.97	74	15.47	28.53	84	12.14	24.11	177	46.4	58.98	142	35.37	50.25	178	39.98	51.29	189	44.41	56.22	139	26.75	37.38	220	48.79	61.71	FOB87_RS26915	CoA pyrophosphatase	-	-	COG1051-ADP-ribose pyrophosphatase[F]
FOB87_RS23890	NZ_CP054795[-]4971313-4972476	94	12.23	22.34	53	6.04	10.28	116	12.67	23.8	67	10.34	18.25	86	11.12	20.51	76	6.79	13.49	52	8.43	10.72	33	5.08	7.22	46	6.39	8.2	30	4.36	5.52	40	4.76	6.65	115	15.77	19.95	fadE29	acyl-CoA dehydrogenase FadE29	GO:0000166,GO:0003674,GO:0005488,GO:0006066,GO:0006082,GO:0006629,GO:0006631,GO:0006635,GO:0006706,GO:0006707,GO:0008150,GO:0008152,GO:0008202,GO:0008203,GO:0009056,GO:0009062,GO:0009987,GO:0016042,GO:0016054,GO:0016125,GO:0016127,GO:0019395,GO:0019752,GO:0030258,GO:0032787,GO:0033539,GO:0034440,GO:0036094,GO:0040007,GO:0043167,GO:0043168,GO:0043436,GO:0044110,GO:0044116,GO:0044117,GO:0044237,GO:…	-	COG1960-Acyl-CoA dehydrogenases[I]
FOB87_RS23895	NZ_CP054795[-]4972476-4973480	102	15.38	28.08	47	6.21	10.56	141	17.84	33.51	81	14.48	25.55	75	11.23	20.71	138	14.29	28.38	70	13.15	16.71	24	4.28	6.08	46	7.4	9.5	46	7.74	9.8	51	7.03	9.82	128	20.34	25.72	FOB87_RS23895	acyl-CoA dehydrogenase family protein	GO:0000166,GO:0003674,GO:0005488,GO:0006066,GO:0006082,GO:0006629,GO:0006631,GO:0006635,GO:0006706,GO:0006707,GO:0008150,GO:0008152,GO:0008202,GO:0008203,GO:0009056,GO:0009062,GO:0009268,GO:0009405,GO:0009628,GO:0009987,GO:0016042,GO:0016054,GO:0016125,GO:0016127,GO:0019395,GO:0019752,GO:0030258,GO:0032787,GO:0033539,GO:0034440,GO:0036094,GO:0040007,GO:0043167,GO:0043168,GO:0043436,GO:0044110,GO:…	-	COG1960-Acyl-CoA dehydrogenases[I]
FOB87_RS24200	NZ_CP054795[-]5035673-5036879	0	0.0	0.0	0	0.0	0.0	0	0.0	0.0	0	0.0	0.0	0	0.0	0.0	0	0.0	0.0	0	0.0	0.0	0	0.0	0.0	0	0.0	0.0	0	0.0	0.0	0	0.0	0.0	0	0.0	0.0	FOB87_RS24200	IS110 family transposase	-	-	-
FOB87_RS05355	NZ_CP054795[+]1114839-1115822	3	0.46	0.84	12	1.62	2.75	6	0.78	1.46	3	0.55	0.97	2	0.3	0.56	3	0.32	0.63	24	4.6	5.85	15	2.73	3.88	24	3.94	5.06	34	5.85	7.4	26	3.66	5.12	29	4.7	5.95	FOB87_RS05355	zinc-dependent alcohol dehydrogenase family protein	-	-	COG1064-Zn-dependent alcohol dehydrogenases[R]
FOB87_RS24205	NZ_CP054795[+]5037160-5037765	3	0.75	1.37	3	0.66	1.12	2	0.42	0.79	2	0.6	1.05	3	0.74	1.37	0	0.0	0.0	10	3.12	3.96	5	1.48	2.1	14	3.73	4.79	9	2.51	3.18	7	1.6	2.24	13	3.42	4.33	FOB87_RS24205	MspA family porin	GO:0005575,GO:0005618,GO:0005623,GO:0009279,GO:0016020,GO:0019867,GO:0030312,GO:0030313,GO:0031975,GO:0044462,GO:0044464,GO:0071944	-	-
FOB87_RS00270	NZ_CP054795[+]48240-48464	1	0.67	1.23	2	1.18	2.01	0	0.0	0.0	1	0.8	1.41	1	0.67	1.23	1	0.46	0.92	2	1.68	2.13	3	2.39	3.4	1	0.72	0.92	3	2.26	2.86	2	1.23	1.72	1	0.71	0.9	FOB87_RS00270	hypothetical protein	-	-	-
FOB87_RS02815	NZ_CP054795[-]593360-593650	293	152.54	278.54	1417	646.61	1099.68	224	97.87	183.87	630	388.95	686.26	418	216.21	398.68	74	26.45	52.55	1250	810.82	1030.55	464	286.01	406.29	1377	765.1	981.66	1336	776.86	983.34	770	366.59	512.29	2186	1199.64	1517.23	FOB87_RS02815	hypothetical protein	-	-	-
FOB87_RS05070	NZ_CP054795[+]1056048-1056971	76	12.46	22.75	166	23.86	40.57	44	6.05	11.37	92	17.89	31.56	63	10.26	18.92	155	17.45	34.67	231	47.19	59.98	168	32.61	46.33	221	38.67	49.62	215	39.37	49.84	217	32.54	45.47	350	60.49	76.5	FOB87_RS05070	cutinase family protein	-	-	-
FOB87_RS02810	NZ_CP054795[-]591670-593322	252	23.09	42.17	824	66.2	112.58	219	16.85	31.65	416	45.21	79.77	241	21.95	40.47	141	8.87	17.63	424	48.42	61.54	153	16.6	23.58	437	42.74	54.84	366	37.46	47.42	289	24.22	33.85	919	88.78	112.29	FOB87_RS02810	S53 family peptidase	-	-	COG4934-Predicted protease[O]
FOB87_RS21525	NZ_CP054795[-]4502465-4503127	115	26.28	47.98	359	71.9	122.28	107	20.52	38.55	253	68.56	120.96	131	29.74	54.84	162	25.42	50.5	31	8.83	11.22	44	11.9	16.91	23	5.61	7.2	25	6.38	8.08	49	10.24	14.31	12	2.89	3.66	FOB87_RS21525	hypothetical protein	-	-	-
FOB87_RS09465	NZ_CP054795[-]1951068-1952207	3	0.4	0.73	6	0.7	1.19	3	0.34	0.63	1	0.16	0.28	0	0.0	0.0	3	0.27	0.54	4	0.66	0.84	3	0.47	0.67	1	0.14	0.18	1	0.15	0.19	5	0.61	0.85	1	0.14	0.18	FOB87_RS09465	acyl-CoA dehydrogenase family protein	-	-	COG1960-Acyl-CoA dehydrogenases[I]
FOB87_RS09460	NZ_CP054795[-]1949809-1951071	8	0.96	1.75	11	1.16	1.97	3	0.3	0.57	4	0.57	1.0	6	0.72	1.32	7	0.58	1.15	8	1.2	1.52	11	1.56	2.22	9	1.15	1.48	9	1.21	1.53	10	1.09	1.53	12	1.52	1.92	FOB87_RS09460	acyl-CoA dehydrogenase family protein	-	-	COG1960-Acyl-CoA dehydrogenases[I]
FOB87_RS05075	NZ_CP054795[-]1057104-1057847	1	0.2	0.37	2	0.36	0.61	4	0.68	1.28	6	1.45	2.56	2	0.41	0.75	1	0.14	0.28	18	4.56	5.8	4	0.96	1.37	30	6.52	8.37	19	4.32	5.47	12	2.23	3.12	32	6.87	8.69	FOB87_RS05075	sulfite exporter TauE/SafE family protein	-	-	-
FOB87_RS15275	NZ_CP054795[-]3184380-3185309	30799	5017.19	9161.36	49238	7030.43	11956.55	16294	2227.64	4185.07	29328	5665.69	9996.38	23895	3867.28	7131.19	13151	1471.02	2922.29	6	1.22	1.55	5	0.96	1.37	6	1.04	1.34	13	2.36	2.99	10	1.49	2.08	7	1.2	1.52	FOB87_RS15275	tripartite tricarboxylate transporter substrate-binding protein	-	K07795-ko02020 Two-component system	COG3181-Uncharacterized protein conserved in bacteria[S]
FOB87_RS08220	NZ_CP054795[+]1702890-1703744	66	11.69	21.35	98	15.22	25.89	77	11.45	21.51	65	13.66	24.1	133	23.41	43.17	133	16.18	32.15	139	30.68	39.0	178	37.34	53.05	159	30.07	38.58	133	26.32	33.32	195	31.6	44.16	101	18.87	23.86	FOB87_RS08220	trypsin-like peptidase domain-containing protein	-	-	-
FOB87_RS08225	NZ_CP054795[-]1703749-1705155	60	6.46	11.8	107	10.1	17.17	49	4.43	8.32	58	7.41	13.07	66	7.06	13.02	42	3.11	6.17	134	17.98	22.85	141	17.98	25.54	145	16.66	21.38	158	19.0	24.05	165	16.24	22.7	125	14.18	17.94	sthA	Si-specific NAD(P)(+) transhydrogenase	GO:0005575,GO:0005618,GO:0005622,GO:0005623,GO:0005737,GO:0005829,GO:0005886,GO:0016020,GO:0030312,GO:0044424,GO:0044444,GO:0044464,GO:0071944	K00322-ko00760 Nicotinate and nicotinamide metabolism	COG1249-Pyruvate/2-oxoglutarate dehydrogenase complex, dihydrolipoamide dehydrogenase (E3) component, and related enzymes[C]
FOB87_RS05685	NZ_CP054795[+]1188132-1189307	37	4.76	8.7	27	3.05	5.18	47	5.08	9.55	27	4.13	7.28	35	4.48	8.26	27	2.39	4.74	79	12.68	16.12	49	7.48	10.62	110	15.12	19.4	90	12.95	16.39	59	6.95	9.71	132	17.92	22.67	FOB87_RS05685	thiolase family protein	-	K00626-ko00620 Pyruvate metabolism;ko00630 Glyoxylate and dicarboxylate metabolism;ko00650 Butanoate metabolism;ko00720 Carbon fixation pathways in prokaryotes;ko00071 Fatty acid degradation;ko00280 Valine, leucine and isoleucine degradation;ko00310 Lysine degradation;ko00380 Tryptophan metabolism;ko00900 Terpenoid backbone biosynthesis;ko00362 Benzoate degradation;ko02020 Two-component system;ko…	COG0183-Acetyl-CoA acetyltransferase[I]
FOB87_RS05680	NZ_CP054795[+]1187194-1188078	1	0.17	0.31	0	0.0	0.0	1	0.14	0.27	0	0.0	0.0	2	0.34	0.63	4	0.47	0.93	1	0.21	0.27	1	0.2	0.29	1	0.18	0.23	1	0.19	0.24	3	0.47	0.66	2	0.36	0.46	FOB87_RS05680	enoyl-CoA hydratase/isomerase family protein	-	-	COG1024-Enoyl-CoA hydratase/carnithine racemase[I]
FOB87_RS00410	NZ_CP054795[+]74794-76065	211	25.13	45.89	20	2.09	3.55	509	50.88	95.58	98	13.84	24.42	129	15.27	28.15	670	54.79	108.85	8	1.19	1.51	14	1.97	2.8	12	1.53	1.96	16	2.13	2.69	14	1.52	2.13	4	0.51	0.64	FOB87_RS00410	FAD-dependent oxidoreductase	-	K00285-ko00360 Phenylalanine metabolism;ko00470 D-Amino acid metabolism	-
FOB87_RS00415	NZ_CP054795[+]76097-76240	134	140.98	257.42	27	24.9	42.34	315	278.13	522.52	79	98.56	173.9	128	133.79	246.71	89	64.29	127.72	12	15.73	19.99	6	7.48	10.62	7	7.86	10.08	10	11.75	14.87	3	2.88	4.03	16	17.74	22.44	FOB87_RS00415	hypothetical protein	-	-	-
FOB87_RS33060	NZ_CP054795[+]6929396-6929497	4	5.94	10.85	26	33.85	57.57	2	2.49	4.68	9	15.85	27.97	4	5.9	10.88	8	8.16	16.21	318	588.48	747.96	237	416.78	592.06	342	542.13	695.58	452	749.83	949.13	321	436.0	609.29	436	682.62	863.34	FOB87_RS33060	AURKAIP1/COX24 domain-containing protein	-	-	-
FOB87_RS33065	NZ_CP054795[+]6929527-6930654	97	13.03	23.79	183	21.54	36.64	61	6.88	12.92	68	10.83	19.11	96	12.81	23.62	228	21.03	41.77	1111	185.92	236.3	903	143.59	203.98	1169	167.56	214.99	1114	167.11	211.53	1011	124.18	173.53	2064	292.21	369.57	FOB87_RS33065	SDR family oxidoreductase	GO:0005575,GO:0005576,GO:0005622,GO:0005623,GO:0005737,GO:0005829,GO:0005886,GO:0016020,GO:0044424,GO:0044444,GO:0044464,GO:0071944	K01784-ko00052 Galactose metabolism;ko00520 Amino sugar and nucleotide sugar metabolism;ko00541 O-Antigen nucleotide sugar biosynthesis	COG1088-dTDP-D-glucose 4,6-dehydratase[M]
FOB87_RS04880	NZ_CP054795[-]1019236-1020462	805	99.39	181.49	1674	181.17	308.11	525	54.4	102.21	911	133.39	235.35	592	72.62	133.91	374	31.71	62.99	12	1.85	2.35	4	0.58	0.83	9	1.18	1.52	2	0.28	0.35	14	1.58	2.21	9	1.17	1.48	nuoH	NADH-quinone oxidoreductase subunit NuoH	-	K00337-ko00190 Oxidative phosphorylation	COG1005-NADH:ubiquinone oxidoreductase subunit 1 (chain H)[C]
FOB87_RS04885	NZ_CP054795[-]1020459-1022843	2012	127.8	233.37	3805	211.85	360.29	1379	73.51	138.11	2179	164.14	289.61	1462	92.27	170.14	1474	64.29	127.72	18	1.42	1.81	17	1.28	1.82	12	0.81	1.04	9	0.64	0.81	26	1.51	2.11	12	0.81	1.02	FOB87_RS04885	NADH-quinone oxidoreductase subunit G	GO:0003674,GO:0003824,GO:0003954,GO:0005488,GO:0005575,GO:0005618,GO:0005623,GO:0005886,GO:0008150,GO:0008152,GO:0009405,GO:0010941,GO:0016020,GO:0016491,GO:0016651,GO:0030312,GO:0033668,GO:0035821,GO:0042981,GO:0043067,GO:0043069,GO:0044003,GO:0044068,GO:0044403,GO:0044419,GO:0044464,GO:0044531,GO:0044532,GO:0048037,GO:0048519,GO:0048523,GO:0050789,GO:0050794,GO:0051536,GO:0051540,GO:0051701,GO:…	K00336-ko00190 Oxidative phosphorylation	COG1034-NADH dehydrogenase/NADH:ubiquinone oxidoreductase 75 kD subunit (chain G)[C]
FOB87_RS18285	NZ_CP054795[-]3840805-3842082	21	2.49	4.55	34	3.53	6.01	24	2.39	4.49	21	2.95	5.21	25	2.94	5.43	13	1.06	2.1	38	5.61	7.13	23	3.23	4.59	46	5.82	7.47	28	3.71	4.69	56	6.07	8.48	98	12.25	15.49	FOB87_RS18285	Xaa-Pro peptidase family protein	-	-	COG0024-Methionine aminopeptidase[J]
FOB87_RS22145	NZ_CP054795[-]4632494-4632937	23	7.85	14.33	34	10.17	17.29	35	10.02	18.83	36	14.57	25.7	44	14.91	27.5	42	9.84	19.55	537	228.29	290.16	325	131.3	186.52	633	230.51	295.76	676	257.62	326.1	468	146.03	204.07	613	220.48	278.85	FOB87_RS22145	SRPBCC family protein	GO:0008150,GO:0040008,GO:0045926,GO:0048519,GO:0050789,GO:0065007	-	-
FOB87_RS22140	NZ_CP054795[+]4631019-4632491	17	1.75	3.19	32	2.89	4.91	19	1.64	3.08	26	3.17	5.6	15	1.53	2.83	23	1.63	3.23	60	7.69	9.77	29	3.53	5.02	54	5.93	7.61	37	4.25	5.38	59	5.55	7.75	87	9.43	11.93	FOB87_RS22140	long-chain fatty acid--CoA ligase	-	-	COG0318-Acyl-CoA synthetases (AMP-forming)/AMP-acid ligases II[IQ]
FOB87_RS07925	NZ_CP054795[+]1646368-1647276	72	12.0	21.91	154	22.5	38.26	43	6.01	11.3	69	13.64	24.06	58	9.6	17.71	60	6.87	13.64	1012	210.15	267.1	1203	237.39	337.22	1094	194.59	249.67	1147	213.51	270.26	1454	221.61	309.69	924	162.33	205.31	dapA	4-hydroxy-tetrahydrodipicolinate synthase	GO:0003674,GO:0003824,GO:0005575,GO:0005623,GO:0005886,GO:0006082,GO:0006520,GO:0006553,GO:0006807,GO:0008150,GO:0008152,GO:0008652,GO:0008840,GO:0009058,GO:0009066,GO:0009067,GO:0009085,GO:0009089,GO:0009987,GO:0016020,GO:0016053,GO:0016829,GO:0016835,GO:0016836,GO:0019752,GO:0040007,GO:0043436,GO:0043648,GO:0044237,GO:0044238,GO:0044249,GO:0044281,GO:0044283,GO:0044464,GO:0046394,GO:0046451,GO:…	K01714-ko00300 Lysine biosynthesis;ko00261 Monobactam biosynthesis	COG0329-Dihydrodipicolinate synthase/N-acetylneuraminate lyase[EM]
FOB87_RS33320	NZ_CP054795[-]6974653-6976017	74	8.21	15.0	84	8.17	13.9	69	6.42	12.07	51	6.71	11.84	77	8.49	15.66	150	11.43	22.71	175	24.2	30.76	193	25.36	36.03	196	23.22	29.79	180	22.31	28.24	193	19.59	27.37	162	18.95	23.97	FOB87_RS33320	membrane protein	-	-	-
FOB87_RS33325	NZ_CP054795[+]6976093-6976926	1327	241.05	440.16	2830	450.59	766.32	1748	266.49	500.65	1378	296.85	523.75	1693	305.55	563.42	2956	368.71	732.46	452	102.3	130.02	852	183.25	260.31	411	79.68	102.23	480	97.39	123.27	854	141.86	198.25	401	76.78	97.11	FOB87_RS33325	GNAT family N-acetyltransferase	-	-	-
FOB87_RS04080	NZ_CP054795[-]852953-853960	18	2.71	4.94	27	3.56	6.05	19	2.4	4.5	24	4.28	7.55	28	4.18	7.71	39	4.03	8.0	309	57.86	73.54	266	47.33	67.24	333	53.41	68.53	367	61.61	77.98	266	36.56	51.09	360	57.03	72.13	rsgA	ribosome small subunit-dependent GTPase A	-	-	COG1162-Predicted GTPases[R]
FOB87_RS04085	NZ_CP054795[-]853957-855288	106	12.05	22.01	74	7.38	12.55	85	8.11	15.24	78	10.52	18.56	102	11.52	21.25	285	22.26	44.22	863	122.3	155.44	805	108.4	153.99	928	112.65	144.53	983	124.88	158.07	772	80.3	112.21	943	113.06	142.99	aroA	3-phosphoshikimate 1-carboxyvinyltransferase	GO:0003674,GO:0003824,GO:0003866,GO:0005575,GO:0005622,GO:0005623,GO:0005737,GO:0005829,GO:0005886,GO:0006082,GO:0008150,GO:0008152,GO:0009058,GO:0009423,GO:0009987,GO:0016020,GO:0016053,GO:0016740,GO:0016765,GO:0019752,GO:0043436,GO:0043648,GO:0043650,GO:0044237,GO:0044249,GO:0044281,GO:0044283,GO:0044424,GO:0044444,GO:0044464,GO:0046394,GO:0046417,GO:0071704,GO:0071944,GO:1901576	K00800-ko00400 Phenylalanine, tyrosine and tryptophan biosynthesis	COG0128-5-enolpyruvylshikimate-3-phosphate synthase[E]
FOB87_RS23090	NZ_CP054795[+]4810031-4810828	67	12.72	23.23	148	24.63	41.88	41	6.53	12.27	69	15.54	27.41	29	5.47	10.09	33	4.3	8.55	984	232.76	295.83	552	124.08	176.26	1134	229.77	294.8	1197	253.82	321.28	854	148.26	207.19	1069	213.93	270.56	FOB87_RS23090	family 1 encapsulin nanocompartment shell protein	-	-	COG1659-Uncharacterized protein, linocin/CFP29 homolog[S]
FOB87_RS18090	NZ_CP054795[+]3803255-3803452	2	1.53	2.79	1	0.67	1.14	5	3.21	6.03	1	0.91	1.6	4	3.04	5.61	1	0.52	1.04	3	2.86	3.64	0	0.0	0.0	3	2.45	3.14	4	3.42	4.33	3	2.1	2.93	7	5.65	7.14	FOB87_RS18090	ferredoxin	-	-	-
FOB87_RS23095	NZ_CP054795[-]4810993-4811667	65	14.59	26.64	125	24.59	41.82	51	9.61	18.05	53	14.11	24.89	70	15.61	28.78	62	9.55	18.98	2660	743.85	945.43	1996	530.42	753.48	2787	667.59	856.55	2482	622.19	787.56	2477	508.4	710.47	2735	647.07	818.37	purQ	phosphoribosylformylglycinamidine synthase subunit PurQ	GO:0005575,GO:0005622,GO:0005623,GO:0005737,GO:0005886,GO:0008150,GO:0016020,GO:0040007,GO:0044424,GO:0044464,GO:0071944	-	COG0047-Phosphoribosylformylglycinamidine (FGAM) synthase, glutamine amidotransferase domain[F]
FOB87_RS18095	NZ_CP054795[+]3803533-3805188	20	1.83	3.34	17	1.36	2.32	8	0.61	1.15	16	1.73	3.06	17	1.55	2.85	16	1.01	2.0	39	4.45	5.65	12	1.3	1.85	26	2.54	3.26	34	3.48	4.4	26	2.18	3.04	30	2.89	3.66	FOB87_RS18095	OB-fold domain-containing protein	-	-	COG0183-Acetyl-CoA acetyltransferase[I]
FOB87_RS22320	NZ_CP054795[-]4673763-4675220	21	2.18	3.98	18	1.64	2.79	38	3.32	6.23	16	1.97	3.48	27	2.79	5.14	61	4.35	8.65	84	10.87	13.82	79	9.72	13.81	80	8.87	11.38	66	7.66	9.7	108	10.26	14.34	84	9.2	11.64	FOB87_RS22320	MFS transporter	-	-	-
FOB87_RS22855	NZ_CP054795[-]4764901-4765815	126	20.86	38.09	84	12.19	20.73	158	21.96	41.25	118	23.17	40.88	116	19.08	35.19	102	11.6	23.04	528	108.92	138.44	407	79.79	113.34	625	110.44	141.7	642	118.72	150.28	553	83.73	117.01	473	82.55	104.41	pstA	phosphate ABC transporter permease PstA	-	K02038-ko02010 ABC transporters	COG0581-ABC-type phosphate transport system, permease component[P]
FOB87_RS22325	NZ_CP054795[+]4675293-4675757	2	0.65	1.19	3	0.86	1.46	2	0.55	1.03	6	2.32	4.09	1	0.33	0.6	5	1.12	2.22	26	10.55	13.41	25	9.64	13.7	31	10.78	13.83	17	6.19	7.83	36	10.73	14.99	31	10.64	13.46	FOB87_RS22325	YbaK/EbsC family protein	-	-	COG2606-Uncharacterized conserved protein[S]
FOB87_RS22850	NZ_CP054795[-]4764116-4764892	81	15.79	28.84	69	11.79	20.05	112	18.33	34.43	89	20.58	36.31	107	20.73	38.22	112	15.0	29.79	536	130.21	165.5	478	110.35	156.75	551	114.66	147.11	594	129.36	163.74	560	99.85	139.54	487	100.09	126.59	pstB	phosphate ABC transporter ATP-binding protein PstB	GO:0008150,GO:0040007,GO:0044110,GO:0044116,GO:0044117,GO:0044403,GO:0044419,GO:0051704	K02036-ko02010 ABC transporters	COG1117-ABC-type phosphate transport system, ATPase component[P]
FOB87_RS33490	NZ_CP054795[+]112104-112316	1	0.71	1.3	0	0.0	0.0	0	0.0	0.0	0	0.0	0.0	0	0.0	0.0	0	0.0	0.0	1	0.89	1.13	0	0.0	0.0	3	2.28	2.92	3	2.39	3.02	1	0.65	0.91	3	2.25	2.84	FOB87_RS33490	hypothetical protein	-	-	-
FOB87_RS11710	NZ_CP054795[+]2412393-2412758	61	25.25	46.11	92	33.38	56.77	58	20.15	37.85	32	15.71	27.71	61	25.09	46.26	149	42.35	84.13	339	174.83	222.21	266	130.37	185.19	342	151.09	193.85	270	124.83	158.01	293	110.91	154.99	322	140.5	177.69	FOB87_RS11710	RNA-binding S4 domain-containing protein	-	-	COG1188-Ribosome-associated heat shock protein implicated in the recycling of the 50S subunit (S4 paralog)[J]
FOB87_RS33495	NZ_CP054795[+]112313-112582	0	0.0	0.0	0	0.0	0.0	2	0.94	1.77	1	0.66	1.17	1	0.56	1.03	0	0.0	0.0	4	2.79	3.55	2	1.33	1.89	3	1.8	2.31	6	3.76	4.76	4	2.05	2.87	4	2.36	2.99	FOB87_RS33495	hypothetical protein	-	-	-
FOB87_RS11715	NZ_CP054795[-]2412764-2413207	18	6.14	11.21	28	8.37	14.24	16	4.58	8.61	12	4.86	8.57	16	5.42	10.0	15	3.51	6.98	32	13.6	17.29	29	11.71	16.64	26	9.47	12.15	28	10.67	13.51	29	9.05	12.65	30	10.79	13.65	FOB87_RS11715	hydrogenase	-	-	-
FOB87_RS04225	NZ_CP054795[-]884975-885229	256	152.09	277.72	427	222.36	378.16	398	198.45	372.82	331	233.2	411.46	384	226.66	417.95	623	254.15	504.89	1333	986.73	1254.13	916	644.34	915.31	1119	709.52	910.35	1092	724.61	917.21	1294	703.03	982.46	714	447.14	565.52	whiB1	transcriptional regulator WhiB1	GO:0000302,GO:0003674,GO:0003676,GO:0003677,GO:0003824,GO:0005488,GO:0006355,GO:0006950,GO:0006979,GO:0008150,GO:0008152,GO:0009889,GO:0009890,GO:0009892,GO:0010035,GO:0010468,GO:0010556,GO:0010558,GO:0010605,GO:0010629,GO:0015035,GO:0015036,GO:0016491,GO:0016651,GO:0016667,GO:0016668,GO:0019219,GO:0019222,GO:0031323,GO:0031324,GO:0031326,GO:0031327,GO:0042221,GO:0042493,GO:0045892,GO:0045934,GO:…	-	-
FOB87_RS04555	NZ_CP054795[+]955978-956976	7	1.06	1.94	7	0.93	1.58	10	1.27	2.39	7	1.26	2.22	8	1.2	2.22	12	1.25	2.48	6	1.13	1.44	5	0.9	1.28	10	1.62	2.08	6	1.02	1.29	9	1.25	1.74	2	0.32	0.4	FOB87_RS04555	PDR/VanB family oxidoreductase	-	-	COG1018-Flavodoxin reductases (ferredoxin-NADPH reductases) family 1[C]
FOB87_RS04220	NZ_CP054795[+]883305-884804	31	3.13	5.72	83	7.35	12.5	30	2.54	4.78	42	5.03	8.88	26	2.61	4.81	64	4.44	8.82	880	110.74	140.75	529	63.26	89.86	843	90.87	116.59	815	91.93	116.37	555	51.26	71.63	1106	117.75	148.92	FOB87_RS04220	sensor histidine kinase	GO:0000155,GO:0000160,GO:0000166,GO:0003674,GO:0003824,GO:0004672,GO:0004673,GO:0005488,GO:0005524,GO:0006464,GO:0006468,GO:0006793,GO:0006796,GO:0006807,GO:0007154,GO:0007165,GO:0008144,GO:0008150,GO:0008152,GO:0009987,GO:0016301,GO:0016310,GO:0016740,GO:0016772,GO:0016773,GO:0016775,GO:0017076,GO:0018106,GO:0018193,GO:0018202,GO:0019538,GO:0023014,GO:0023052,GO:0030554,GO:0032553,GO:0032555,GO:…	-	COG3920-Signal transduction histidine kinase[T]
FOB87_RS04550	NZ_CP054795[+]955441-955977	3	0.85	1.55	5	1.23	2.1	4	0.95	1.78	8	2.68	4.72	0	0.0	0.0	9	1.74	3.46	3	1.05	1.34	4	1.34	1.9	3	0.9	1.16	3	0.95	1.2	5	1.29	1.8	6	1.79	2.26	FOB87_RS04550	dimethylamine monooxygenase subunit DmmA family protein	-	-	-
FOB87_RS15415	NZ_CP054795[+]3214715-3215803	82	11.41	20.83	154	18.78	31.94	69	8.05	15.13	55	9.07	16.01	53	7.33	13.51	146	13.95	27.71	1100	190.67	242.34	693	114.15	162.15	1087	161.39	207.07	1130	175.58	222.25	913	116.15	162.32	1256	184.19	232.95	idsA2	bifunctional (2E,6E)-farnesyl/geranyl diphosphate synthase	-	K13787-ko00900 Terpenoid backbone biosynthesis	COG0142-Geranylgeranyl pyrophosphate synthase[H]
FOB87_RS15410	NZ_CP054795[+]3213868-3214572	13	2.79	5.1	51	9.61	16.34	6	1.08	2.03	14	3.57	6.29	10	2.14	3.94	30	4.42	8.79	343	91.83	116.72	250	63.61	90.36	354	81.19	104.17	311	74.64	94.48	367	72.12	100.79	391	88.57	112.02	FOB87_RS15410	DUF3153 domain-containing protein	GO:0002682,GO:0002683,GO:0005575,GO:0005618,GO:0005623,GO:0008150,GO:0009605,GO:0009607,GO:0030312,GO:0031347,GO:0031348,GO:0035821,GO:0043207,GO:0044003,GO:0044403,GO:0044413,GO:0044414,GO:0044419,GO:0044464,GO:0045088,GO:0045824,GO:0048519,GO:0048583,GO:0048585,GO:0050776,GO:0050777,GO:0050789,GO:0050896,GO:0051701,GO:0051704,GO:0051707,GO:0051817,GO:0051832,GO:0051833,GO:0052031,GO:0052037,GO:…	-	-
FOB87_RS13840	NZ_CP054795[+]2868019-2868582	20	5.37	9.81	64	15.07	25.63	17	3.83	7.2	21	6.69	11.8	29	7.74	14.27	57	10.52	20.89	639	213.86	271.82	326	103.68	147.28	672	192.65	247.18	594	178.21	225.58	433	106.36	148.64	739	209.24	264.64	FOB87_RS13840	hypothetical protein	-	-	-
FOB87_RS18890	NZ_CP054795[-]3966732-3968384	14	1.28	2.34	54	4.34	7.38	28	2.16	4.05	14	1.52	2.68	22	2.0	3.69	19	1.2	2.38	1157	132.12	167.92	859	93.21	132.41	1255	122.75	157.5	1214	124.27	157.3	1159	97.14	135.75	1756	169.65	214.56	argS	arginine--tRNA ligase	GO:0003674,GO:0003824,GO:0004812,GO:0004814,GO:0005575,GO:0005622,GO:0005623,GO:0005737,GO:0005829,GO:0005886,GO:0006082,GO:0006139,GO:0006399,GO:0006412,GO:0006418,GO:0006420,GO:0006518,GO:0006520,GO:0006725,GO:0006807,GO:0008150,GO:0008152,GO:0009058,GO:0009059,GO:0009987,GO:0010467,GO:0016020,GO:0016070,GO:0016874,GO:0016875,GO:0019538,GO:0019752,GO:0034641,GO:0034645,GO:0034660,GO:0040007,GO:…	K01887-ko00970 Aminoacyl-tRNA biosynthesis	COG0018-Arginyl-tRNA synthetase[J]
FOB87_RS13845	NZ_CP054795[+]2868588-2868881	4	2.06	3.76	12	5.42	9.22	2	0.86	1.62	5	3.05	5.39	2	1.02	1.89	4	1.41	2.81	180	115.57	146.89	84	51.25	72.8	182	100.09	128.42	155	89.21	112.92	99	46.65	65.19	204	110.81	140.14	FOB87_RS13845	DUF503 family protein	-	-	COG1550-Uncharacterized protein conserved in bacteria[S]
FOB87_RS18895	NZ_CP054795[+]3968493-3968565	1	2.08	3.79	0	0.0	0.0	0	0.0	0.0	0	0.0	0.0	0	0.0	0.0	0	0.0	0.0	5	12.93	16.43	9	22.11	31.41	3	6.65	8.53	2	4.64	5.87	2	3.79	5.3	2	4.37	5.53	FOB87_RS18895	tRNA-Arg	-	-	-
FOB87_RS03680	NZ_CP054795[-]767801-768157	15	6.36	11.62	24	8.93	15.18	7	2.49	4.68	6	3.02	5.33	9	3.8	7.0	12	3.5	6.95	171	90.42	114.92	100	50.24	71.37	183	82.88	106.34	199	94.32	119.39	117	45.4	63.45	331	148.06	187.26	FOB87_RS03680	hypothetical protein	-	-	-
FOB87_RS03685	NZ_CP054795[-]768258-770054	2357	198.71	362.84	4541	335.56	570.68	2634	186.37	350.13	1763	176.26	310.99	2386	199.85	368.52	1889	109.35	217.24	6567	689.81	876.74	3892	388.49	551.87	8868	797.91	1023.76	8862	834.46	1056.26	5955	459.11	641.59	12715	1129.95	1429.1	FOB87_RS03685	acetyl/propionyl/methylcrotonyl-CoA carboxylase subunit alpha	-	K11263-ko00620 Pyruvate metabolism;ko00630 Glyoxylate and dicarboxylate metabolism;ko00640 Propanoate metabolism;ko00061 Fatty acid biosynthesis;ko00280 Valine, leucine and isoleucine degradation	COG4770-Acetyl/propionyl-CoA carboxylase, alpha subunit[I]
FOB87_RS19760	NZ_CP054795[-]4148857-4149495	258	61.17	111.69	625	129.88	220.89	178	35.42	66.54	725	203.84	359.65	326	76.79	141.6	414	67.4	133.89	6	1.77	2.25	5	1.4	1.99	7	1.77	2.27	5	1.33	1.68	9	1.95	2.73	3	0.75	0.95	narJ	nitrate reductase molybdenum cofactor assembly chaperone	-	K00373-ko02020 Two-component system	COG2180-Nitrate reductase delta subunit[C]
FOB87_RS19765	NZ_CP054795[-]4149492-4151138	735	67.61	123.45	1743	140.53	239.0	539	41.61	78.17	2408	262.67	463.45	1008	92.12	169.87	780	49.27	97.87	16	1.83	2.33	10	1.09	1.55	15	1.47	1.89	7	0.72	0.91	13	1.09	1.53	12	1.16	1.47	narH	nitrate reductase subunit beta	-	K00371-ko00910 Nitrogen metabolism;ko02020 Two-component system	COG1140-Nitrate reductase beta subunit[C]
FOB87_RS11575	NZ_CP054795[-]2387635-2388249	5	1.23	2.25	10	2.16	3.67	3	0.62	1.17	5	1.46	2.58	2	0.49	0.9	12	2.03	4.03	42	12.89	16.38	42	12.25	17.4	40	10.51	13.49	37	10.18	12.89	48	10.81	15.11	64	16.62	21.02	FOB87_RS11575	TetR/AcrR family transcriptional regulator	-	-	-
FOB87_RS11570	NZ_CP054795[+]2386779-2387633	18	3.19	5.82	34	5.28	8.98	16	2.38	4.47	16	3.36	5.93	31	5.46	10.06	9	1.1	2.18	219	48.35	61.45	147	30.84	43.81	250	47.28	60.66	224	44.33	56.11	251	40.67	56.84	253	47.26	59.77	FOB87_RS11570	class I SAM-dependent methyltransferase	-	-	COG3315-O-Methyltransferase involved in polyketide biosynthesis[Q]
FOB87_RS25495	NZ_CP054795[+]5297790-5299568	89	7.58	13.84	195	14.55	24.75	81	5.79	10.88	141	14.24	25.12	102	8.63	15.91	79	4.62	9.18	1276	135.39	172.08	725	73.1	103.84	1547	140.6	180.4	1507	143.34	181.44	1090	84.88	118.62	1380	123.88	156.67	FOB87_RS25495	penicillin-binding transpeptidase domain-containing protein	-	-	COG0768-Cell division protein FtsI/penicillin-binding protein 2[M]
FOB87_RS25490	NZ_CP054795[+]5297129-5297779	80	18.62	34.0	251	51.2	87.07	52	10.16	19.08	133	36.7	64.76	73	16.88	31.12	79	12.62	25.08	766	222.1	282.29	544	149.89	212.93	972	241.42	309.75	1085	282.01	356.97	798	169.83	237.33	672	164.85	208.49	FOB87_RS25490	SGNH/GDSL hydrolase family protein	-	-	COG2755-Lysophospholipase L1 and related esterases[E]
FOB87_RS30675	NZ_CP054795[-]6430410-6431855	81	8.49	15.5	214	19.65	33.42	69	6.07	11.4	75	9.32	16.44	73	7.6	14.01	47	3.38	6.72	32	4.18	5.31	25	3.1	4.41	21	2.35	3.01	40	4.68	5.92	19	1.82	2.54	119	13.14	16.62	FOB87_RS30675	GntP family permease	-	-	COG2610-H+/gluconate symporter and related permeases[GE]
FOB87_RS30670	NZ_CP054795[-]6430123-6430371	3702	2252.39	4112.85	4038	2153.43	3662.31	5781	2951.92	5545.77	4178	3014.55	5318.78	5234	3163.85	5834.08	9729	4064.56	8074.52	351	266.08	338.19	1491	1074.08	1525.78	394	255.84	328.26	713	484.53	613.31	1665	926.4	1294.6	403	258.46	326.89	FOB87_RS30670	hypothetical protein	-	-	-
FOB87_RS23635	NZ_CP054795[+]4912416-4914116	24	2.14	3.9	18	1.41	2.39	39	2.92	5.48	24	2.53	4.47	30	2.66	4.9	38	2.33	4.62	339	37.62	47.81	225	23.72	33.7	447	42.49	54.52	357	35.51	44.95	292	23.79	33.24	697	65.44	82.76	kstD	3-oxosteroid 1-dehydrogenase	GO:0003674,GO:0003824,GO:0005575,GO:0005623,GO:0005886,GO:0006066,GO:0006629,GO:0006694,GO:0006706,GO:0006707,GO:0008150,GO:0008152,GO:0008202,GO:0008203,GO:0008610,GO:0009056,GO:0009058,GO:0016020,GO:0016042,GO:0016125,GO:0016127,GO:0016229,GO:0016491,GO:0016627,GO:0033765,GO:0044238,GO:0044281,GO:0044282,GO:0044464,GO:0046164,GO:0047571,GO:0055114,GO:0071704,GO:0071944,GO:1901360,GO:1901361,GO:…	K05898-ko00984 Steroid degradation	COG1249-Pyruvate/2-oxoglutarate dehydrogenase complex, dihydrolipoamide dehydrogenase (E3) component, and related enzymes[C]
FOB87_RS23630	NZ_CP054795[-]4911557-4912342	36	6.94	12.67	40	6.76	11.49	42	6.79	12.76	41	9.37	16.54	34	6.51	12.01	48	6.35	12.62	264	63.4	80.58	124	28.3	40.2	258	53.08	68.1	217	46.71	59.13	205	36.14	50.5	465	94.48	119.49	FOB87_RS23630	2-keto-4-pentenoate hydratase	-	K02554-ko00360 Phenylalanine metabolism;ko00362 Benzoate degradation;ko00622 Xylene degradation;ko00621 Dioxin degradation	COG3971-2-keto-4-pentenoate hydratase[Q]
FOB87_RS32810	NZ_CP054795[-]6882829-6883152	1	0.47	0.85	2	0.82	1.39	7	2.75	5.16	2	1.11	1.96	3	1.39	2.57	3	0.96	1.91	8	4.66	5.92	5	2.77	3.93	8	3.99	5.12	7	3.66	4.63	2	0.86	1.2	7	3.45	4.36	FOB87_RS32810	hypothetical protein	-	-	-
FOB87_RS32815	NZ_CP054795[+]6883345-6884709	19	2.11	3.85	17	1.65	2.81	12	1.12	2.1	8	1.05	1.86	13	1.43	2.64	9	0.68	1.36	12	1.66	2.11	6	0.79	1.12	19	2.25	2.89	23	2.85	3.61	14	1.42	1.99	56	6.55	8.29	FOB87_RS32815	Gfo/Idh/MocA family oxidoreductase	-	-	COG4091-Predicted homoserine dehydrogenase[E]
FOB87_RS04255	NZ_CP054795[-]888273-889364	43	5.96	10.89	47	5.72	9.72	48	5.59	10.5	42	6.91	12.19	40	5.52	10.17	69	6.57	13.06	376	65.0	82.61	288	47.31	67.2	434	64.26	82.45	388	60.12	76.1	352	44.66	62.41	356	52.06	65.84	FOB87_RS04255	isochorismate synthase	-	K02361-ko00130 Ubiquinone and other terpenoid-quinone biosynthesis;ko01053 Biosynthesis of siderophore group nonribosomal peptides	COG1169-Isochorismate synthase[HQ]
FOB87_RS25670	NZ_CP054795[+]5327575-5328258	4832	1070.23	1954.24	21505	4174.92	7100.22	7954	1478.53	2777.71	5067	1330.91	2348.22	5914	1301.39	2399.73	5911	898.98	1785.88	264	72.86	92.6	1067	279.82	397.49	261	61.7	79.16	582	143.97	182.24	1607	325.49	454.86	350	81.72	103.35	FOB87_RS25670	cutinase family protein	-	-	-
FOB87_RS25675	NZ_CP054795[+]5328540-5328809	177	99.32	181.35	1583	778.54	1324.05	299	140.8	264.52	199	132.42	233.63	325	181.18	334.09	106	40.84	81.13	46	32.16	40.87	66	43.85	62.29	20	11.98	15.37	78	48.89	61.88	169	86.71	121.18	66	39.04	49.37	FOB87_RS25675	hypothetical protein	-	-	-
FOB87_RS03025	NZ_CP054795[-]643601-644119	30	8.76	15.99	42	10.75	18.28	39	9.55	17.95	24	8.31	14.66	30	8.7	16.04	21	4.21	8.36	104	37.82	48.07	49	16.94	24.06	89	27.72	35.57	92	30.0	37.97	83	22.15	30.96	114	35.07	44.36	FOB87_RS03025	Lrp/AsnC family transcriptional regulator	-	-	COG1522-Transcriptional regulators[K]
FOB87_RS03020	NZ_CP054795[-]642219-643604	244	26.67	48.7	349	33.44	56.87	302	27.71	52.05	227	29.43	51.92	281	30.52	56.27	336	25.22	50.1	1012	137.82	175.17	782	101.21	143.77	1110	129.49	166.14	884	107.92	136.61	1165	116.45	162.74	1343	154.74	195.71	FOB87_RS03020	aspartate aminotransferase family protein	-	-	COG0161-Adenosylmethionine-8-amino-7-oxononanoate aminotransferase[H]
FOB87_RS13710	NZ_CP054795[-]2841833-2843017	26	3.32	6.07	31	3.48	5.91	26	2.79	5.24	23	3.49	6.15	28	3.56	6.56	41	3.6	7.15	250	39.82	50.61	277	41.93	59.56	253	34.52	44.29	256	36.55	46.27	277	32.39	45.26	259	34.9	44.14	FOB87_RS13710	bifunctional cobalt-precorrin-7 (C(5))-methyltransferase/cobalt-precorrin-6B (C(15))-methyltransferase	GO:0005575,GO:0005618,GO:0005623,GO:0030312,GO:0044464,GO:0071944	K00595-ko00860 Porphyrin metabolism	COG2241-Precorrin-6B methylase 1[H]
FOB87_RS13715	NZ_CP054795[-]2843046-2843804	9	1.8	3.28	21	3.67	6.25	8	1.34	2.52	7	1.65	2.92	12	2.38	4.39	14	1.92	3.81	98	24.37	30.98	100	23.63	33.57	113	24.08	30.89	85	18.95	23.99	108	19.71	27.55	128	26.93	34.06	FOB87_RS13715	SDR family NAD(P)-dependent oxidoreductase	-	-	COG0300-Short-chain dehydrogenases of various substrate specificities[R]
FOB87_RS17010	NZ_CP054795[-]3560640-3561482	3	0.54	0.98	3	0.47	0.8	2	0.3	0.57	2	0.43	0.75	1	0.18	0.33	6	0.74	1.47	90	20.15	25.61	75	15.96	22.67	67	12.85	16.49	77	15.45	19.56	78	12.82	17.91	126	23.87	30.19	FOB87_RS17010	DegV family protein	GO:0005575,GO:0005623,GO:0005886,GO:0016020,GO:0044464,GO:0071944	-	COG1307-Uncharacterized protein conserved in bacteria[S]
FOB87_RS17015	NZ_CP054795[-]3561484-3562242	16	3.19	5.83	49	8.57	14.58	13	2.18	4.09	24	5.68	10.02	10	1.98	3.66	45	6.17	12.25	326	81.08	103.05	323	76.34	108.44	303	64.55	82.82	343	76.47	96.79	334	60.97	85.2	432	90.9	114.96	octT	diglucosylglycerate octanoyltransferase	GO:0003674,GO:0003824,GO:0005575,GO:0005623,GO:0005886,GO:0008150,GO:0008374,GO:0009987,GO:0016020,GO:0016043,GO:0016414,GO:0016415,GO:0016740,GO:0016746,GO:0016747,GO:0022607,GO:0040007,GO:0043933,GO:0044085,GO:0044464,GO:0051259,GO:0051262,GO:0065003,GO:0071840,GO:0071944	-	-
FOB87_RS07850	NZ_CP054795[-]1632887-1633807	91	14.97	27.33	173	24.94	42.42	56	7.73	14.52	98	19.12	33.73	91	14.87	27.42	88	9.94	19.75	1404	287.75	365.73	1177	229.23	325.63	1615	283.53	363.78	1493	274.3	347.21	1653	248.65	347.48	1439	249.51	315.57	FOB87_RS07850	CoA ester lyase	-	K01644-ko02020 Two-component system	COG2301-Citrate lyase beta subunit[G]
FOB87_RS07855	NZ_CP054795[-]1633829-1634578	123	24.85	45.37	158	27.98	47.58	68	11.53	21.66	72	17.25	30.43	85	17.06	31.46	72	9.99	19.84	1151	289.69	368.19	1114	266.43	378.48	1455	313.68	402.46	1265	285.4	361.26	1626	300.36	419.74	688	146.5	185.28	FOB87_RS07855	dienelactone hydrolase family protein	-	K01061-ko00364 Fluorobenzoate degradation;ko00361 Chlorocyclohexane and chlorobenzene degradation;ko00623 Toluene degradation	COG0412-Dienelactone hydrolase and related enzymes[Q]
FOB87_RS12005	NZ_CP054795[-]2471309-2472046	17	3.49	6.37	40	7.2	12.24	18	3.1	5.83	17	4.14	7.3	34	6.94	12.79	30	4.23	8.4	71	18.16	23.08	88	21.39	30.38	76	16.65	21.36	85	19.49	24.67	119	22.34	31.22	111	24.02	30.38	FOB87_RS12005	HAD family hydrolase	-	-	COG0560-Phosphoserine phosphatase[E]
FOB87_RS12000	NZ_CP054795[+]2470224-2471301	13	1.83	3.34	28	3.45	5.87	7	0.83	1.55	15	2.5	4.41	13	1.82	3.35	16	1.55	3.07	48	8.4	10.68	36	5.99	8.51	54	8.1	10.39	38	5.96	7.55	66	8.48	11.85	59	8.74	11.05	FOB87_RS12000	diacylglycerol kinase	-	-	-
FOB87_RS07145	NZ_CP054795[+]1495201-1495923	1	0.21	0.38	1	0.18	0.31	2	0.35	0.66	1	0.25	0.44	1	0.21	0.38	1	0.15	0.29	8	2.08	2.65	3	0.75	1.06	5	1.11	1.43	7	1.64	2.07	4	0.77	1.07	3	0.66	0.84	FOB87_RS07145	ABC transporter ATP-binding protein	GO:0008150,GO:0009405,GO:0009605,GO:0009607,GO:0043207,GO:0044403,GO:0044419,GO:0050896,GO:0051701,GO:0051704,GO:0051707,GO:0052173,GO:0052200,GO:0052564,GO:0052572,GO:0075136	-	COG1136-ABC-type antimicrobial peptide transport system, ATPase component[V]
FOB87_RS02640	NZ_CP054795[+]556003-556305	82	41.0	74.86	207	90.72	154.28	58	24.34	45.72	123	72.93	128.68	287	142.57	262.89	56	19.22	38.19	2564	1597.29	2030.15	623	368.81	523.91	2247	1199.05	1538.44	2843	1587.67	2009.66	1710	781.88	1092.64	7234	3812.66	4822.03	groES	co-chaperone GroES	GO:0003674,GO:0005488,GO:0005515,GO:0005575,GO:0005576,GO:0005618,GO:0005622,GO:0005623,GO:0005737,GO:0005829,GO:0005886,GO:0006355,GO:0006457,GO:0006458,GO:0006950,GO:0006986,GO:0008150,GO:0009266,GO:0009408,GO:0009628,GO:0009889,GO:0009987,GO:0010033,GO:0010468,GO:0010556,GO:0016020,GO:0019219,GO:0019222,GO:0019899,GO:0030312,GO:0031323,GO:0031326,GO:0033554,GO:0034605,GO:0035375,GO:0035966,GO:…	-	COG0234-Co-chaperonin GroES (HSP10)[O]
FOB87_RS02315	NZ_CP054795[-]489688-490542	61	10.81	19.74	68	10.56	17.96	51	7.59	14.25	57	11.98	21.13	54	9.51	17.53	52	6.33	12.57	354	78.15	99.33	189	39.65	56.33	376	71.1	91.23	400	79.16	100.2	201	32.57	45.51	403	75.27	95.2	FOB87_RS02315	LLM class F420-dependent oxidoreductase	-	-	-
FOB87_RS02645	NZ_CP054795[+]556389-558011	245	22.87	41.76	690	56.45	96.01	256	20.06	37.68	335	37.08	65.43	625	57.96	106.88	199	12.76	25.34	5457	634.67	806.66	1740	192.31	273.18	5715	569.35	730.5	5977	623.14	788.77	3890	332.06	464.04	14034	1380.88	1746.45	groL	chaperonin GroEL	GO:0003674,GO:0003676,GO:0003677,GO:0003697,GO:0005488,GO:0005515,GO:0005575,GO:0005618,GO:0005622,GO:0005623,GO:0005737,GO:0005829,GO:0005886,GO:0006139,GO:0006259,GO:0006457,GO:0006458,GO:0006725,GO:0006807,GO:0006950,GO:0007154,GO:0008150,GO:0008152,GO:0009266,GO:0009295,GO:0009408,GO:0009605,GO:0009628,GO:0009987,GO:0009991,GO:0016020,GO:0016043,GO:0016465,GO:0030312,GO:0031668,GO:0032991,GO:…	K04077-ko03018 RNA degradation;ko04212 Longevity regulating pathway - worm;ko05134 Legionellosis;ko05152 Tuberculosis;ko05417 Lipid and atherosclerosis;ko04940 Type I diabetes mellitus	COG0459-Chaperonin GroEL (HSP60 family)[O]
FOB87_RS07140	NZ_CP054795[+]1494630-1495196	0	0.0	0.0	0	0.0	0.0	0	0.0	0.0	1	0.32	0.56	0	0.0	0.0	1	0.18	0.36	4	1.33	1.69	1	0.32	0.45	3	0.86	1.1	2	0.6	0.76	0	0.0	0.0	3	0.85	1.07	FOB87_RS07140	FtsX-like permease family protein	-	-	-
FOB87_RS02310	NZ_CP054795[-]488808-489659	78	13.87	25.33	113	17.61	29.95	78	11.64	21.87	104	21.93	38.69	112	19.79	36.49	70	8.55	16.98	778	172.36	219.07	354	74.53	105.87	817	155.04	198.93	786	156.1	197.59	561	91.22	127.48	889	166.63	210.74	FOB87_RS02310	LLM class F420-dependent oxidoreductase	-	-	-
FOB87_RS16495	NZ_CP054795[+]3441143-3442435	18	2.11	3.85	45	4.62	7.86	12	1.18	2.22	26	3.61	6.37	13	1.51	2.79	13	1.05	2.08	87	12.7	16.14	59	8.19	11.63	74	9.25	11.87	101	13.22	16.73	88	9.43	13.18	72	8.9	11.25	FOB87_RS16495	sugar ABC transporter substrate-binding protein	-	-	COG1653-ABC-type sugar transport system, periplasmic component[G]
FOB87_RS16490	NZ_CP054795[+]3440227-3441054	14	2.56	4.68	31	4.97	8.46	2	0.31	0.58	12	2.6	4.59	9	1.64	3.02	12	1.51	3.0	65	14.82	18.83	65	14.08	20.0	74	14.45	18.54	86	17.58	22.25	81	13.55	18.94	66	12.73	16.1	FOB87_RS16490	carbohydrate ABC transporter permease	-	-	COG0395-ABC-type sugar transport system, permease component[G]
FOB87_RS31230	NZ_CP054795[-]6547092-6548513	3	0.32	0.58	2	0.19	0.32	3	0.27	0.5	4	0.5	0.89	7	0.74	1.37	5	0.37	0.73	10	1.33	1.69	5	0.63	0.9	6	0.69	0.88	7	0.83	1.05	12	1.17	1.63	6	0.67	0.85	FOB87_RS31230	MSMEG_0567/sll0787 family protein	-	-	COG2144-Selenophosphate synthetase-related proteins[R]
FOB87_RS31235	NZ_CP054795[-]6548513-6549568	1	0.14	0.26	0	0.0	0.0	3	0.36	0.68	2	0.34	0.6	0	0.0	0.0	3	0.3	0.59	6	1.07	1.36	2	0.34	0.48	2	0.3	0.39	8	1.28	1.62	5	0.66	0.92	6	0.91	1.15	FOB87_RS31235	MSMEG_0568 family radical SAM protein	-	-	-
FOB87_RS10545	NZ_CP054795[-]2185473-2185937	4	1.3	2.38	18	5.14	8.74	2	0.55	1.03	2	0.77	1.36	2	0.65	1.19	6	1.34	2.67	213	86.47	109.9	129	49.76	70.69	217	75.45	96.81	201	73.14	92.58	169	50.35	70.36	290	99.59	125.96	FOB87_RS10545	peroxiredoxin	-	-	COG1225-Peroxiredoxin[O]
FOB87_RS10540	NZ_CP054795[-]2184558-2185355	13	2.47	4.51	34	5.66	9.62	13	2.07	3.89	6	1.35	2.38	9	1.7	3.13	26	3.39	6.73	416	98.4	125.07	401	90.13	128.04	450	91.17	116.98	361	76.54	96.89	509	88.37	123.49	475	95.06	120.22	FOB87_RS10540	ATP-binding cassette domain-containing protein	-	-	COG1119-ABC-type molybdenum transport system, ATPase component/photorepair protein PhrA[P]
FOB87_RS10890	NZ_CP054795[-]2258418-2259149	58	12.0	21.92	53	9.61	16.35	69	11.99	22.52	25	6.14	10.83	57	11.72	21.61	68	9.66	19.2	160	41.26	52.44	153	37.49	53.26	161	35.56	45.63	126	29.13	36.87	147	27.82	38.88	126	27.49	34.77	FOB87_RS10890	class I SAM-dependent methyltransferase	-	-	COG2226-Methylase involved in ubiquinone/menaquinone biosynthesis[H]
FOB87_RS10895	NZ_CP054795[-]2259166-2260029	57	9.99	18.25	123	18.9	32.15	78	11.48	21.56	61	12.68	22.38	85	14.81	27.31	71	8.55	16.98	296	64.67	82.19	320	66.43	94.37	338	63.26	81.16	354	69.33	87.76	357	57.25	80.0	281	51.94	65.69	FOB87_RS10895	alpha/beta fold hydrolase	-	-	COG0596-Predicted hydrolases or acyltransferases (alpha/beta hydrolase superfamily) [R]
FOB87_RS16720	NZ_CP054795[+]3497494-3498024	0	0.0	0.0	3	0.75	1.28	2	0.48	0.9	5	1.69	2.98	4	1.13	2.09	4	0.79	1.56	29	10.31	13.1	10	3.38	4.8	46	14.01	17.97	37	11.79	14.92	44	11.48	16.04	28	8.42	10.65	FOB87_RS16720	DUF4242 domain-containing protein	-	-	-
FOB87_RS16725	NZ_CP054795[+]3498021-3499043	2	0.3	0.54	2	0.26	0.44	4	0.5	0.93	5	0.88	1.55	3	0.44	0.81	4	0.41	0.81	43	7.93	10.08	8	1.4	1.99	50	7.9	10.14	45	7.44	9.42	40	5.42	7.57	30	4.68	5.92	FOB87_RS16725	acyl-CoA dehydrogenase family protein	-	-	-
FOB87_RS21000	NZ_CP054795[-]4388864-4390009	0	0.0	0.0	1	0.12	0.2	0	0.0	0.0	2	0.31	0.55	2	0.26	0.48	3	0.27	0.54	2	0.33	0.42	3	0.47	0.67	1	0.14	0.18	5	0.73	0.93	6	0.72	1.01	1	0.14	0.18	FOB87_RS21000	helicase-related protein	-	K03654-ko03018 RNA degradation	COG0514-Superfamily II DNA helicase[L]
FOB87_RS21550	NZ_CP054795[-]4509048-4511048	610	46.18	84.33	682	45.26	76.97	518	32.92	61.84	432	38.79	68.44	509	38.29	70.6	609	31.66	62.9	1389	131.03	166.54	1281	114.83	163.12	1512	122.18	156.76	1310	110.78	140.22	1761	121.93	170.39	966	77.09	97.5	FOB87_RS21550	VWA domain-containing protein	GO:0005575,GO:0005623,GO:0005886,GO:0016020,GO:0044464,GO:0071944	-	COG4867-Uncharacterized protein with a von Willebrand factor type A (vWA) domain[R]
FOB87_RS21005	NZ_CP054795[-]4390033-4391400	0	0.0	0.0	1	0.1	0.17	0	0.0	0.0	1	0.13	0.23	0	0.0	0.0	0	0.0	0.0	0	0.0	0.0	0	0.0	0.0	0	0.0	0.0	0	0.0	0.0	0	0.0	0.0	1	0.12	0.15	FOB87_RS21005	ISL3-like element ISMsm4 family transposase	-	-	COG3464-Transposase and inactivated derivatives[L]
FOB87_RS24075	NZ_CP054795[-]5009733-5011022	5	0.59	1.07	4	0.41	0.7	9	0.89	1.67	6	0.83	1.47	11	1.29	2.37	10	0.81	1.6	34	4.97	6.32	10	1.39	1.98	31	3.89	4.99	19	2.49	3.15	26	2.79	3.9	37	4.58	5.79	FOB87_RS24075	cytochrome P450	-	-	COG2124-Cytochrome P450[Q]
FOB87_RS20205	NZ_CP054795[+]4234298-4235368	8	1.13	2.07	11	1.36	2.32	5	0.6	1.12	3	0.5	0.89	6	0.84	1.55	10	0.97	1.93	117	20.62	26.21	101	16.92	24.03	160	24.15	30.99	127	20.07	25.4	122	15.78	22.05	143	21.32	26.97	FOB87_RS20205	NAD-dependent epimerase/dehydratase family protein	GO:0000166,GO:0003674,GO:0003824,GO:0003854,GO:0004769,GO:0005488,GO:0005575,GO:0005622,GO:0005623,GO:0005737,GO:0005829,GO:0005886,GO:0006629,GO:0008150,GO:0008152,GO:0008202,GO:0016020,GO:0016229,GO:0016491,GO:0016614,GO:0016616,GO:0016853,GO:0016860,GO:0016863,GO:0030283,GO:0033764,GO:0036094,GO:0043167,GO:0043168,GO:0044238,GO:0044424,GO:0044444,GO:0044464,GO:0048037,GO:0050662,GO:0051287,GO:…	K16045-ko00984 Steroid degradation	COG0451-Nucleoside-diphosphate-sugar epimerases[MG]
FOB87_RS20975	NZ_CP054795[+]4380907-4382577	17	1.54	2.81	20	1.59	2.7	17	1.29	2.43	10	1.08	1.9	18	1.62	2.99	11	0.68	1.36	6	0.68	0.86	9	0.96	1.37	8	0.77	0.99	4	0.4	0.51	9	0.74	1.04	17	1.62	2.05	kdpA	potassium-transporting ATPase subunit KdpA	-	K01546-ko02020 Two-component system	COG2060-K+-transporting ATPase, A chain[P]
FOB87_RS20200	NZ_CP054795[+]4234023-4234235	5	3.55	6.49	8	4.99	8.48	1	0.6	1.12	8	6.75	11.91	7	4.95	9.12	4	1.95	3.88	80	70.9	90.11	45	37.89	53.83	71	53.9	69.15	69	54.81	69.38	77	50.08	69.99	51	38.24	48.36	FOB87_RS20200	exodeoxyribonuclease VII small subunit	-	K03602-ko03430 Mismatch repair	COG1722-Exonuclease VII small subunit[L]
FOB87_RS20970	NZ_CP054795[-]4379783-4380496	27	5.73	10.46	74	13.77	23.41	34	6.05	11.37	27	6.8	11.99	44	9.27	17.1	45	6.55	13.02	6	1.59	2.02	11	2.77	3.93	18	4.08	5.23	3	0.71	0.9	13	2.53	3.53	5	1.11	1.41	FOB87_RS20970	LysA protein	-	-	-
FOB87_RS09095	NZ_CP054795[-]1872522-1873319	49	9.3	16.99	29	4.83	8.21	60	9.56	17.96	29	6.53	11.52	50	9.43	17.39	138	17.99	35.74	144	34.06	43.29	133	29.9	42.47	190	38.49	49.39	138	29.26	37.04	164	28.47	39.79	99	19.81	25.06	FOB87_RS09095	SDR family NAD(P)-dependent oxidoreductase	-	-	COG4221-Short-chain alcohol dehydrogenase of unknown specificity[R]
FOB87_RS20750	NZ_CP054795[-]4339937-4340284	6134	2670.37	4876.08	9359	3571.21	6073.5	8308	3035.41	5702.63	6514	3362.96	5933.51	7568	3273.29	6035.87	12437	3717.75	7385.57	475	257.65	327.47	1817	936.56	1330.42	465	216.05	277.2	655	318.48	403.13	2221	884.21	1235.64	363	166.58	210.68	FOB87_RS20750	hypothetical protein	-	-	-
FOB87_RS09090	NZ_CP054795[-]1871720-1872427	321	68.69	125.42	260	48.76	82.93	337	60.52	113.7	294	74.6	131.63	271	57.61	106.24	613	90.07	178.93	227	60.52	76.92	307	77.78	110.49	232	52.98	67.98	225	53.78	68.07	369	72.21	100.91	109	24.58	31.09	FOB87_RS09090	hypothetical protein	-	-	-
FOB87_RS20755	NZ_CP054795[-]4340347-4340577	26	17.05	31.14	49	28.17	47.9	88	48.44	91.0	30	23.33	41.17	80	52.13	96.12	286	128.79	255.86	321	262.3	333.38	1514	1175.63	1670.04	408	285.58	366.41	240	175.8	222.53	1799	1078.95	1507.79	36	24.89	31.48	FOB87_RS20755	hypothetical protein	-	-	-
FOB87_RS10760	NZ_CP054795[+]2230736-2231956	66	8.19	14.95	95	10.33	17.57	66	6.87	12.91	50	7.36	12.98	71	8.75	16.14	91	7.75	15.4	822	127.07	161.51	851	125.02	177.59	977	129.38	166.0	937	129.86	164.37	1053	119.48	166.97	819	107.12	135.48	FOB87_RS10760	acyl-CoA dehydrogenase family protein	-	-	-
FOB87_RS10090	NZ_CP054795[+]2089877-2091088	1928	241.0	440.06	937	102.66	174.59	3157	331.19	622.2	1591	235.84	416.11	2069	256.94	473.8	2990	256.63	509.82	2326	362.26	460.43	1757	260.03	369.39	2156	287.62	369.03	2108	294.31	372.53	2415	276.06	385.78	3137	413.33	522.76	sufD	Fe-S cluster assembly protein SufD	GO:0008150,GO:0009605,GO:0009607,GO:0040007,GO:0043207,GO:0044403,GO:0044419,GO:0050896,GO:0051701,GO:0051704,GO:0051707,GO:0052173,GO:0052200,GO:0052564,GO:0052572,GO:0075136	-	COG0719-ABC-type transport system involved in Fe-S cluster assembly, permease component[O]
FOB87_RS10765	NZ_CP054795[+]2231999-2232934	88	14.24	26.01	132	18.73	31.85	89	12.09	22.71	87	16.7	29.46	88	14.15	26.09	206	22.89	45.48	100	20.17	25.63	156	29.9	42.47	91	15.72	20.17	88	15.91	20.14	200	29.6	41.37	84	14.33	18.13	FOB87_RS10765	LysR family transcriptional regulator	-	-	COG0583-Transcriptional regulator[K]
FOB87_RS10095	NZ_CP054795[+]2091088-2091861	1309	256.22	467.85	843	144.63	245.97	1987	326.41	613.22	1117	259.28	457.46	1354	263.31	485.53	1651	221.9	440.81	1326	323.38	411.01	1159	268.59	381.55	1533	320.25	410.89	1344	293.82	371.92	1805	323.09	451.5	2142	441.95	558.95	sufC	Fe-S cluster assembly ATPase SufC	-	-	COG0396-ABC-type transport system involved in Fe-S cluster assembly, ATPase component[O]
FOB87_RS06810	NZ_CP054795[+]1421275-1422273	63	9.56	17.45	44	5.85	9.95	60	7.64	14.35	81	14.57	25.7	70	10.55	19.45	133	13.85	27.51	59	11.15	14.17	40	7.18	10.2	53	8.58	11.01	61	10.33	13.08	110	15.26	21.32	135	21.58	27.29	FOB87_RS06810	LLM class flavin-dependent oxidoreductase	-	K00320-ko00680 Methane metabolism	COG2141-Coenzyme F420-dependent N5,N10-methylene tetrahydromethanopterin reductase and related flavin-dependent oxidoreductases[C]
FOB87_RS01665	NZ_CP054795[+]366600-367025	0	0.0	0.0	0	0.0	0.0	0	0.0	0.0	0	0.0	0.0	0	0.0	0.0	0	0.0	0.0	13	5.76	7.32	7	2.95	4.19	21	7.97	10.23	17	6.75	8.55	12	3.9	5.45	17	6.37	8.06	FOB87_RS01665	MmpS family transport accessory protein	-	-	-
FOB87_RS06815	NZ_CP054795[+]1422266-1422583	11	5.24	9.57	3	1.25	2.13	6	2.4	4.51	14	7.91	13.96	14	6.63	12.22	20	6.54	13.0	11	6.53	8.3	4	2.26	3.21	16	8.14	10.44	26	13.83	17.51	10	4.36	6.09	32	16.07	20.32	FOB87_RS06815	hypothetical protein	-	-	-
FOB87_RS01660	NZ_CP054795[-]365726-366430	20	4.3	7.85	33	6.22	10.57	11	1.99	3.73	8	2.04	3.6	24	5.12	9.45	6	0.89	1.76	51	13.66	17.36	51	12.97	18.43	55	12.61	16.18	31	7.44	9.42	77	15.13	21.15	46	10.42	13.18	FOB87_RS01660	TetR/AcrR family transcriptional regulator	-	-	-
FOB87_RS23950	NZ_CP054795[+]4982284-4982922	17	4.03	7.36	14	2.91	4.95	25	4.98	9.35	10	2.81	4.96	20	4.71	8.69	33	5.37	10.67	24	7.09	9.01	17	4.77	6.78	28	7.08	9.09	35	9.27	11.73	21	4.55	6.36	47	11.75	14.86	FOB87_RS23950	SatD family protein	-	-	-
FOB87_RS23955	NZ_CP054795[+]4982919-4983665	100	20.28	37.03	90	16.0	27.21	152	25.87	48.61	86	20.68	36.49	133	26.8	49.42	160	22.28	44.26	72	18.19	23.12	45	10.81	15.35	67	14.5	18.61	75	16.99	21.5	59	10.94	15.29	91	19.45	24.6	FOB87_RS23955	hypothetical protein	-	-	-
FOB87_RS08410	NZ_CP054795[-]1738791-1739573	9	1.74	3.18	20	3.39	5.77	12	1.95	3.66	15	3.44	6.07	6	1.16	2.13	31	4.12	8.18	123	29.65	37.69	114	26.12	37.1	124	25.6	32.85	106	22.91	29.0	123	21.76	30.41	131	26.72	33.79	FOB87_RS08410	pyrimidine reductase family protein	-	-	COG1985-Pyrimidine reductase, riboflavin biosynthesis[H]
FOB87_RS08415	NZ_CP054795[+]1739608-1740645	12	1.75	3.2	19	2.43	4.13	5	0.61	1.15	8	1.38	2.44	12	1.74	3.21	8	0.8	1.59	714	129.84	165.03	405	69.99	99.42	745	116.04	148.89	592	96.51	122.16	562	75.01	104.82	880	135.39	171.23	zapE	cell division protein ZapE	-	-	COG1485-Predicted ATPase[R]
FOB87_RS00645	NZ_CP054795[-]119269-119733	59	19.22	35.1	76	21.7	36.91	37	10.12	19.01	49	18.93	33.4	51	16.51	30.44	22	4.92	9.78	40	16.24	20.64	51	19.68	27.95	53	18.43	23.65	78	28.39	35.93	67	19.96	27.9	69	23.7	29.97	FOB87_RS00645	ArsI/CadI family heavy metal resistance metalloenzyme	-	-	-
FOB87_RS00640	NZ_CP054795[-]118819-119190	16	6.52	11.9	10	3.57	6.07	9	3.08	5.78	9	4.35	7.67	15	6.07	11.19	9	2.52	5.0	26	13.19	16.77	27	13.02	18.49	16	6.95	8.92	21	9.55	12.09	31	11.54	16.13	50	21.47	27.15	FOB87_RS00640	metalloregulator ArsR/SmtB family transcription factor	-	-	COG0640-Predicted transcriptional regulators[K]
FOB87_RS04760	NZ_CP054795[+]994599-995357	328	65.47	119.55	129	22.57	38.38	502	84.1	157.99	154	36.45	64.32	325	64.45	118.84	589	80.73	160.37	432	107.44	136.55	602	142.27	202.1	560	119.29	153.06	551	122.84	155.49	752	137.26	191.82	270	56.81	71.85	FOB87_RS04760	YggS family pyridoxal phosphate-dependent enzyme	-	-	COG0325-Predicted enzyme with a TIM-barrel fold[R]
FOB87_RS04945	NZ_CP054795[-]1030662-1031651	225	34.43	62.87	110	14.75	25.09	243	31.21	58.63	136	24.68	43.55	221	33.6	61.96	272	28.58	56.78	208	39.66	50.41	180	32.61	46.33	324	52.91	67.89	247	42.22	53.44	216	30.23	42.24	133	21.45	27.13	FOB87_RS04945	phosphotransferase family protein	-	-	COG3173-Predicted aminoglycoside phosphotransferase[R]
FOB87_RS19880	NZ_CP054795[+]4174727-4175479	16	3.22	5.88	41	7.23	12.3	10	1.69	3.17	17	4.06	7.16	15	3.0	5.53	40	5.53	10.98	41	10.28	13.06	43	10.24	14.55	58	12.45	15.98	34	7.64	9.67	66	12.14	16.97	69	14.64	18.51	FOB87_RS19880	glycine betaine ABC transporter substrate-binding protein	-	K02002-ko02010 ABC transporters	COG2113-ABC-type proline/glycine betaine transport systems, periplasmic components[E]
FOB87_RS04940	NZ_CP054795[-]1030309-1030665	80	33.95	61.99	48	17.85	30.36	100	35.62	66.91	65	32.71	57.71	85	35.84	66.08	134	39.05	77.57	107	56.58	71.91	102	51.25	72.8	163	73.82	94.72	104	49.3	62.4	97	37.64	52.6	66	29.52	37.34	FOB87_RS04940	DUF6285 domain-containing protein	-	-	-
FOB87_RS04765	NZ_CP054795[-]995369-996340	22	3.43	6.26	34	4.65	7.9	16	2.09	3.93	15	2.77	4.89	28	4.34	8.0	63	6.74	13.39	486	94.38	119.96	374	69.02	98.04	598	99.47	127.63	582	101.32	128.25	452	64.42	90.03	554	91.02	115.12	FOB87_RS04765	NADPH:quinone oxidoreductase family protein	-	-	COG0604-NADPH:quinone reductase and related Zn-dependent oxidoreductases[CR]
FOB87_RS09320	NZ_CP054795[+]1917485-1919152	46	4.18	7.63	90	7.17	12.19	24	1.83	3.44	34	3.66	6.46	39	3.52	6.49	40	2.5	4.96	1184	133.99	170.3	1012	108.83	154.6	1281	124.17	159.32	1201	121.84	154.22	1235	102.58	143.35	1225	117.28	148.33	FOB87_RS09320	ABC transporter substrate-binding protein	GO:0005575,GO:0005576,GO:0005622,GO:0005623,GO:0005737,GO:0005829,GO:0030288,GO:0030313,GO:0031975,GO:0042597,GO:0044424,GO:0044444,GO:0044464	K02035-ko02024 Quorum sensing	-
FOB87_RS09325	NZ_CP054795[+]1919160-1919702	9	2.51	4.59	33	8.07	13.72	8	1.87	3.52	13	4.3	7.59	16	4.44	8.18	18	3.45	6.85	261	90.73	115.32	270	89.19	126.7	295	87.84	112.7	282	87.87	111.23	346	88.28	123.37	292	85.88	108.61	FOB87_RS09325	adenine phosphoribosyltransferase	GO:0003674,GO:0003824,GO:0003999,GO:0005575,GO:0005623,GO:0005886,GO:0006139,GO:0006144,GO:0006168,GO:0006725,GO:0006807,GO:0008150,GO:0008152,GO:0009058,GO:0009112,GO:0009113,GO:0009987,GO:0016020,GO:0016740,GO:0016757,GO:0016763,GO:0018130,GO:0019438,GO:0034641,GO:0034654,GO:0042440,GO:0043094,GO:0043096,GO:0043101,GO:0044237,GO:0044238,GO:0044249,GO:0044271,GO:0044281,GO:0044464,GO:0046083,GO:…	K00759-ko00230 Purine metabolism	COG0503-Adenine/guanine phosphoribosyltransferases and related PRPP-binding proteins[F]
FOB87_RS19885	NZ_CP054795[+]4175569-4176567	68	10.31	18.83	99	13.16	22.38	91	11.58	21.76	59	10.61	18.72	106	15.97	29.45	82	8.54	16.96	281	53.09	67.48	301	54.04	76.77	321	51.95	66.66	242	40.99	51.88	406	56.3	78.68	226	36.13	45.69	FOB87_RS19885	zinc-binding alcohol dehydrogenase family protein	-	-	COG0604-NADPH:quinone reductase and related Zn-dependent oxidoreductases[CR]
FOB87_RS18150	NZ_CP054795[+]3813069-3813728	1	0.23	0.42	5	1.01	1.71	7	1.35	2.53	2	0.54	0.96	2	0.46	0.84	2	0.32	0.63	22	6.29	8.0	6	1.63	2.32	14	3.43	4.4	10	2.57	3.25	16	3.36	4.69	27	6.53	8.26	FOB87_RS18150	TetR/AcrR family transcriptional regulator	-	-	COG1309-Transcriptional regulator[K]
FOB87_RS28535	NZ_CP054795[+]5917818-5918054	6	3.83	7.0	11	6.16	10.48	1	0.54	1.01	0	0.0	0.0	2	1.27	2.34	5	2.19	4.36	25	19.91	25.31	2	1.51	2.15	20	13.65	17.51	19	13.56	17.17	4	2.34	3.27	12	8.09	10.23	FOB87_RS28535	MbtH family protein	-	K05375-ko00261 Monobactam biosynthesis	COG3251-Uncharacterized protein conserved in bacteria[S]
FOB87_RS18155	NZ_CP054795[+]3813728-3815029	20	2.33	4.25	37	3.77	6.42	16	1.56	2.94	26	3.59	6.33	14	1.62	2.98	12	0.96	1.9	317	45.96	58.41	162	22.32	31.7	322	39.99	51.31	279	36.26	45.9	211	22.46	31.38	383	46.97	59.41	FOB87_RS18155	acyl-CoA dehydrogenase family protein	-	K00249-ko00071 Fatty acid degradation;ko00280 Valine, leucine and isoleucine degradation;ko03320 PPAR signaling pathway;ko04936 Alcoholic liver disease	COG1960-Acyl-CoA dehydrogenases[I]
FOB87_RS24695	NZ_CP054795[-]5135437-5136645	52	6.52	11.9	50	5.49	9.34	40	4.21	7.9	37	5.5	9.7	44	5.48	10.1	122	10.5	20.85	650	101.49	128.99	429	63.65	90.42	620	82.92	106.39	584	81.74	103.46	504	57.75	80.71	558	73.71	93.22	FOB87_RS24695	DNA polymerase III subunit delta'	GO:0005575,GO:0005622,GO:0005623,GO:0006139,GO:0006259,GO:0006260,GO:0006261,GO:0006725,GO:0006807,GO:0008150,GO:0008152,GO:0009058,GO:0009059,GO:0009360,GO:0009987,GO:0032991,GO:0034641,GO:0034645,GO:0042575,GO:0043170,GO:0044237,GO:0044238,GO:0044249,GO:0044260,GO:0044424,GO:0044464,GO:0046483,GO:0061695,GO:0071704,GO:0090304,GO:1901360,GO:1901576,GO:1902494,GO:1990234	K02341-ko03030 DNA replication;ko03430 Mismatch repair;ko03440 Homologous recombination	COG2812-DNA polymerase III, gamma/tau subunits[L]
FOB87_RS24690	NZ_CP054795[-]5135301-5135373	0	0.0	0.0	0	0.0	0.0	0	0.0	0.0	0	0.0	0.0	0	0.0	0.0	0	0.0	0.0	1	2.59	3.29	0	0.0	0.0	0	0.0	0.0	0	0.0	0.0	1	1.9	2.65	0	0.0	0.0	FOB87_RS24690	tRNA-Thr	-	-	-
FOB87_RS28185	NZ_CP054795[-]5844416-5845030	11	2.71	4.95	59	12.74	21.67	10	2.07	3.88	20	5.84	10.31	19	4.65	8.57	12	2.03	4.03	217	66.6	84.65	96	28.0	39.78	309	81.24	104.23	273	75.11	95.08	178	40.1	56.04	191	49.6	62.73	FOB87_RS28185	GntR family transcriptional regulator	-	-	COG2186-Transcriptional regulators[K]
FOB87_RS28180	NZ_CP054795[-]5843052-5844209	5	0.65	1.19	18	2.06	3.51	3	0.33	0.62	6	0.93	1.64	10	1.3	2.4	12	1.08	2.14	204	33.25	42.26	96	14.87	21.12	229	31.97	41.02	185	27.03	34.22	138	16.51	23.07	284	39.16	49.53	FOB87_RS28180	ABC transporter substrate-binding protein	-	K01999-ko02010 ABC transporters;ko02024 Quorum sensing	COG0683-ABC-type branched-chain amino acid transport systems, periplasmic component[E]
FOB87_RS26695	NZ_CP054795[+]5540680-5541312	2	0.48	0.87	9	1.89	3.21	2	0.4	0.75	3	0.85	1.5	4	0.95	1.75	4	0.66	1.31	56	16.7	21.22	45	12.75	18.11	87	22.22	28.51	88	23.53	29.78	55	12.04	16.82	54	13.62	17.23	FOB87_RS26695	class I SAM-dependent methyltransferase	-	-	-
FOB87_RS23405	NZ_CP054795[-]4865373-4865858	2	0.62	1.14	9	2.46	4.18	1	0.26	0.49	5	1.85	3.26	6	1.86	3.43	3	0.64	1.28	180	69.91	88.86	110	40.6	57.67	189	62.88	80.68	219	76.25	96.52	140	39.91	55.77	213	69.99	88.52	FOB87_RS23405	mammalian cell entry protein	-	-	-
FOB87_RS26690	NZ_CP054795[-]5540025-5540567	4	1.12	2.04	6	1.47	2.5	3	0.7	1.32	3	0.99	1.75	6	1.66	3.07	11	2.11	4.19	37	12.86	16.35	45	14.87	21.12	35	10.42	13.37	47	14.65	18.54	48	12.24	17.11	48	14.11	17.85	FOB87_RS26690	hypothetical protein	-	-	-
FOB87_RS23400	NZ_CP054795[-]4864268-4865329	1	0.14	0.26	2	0.25	0.43	3	0.36	0.67	2	0.34	0.6	5	0.71	1.31	3	0.29	0.58	15	2.67	3.39	12	2.03	2.88	10	1.52	1.95	16	2.55	3.23	20	2.61	3.65	14	2.1	2.66	FOB87_RS23400	IS630-like element ISMsm5 family transposase	-	-	-
FOB87_RS05540	NZ_CP054795[+]1156721-1157494	6	1.17	2.14	12	2.06	3.5	17	2.79	5.25	12	2.78	4.91	15	2.92	5.38	13	1.75	3.47	20	4.88	6.2	24	5.56	7.9	19	3.97	5.09	29	6.34	8.03	24	4.29	6.0	19	3.92	4.96	FOB87_RS05540	MerR family transcriptional regulator	-	-	COG0789-Predicted transcriptional regulators[K]
FOB87_RS05545	NZ_CP054795[-]1157491-1158144	19	4.4	8.04	23	4.67	7.94	13	2.53	4.75	15	4.12	7.27	25	5.75	10.61	16	2.55	5.06	55	15.88	20.18	42	11.52	16.36	67	16.56	21.25	73	18.89	23.91	61	12.92	18.06	53	12.94	16.37	FOB87_RS05545	ScbR family autoregulator-binding transcription factor	-	-	COG1309-Transcriptional regulator[K]
FOB87_RS28235	NZ_CP054795[-]5852307-5855390	265	13.02	23.77	1572	67.68	115.11	165	6.8	12.78	471	27.44	48.41	328	16.01	29.52	259	8.74	17.36	607	37.15	47.22	1203	69.97	99.4	761	39.9	51.19	781	42.85	54.24	1632	73.31	102.45	1047	54.22	68.57	FOB87_RS28235	replicative DNA helicase	GO:0003674,GO:0003678,GO:0003824,GO:0004386,GO:0005575,GO:0005618,GO:0005622,GO:0005623,GO:0005737,GO:0005829,GO:0006139,GO:0006259,GO:0006260,GO:0006261,GO:0006268,GO:0006725,GO:0006807,GO:0006950,GO:0006974,GO:0006996,GO:0008150,GO:0008152,GO:0009058,GO:0009059,GO:0009987,GO:0016043,GO:0016462,GO:0016787,GO:0016817,GO:0016818,GO:0017111,GO:0030312,GO:0032392,GO:0032508,GO:0033554,GO:0034641,GO:…	K02314-ko03030 DNA replication;ko04112 Cell cycle - Caulobacter	COG0305-Replicative DNA helicase[L]
FOB87_RS14730	NZ_CP054795[-]3065568-3066797	3	0.37	0.67	2	0.22	0.37	0	0.0	0.0	2	0.29	0.52	3	0.37	0.68	6	0.51	1.01	9	1.38	1.76	4	0.58	0.83	10	1.32	1.69	8	1.1	1.39	4	0.45	0.63	10	1.3	1.64	FOB87_RS14730	acyl-CoA dehydrogenase family protein	-	-	COG1960-Acyl-CoA dehydrogenases[I]
FOB87_RS14735	NZ_CP054795[-]3066794-3068455	7	0.64	1.17	5	0.4	0.68	1	0.07	0.14	3	0.32	0.57	3	0.27	0.5	6	0.38	0.75	20	2.27	2.89	6	0.65	0.92	17	1.65	2.12	15	1.52	1.93	15	1.25	1.75	15	1.44	1.82	FOB87_RS14735	ABC transporter ATP-binding protein	-	K02032-ko02024 Quorum sensing	COG1123-ATPase components of various ABC-type transport systems, contain duplicated ATPase[R]
FOB87_RS15065	NZ_CP054795[-]3138063-3139652	58	5.53	10.09	135	11.27	19.17	41	3.28	6.16	74	8.36	14.75	58	5.49	10.12	50	3.27	6.5	28	3.32	4.22	29	3.27	4.65	26	2.64	3.39	23	2.45	3.1	34	2.96	4.14	70	7.03	8.89	FOB87_RS15065	propionate CoA-transferase	-	K19709-ko00650 Butanoate metabolism;ko00627 Aminobenzoate degradation	COG4670-Acyl CoA:acetate/3-ketoacid CoA transferase[I]
FOB87_RS15060	NZ_CP054795[-]3136928-3138061	86	11.49	20.98	185	21.66	36.84	79	8.86	16.64	105	16.63	29.35	84	11.15	20.56	59	5.41	10.75	146	24.3	30.89	87	13.76	19.55	175	24.95	32.01	125	18.65	23.61	119	14.54	20.32	192	27.04	34.2	FOB87_RS15060	Zn-dependent alcohol dehydrogenase	-	-	COG1062-Zn-dependent alcohol dehydrogenases, class III[C]
FOB87_RS26340	NZ_CP054795[+]5473368-5474129	3	0.6	1.09	10	1.74	2.96	5	0.84	1.57	9	2.12	3.74	4	0.79	1.46	4	0.54	1.08	16	3.97	5.04	12	2.82	4.01	19	4.03	5.17	13	2.88	3.65	10	1.82	2.54	22	4.61	5.83	FOB87_RS26340	ABC transporter ATP-binding protein	-	-	COG1116-ABC-type nitrate/sulfonate/bicarbonate transport system, ATPase component[P]
FOB87_RS03230	NZ_CP054795[+]685326-686585	167	20.08	36.67	1338	141.01	239.81	73	7.37	13.84	108	15.4	27.17	51	6.09	11.23	71	5.86	11.64	66	9.89	12.57	55	7.83	11.12	68	8.73	11.2	77	10.34	13.09	106	11.66	16.29	699	88.6	112.05	mmsB	multiple monosaccharide ABC transporter permease	-	K10547-ko02010 ABC transporters	COG4214-ABC-type xylose transport system, permease component[G]
FOB87_RS03235	NZ_CP054795[-]686630-687289	25	5.74	10.48	108	21.73	36.95	28	5.39	10.13	13	3.54	6.24	9	2.05	3.78	31	4.89	9.71	69	19.73	25.08	51	13.86	19.69	60	14.7	18.86	74	18.97	24.01	52	10.91	15.25	129	31.22	39.48	FOB87_RS03235	HAD family hydrolase	-	-	COG0637-Predicted phosphatase/phosphohexomutase[R]
FOB87_RS26345	NZ_CP054795[-]5474217-5474750	4	1.13	2.07	12	2.98	5.07	3	0.71	1.34	9	3.03	5.34	9	2.54	4.68	13	2.53	5.03	24	8.48	10.78	28	9.4	13.36	41	12.42	15.93	38	12.04	15.24	46	11.94	16.68	24	7.18	9.08	FOB87_RS26345	hypothetical protein	-	-	-
FOB87_RS19575	NZ_CP054795[+]4108924-4109754	175	31.91	58.26	259	41.39	70.39	169	25.86	48.58	144	31.13	54.93	140	25.36	46.76	243	30.42	60.43	391	88.81	112.88	488	105.33	149.63	353	68.68	88.12	398	81.04	102.58	578	96.36	134.66	322	61.88	78.26	FOB87_RS19575	ESX-1 secretion-associated protein	-	-	-
FOB87_RS26455	NZ_CP054795[-]5496327-5497391	16	2.28	4.16	79	9.85	16.75	4	0.48	0.9	46	7.76	13.69	13	1.84	3.39	15	1.46	2.91	102	18.08	22.98	98	16.51	23.45	128	19.43	24.93	123	19.55	24.74	122	15.87	22.18	218	32.69	41.34	FOB87_RS26455	ABC transporter ATP-binding protein	-	K02052-ko02024 Quorum sensing	COG3842-ABC-type spermidine/putrescine transport systems, ATPase components[E]
FOB87_RS19570	NZ_CP054795[+]4108048-4108836	3	0.58	1.05	2	0.34	0.57	0	0.0	0.0	1	0.23	0.4	1	0.19	0.35	0	0.0	0.0	2	0.48	0.61	1	0.23	0.32	5	1.02	1.31	1	0.21	0.27	2	0.35	0.49	3	0.61	0.77	FOB87_RS19570	hypothetical protein	-	-	-
FOB87_RS11380	NZ_CP054795[-]2348037-2349590	6	0.59	1.07	12	1.02	1.74	9	0.73	1.38	8	0.92	1.63	7	0.68	1.25	6	0.4	0.8	48	5.83	7.41	31	3.58	5.08	62	6.45	8.28	35	3.81	4.82	42	3.74	5.23	58	5.96	7.54	FOB87_RS11380	aldehyde dehydrogenase family protein	-	K00128-ko00010 Glycolysis / Gluconeogenesis;ko00053 Ascorbate and aldarate metabolism;ko00620 Pyruvate metabolism;ko00071 Fatty acid degradation;ko00561 Glycerolipid metabolism;ko00280 Valine, leucine and isoleucine degradation;ko00310 Lysine degradation;ko00330 Arginine and proline metabolism;ko00340 Histidine metabolism;ko00380 Tryptophan metabolism;ko00410 beta-Alanine metabolism;ko00770 Panto…	COG1012-NAD-dependent aldehyde dehydrogenases[C]
FOB87_RS11385	NZ_CP054795[-]2349600-2350718	2	0.27	0.49	10	1.19	2.02	3	0.34	0.64	5	0.8	1.42	3	0.4	0.74	1	0.09	0.18	14	2.36	3.0	8	1.28	1.82	17	2.46	3.15	19	2.88	3.64	15	1.86	2.6	33	4.71	5.96	FOB87_RS11385	NDMA-dependent alcohol dehydrogenase	GO:0005575,GO:0005618,GO:0005623,GO:0008150,GO:0009268,GO:0009628,GO:0010447,GO:0030312,GO:0040007,GO:0044110,GO:0044116,GO:0044117,GO:0044119,GO:0044403,GO:0044419,GO:0044464,GO:0050896,GO:0051704,GO:0071944	-	COG1062-Zn-dependent alcohol dehydrogenases, class III[C]
FOB87_RS27205	NZ_CP054795[-]5646344-5646814	5	1.61	2.94	14	3.95	6.71	5	1.35	2.54	7	2.67	4.71	6	1.92	3.54	8	1.77	3.51	12	4.81	6.11	9	3.43	4.87	5	1.71	2.2	11	3.95	5.0	10	2.94	4.11	8	2.71	3.43	FOB87_RS27205	DUF417 family protein	-	-	COG3059-Predicted membrane protein[S]
FOB87_RS15600	NZ_CP054795[-]3251169-3252275	3883	531.4	970.34	3008	360.83	613.65	3847	441.85	830.1	2863	464.65	819.82	3901	530.41	978.06	5711	536.67	1066.14	3880	661.6	840.89	4770	772.92	1097.96	4150	606.15	777.72	4213	643.97	815.14	5537	692.97	968.39	3719	536.5	678.53	FOB87_RS15600	branched-chain amino acid aminotransferase	GO:0000096,GO:0000097,GO:0003674,GO:0003824,GO:0004084,GO:0005488,GO:0006082,GO:0006464,GO:0006520,GO:0006555,GO:0006790,GO:0006807,GO:0008144,GO:0008150,GO:0008152,GO:0008483,GO:0008652,GO:0009058,GO:0009066,GO:0009067,GO:0009081,GO:0009082,GO:0009086,GO:0009987,GO:0016053,GO:0016740,GO:0016769,GO:0017144,GO:0018065,GO:0018193,GO:0018205,GO:0018272,GO:0018352,GO:0019538,GO:0019752,GO:0019842,GO:…	K00826-ko00270 Cysteine and methionine metabolism;ko00280 Valine, leucine and isoleucine degradation;ko00290 Valine, leucine and isoleucine biosynthesis;ko00770 Pantothenate and CoA biosynthesis;ko00966 Glucosinolate biosynthesis	COG0115-Branched-chain amino acid aminotransferase/4-amino-4-deoxychorismate lyase[EH]
FOB87_RS15605	NZ_CP054795[-]3252325-3253422	415	57.26	104.56	683	82.6	140.48	268	31.03	58.3	400	65.45	115.48	369	50.58	93.27	439	41.59	82.62	3204	550.81	700.07	2876	469.83	667.42	3705	545.58	700.01	3652	562.8	712.39	3137	395.82	553.14	3113	452.76	572.63	gcvT	glycine cleavage system aminomethyltransferase GcvT	GO:0005575,GO:0005618,GO:0005623,GO:0008150,GO:0030312,GO:0040007,GO:0044464,GO:0071944	K00605-ko00630 Glyoxylate and dicarboxylate metabolism;ko00260 Glycine, serine and threonine metabolism;ko00785 Lipoic acid metabolism;ko00670 One carbon pool by folate	COG0404-Glycine cleavage system T protein (aminomethyltransferase)[E]
FOB87_RS27200	NZ_CP054795[+]5645429-5646337	2	0.33	0.61	2	0.29	0.5	4	0.56	1.05	0	0.0	0.0	4	0.66	1.22	6	0.68	1.36	1	0.2	0.26	5	0.99	1.4	6	1.07	1.37	3	0.56	0.71	2	0.31	0.43	3	0.53	0.67	FOB87_RS27200	MBL fold metallo-hydrolase	-	-	-
FOB87_RS05010	NZ_CP054795[-]1045234-1046016	16	3.09	5.65	25	4.24	7.21	16	2.6	4.88	17	3.9	6.88	12	2.3	4.25	25	3.32	6.6	396	95.46	121.33	337	77.2	109.67	433	89.41	114.72	405	87.53	110.79	356	62.99	88.03	351	71.59	90.54	hisN	histidinol-phosphatase	GO:0000105,GO:0003674,GO:0003824,GO:0004401,GO:0005575,GO:0005622,GO:0005623,GO:0005737,GO:0005829,GO:0005886,GO:0006082,GO:0006520,GO:0006547,GO:0006725,GO:0006790,GO:0006793,GO:0006796,GO:0006807,GO:0008150,GO:0008152,GO:0008652,GO:0008934,GO:0009058,GO:0009987,GO:0010125,GO:0010126,GO:0016020,GO:0016053,GO:0016137,GO:0016138,GO:0016311,GO:0016787,GO:0016788,GO:0016791,GO:0018130,GO:0019438,GO:…	K05602-ko00340 Histidine metabolism	COG0483-Archaeal fructose-1,6-bisphosphatase and related enzymes of inositol monophosphatase family[G]
FOB87_RS25805	NZ_CP054795[+]5352724-5353185	2	0.66	1.2	4	1.15	1.96	1	0.28	0.52	1	0.39	0.69	1	0.33	0.6	2	0.45	0.89	23	9.39	11.94	7	2.72	3.86	20	7.0	8.98	15	5.49	6.95	9	2.7	3.77	29	10.03	12.68	furA1	fur family transcriptional regulator FurA1	-	-	COG0735-Fe2+/Zn2+ uptake regulation proteins[P]
FOB87_RS25800	NZ_CP054795[+]5351277-5352659	58	6.35	11.6	118	11.33	19.27	15	1.38	2.59	35	4.55	8.02	21	2.28	4.21	29	2.18	4.33	1334	182.07	231.41	766	99.35	141.13	1414	165.31	212.1	1229	150.36	190.33	997	99.87	139.57	1596	184.29	233.08	FOB87_RS25800	FAD-binding oxidoreductase	GO:0000271,GO:0005575,GO:0005623,GO:0005886,GO:0005975,GO:0005976,GO:0008150,GO:0008152,GO:0009058,GO:0009059,GO:0009987,GO:0010383,GO:0016020,GO:0016051,GO:0031221,GO:0033692,GO:0034637,GO:0034645,GO:0035884,GO:0040007,GO:0042546,GO:0043170,GO:0044036,GO:0044038,GO:0044085,GO:0044237,GO:0044238,GO:0044249,GO:0044260,GO:0044262,GO:0044264,GO:0044464,GO:0070589,GO:0070592,GO:0071554,GO:0071704,GO:…	-	COG0277-FAD/FMN-containing dehydrogenases[C]
FOB87_RS31425	NZ_CP054795[+]6589337-6589936	81	20.45	37.35	81	17.93	30.49	81	17.17	32.25	0	0.0	0.0	0	0.0	0.0	0	0.0	0.0	417	131.19	166.74	259	77.43	109.99	591	159.26	204.34	0	0.0	0.0	0	0.0	0.0	0	0.0	0.0	FOB87_RS31425	VOC family protein	-	-	COG0346-Lactoylglutathione lyase and related lyases[E]
FOB87_RS16265	NZ_CP054795[-]3393002-3393496	2	0.61	1.12	1	0.27	0.46	1	0.26	0.48	3	1.09	1.92	0	0.0	0.0	1	0.21	0.42	1	0.38	0.48	4	1.45	2.06	2	0.65	0.84	3	1.03	1.3	3	0.84	1.17	1	0.32	0.41	msrB	peptide-methionine (R)-S-oxide reductase MsrB	-	-	COG0229-Conserved domain frequently associated with peptide methionine sulfoxide reductase[O]
FOB87_RS16260	NZ_CP054795[-]3392436-3393005	3	0.8	1.46	4	0.93	1.58	6	1.34	2.51	2	0.63	1.11	0	0.0	0.0	1	0.18	0.36	4	1.32	1.68	2	0.63	0.89	2	0.57	0.73	2	0.59	0.75	4	0.97	1.36	7	1.96	2.48	msrA	peptide-methionine (S)-S-oxide reductase MsrA	-	-	COG0225-Peptide methionine sulfoxide reductase[O]
FOB87_RS31420	NZ_CP054795[-]6588593-6589222	35	8.42	15.37	24	5.06	8.6	36	7.27	13.65	307	87.55	154.47	326	77.89	143.62	194	32.04	63.64	30	8.99	11.42	15	4.27	6.07	40	10.26	13.17	317	85.14	107.77	495	108.85	152.12	295	74.77	94.57	FOB87_RS31420	TetR/AcrR family transcriptional regulator	-	-	-
FOB87_RS22465	NZ_CP054795[+]4697977-4699437	106	10.99	20.07	314	28.54	48.54	52	4.52	8.5	64	7.87	13.89	77	7.93	14.63	65	4.63	9.19	4231	546.64	694.78	2726	334.68	475.43	4237	468.91	601.63	4719	546.54	691.81	5811	551.04	770.06	3619	395.57	500.3	FOB87_RS22465	transglycosylase family protein	GO:0005575,GO:0005576,GO:0008150,GO:0009892,GO:0010468,GO:0010605,GO:0010629,GO:0019222,GO:0040008,GO:0040009,GO:0040010,GO:0045927,GO:0048518,GO:0048519,GO:0050789,GO:0060255,GO:0065007	-	-
FOB87_RS22460	NZ_CP054795[+]4697277-4697543	74	41.99	76.67	63	31.33	53.29	61	29.05	54.57	55	37.01	65.3	90	50.74	93.56	147	57.27	113.78	281	198.66	252.49	255	171.31	243.36	283	171.37	219.88	241	152.73	193.33	299	155.15	216.81	191	114.24	144.48	FOB87_RS22460	MoaD/ThiS family protein	-	K03636-ko04122 Sulfur relay system	-
FOB87_RS33685	NZ_CP054795[-]3590248-3590538	8	4.17	7.61	20	9.13	15.52	2	0.87	1.64	11	6.79	11.98	8	4.14	7.63	34	12.16	24.15	149	96.65	122.84	120	73.97	105.08	214	118.9	152.56	189	109.9	139.11	147	69.98	97.8	117	64.21	81.21	FOB87_RS33685	transposase	-	-	-
FOB87_RS11965	NZ_CP054795[+]2463221-2463874	11	2.55	4.65	9	1.83	3.11	19	3.69	6.94	12	3.3	5.82	15	3.45	6.37	3	0.48	0.95	7	2.02	2.57	6	1.65	2.34	14	3.46	4.44	18	4.65	5.89	19	4.02	5.62	35	8.55	10.81	FOB87_RS11965	MBL fold metallo-hydrolase	-	-	-
FOB87_RS11960	NZ_CP054795[+]2462232-2463149	37	6.11	11.15	72	10.41	17.71	42	5.82	10.93	30	5.87	10.36	48	7.87	14.51	95	10.77	21.39	350	71.97	91.47	366	71.51	101.59	442	77.85	99.88	383	70.6	89.36	440	66.41	92.8	628	109.25	138.17	FOB87_RS11960	alpha/beta hydrolase	-	-	COG1647-Esterase/lipase[R]
FOB87_RS33680	NZ_CP054795[+]3584783-3584914	1	1.15	2.1	2	2.01	3.42	0	0.0	0.0	0	0.0	0.0	1	1.14	2.1	1	0.79	1.57	5	7.15	9.09	0	0.0	0.0	7	8.57	11.0	5	6.41	8.11	5	5.25	7.33	4	4.84	6.12	FOB87_RS33680	recombinase RecB	-	-	-
FOB87_RS17725	NZ_CP054795[+]3721165-3722898	1	0.09	0.16	3	0.23	0.39	4	0.29	0.55	0	0.0	0.0	6	0.52	0.96	6	0.36	0.72	134	14.59	18.54	67	6.93	9.85	170	15.85	20.34	157	15.32	19.39	93	7.43	10.38	347	31.96	40.42	FOB87_RS17725	AMP-binding protein	-	-	COG0318-Acyl-CoA synthetases (AMP-forming)/AMP-acid ligases II[IQ]
FOB87_RS01895	NZ_CP054795[-]414254-415828	1	0.1	0.18	7	0.59	1.0	3	0.24	0.45	3	0.34	0.6	2	0.19	0.35	0	0.0	0.0	4	0.48	0.61	6	0.68	0.97	5	0.51	0.66	10	1.07	1.36	2	0.18	0.25	13	1.32	1.67	FOB87_RS01895	MFS transporter	-	-	-
FOB87_RS01890	NZ_CP054795[+]412852-414267	24	2.57	4.69	49	4.59	7.81	13	1.17	2.19	35	4.44	7.84	18	1.91	3.53	40	2.94	5.84	315	41.99	53.37	236	29.9	42.47	298	34.03	43.66	252	30.12	38.12	249	24.37	34.05	265	29.89	37.8	mftG	mycofactocin system GMC family oxidoreductase MftG	-	-	COG2303-Choline dehydrogenase and related flavoproteins[E]
FOB87_RS19960	NZ_CP054795[+]4189473-4190033	14	3.78	6.9	31	7.34	12.48	17	3.85	7.24	16	5.12	9.04	21	5.63	10.39	24	4.45	8.84	10	3.37	4.28	8	2.56	3.63	6	1.73	2.22	16	4.83	6.11	14	3.46	4.83	10	2.85	3.6	FOB87_RS19960	DoxX family protein	-	-	-
FOB87_RS13030	NZ_CP054795[-]2695396-2696082	77	16.98	31.01	90	17.4	29.59	78	14.44	27.12	76	19.88	35.07	65	14.24	26.26	105	15.9	31.58	670	184.09	233.98	555	144.91	205.85	647	152.27	195.37	605	149.01	188.62	659	132.9	185.72	588	136.68	172.87	cmk	(d)CMP kinase	GO:0003674,GO:0003824,GO:0004127,GO:0004592,GO:0005575,GO:0005622,GO:0005623,GO:0005737,GO:0005829,GO:0006082,GO:0006139,GO:0006520,GO:0006573,GO:0006575,GO:0006725,GO:0006732,GO:0006753,GO:0006766,GO:0006767,GO:0006793,GO:0006796,GO:0006807,GO:0008150,GO:0008152,GO:0009058,GO:0009081,GO:0009108,GO:0009110,GO:0009117,GO:0009123,GO:0009165,GO:0009987,GO:0015939,GO:0015940,GO:0016053,GO:0016301,GO:…	K00945-ko00240 Pyrimidine metabolism	COG0283-Cytidylate kinase[F]
FOB87_RS29000	NZ_CP054795[-]6035242-6036684	78	8.19	14.95	138	12.7	21.6	83	7.31	13.74	73	9.09	16.04	88	9.18	16.93	42	3.03	6.01	1161	151.87	193.03	812	100.94	143.39	1538	172.33	221.11	1588	186.21	235.71	1219	117.03	163.55	1941	214.81	271.68	pntB	Re/Si-specific NAD(P)(+) transhydrogenase subunit beta	-	K00325-ko00760 Nicotinate and nicotinamide metabolism	COG1282-NAD/NADP transhydrogenase beta subunit[C]
FOB87_RS13520	NZ_CP054795[-]2799979-2802705	198	11.0	20.09	273	13.29	22.61	148	6.9	12.96	184	12.12	21.39	237	13.08	24.12	212	8.09	16.07	3622	250.71	318.65	2921	192.14	272.94	4217	250.03	320.8	4349	269.85	341.58	3888	197.52	276.03	3820	223.71	282.93	polA	DNA polymerase I	-	K02335-ko03030 DNA replication;ko03410 Base excision repair;ko03420 Nucleotide excision repair;ko03440 Homologous recombination	COG0749-DNA polymerase I - 3'-5' exonuclease and polymerase domains[L]
FOB87_RS29005	NZ_CP054795[-]6036703-6038244	20	1.97	3.59	65	5.6	9.52	21	1.73	3.25	29	3.38	5.96	28	2.73	5.04	33	2.22	4.42	355	43.45	55.23	278	32.34	45.94	427	44.78	57.45	419	45.98	58.2	326	29.29	40.93	654	67.73	85.66	FOB87_RS29005	Re/Si-specific NAD(P)(+) transhydrogenase subunit alpha	-	K00324-ko00760 Nicotinate and nicotinamide metabolism	COG3288-NAD/NADP transhydrogenase alpha subunit[C]
FOB87_RS13525	NZ_CP054795[-]2802716-2803621	9	1.51	2.75	9	1.32	2.24	5	0.7	1.32	12	2.38	4.2	8	1.33	2.45	30	3.44	6.84	23	4.79	6.09	15	2.97	4.22	27	4.82	6.18	14	2.61	3.31	15	2.3	3.21	18	3.17	4.01	FOB87_RS13525	LysR substrate-binding domain-containing protein	-	-	COG0583-Transcriptional regulator[K]
FOB87_RS02465	NZ_CP054795[-]520251-520949	17	3.69	6.73	18	3.42	5.82	21	3.82	7.18	21	5.4	9.52	21	4.52	8.34	45	6.69	13.3	25	6.75	8.58	28	7.19	10.21	28	6.48	8.31	25	6.05	7.66	33	6.54	9.14	46	10.51	13.29	FOB87_RS02465	(2Fe-2S)-binding protein	-	-	COG4114-Uncharacterized Fe-S protein[R]
FOB87_RS11010	NZ_CP054795[+]2284229-2285404	6	0.77	1.41	8	0.91	1.54	11	1.19	2.23	7	1.07	1.89	5	0.64	1.18	9	0.8	1.58	17	2.73	3.47	20	3.05	4.33	18	2.48	3.18	19	2.73	3.46	15	1.77	2.47	21	2.85	3.61	FOB87_RS11010	MFS transporter	-	-	COG2814-Arabinose efflux permease[G]
FOB87_RS02120	NZ_CP054795[-]451030-451956	146	23.86	43.57	196	28.08	47.75	117	16.05	30.15	93	18.02	31.8	147	23.87	44.01	129	14.48	28.76	755	153.74	195.4	782	151.32	214.95	980	170.93	219.31	788	143.84	182.07	1008	150.64	210.52	474	81.65	103.27	FOB87_RS02120	LLM class flavin-dependent oxidoreductase	-	-	COG2141-Coenzyme F420-dependent N5,N10-methylene tetrahydromethanopterin reductase and related flavin-dependent oxidoreductases[C]
FOB87_RS07335	NZ_CP054795[+]1532994-1533962	4	0.62	1.14	6	0.82	1.4	1	0.13	0.25	6	1.11	1.96	3	0.47	0.86	6	0.64	1.28	2	0.39	0.5	4	0.74	1.05	4	0.67	0.86	5	0.88	1.11	3	0.43	0.6	2	0.33	0.42	FOB87_RS07335	zinc-binding dehydrogenase	-	-	COG1064-Zn-dependent alcohol dehydrogenases[R]
FOB87_RS02125	NZ_CP054795[+]452129-453913	989	83.94	153.27	464	34.52	58.7	1072	76.36	143.45	513	51.63	91.1	914	77.07	142.12	963	56.12	111.49	2824	298.63	379.56	2736	274.94	390.56	3539	320.57	411.3	2846	269.79	341.5	3648	283.14	395.68	1675	149.86	189.53	sppA	signal peptide peptidase SppA	-	-	COG0616-Periplasmic serine proteases (ClpP class)[OU]
FOB87_RS07330	NZ_CP054795[+]1531742-1532992	6	0.73	1.33	11	1.17	1.99	3	0.3	0.57	7	1.0	1.77	6	0.72	1.33	4	0.33	0.66	14	2.11	2.68	11	1.58	2.24	20	2.59	3.32	18	2.43	3.08	16	1.77	2.48	26	3.32	4.2	FOB87_RS07330	cytochrome P450	-	-	COG2124-Cytochrome P450[Q]
FOB87_RS30085	NZ_CP054795[-]6268331-6269518	159	20.27	37.02	169	18.89	32.13	105	11.24	21.11	122	18.45	32.55	115	14.57	26.87	284	24.87	49.4	11	1.75	2.22	4	0.61	0.86	6	0.82	1.05	11	1.56	1.98	7	0.82	1.14	55	7.39	9.35	FOB87_RS30085	LuxR C-terminal-related transcriptional regulator	-	-	COG2197-Response regulator containing a CheY-like receiver domain and an HTH DNA-binding domain[TK]
FOB87_RS30080	NZ_CP054795[+]6267839-6268330	17	5.24	9.56	11	2.97	5.05	40	10.34	19.42	10	3.65	6.44	17	5.2	9.59	34	7.19	14.28	14	5.37	6.83	14	5.1	7.25	10	3.29	4.22	14	4.81	6.09	11	3.1	4.33	9	2.92	3.69	FOB87_RS30080	flavin reductase family protein	-	-	COG1853-Conserved protein/domain typically associated with flavoprotein oxygenases, DIM6/NTAB family[R]
FOB87_RS02460	NZ_CP054795[+]519837-520235	58	22.02	40.21	170	56.58	96.22	122	38.88	73.04	96	43.23	76.27	108	40.74	75.13	109	28.42	56.45	37	17.51	22.25	25	11.24	15.97	21	8.51	10.92	65	27.56	34.89	38	13.2	18.44	124	49.63	62.77	FOB87_RS02460	heme-binding protein	-	-	COG3193-Uncharacterized protein, possibly involved in utilization of glycolate and propanediol[R]
FOB87_RS01470	NZ_CP054795[+]322106-322615	17	5.05	9.22	62	16.14	27.45	18	4.49	8.43	18	6.34	11.19	16	4.72	8.71	11	2.25	4.46	784	290.17	368.81	639	224.74	319.26	780	247.29	317.28	930	308.56	390.57	979	265.95	371.65	1745	546.41	691.07	hadC	(3R)-hydroxyacyl-ACP dehydratase subunit HadC	GO:0001676,GO:0003674,GO:0003824,GO:0005575,GO:0005623,GO:0005886,GO:0006082,GO:0006629,GO:0006631,GO:0006633,GO:0008150,GO:0008152,GO:0008610,GO:0009058,GO:0009987,GO:0016020,GO:0016053,GO:0016829,GO:0016835,GO:0016836,GO:0019171,GO:0019752,GO:0030497,GO:0032787,GO:0042759,GO:0043436,GO:0044237,GO:0044238,GO:0044249,GO:0044255,GO:0044281,GO:0044283,GO:0044464,GO:0046394,GO:0071704,GO:0071944,GO:…	-	-
FOB87_RS01475	NZ_CP054795[+]322788-322860	0	0.0	0.0	0	0.0	0.0	0	0.0	0.0	0	0.0	0.0	1	2.06	3.8	0	0.0	0.0	0	0.0	0.0	2	4.91	6.98	3	6.65	8.53	0	0.0	0.0	2	3.79	5.3	2	4.37	5.53	FOB87_RS01475	tRNA-Trp	-	-	-
FOB87_RS32795	NZ_CP054795[+]6880400-6880999	17	4.29	7.84	32	7.08	12.04	9	1.91	3.58	37	11.08	19.55	22	5.52	10.18	9	1.56	3.1	279	87.77	111.56	191	57.1	81.11	282	75.99	97.5	330	93.06	117.8	250	57.73	80.67	164	43.65	55.21	FOB87_RS32795	HD domain-containing protein	-	-	-
FOB87_RS32025	NZ_CP054795[-]6720447-6721649	12	1.51	2.76	23	2.54	4.32	13	1.37	2.58	13	1.94	3.43	7	0.87	1.61	20	1.73	3.44	90	14.12	17.95	55	8.2	11.65	106	14.25	18.28	104	14.63	18.52	76	8.75	12.23	96	12.75	16.12	FOB87_RS32025	macrolide family glycosyltransferase	-	-	COG1819-Glycosyl transferases, related to UDP-glucuronosyltransferase[GC]
FOB87_RS32790	NZ_CP054795[+]6878802-6880331	1163	115.16	210.28	674	58.49	99.48	1307	108.61	204.05	762	89.48	157.87	1390	136.74	252.15	1560	106.07	210.71	188	23.19	29.48	158	18.52	26.31	222	23.46	30.1	190	21.01	26.6	223	20.19	28.22	511	53.34	67.46	FOB87_RS32790	aldehyde dehydrogenase family protein	-	-	COG1012-NAD-dependent aldehyde dehydrogenases[C]
FOB87_RS32020	NZ_CP054795[-]6719709-6720377	5	1.13	2.07	16	3.18	5.4	1	0.19	0.36	5	1.34	2.37	2	0.45	0.83	3	0.47	0.93	88	24.83	31.56	47	12.6	17.9	82	19.82	25.43	65	16.44	20.81	74	15.33	21.42	69	16.47	20.83	FOB87_RS32020	GAP family protein	-	-	-
FOB87_RS16100	NZ_CP054795[+]3359642-3360655	105	15.69	28.65	186	24.36	41.43	89	11.16	20.97	129	22.86	40.33	85	12.62	23.27	41	4.21	8.36	303	56.4	71.69	211	37.32	53.02	369	58.84	75.49	335	55.9	70.76	358	48.91	68.35	485	76.38	96.6	FOB87_RS16100	acetamidase/formamidase family protein	-	-	COG2421-Predicted acetamidase/formamidase[C]
FOB87_RS25115	NZ_CP054795[-]5219262-5220755	40	4.06	7.41	48	4.27	7.26	279	23.75	44.61	114	13.71	24.19	165	16.62	30.65	90	6.27	12.45	126	15.92	20.23	29	3.48	4.95	153	16.56	21.25	282	31.94	40.43	61	5.65	7.9	638	68.2	86.25	FOB87_RS25115	VWA domain-containing protein	-	-	COG3552-Protein containing von Willebrand factor type A (vWA) domain[R]
FOB87_RS25110	NZ_CP054795[-]5217926-5219092	276	35.83	65.43	414	47.11	80.12	720	78.44	147.37	330	50.81	89.64	645	83.19	153.4	349	31.11	61.8	53	8.58	10.9	53	8.14	11.57	86	11.92	15.29	70	10.15	12.85	51	6.05	8.46	169	23.13	29.25	FOB87_RS25110	iron-containing alcohol dehydrogenase	-	-	COG1454-Alcohol dehydrogenase, class IV[C]
FOB87_RS30335	NZ_CP054795[+]6327877-6328296	105	37.88	69.16	385	121.72	207.01	50	15.14	28.44	118	50.48	89.06	49	17.56	32.38	41	10.15	20.17	467	209.88	266.76	166	70.9	100.71	503	193.64	248.45	434	174.85	221.32	263	86.76	121.24	617	234.6	296.71	FOB87_RS30335	MmpS family protein	-	-	-
FOB87_RS30330	NZ_CP054795[+]6326883-6327164	1	0.54	0.98	0	0.0	0.0	2	0.9	1.69	2	1.28	2.25	1	0.53	0.98	1	0.37	0.73	4	2.68	3.4	1	0.63	0.9	5	2.87	3.68	9	5.4	6.84	4	1.97	2.75	5	2.83	3.58	FOB87_RS30330	nitrile hydratase accessory protein	-	-	-
FOB87_RS13465	NZ_CP054795[+]2788688-2790067	23	2.52	4.61	29	2.79	4.75	26	2.4	4.5	26	3.38	5.97	11	1.2	2.21	20	1.51	3.0	72	9.85	12.52	59	7.67	10.89	100	11.71	15.03	81	9.93	12.57	77	7.73	10.8	82	9.49	12.0	FOB87_RS13465	glutamine synthetase family protein	-	K01915-ko00630 Glyoxylate and dicarboxylate metabolism;ko00910 Nitrogen metabolism;ko00250 Alanine, aspartate and glutamate metabolism;ko00220 Arginine biosynthesis;ko02020 Two-component system;ko04217 Necroptosis;ko04724 Glutamatergic synapse;ko04727 GABAergic synapse	COG0174-Glutamine synthetase[E]
FOB87_RS12270	NZ_CP054795[+]2523430-2524005	0	0.0	0.0	0	0.0	0.0	0	0.0	0.0	0	0.0	0.0	1	0.26	0.48	1	0.18	0.36	32	10.49	13.33	13	4.05	5.75	33	9.27	11.89	27	7.93	10.04	25	6.01	8.4	17	4.71	5.96	FOB87_RS12270	TetR/AcrR family transcriptional regulator	-	-	-
FOB87_RS12275	NZ_CP054795[+]2524041-2525174	2	0.27	0.49	6	0.7	1.19	3	0.34	0.63	4	0.63	1.12	2	0.27	0.49	3	0.28	0.55	102	16.98	21.58	69	10.91	15.5	113	16.11	20.67	97	14.47	18.32	83	10.14	14.17	54	7.61	9.62	FOB87_RS12275	membrane protein	-	-	-
FOB87_RS24190	NZ_CP054795[+]5033537-5034196	36	8.26	15.09	68	13.68	23.27	36	6.94	13.03	37	10.07	17.77	32	7.3	13.46	57	8.99	17.85	422	120.69	153.4	322	87.52	124.32	433	106.08	136.1	393	100.76	127.54	339	71.16	99.44	344	83.23	105.27	bluB	5,6-dimethylbenzimidazole synthase	-	K04719-ko00740 Riboflavin metabolism	COG0778-Nitroreductase[C]
FOB87_RS32240	NZ_CP054795[+]6762605-6763114	43	12.77	23.32	39	10.15	17.27	46	11.47	21.54	20	7.04	12.43	32	9.44	17.41	42	8.57	17.02	143	52.93	67.27	73	25.67	36.47	137	43.44	55.73	134	44.46	56.28	62	16.84	23.54	102	31.94	40.39	FOB87_RS32240	GNAT family N-acetyltransferase	-	-	-
FOB87_RS21960	NZ_CP054795[+]4596803-4597558	0	0.0	0.0	0	0.0	0.0	0	0.0	0.0	0	0.0	0.0	4	0.8	1.47	6	0.83	1.64	4	1.0	1.27	1	0.24	0.34	4	0.86	1.1	2	0.45	0.57	0	0.0	0.0	7	1.48	1.87	FOB87_RS21960	SDR family oxidoreductase	-	-	COG1028-Dehydrogenases with different specificities (related to short-chain alcohol dehydrogenases)[IQR]
FOB87_RS24195	NZ_CP054795[+]5034220-5035005	479	92.33	168.59	276	46.63	79.3	588	95.12	178.7	313	71.54	126.23	514	98.43	181.5	780	103.23	205.08	493	118.4	150.48	518	118.22	167.93	549	112.93	144.9	546	117.54	148.78	637	112.28	156.91	450	91.43	115.63	FOB87_RS24195	5-oxoprolinase subunit PxpA	-	-	COG1540-Uncharacterized proteins, homologs of lactam utilization protein B[R]
FOB87_RS24445	NZ_CP054795[-]5078844-5081156	898	58.82	107.4	1162	66.71	113.45	661	36.33	68.26	812	63.07	111.28	845	54.99	101.4	860	38.68	76.84	5570	454.56	577.74	4265	330.75	469.85	5832	407.68	523.07	5942	434.69	550.23	5653	338.6	473.18	5850	403.9	510.83	ftsH	ATP-dependent zinc metalloprotease FtsH	GO:0003674,GO:0003824,GO:0004176,GO:0005575,GO:0005622,GO:0005623,GO:0005737,GO:0005829,GO:0005886,GO:0006508,GO:0006807,GO:0006950,GO:0006979,GO:0008150,GO:0008152,GO:0008233,GO:0008237,GO:0009056,GO:0009057,GO:0010468,GO:0016020,GO:0016462,GO:0016787,GO:0016817,GO:0016818,GO:0016887,GO:0017111,GO:0019222,GO:0019538,GO:0030163,GO:0040007,GO:0042623,GO:0043170,GO:0044238,GO:0044424,GO:0044444,GO:…	-	COG0465-ATP-dependent Zn proteases[O]
FOB87_RS32245	NZ_CP054795[+]6763111-6764208	41	5.66	10.33	81	9.8	16.66	61	7.06	13.27	48	7.86	13.86	67	9.19	16.94	40	3.79	7.53	194	33.35	42.39	80	13.07	18.57	180	26.51	34.01	218	33.59	42.52	97	12.24	17.1	184	26.76	33.85	FOB87_RS32245	LLM class flavin-dependent oxidoreductase	-	-	COG2141-Coenzyme F420-dependent N5,N10-methylene tetrahydromethanopterin reductase and related flavin-dependent oxidoreductases[C]
FOB87_RS17355	NZ_CP054795[+]3633532-3634443	4	0.66	1.21	13	1.89	3.22	4	0.56	1.05	6	1.18	2.09	2	0.33	0.61	15	1.71	3.4	16	3.31	4.21	12	2.36	3.35	18	3.19	4.09	18	3.34	4.23	25	3.8	5.31	19	3.33	4.21	FOB87_RS17355	AraC family transcriptional regulator	-	-	COG2207-AraC-type DNA-binding domain-containing proteins[K]
FOB87_RS17605	NZ_CP054795[-]3688933-3689787	844	149.55	273.08	800	124.25	211.31	1152	171.31	321.84	659	138.47	244.32	998	175.69	323.97	1530	186.16	369.81	285	62.92	79.97	717	150.42	213.68	226	42.74	54.84	374	74.02	93.69	972	157.5	220.1	198	36.98	46.77	FOB87_RS17605	alpha/beta hydrolase	-	-	-
FOB87_RS17350	NZ_CP054795[-]3632305-3633390	71	9.91	18.09	49	5.99	10.19	109	12.76	23.97	55	9.1	16.05	75	10.4	19.17	52	4.98	9.9	10	1.74	2.21	20	3.3	4.69	18	2.68	3.44	13	2.02	2.56	38	4.84	6.77	14	2.06	2.6	FOB87_RS17350	aldo/keto reductase	-	-	COG0667-Predicted oxidoreductases (related to aryl-alcohol dehydrogenases)[C]
FOB87_RS17600	NZ_CP054795[+]3688760-3688832	0	0.0	0.0	0	0.0	0.0	0	0.0	0.0	0	0.0	0.0	0	0.0	0.0	0	0.0	0.0	0	0.0	0.0	0	0.0	0.0	0	0.0	0.0	0	0.0	0.0	0	0.0	0.0	0	0.0	0.0	FOB87_RS17600	tRNA-Arg	-	-	-
FOB87_RS02785	NZ_CP054795[+]586497-587288	0	0.0	0.0	1	0.17	0.29	2	0.32	0.6	0	0.0	0.0	0	0.0	0.0	2	0.26	0.52	6	1.43	1.82	11	2.49	3.54	16	3.27	4.19	12	2.57	3.25	6	1.05	1.47	11	2.22	2.81	FOB87_RS02785	amino acid ABC transporter permease	-	-	COG0765-ABC-type amino acid transport system, permease component[E]
FOB87_RS28750	NZ_CP054795[+]5982181-5983620	265	27.88	50.91	819	75.52	128.44	268	23.67	44.46	336	41.92	73.96	240	25.09	46.26	218	15.75	31.29	629	82.46	104.8	705	87.82	124.75	796	89.38	114.68	892	104.82	132.68	1187	114.2	159.59	1116	123.76	156.53	eccB	type VII secretion protein EccB	GO:0005575,GO:0005576,GO:0005618,GO:0005623,GO:0008150,GO:0009605,GO:0009607,GO:0030312,GO:0035821,GO:0043207,GO:0044003,GO:0044403,GO:0044419,GO:0044464,GO:0050896,GO:0051701,GO:0051704,GO:0051707,GO:0051817,GO:0052031,GO:0052173,GO:0052200,GO:0052255,GO:0052552,GO:0052553,GO:0052564,GO:0052572,GO:0071944,GO:0075136	-	-
FOB87_RS02780	NZ_CP054795[+]585629-586486	0	0.0	0.0	0	0.0	0.0	0	0.0	0.0	1	0.21	0.37	0	0.0	0.0	0	0.0	0.0	15	3.3	4.19	13	2.72	3.86	17	3.2	4.11	18	3.55	4.49	12	1.94	2.71	18	3.35	4.24	FOB87_RS02780	ABC transporter substrate-binding protein	-	-	COG0834-ABC-type amino acid transport/signal transduction systems, periplasmic component/domain[ET]
FOB87_RS28755	NZ_CP054795[+]5983620-5985848	411	27.94	51.01	1430	85.19	144.88	351	20.02	37.61	498	40.14	70.82	345	23.3	42.96	291	13.58	26.98	1166	98.74	125.5	1221	98.26	139.58	1366	99.08	127.13	1476	112.05	141.83	2076	129.03	180.32	1919	137.48	173.88	eccCa	type VII secretion protein EccCa	GO:0002790,GO:0005575,GO:0005618,GO:0005623,GO:0005886,GO:0006810,GO:0008104,GO:0008150,GO:0009306,GO:0009405,GO:0009605,GO:0009607,GO:0009987,GO:0015031,GO:0015833,GO:0016020,GO:0020012,GO:0030312,GO:0030682,GO:0032940,GO:0033036,GO:0040007,GO:0042783,GO:0042886,GO:0043207,GO:0044110,GO:0044116,GO:0044117,GO:0044315,GO:0044403,GO:0044413,GO:0044415,GO:0044419,GO:0044464,GO:0045184,GO:0046903,GO:…	-	COG1674-DNA segregation ATPase FtsK/SpoIIIE and related proteins[D]
FOB87_RS20565	NZ_CP054795[+]4308162-4308854	14	3.06	5.59	30	5.75	9.78	16	2.93	5.51	26	6.74	11.89	28	6.08	11.21	42	6.3	12.52	66	17.98	22.85	25	6.47	9.19	56	13.06	16.76	59	14.41	18.24	65	13.0	18.16	57	13.13	16.61	FOB87_RS20565	response regulator	-	-	COG4565-Response regulator of citrate/malate metabolism[KT]
FOB87_RS20560	NZ_CP054795[+]4306582-4308165	141	13.48	24.62	316	26.49	45.05	103	8.27	15.53	194	22.0	38.82	127	12.07	22.25	142	9.33	18.53	187	22.28	28.32	180	20.39	28.96	243	24.81	31.83	225	24.03	30.42	204	17.84	24.93	230	23.19	29.33	FOB87_RS20560	sensor histidine kinase	-	-	COG3290-Signal transduction histidine kinase regulating citrate/malate metabolism[T]
FOB87_RS26970	NZ_CP054795[+]5595100-5595450	138	59.56	108.76	299	113.12	192.38	174	63.03	118.41	252	128.99	227.58	250	107.2	197.68	260	77.06	153.08	551	296.31	376.61	653	333.71	474.05	656	302.19	387.72	739	356.26	450.95	695	274.32	383.35	434	197.46	249.73	FOB87_RS26970	VOC family protein	-	-	-
FOB87_RS09665	NZ_CP054795[-]1997057-1997632	51	13.41	24.49	305	70.31	119.58	31	6.85	12.86	81	25.27	44.58	43	11.24	20.72	42	7.59	15.07	706	231.36	294.06	410	127.68	181.37	658	184.71	236.99	686	201.53	255.09	607	146.0	204.03	925	256.46	324.35	FOB87_RS09665	B-4DMT family transporter	-	-	-
FOB87_RS26975	NZ_CP054795[-]5595440-5596339	5	0.84	1.54	8	1.18	2.01	8	1.13	2.12	4	0.8	1.41	6	1.0	1.85	13	1.51	2.99	26	5.45	6.93	16	3.19	4.53	42	7.54	9.68	37	6.96	8.81	16	2.46	3.44	44	7.8	9.87	mdcH	malonate decarboxylase subunit epsilon	-	-	COG0331-(acyl-carrier-protein) S-malonyltransferase[I]
FOB87_RS09660	NZ_CP054795[+]1995931-1997010	90	12.62	23.05	119	14.63	24.88	43	5.06	9.51	85	14.14	24.95	68	9.48	17.48	105	10.11	20.09	946	165.34	210.15	658	109.28	155.24	829	124.11	159.24	876	137.25	173.73	771	98.9	138.21	1183	174.93	221.24	aroB	3-dehydroquinate synthase	GO:0003674,GO:0003824,GO:0003856,GO:0005488,GO:0005507,GO:0005575,GO:0005618,GO:0005622,GO:0005623,GO:0005737,GO:0005829,GO:0005886,GO:0006082,GO:0006520,GO:0006725,GO:0006807,GO:0008150,GO:0008152,GO:0008270,GO:0008652,GO:0009058,GO:0009072,GO:0009073,GO:0009423,GO:0009987,GO:0016020,GO:0016053,GO:0016829,GO:0016835,GO:0016838,GO:0019438,GO:0019752,GO:0030312,GO:0040007,GO:0043167,GO:0043169,GO:…	K01735-ko00400 Phenylalanine, tyrosine and tryptophan biosynthesis	COG0337-3-dehydroquinate synthetase[E]
FOB87_RS10950	NZ_CP054795[+]2272307-2273191	9	1.54	2.81	11	1.65	2.81	8	1.15	2.16	10	2.03	3.58	10	1.7	3.14	8	0.94	1.87	70	14.93	18.98	50	10.14	14.4	100	18.27	23.44	74	14.15	17.91	50	7.83	10.94	91	16.42	20.77	FOB87_RS10950	SDR family NAD(P)-dependent oxidoreductase	-	-	COG4221-Short-chain alcohol dehydrogenase of unknown specificity[R]
FOB87_RS10955	NZ_CP054795[+]2273252-2274730	64	6.56	11.97	67	6.02	10.23	55	4.73	8.88	38	4.61	8.14	72	7.33	13.51	53	3.73	7.41	153	19.53	24.82	153	18.56	26.36	147	16.07	20.62	135	15.44	19.55	199	18.64	26.05	159	17.17	21.71	FOB87_RS10955	carboxylic ester hydrolase	-	-	-
FOB87_RS21615	NZ_CP054795[-]4526333-4527235	90	15.1	27.57	141	20.73	35.26	74	10.42	19.58	62	12.33	21.76	61	10.17	18.75	48	5.53	10.99	4315	901.99	1146.42	3339	663.27	942.2	5590	1000.92	1284.23	5400	1011.89	1280.84	3742	574.11	802.3	4937	873.1	1104.25	sucD	succinate--CoA ligase subunit alpha	GO:0005575,GO:0005618,GO:0005622,GO:0005623,GO:0005737,GO:0005829,GO:0005886,GO:0008150,GO:0016020,GO:0030312,GO:0040007,GO:0044424,GO:0044444,GO:0044464,GO:0071944	K01902-ko00020 Citrate cycle (TCA cycle);ko00640 Propanoate metabolism;ko00660 C5-Branched dibasic acid metabolism;ko00720 Carbon fixation pathways in prokaryotes	COG0074-Succinyl-CoA synthetase, alpha subunit[C]
FOB87_RS00255	NZ_CP054795[+]44878-45693	0	0.0	0.0	2	0.32	0.55	0	0.0	0.0	1	0.22	0.39	0	0.0	0.0	2	0.26	0.51	4	0.93	1.18	0	0.0	0.0	6	1.19	1.53	7	1.45	1.84	4	0.68	0.95	3	0.59	0.74	FOB87_RS00255	urease accessory protein UreD	-	-	-
FOB87_RS24225	NZ_CP054795[+]5041430-5042146	5	1.06	1.93	10	1.85	3.15	15	2.66	5.0	6	1.5	2.65	17	3.57	6.58	6	0.87	1.73	46	12.11	15.39	37	9.26	13.15	59	13.3	17.07	33	7.79	9.86	67	12.94	18.09	24	5.34	6.76	FOB87_RS24225	TIGR03943 family protein	-	-	COG3689-Predicted membrane protein[S]
FOB87_RS00250	NZ_CP054795[+]44264-44881	12	2.94	5.37	42	9.03	15.35	11	2.26	4.25	23	6.69	11.8	7	1.7	3.14	15	2.53	5.02	15	4.58	5.82	5	1.45	2.06	15	3.93	5.04	7	1.92	2.43	12	2.69	3.76	23	5.95	7.52	ureG	urease accessory protein UreG	-	-	COG0378-Ni2+-binding GTPase involved in regulation of expression and maturation of urease and hydrogenase[OK]
FOB87_RS21610	NZ_CP054795[+]4524411-4526264	4	0.33	0.6	9	0.65	1.1	5	0.34	0.64	2	0.19	0.34	6	0.49	0.9	0	0.0	0.0	123	12.53	15.92	44	4.26	6.05	141	12.3	15.78	107	9.76	12.36	54	4.04	5.64	167	14.38	18.19	FOB87_RS21610	S9 family peptidase	-	-	COG1506-Dipeptidyl aminopeptidases/acylaminoacyl-peptidases[E]
FOB87_RS24220	NZ_CP054795[+]5040402-5041433	35	5.14	9.38	60	7.72	13.13	41	5.05	9.49	27	4.7	8.29	49	7.15	13.18	48	4.84	9.61	164	30.0	38.13	226	39.28	55.8	151	23.65	30.35	143	23.45	29.68	298	40.01	55.91	124	19.19	24.27	FOB87_RS24220	permease	-	-	COG0701-Predicted permeases[R]
FOB87_RS00780	NZ_CP054795[-]155762-156442	4	0.89	1.62	7	1.36	2.32	5	0.93	1.75	5	1.32	2.33	6	1.33	2.45	5	0.77	1.52	24	6.66	8.46	15	3.95	5.61	20	4.75	6.09	17	4.23	5.35	24	4.88	6.82	17	3.99	5.04	FOB87_RS00780	sensor domain-containing protein	-	-	-
FOB87_RS02870	NZ_CP054795[+]606259-607113	92	16.3	29.77	73	11.34	19.28	137	20.37	38.27	66	13.87	24.47	101	17.78	32.79	234	28.47	56.56	85	18.76	23.85	139	29.16	41.43	102	19.29	24.75	100	19.79	25.05	164	26.58	37.14	68	12.7	16.06	FOB87_RS02870	helix-turn-helix transcriptional regulator	-	-	-
FOB87_RS12805	NZ_CP054795[+]2641440-2641871	634	222.34	405.99	552	169.68	288.57	809	238.1	447.32	568	236.22	416.78	832	289.88	534.54	852	205.16	407.57	438	191.38	243.24	601	249.55	354.49	457	171.05	219.46	460	180.18	228.07	791	253.67	354.5	235	86.87	109.87	FOB87_RS12805	hypothetical protein	-	-	-
FOB87_RS12800	NZ_CP054795[-]2640501-2641361	37	6.51	11.89	46	7.1	12.07	43	6.35	11.93	42	8.76	15.46	44	7.69	14.18	104	12.56	24.96	121	26.53	33.72	88	18.33	26.04	92	17.28	22.17	106	20.83	26.37	114	18.34	25.63	94	17.43	22.05	FOB87_RS12800	nuclear transport factor 2 family protein	-	-	-
FOB87_RS02875	NZ_CP054795[+]607150-610437	56	2.58	4.71	79	3.19	5.43	66	2.55	4.79	57	3.12	5.5	62	2.84	5.23	103	3.26	6.47	126	7.23	9.19	103	5.62	7.98	114	5.6	7.19	151	7.77	9.84	109	4.59	6.42	162	7.87	9.95	FOB87_RS02875	error-prone DNA polymerase	GO:0000731,GO:0005575,GO:0005618,GO:0005623,GO:0005886,GO:0006139,GO:0006259,GO:0006281,GO:0006301,GO:0006725,GO:0006807,GO:0006950,GO:0006974,GO:0007154,GO:0008150,GO:0008152,GO:0009058,GO:0009059,GO:0009432,GO:0009605,GO:0009987,GO:0009991,GO:0016020,GO:0018130,GO:0019438,GO:0019985,GO:0030312,GO:0031668,GO:0033554,GO:0034641,GO:0034645,GO:0034654,GO:0042221,GO:0042276,GO:0043170,GO:0044237,GO:…	-	COG0587-DNA polymerase III, alpha subunit[L]
FOB87_RS20690	NZ_CP054795[-]4330547-4331857	35	4.05	7.39	92	9.32	15.85	35	3.4	6.38	63	8.63	15.23	43	4.93	9.1	44	3.49	6.94	201	28.94	36.78	162	22.17	31.49	221	27.26	34.97	187	24.14	30.55	197	20.82	29.09	129	15.71	19.87	FOB87_RS20690	nucleotide disphospho-sugar-binding domain-containing protein	GO:0003674,GO:0003824,GO:0005575,GO:0005622,GO:0005623,GO:0005886,GO:0006629,GO:0006643,GO:0006664,GO:0008150,GO:0008152,GO:0008194,GO:0008610,GO:0009058,GO:0009247,GO:0009605,GO:0009607,GO:0009987,GO:0016020,GO:0016740,GO:0016757,GO:0016758,GO:0020012,GO:0030682,GO:0043207,GO:0043226,GO:0043227,GO:0043229,GO:0043231,GO:0044237,GO:0044238,GO:0044249,GO:0044255,GO:0044403,GO:0044413,GO:0044415,GO:…	-	COG1819-Glycosyl transferases, related to UDP-glucuronosyltransferase[GC]
FOB87_RS20695	NZ_CP054795[-]4331869-4332477	8	1.99	3.63	14	3.05	5.19	10	2.09	3.92	7	2.06	3.64	2	0.49	0.91	7	1.2	2.38	6	1.86	2.36	9	2.65	3.77	7	1.85	2.38	10	2.78	3.52	14	3.18	4.45	5	1.31	1.66	FOB87_RS20695	TetR/AcrR family transcriptional regulator	-	-	-
FOB87_RS27060	NZ_CP054795[+]5613839-5617234	9	0.4	0.73	37	1.45	2.46	28	1.05	1.97	22	1.16	2.05	22	0.98	1.8	33	1.01	2.01	103	5.73	7.28	69	3.65	5.18	107	5.1	6.54	99	4.93	6.24	69	2.81	3.93	127	5.97	7.55	FOB87_RS27060	pyruvate carboxylase	-	-	COG1038-Pyruvate carboxylase[C]
FOB87_RS09400	NZ_CP054795[-]1936108-1937235	25	3.36	6.13	10	1.18	2.0	84	9.47	17.79	20	3.19	5.62	35	4.67	8.61	68	6.27	12.46	64	10.71	13.61	65	10.33	14.68	79	11.32	14.53	66	9.9	12.53	61	7.49	10.47	105	14.86	18.8	urtC	urea ABC transporter permease subunit UrtC	-	K11961-ko02010 ABC transporters	COG4177-ABC-type branched-chain amino acid transport system, permease component[E]
FOB87_RS09405	NZ_CP054795[-]1937232-1938116	1	0.17	0.31	0	0.0	0.0	0	0.0	0.0	0	0.0	0.0	0	0.0	0.0	3	0.35	0.7	41	8.74	11.11	51	10.33	14.68	68	12.42	15.94	66	12.62	15.97	59	9.24	12.91	105	18.94	23.96	urtB	urea ABC transporter permease subunit UrtB	-	K11960-ko02010 ABC transporters	COG0559-Branched-chain amino acid ABC-type transport system, permease components[E]
FOB87_RS01780	NZ_CP054795[-]391083-391784	0	0.0	0.0	0	0.0	0.0	0	0.0	0.0	0	0.0	0.0	0	0.0	0.0	0	0.0	0.0	0	0.0	0.0	0	0.0	0.0	0	0.0	0.0	0	0.0	0.0	0	0.0	0.0	0	0.0	0.0	FOB87_RS01780	plasmid pRiA4b ORF-3 family protein	-	-	-
FOB87_RS06175	NZ_CP054795[+]1294707-1295414	0	0.0	0.0	0	0.0	0.0	0	0.0	0.0	0	0.0	0.0	0	0.0	0.0	0	0.0	0.0	0	0.0	0.0	1	0.25	0.36	0	0.0	0.0	0	0.0	0.0	0	0.0	0.0	0	0.0	0.0	FOB87_RS06175	enoyl-CoA hydratase	GO:0003674,GO:0003824,GO:0004300,GO:0005575,GO:0005623,GO:0005886,GO:0006082,GO:0006629,GO:0006631,GO:0006635,GO:0008150,GO:0008152,GO:0009056,GO:0009062,GO:0009987,GO:0016020,GO:0016042,GO:0016054,GO:0016829,GO:0016835,GO:0016836,GO:0019395,GO:0019752,GO:0030258,GO:0032787,GO:0034440,GO:0043436,GO:0044237,GO:0044238,GO:0044242,GO:0044248,GO:0044255,GO:0044281,GO:0044282,GO:0044464,GO:0046395,GO:…	K01692-ko00640 Propanoate metabolism;ko00650 Butanoate metabolism;ko00071 Fatty acid degradation;ko00280 Valine, leucine and isoleucine degradation;ko00310 Lysine degradation;ko00360 Phenylalanine metabolism;ko00380 Tryptophan metabolism;ko00410 beta-Alanine metabolism;ko00907 Pinene, camphor and geraniol degradation;ko00362 Benzoate degradation;ko00627 Aminobenzoate degradation;ko00930 Caprolact…	COG1024-Enoyl-CoA hydratase/carnithine racemase[I]
FOB87_RS01785	NZ_CP054795[+]391888-392739	1	0.18	0.32	2	0.31	0.53	1	0.15	0.28	0	0.0	0.0	2	0.35	0.65	2	0.25	0.49	0	0.0	0.0	0	0.0	0.0	0	0.0	0.0	0	0.0	0.0	0	0.0	0.0	0	0.0	0.0	FOB87_RS01785	SHOCT domain-containing protein	-	-	-
FOB87_RS06170	NZ_CP054795[+]1293889-1294710	0	0.0	0.0	0	0.0	0.0	0	0.0	0.0	0	0.0	0.0	0	0.0	0.0	1	0.13	0.25	5	1.15	1.46	7	1.53	2.17	15	2.95	3.79	8	1.64	2.08	7	1.18	1.65	5	0.97	1.23	FOB87_RS06170	NUDIX hydrolase	-	-	-
FOB87_RS00430	NZ_CP054795[+]77812-78297	3267	1018.4	1859.6	3749	1024.34	1742.08	4340	1135.41	2133.1	3659	1352.63	2386.54	3658	1132.89	2089.03	3217	688.59	1367.93	2125	825.34	1049.0	6750	2491.31	3539.01	2162	719.28	922.87	4402	1532.63	1940.0	9906	2823.88	3946.25	1128	370.65	468.78	FOB87_RS00430	TspO/MBR family protein	-	K05770-ko04080 Neuroactive ligand-receptor interaction;ko04214 Apoptosis - fly;ko04979 Cholesterol metabolism;ko05166 Human T-cell leukemia virus 1 infection	COG3476-Tryptophan-rich sensory protein (mitochondrial benzodiazepine receptor homolog)[T]
FOB87_RS05155	NZ_CP054795[+]1074097-1074681	26865	6957.25	12703.9	25044	5684.76	9667.99	43916	9544.83	17931.85	18138	5570.4	9828.26	24364	6268.66	11559.27	21952	3903.57	7754.72	339	109.39	139.03	892	273.51	388.53	387	106.96	137.24	516	149.25	188.92	1324	313.56	438.18	508	138.68	175.39	FOB87_RS05155	hypothetical protein	-	-	-
FOB87_RS27065	NZ_CP054795[-]5617238-5618128	1	0.17	0.31	9	1.34	2.28	4	0.57	1.07	4	0.8	1.42	10	1.69	3.12	3	0.35	0.7	178	37.71	47.93	82	16.51	23.45	196	35.57	45.64	210	39.88	50.48	124	19.28	26.94	478	85.67	108.35	FOB87_RS27065	5,10-methylenetetrahydrofolate reductase	-	-	-
FOB87_RS02060	NZ_CP054795[+]444372-445934	8	0.78	1.42	19	1.62	2.75	13	1.06	1.99	12	1.38	2.43	10	0.97	1.78	23	1.53	3.04	12	1.45	1.84	12	1.38	1.96	18	1.86	2.39	12	1.3	1.64	20	1.77	2.48	24	2.45	3.1	FOB87_RS02060	gamma-glutamyltransferase	-	K00681-ko00430 Taurine and hypotaurine metabolism;ko00460 Cyanoamino acid metabolism;ko00480 Glutathione metabolism	COG0405-Gamma-glutamyltransferase[E]
FOB87_RS33045	NZ_CP054795[+]6927144-6927959	4	0.74	1.36	8	1.3	2.21	5	0.78	1.46	2	0.44	0.78	4	0.74	1.36	1	0.13	0.25	147	34.0	43.22	129	28.36	40.28	164	32.49	41.69	137	28.41	35.96	143	24.28	33.93	181	35.42	44.8	FOB87_RS33045	thioesterase family protein	-	-	-
FOB87_RS33040	NZ_CP054795[+]6926266-6927111	5	0.89	1.63	10	1.57	2.67	5	0.75	1.41	5	1.06	1.87	3	0.53	0.98	3	0.37	0.73	218	48.64	61.82	174	36.89	52.41	231	44.15	56.65	192	38.4	48.61	201	32.92	46.0	245	46.25	58.49	FOB87_RS33040	sugar phosphate isomerase/epimerase	-	-	COG1082-Sugar phosphate isomerases/epimerases[G]
FOB87_RS05115	NZ_CP054795[-]1065230-1066579	35	3.93	7.17	109	10.72	18.23	14	1.32	2.48	25	3.33	5.87	21	2.34	4.32	38	2.93	5.82	133	18.6	23.64	66	8.77	12.46	108	12.94	16.6	124	15.54	19.67	89	9.13	12.76	130	15.38	19.45	FOB87_RS05115	aminotransferase class I/II-fold pyridoxal phosphate-dependent enzyme	-	-	COG1167-Transcriptional regulators containing a DNA-binding HTH domain and an aminotransferase domain (MocR family) and their eukaryotic orthologs[KE]
FOB87_RS02065	NZ_CP054795[+]445924-446418	2	0.61	1.12	1	0.27	0.46	4	1.03	1.93	1	0.36	0.64	1	0.3	0.56	3	0.63	1.25	1	0.38	0.48	0	0.0	0.0	2	0.65	0.84	2	0.69	0.87	1	0.28	0.39	6	1.94	2.45	FOB87_RS02065	RidA family protein	-	-	COG0251-Putative translation initiation inhibitor, yjgF family[J]
FOB87_RS10375	NZ_CP054795[-]2149127-2149360	811	525.06	958.76	832	472.14	802.96	1061	576.5	1083.07	712	546.66	964.51	1010	649.66	1197.96	1768	785.98	1561.4	250	201.67	256.32	120	91.99	130.67	310	214.2	274.83	392	283.46	358.8	198	117.23	163.82	317	216.34	273.61	FOB87_RS10375	hypothetical protein	-	-	-
FOB87_RS10370	NZ_CP054795[+]2148721-2149122	36	13.57	24.77	34	11.23	19.1	44	13.91	26.14	34	15.2	26.81	54	20.22	37.28	150	38.82	77.11	28	13.15	16.71	46	20.53	29.16	20	8.04	10.32	19	7.99	10.12	30	10.34	14.45	17	6.75	8.54	FOB87_RS10370	SRPBCC family protein	-	-	-
FOB87_RS05110	NZ_CP054795[-]1063950-1065014	0	0.0	0.0	2	0.25	0.42	2	0.24	0.45	2	0.34	0.6	0	0.0	0.0	1	0.1	0.19	9	1.6	2.03	2	0.34	0.48	8	1.22	1.56	2	0.32	0.4	3	0.39	0.55	13	1.95	2.47	FOB87_RS05110	LLM class flavin-dependent oxidoreductase	-	K00320-ko00680 Methane metabolism	-
FOB87_RS16970	NZ_CP054795[-]3551706-3552683	58	8.99	16.41	135	18.33	31.17	53	6.89	12.94	48	8.82	15.56	55	8.47	15.61	64	6.81	13.52	92	17.76	22.57	95	17.42	24.75	104	17.19	22.06	101	17.48	22.12	128	18.13	25.34	132	21.55	27.26	FOB87_RS16970	alpha-E domain-containing protein	-	-	COG2307-Uncharacterized protein conserved in bacteria[S]
FOB87_RS22120	NZ_CP054795[+]4626366-4627970	18	1.7	3.1	32	2.65	4.5	19	1.51	2.83	38	4.26	7.51	21	1.97	3.63	35	2.27	4.51	40	4.7	5.98	47	5.25	7.46	46	4.64	5.95	37	3.9	4.94	63	5.44	7.6	53	5.27	6.67	FOB87_RS22120	SMP-30/gluconolactonase/LRE family protein	-	-	-
FOB87_RS22125	NZ_CP054795[+]4627977-4628714	6	1.23	2.25	13	2.34	3.98	6	1.03	1.94	16	3.89	6.87	16	3.26	6.02	5	0.7	1.4	21	5.37	6.83	12	2.91	4.14	21	4.6	5.9	8	1.83	2.32	36	6.76	9.44	22	4.76	6.02	FOB87_RS22125	GntR family transcriptional regulator	-	-	COG2188-Transcriptional regulators[K]
FOB87_RS33300	NZ_CP054795[+]6971799-6972452	35	8.11	14.8	63	12.79	21.75	31	6.03	11.32	42	11.54	20.36	26	5.98	11.03	61	9.71	19.28	24	6.92	8.8	45	12.34	17.53	18	4.45	5.71	27	6.98	8.84	57	12.07	16.87	29	7.08	8.96	FOB87_RS33300	DUF2064 domain-containing protein	-	-	COG3222-Uncharacterized protein conserved in bacteria[S]
FOB87_RS33305	NZ_CP054795[+]6972456-6973085	18	4.33	7.9	52	10.96	18.64	11	2.22	4.17	24	6.85	12.08	12	2.87	5.29	32	5.29	10.5	18	5.39	6.85	38	10.82	15.37	27	6.93	8.89	16	4.3	5.44	36	7.91	11.06	23	5.83	7.37	FOB87_RS33305	class I SAM-dependent methyltransferase	-	-	-
FOB87_RS16975	NZ_CP054795[-]3552693-3554252	190	18.45	33.69	499	42.48	72.24	188	15.32	28.79	201	23.15	40.84	197	19.01	35.05	212	14.13	28.08	152	18.4	23.38	167	19.2	27.28	173	17.93	23.01	203	22.02	27.87	209	18.56	25.94	251	25.7	32.5	FOB87_RS16975	circularly permuted type 2 ATP-grasp protein	-	-	COG2308-Uncharacterized conserved protein[S]
FOB87_RS27750	NZ_CP054795[-]5755749-5757137	27	2.95	5.38	54	5.16	8.78	17	1.55	2.92	23	2.98	5.25	17	1.84	3.4	19	1.42	2.83	132	17.94	22.8	135	17.44	24.77	158	18.39	23.6	170	20.71	26.21	180	17.95	25.09	136	15.64	19.78	FOB87_RS27750	oxygenase MpaB family protein	-	-	-
FOB87_RS26595	NZ_CP054795[-]5520905-5521351	2	0.68	1.24	7	2.08	3.54	1	0.28	0.53	2	0.8	1.42	8	2.7	4.97	11	2.56	5.09	35	14.78	18.79	14	5.62	7.98	19	6.87	8.82	37	14.01	17.73	31	9.61	13.43	49	17.51	22.14	FOB87_RS26595	hypothetical protein	-	-	-
FOB87_RS26590	NZ_CP054795[-]5520327-5520827	18	5.44	9.94	24	6.36	10.82	10	2.54	4.77	18	6.46	11.39	16	4.8	8.86	3	0.62	1.24	12	4.52	5.75	12	4.29	6.1	21	6.78	8.7	15	5.06	6.41	23	6.36	8.89	16	5.1	6.45	FOB87_RS26590	hypothetical protein	-	-	-
FOB87_RS08755	NZ_CP054795[-]1805157-1805606	0	0.0	0.0	1	0.29	0.5	0	0.0	0.0	0	0.0	0.0	1	0.34	0.62	0	0.0	0.0	1	0.42	0.53	3	1.2	1.7	2	0.72	0.92	3	1.13	1.43	3	0.92	1.29	3	1.07	1.35	FOB87_RS08755	hypothetical protein	-	-	-
FOB87_RS08205	NZ_CP054795[-]1699899-1700588	746	163.8	299.09	623	119.89	203.9	733	135.07	253.75	551	143.47	253.13	888	193.71	357.19	654	98.6	195.87	776	212.28	269.81	864	224.6	319.06	844	197.77	253.75	777	190.54	241.19	1031	207.01	289.29	476	110.16	139.33	FOB87_RS08205	PhzF family phenazine biosynthesis protein	-	-	COG0384-Predicted epimerase, PhzC/PhzF homolog[R]
FOB87_RS08750	NZ_CP054795[+]1804721-1805143	9	3.23	5.89	16	5.02	8.54	19	5.71	10.73	6	2.55	4.5	18	6.4	11.81	27	6.64	13.19	133	59.35	75.43	59	25.02	35.54	99	37.84	48.55	91	36.4	46.08	57	18.67	26.09	123	46.44	58.73	FOB87_RS08750	nitroreductase family deazaflavin-dependent oxidoreductase	-	-	-
FOB87_RS08200	NZ_CP054795[+]1699428-1699880	89	29.76	54.35	166	48.66	82.76	87	24.42	45.88	69	27.36	48.28	127	42.2	77.81	109	25.03	49.73	556	231.68	294.46	494	195.61	277.87	536	191.31	245.46	556	207.68	262.88	654	200.01	279.51	496	174.86	221.15	nrdR	transcriptional regulator NrdR	GO:0005575,GO:0005622,GO:0005623,GO:0005737,GO:0005829,GO:0044424,GO:0044444,GO:0044464	-	COG1327-Predicted transcriptional regulator, consists of a Zn-ribbon and ATP-cone domains[K]
FOB87_RS22690	NZ_CP054795[-]4740339-4740539	0	0.0	0.0	0	0.0	0.0	0	0.0	0.0	0	0.0	0.0	0	0.0	0.0	0	0.0	0.0	2	1.88	2.39	0	0.0	0.0	1	0.8	1.03	0	0.0	0.0	0	0.0	0.0	0	0.0	0.0	FOB87_RS22690	gas vesicle protein	-	-	-
FOB87_RS22875	NZ_CP054795[-]4769104-4769889	185	35.66	65.11	243	41.05	69.82	167	27.01	50.75	135	30.86	54.44	147	28.15	51.91	255	33.75	67.04	321	77.09	97.98	254	57.96	82.34	295	60.68	77.86	305	65.66	83.11	386	68.04	95.08	410	83.3	105.35	FOB87_RS22875	response regulator transcription factor	-	-	COG0745-Response regulators consisting of a CheY-like receiver domain and a winged-helix DNA-binding domain[TK]
FOB87_RS19290	NZ_CP054795[-]4044934-4045611	33	7.37	13.46	36	7.05	11.99	57	10.69	20.08	33	8.75	15.43	53	11.77	21.7	127	19.49	38.71	195	54.29	69.0	75	19.84	28.19	156	37.2	47.73	204	50.91	64.44	168	34.33	47.97	91	21.44	27.11	FOB87_RS19290	siderophore-interacting protein	-	-	COG2375-Siderophore-interacting protein[P]
FOB87_RS22870	NZ_CP054795[-]4768220-4769107	33	5.63	10.28	59	8.82	15.0	32	4.58	8.61	31	6.27	11.07	49	8.31	15.32	62	7.26	14.43	257	54.63	69.43	270	54.54	77.48	282	51.35	65.88	254	48.4	61.26	410	63.97	89.39	331	59.53	75.29	mshD	mycothiol synthase	GO:0000302,GO:0003674,GO:0003824,GO:0005575,GO:0005622,GO:0005623,GO:0005737,GO:0005829,GO:0006790,GO:0006950,GO:0006979,GO:0008080,GO:0008150,GO:0008152,GO:0009058,GO:0009268,GO:0009628,GO:0009636,GO:0009987,GO:0010035,GO:0010125,GO:0010126,GO:0010447,GO:0016137,GO:0016138,GO:0016407,GO:0016410,GO:0016740,GO:0016746,GO:0016747,GO:0033554,GO:0034599,GO:0034614,GO:0035447,GO:0035690,GO:0040007,GO:…	-	COG0456-Acetyltransferases[R]
FOB87_RS22695	NZ_CP054795[-]4740536-4741252	2	0.42	0.77	2	0.37	0.63	0	0.0	0.0	1	0.25	0.44	0	0.0	0.0	1	0.15	0.29	15	3.95	5.02	13	3.25	4.62	12	2.7	3.47	13	3.07	3.88	12	2.32	3.24	6	1.34	1.69	FOB87_RS22695	GvpL/GvpF family gas vesicle protein	-	-	-
FOB87_RS19295	NZ_CP054795[-]4045667-4046815	73	9.63	17.58	58	6.7	11.4	63	6.97	13.1	53	8.29	14.62	54	7.07	13.04	114	10.32	20.5	380	62.42	79.34	298	46.52	66.09	331	46.58	59.76	368	54.2	68.6	365	44.01	61.5	410	56.98	72.07	FOB87_RS19295	acyltransferase	-	-	COG1835-Predicted acyltransferases[I]
FOB87_RS14075	NZ_CP054795[-]2913139-2914239	12	1.65	3.02	27	3.26	5.54	2	0.23	0.43	11	1.8	3.17	11	1.5	2.77	8	0.76	1.5	40	6.86	8.72	33	5.38	7.64	79	11.61	14.89	48	7.38	9.34	27	3.4	4.75	80	11.61	14.68	FOB87_RS14075	3-oxoacyl-[acyl-carrier-protein] synthase III C-terminal domain-containing protein	-	K00648-ko00061 Fatty acid biosynthesis	COG0332-3-oxoacyl-[acyl-carrier-protein] synthase III[I]
FOB87_RS11770	NZ_CP054795[-]2426993-2427382	5	1.94	3.55	9	3.06	5.21	4	1.3	2.45	1	0.46	0.81	4	1.55	2.85	8	2.13	4.24	92	44.52	56.59	98	45.07	64.03	67	27.78	35.64	70	30.37	38.44	95	33.75	47.16	65	26.61	33.66	FOB87_RS11770	NYN domain-containing protein	-	-	COG3688-Predicted RNA-binding protein containing a PIN domain[R]
FOB87_RS11775	NZ_CP054795[-]2427400-2427987	2	0.51	0.94	2	0.45	0.77	3	0.65	1.22	1	0.31	0.54	6	1.53	2.83	6	1.06	2.11	66	21.19	26.93	35	10.68	15.17	53	14.57	18.7	48	13.81	17.48	43	10.13	14.16	52	14.12	17.86	FOB87_RS11775	TetR/AcrR family transcriptional regulator	-	-	COG1309-Transcriptional regulator[K]
FOB87_RS14070	NZ_CP054795[-]2912214-2913155	1	0.16	0.29	3	0.42	0.72	1	0.13	0.25	2	0.38	0.67	2	0.32	0.59	2	0.22	0.44	33	6.61	8.4	24	4.57	6.49	63	10.81	13.87	46	8.26	10.46	32	4.71	6.58	55	9.32	11.79	FOB87_RS14070	hypothetical protein	-	K00648-ko00061 Fatty acid biosynthesis	COG0332-3-oxoacyl-[acyl-carrier-protein] synthase III[I]
FOB87_RS04200	NZ_CP054795[-]881083-881574	0	0.0	0.0	5	1.35	2.3	0	0.0	0.0	2	0.73	1.29	0	0.0	0.0	3	0.63	1.26	89	34.15	43.4	54	19.69	27.97	98	32.2	41.32	76	26.14	33.09	78	21.96	30.69	82	26.61	33.66	ybaK	Cys-tRNA(Pro) deacylase	-	-	COG2606-Uncharacterized conserved protein[S]
FOB87_RS04205	NZ_CP054795[+]881855-882502	176	41.15	75.14	340	69.67	118.49	172	33.75	63.4	170	47.13	83.16	170	39.49	72.81	156	25.04	49.75	1624	473.06	601.26	1093	302.55	429.79	1738	433.66	556.41	1796	468.99	593.64	1504	321.56	449.36	1506	371.14	469.4	sigH	sigma-70 family RNA polymerase sigma factor SigH	GO:0003674,GO:0006355,GO:0006950,GO:0006979,GO:0008150,GO:0009889,GO:0010468,GO:0010556,GO:0016987,GO:0019219,GO:0019222,GO:0031323,GO:0031326,GO:0043254,GO:0044087,GO:0050789,GO:0050794,GO:0050896,GO:0051128,GO:0051171,GO:0051252,GO:0060255,GO:0065007,GO:0080090,GO:0140110,GO:1903506,GO:2000112,GO:2000142,GO:2001141	-	COG1595-DNA-directed RNA polymerase specialized sigma subunit, sigma24 homolog[K]
FOB87_RS15470	NZ_CP054795[-]3225896-3226333	164	56.73	103.58	149	45.17	76.82	148	42.96	80.71	101	41.43	73.1	147	50.52	93.15	195	46.31	92.0	873	376.23	478.18	683	279.71	397.34	855	315.62	404.96	802	309.83	392.18	795	251.46	351.41	764	278.55	352.3	FOB87_RS15470	SRPBCC family protein	-	-	-
FOB87_RS30535	NZ_CP054795[+]6401810-6402577	49	9.67	17.65	127	21.96	37.34	49	8.11	15.24	50	11.7	20.64	56	10.98	20.24	93	12.59	25.02	218	53.58	68.1	275	64.23	91.24	271	57.05	73.2	237	52.22	66.1	391	70.54	98.57	252	52.4	66.27	FOB87_RS30535	isocitrate lyase/phosphoenolpyruvate mutase family protein	-	-	COG2513-PEP phosphonomutase and related enzymes[G]
FOB87_RS30530	NZ_CP054795[-]6401249-6401545	1306	666.18	1216.45	2331	1042.2	1772.45	922	394.71	741.54	1561	944.28	1666.06	1191	603.58	1112.99	573	200.7	398.7	4	2.54	3.23	2	1.21	1.72	1	0.55	0.7	3	1.71	2.16	4	1.87	2.61	13	6.99	8.84	FOB87_RS30530	hypothetical protein	-	-	-
FOB87_RS15475	NZ_CP054795[-]3226427-3226816	3	1.17	2.13	10	3.4	5.79	4	1.3	2.45	5	2.3	4.06	4	1.55	2.85	6	1.6	3.18	103	49.85	63.36	42	19.32	27.44	104	43.12	55.32	88	38.18	48.33	46	16.34	22.84	138	56.51	71.47	FOB87_RS15475	hypothetical protein	-	-	-
FOB87_RS15880	NZ_CP054795[-]3312325-3312909	8	2.07	3.78	6	1.36	2.32	9	1.95	3.67	4	1.23	2.17	7	1.8	3.32	7	1.24	2.47	25	8.06	10.25	14	4.29	6.1	21	5.81	7.45	13	3.76	4.76	30	7.11	9.93	20	5.46	6.91	FOB87_RS15880	TetR/AcrR family transcriptional regulator	GO:0000976,GO:0001067,GO:0003674,GO:0003676,GO:0003677,GO:0003690,GO:0003700,GO:0005488,GO:0005575,GO:0005622,GO:0005623,GO:0005737,GO:0005829,GO:0006355,GO:0008150,GO:0009889,GO:0010468,GO:0010556,GO:0019219,GO:0019222,GO:0031323,GO:0031326,GO:0043565,GO:0044212,GO:0044424,GO:0044444,GO:0044464,GO:0050789,GO:0050794,GO:0051171,GO:0051252,GO:0060255,GO:0065007,GO:0080090,GO:0097159,GO:0140110,GO:…	-	-
FOB87_RS11595	NZ_CP054795[+]2391201-2392325	31	4.17	7.62	82	9.68	16.46	30	3.39	6.37	41	6.55	11.55	32	4.28	7.89	24	2.22	4.41	27	4.53	5.76	11	1.75	2.49	20	2.88	3.69	28	4.21	5.33	23	2.83	3.96	38	5.39	6.82	FOB87_RS11595	acyltransferase	-	-	-
FOB87_RS11590	NZ_CP054795[+]2390275-2390640	0	0.0	0.0	4	1.45	2.47	0	0.0	0.0	2	0.98	1.73	1	0.41	0.76	1	0.28	0.56	4	2.06	2.62	2	0.98	1.39	1	0.44	0.57	1	0.47	0.59	2	0.76	1.06	2	0.87	1.1	FOB87_RS11590	hypothetical protein	-	-	-
FOB87_RS25475	NZ_CP054795[+]5294973-5295464	2	0.61	1.12	10	2.7	4.59	0	0.0	0.0	4	1.46	2.58	2	0.61	1.13	7	1.48	2.94	233	89.39	113.62	153	55.78	79.24	189	62.11	79.69	220	75.66	95.77	155	43.64	60.99	599	194.43	245.9	FOB87_RS25475	lipoprotein LpqH	-	-	-
FOB87_RS25470	NZ_CP054795[-]5293660-5294904	76	9.25	16.89	114	12.16	20.68	85	8.68	16.31	69	9.96	17.57	108	13.06	24.08	117	9.78	19.42	188	28.51	36.23	107	15.42	21.9	146	18.96	24.33	199	27.05	34.24	143	15.91	22.24	325	41.68	52.72	tgt	tRNA guanosine(34) transglycosylase Tgt	-	-	COG0343-Queuine/archaeosine tRNA-ribosyltransferase[J]
FOB87_RS30650	NZ_CP054795[+]6425369-6426712	20	2.26	4.12	53	5.24	8.91	32	3.03	5.69	20	2.68	4.72	20	2.24	4.13	19	1.47	2.92	252	35.39	44.98	151	20.15	28.63	317	38.14	48.93	252	31.73	40.16	161	16.59	23.19	446	52.99	67.02	FOB87_RS30650	amino acid permease	-	-	COG0531-Amino acid transporters[E]
FOB87_RS30655	NZ_CP054795[-]6426787-6427206	4	1.44	2.63	10	3.16	5.38	6	1.82	3.41	9	3.85	6.79	9	3.23	5.95	1	0.25	0.49	854	383.81	487.82	1074	458.68	651.58	401	154.37	198.07	6800	2739.58	3467.75	1510	498.09	696.06	97	36.89	46.65	FOB87_RS30655	organic hydroperoxide resistance protein	-	-	COG1764-Predicted redox protein, regulator of disulfide bond formation[O]
FOB87_RS23610	NZ_CP054795[-]4906898-4908973	330	24.08	43.97	290	18.55	31.55	372	22.78	42.8	233	20.17	35.58	364	26.39	48.66	562	28.16	55.94	658	59.83	76.04	620	53.57	76.1	780	60.75	77.94	815	66.42	84.08	773	51.59	72.09	819	63.0	79.68	FOB87_RS23610	RecQ family ATP-dependent DNA helicase	-	K03654-ko03018 RNA degradation	COG0514-Superfamily II DNA helicase[L]
FOB87_RS23615	NZ_CP054795[-]4909080-4909463	5049	1991.96	3637.31	5347	1849.03	3144.62	7294	2415.1	4537.25	4613	2158.27	3807.99	5698	2233.43	4118.4	3565	965.77	1918.56	447	219.73	279.27	1823	851.56	1209.68	460	193.69	248.51	1200	528.78	669.33	2387	861.2	1203.49	536	222.91	281.92	FOB87_RS23615	heme-binding protein	-	-	-
FOB87_RS32870	NZ_CP054795[-]6895993-6896553	11	2.97	5.42	32	7.57	12.88	9	2.04	3.83	14	4.48	7.91	9	2.41	4.45	6	1.11	2.21	407	136.94	174.05	253	80.89	114.91	394	113.56	145.7	380	114.62	145.08	339	83.72	116.99	318	90.52	114.49	FOB87_RS32870	carboxymuconolactone decarboxylase family protein	-	-	-
FOB87_RS32875	NZ_CP054795[-]6896581-6898017	21	2.21	4.04	37	3.42	5.81	20	1.77	3.32	23	2.87	5.07	26	2.72	5.02	13	0.94	1.87	130	17.07	21.7	108	13.48	19.15	130	14.63	18.77	165	19.43	24.59	140	13.5	18.86	130	14.45	18.27	ramB	acetate metabolism transcriptional regulator RamB	GO:0001666,GO:0003674,GO:0003676,GO:0003677,GO:0005488,GO:0005575,GO:0005623,GO:0005886,GO:0006355,GO:0006950,GO:0008150,GO:0009628,GO:0009889,GO:0010468,GO:0010556,GO:0016020,GO:0019219,GO:0019222,GO:0031323,GO:0031326,GO:0036293,GO:0044464,GO:0050789,GO:0050794,GO:0050896,GO:0051171,GO:0051252,GO:0060255,GO:0065007,GO:0070482,GO:0071944,GO:0080090,GO:0097159,GO:1901363,GO:1903506,GO:2000112,GO:…	-	COG3800-Predicted transcriptional regulator[R]
FOB87_RS25610	NZ_CP054795[-]5320262-5321134	19	3.3	6.02	22	3.35	5.69	31	4.51	8.48	33	6.79	11.98	24	4.14	7.63	19	2.27	4.5	69	14.92	18.96	41	8.43	11.97	72	13.34	17.11	62	12.02	15.21	74	11.74	16.41	43	7.87	9.95	FOB87_RS25610	NAD(P)-binding domain-containing protein	-	-	COG2084-3-hydroxyisobutyrate dehydrogenase and related beta-hydroxyacid dehydrogenases[I]
FOB87_RS25615	NZ_CP054795[+]5321223-5321561	99	44.24	80.79	63	24.68	41.97	134	50.26	94.42	69	36.57	64.52	124	55.05	101.52	154	47.26	93.88	85	47.33	60.16	77	40.74	57.88	92	43.88	56.3	85	42.42	53.7	98	40.05	55.97	74	34.86	44.09	FOB87_RS25615	helix-turn-helix domain-containing protein	-	-	COG1733-Predicted transcriptional regulators[K]
FOB87_RS15295	NZ_CP054795[+]3189172-3189894	76	15.93	29.08	90	16.53	28.11	82	14.42	27.09	74	18.39	32.44	91	18.94	34.93	181	26.04	51.74	2863	747.47	950.03	3402	844.03	1198.98	2996	670.01	859.65	3052	714.29	904.14	3916	750.39	1048.64	1601	353.63	447.25	FOB87_RS15295	type 1 glutamine amidotransferase	-	-	COG0518-GMP synthase - Glutamine amidotransferase domain[F]
FOB87_RS15290	NZ_CP054795[+]3187896-3189104	55	6.89	12.58	88	9.67	16.44	49	5.15	9.68	56	8.32	14.68	42	5.23	9.64	31	2.67	5.3	29	4.52	5.75	30	4.45	6.32	27	3.61	4.63	40	5.6	7.09	43	4.93	6.89	23	3.04	3.84	FOB87_RS15290	cytochrome P450	-	-	COG2124-Cytochrome P450[Q]
FOB87_RS03005	NZ_CP054795[-]639548-639865	28	13.34	24.36	84	35.07	59.65	49	19.59	36.81	40	22.6	39.87	38	17.99	33.17	51	16.68	33.14	42	24.93	31.69	38	21.44	30.45	40	20.33	26.09	52	27.67	35.02	52	22.66	31.66	62	31.14	39.38	FOB87_RS03005	multidrug efflux SMR transporter	-	-	COG2076-Membrane transporters of cations and cationic drugs[P]
FOB87_RS03000	NZ_CP054795[+]638468-639505	5955	869.14	1587.05	5579	713.71	1213.8	9072	1111.24	2087.68	4873	843.44	1488.14	6289	911.94	1681.6	8688	870.7	1729.7	603	109.65	139.37	896	154.84	219.95	647	100.78	129.31	819	133.51	169.0	1137	151.75	212.07	662	101.85	128.81	yhjD	inner membrane protein YhjD	-	-	COG1295-Predicted membrane protein[S]
FOB87_RS16925	NZ_CP054795[-]3543541-3544560	21	3.12	5.7	60	7.81	13.28	21	2.62	4.92	27	4.76	8.39	25	3.69	6.8	34	3.47	6.89	1913	354.01	449.95	1440	253.23	359.73	2717	430.69	552.6	2175	360.82	456.72	1472	199.93	279.4	3478	544.53	688.69	FOB87_RS16925	ABC transporter substrate-binding protein	-	-	COG0614-ABC-type Fe3+-hydroxamate transport system, periplasmic component[P]
FOB87_RS13735	NZ_CP054795[+]2845895-2846854	12	1.89	3.46	44	6.09	10.35	13	1.72	3.23	11	2.06	3.63	24	3.76	6.94	23	2.49	4.95	272	53.49	67.98	180	33.64	47.78	252	42.45	54.46	216	38.07	48.19	183	26.41	36.91	371	61.71	78.05	FOB87_RS13735	5'-3' exonuclease	GO:0005575,GO:0005618,GO:0005623,GO:0030312,GO:0044464,GO:0071944	-	COG0258-5'-3' exonuclease (including N-terminal domain of PolI)[L]
FOB87_RS16920	NZ_CP054795[-]3542519-3543499	10	1.54	2.82	26	3.52	5.99	12	1.55	2.92	8	1.47	2.59	13	2.0	3.68	9	0.96	1.9	953	183.37	233.06	624	114.1	162.08	1260	207.67	266.45	928	160.07	202.61	688	97.16	135.78	1815	295.46	373.68	FOB87_RS16920	iron chelate uptake ABC transporter family permease subunit	-	-	COG0609-ABC-type Fe3+-siderophore transport system, permease component[P]
FOB87_RS13730	NZ_CP054795[-]2845398-2845802	299	111.85	204.23	217	71.15	121.0	314	98.58	185.2	181	80.29	141.67	312	115.95	213.81	354	90.93	180.63	219	102.07	129.73	294	130.21	184.97	244	97.41	124.98	196	81.89	103.65	327	111.86	156.32	173	68.21	86.27	FOB87_RS13730	VOC family protein	-	-	-
FOB87_RS19740	NZ_CP054795[-]4145112-4147013	73	5.82	10.62	150	10.47	17.81	40	2.67	5.02	63	5.95	10.5	64	5.07	9.34	50	2.73	5.43	2356	233.82	297.18	1542	145.42	206.58	2463	209.38	268.64	2335	207.73	262.94	1898	138.25	193.2	3388	284.46	359.77	typA	translational GTPase TypA	-	-	COG1217-Predicted membrane GTPase involved in stress response[T]
FOB87_RS19035	NZ_CP054795[-]3994146-3996017	0	0.0	0.0	7	0.49	0.84	5	0.34	0.64	0	0.0	0.0	4	0.32	0.59	5	0.28	0.55	57	5.75	7.31	68	6.52	9.26	60	5.18	6.65	45	4.07	5.15	58	4.29	6.0	41	3.49	4.42	FOB87_RS19035	glycosyltransferase family 39 protein	-	-	-
FOB87_RS19745	NZ_CP054795[+]4147323-4147586	1380	791.92	1446.04	921	463.25	787.85	1938	933.36	1753.51	974	662.84	1169.49	1320	752.58	1387.74	621	244.7	486.11	149	106.54	135.41	314	213.35	303.07	169	103.5	132.8	134	85.88	108.71	636	333.76	466.42	58	35.08	44.37	FOB87_RS19745	hypothetical protein	-	-	-
FOB87_RS19030	NZ_CP054795[-]3992792-3994090	4	0.47	0.85	1	0.1	0.17	1	0.1	0.18	0	0.0	0.0	4	0.46	0.85	4	0.32	0.64	42	6.11	7.76	30	4.14	5.88	55	6.84	8.78	47	6.12	7.75	36	3.84	5.37	44	5.41	6.84	FOB87_RS19030	bifunctional glycosyltransferase family 2/GtrA family protein	-	-	-
FOB87_RS17030	NZ_CP054795[-]3563321-3563971	16	3.72	6.8	39	7.96	13.53	11	2.15	4.04	12	3.31	5.84	13	3.0	5.54	18	2.87	5.71	199	57.7	73.34	151	41.6	59.1	156	38.74	49.71	171	44.45	56.26	186	39.59	55.32	220	53.97	68.26	nadD	nicotinate-nucleotide adenylyltransferase	GO:0000309,GO:0003674,GO:0003824,GO:0004515,GO:0006082,GO:0006139,GO:0006520,GO:0006531,GO:0006725,GO:0006732,GO:0006733,GO:0006753,GO:0006793,GO:0006796,GO:0006807,GO:0008150,GO:0008152,GO:0009058,GO:0009066,GO:0009108,GO:0009117,GO:0009165,GO:0009435,GO:0009987,GO:0016740,GO:0016772,GO:0016779,GO:0018130,GO:0019355,GO:0019359,GO:0019362,GO:0019363,GO:0019438,GO:0019637,GO:0019674,GO:0019752,GO:…	K00969-ko00760 Nicotinate and nicotinamide metabolism	COG1057-Nicotinic acid mononucleotide adenylyltransferase[H]
FOB87_RS17035	NZ_CP054795[-]3564048-3565505	163	16.94	30.93	162	14.75	25.09	182	15.87	29.82	119	14.66	25.87	163	16.83	31.03	151	10.77	21.4	489	63.3	80.46	411	50.57	71.83	530	58.77	75.41	461	53.5	67.72	501	47.61	66.53	561	61.44	77.71	FOB87_RS17035	VWA domain-containing protein	-	-	COG3552-Protein containing von Willebrand factor type A (vWA) domain[R]
FOB87_RS07830	NZ_CP054795[+]1630768-1631505	27	5.54	10.12	70	12.59	21.42	25	4.31	8.09	30	7.31	12.89	25	5.1	9.4	31	4.37	8.68	571	146.04	185.62	409	99.41	141.22	584	127.95	164.16	665	152.47	193.0	516	96.87	135.37	733	158.61	200.6	dapB	4-hydroxy-tetrahydrodipicolinate reductase	GO:0000166,GO:0003674,GO:0003824,GO:0005488,GO:0005575,GO:0005618,GO:0005622,GO:0005623,GO:0005737,GO:0005829,GO:0005886,GO:0006082,GO:0006520,GO:0006553,GO:0006807,GO:0008150,GO:0008152,GO:0008652,GO:0008839,GO:0009058,GO:0009066,GO:0009067,GO:0009085,GO:0009089,GO:0009987,GO:0016020,GO:0016053,GO:0016491,GO:0016627,GO:0016628,GO:0019752,GO:0019877,GO:0030312,GO:0036094,GO:0043167,GO:0043168,GO:…	K00215-ko00300 Lysine biosynthesis;ko00261 Monobactam biosynthesis	COG0289-Dihydrodipicolinate reductase[E]
FOB87_RS07785	NZ_CP054795[+]1620338-1620745	1	0.37	0.68	1	0.32	0.55	1	0.31	0.59	1	0.44	0.78	2	0.74	1.36	1	0.26	0.51	40	18.51	23.52	39	17.15	24.36	55	21.8	27.97	49	20.32	25.72	40	13.58	18.98	167	65.37	82.67	FOB87_RS07785	hypothetical protein	-	-	-
FOB87_RS07835	NZ_CP054795[+]1631502-1631969	8	2.59	4.73	13	3.69	6.27	8	2.17	4.08	7	2.69	4.74	6	1.93	3.56	20	4.44	8.83	182	73.41	93.3	106	40.63	57.71	178	61.49	78.9	163	58.94	74.6	132	39.08	54.61	239	81.55	103.14	FOB87_RS07835	hypothetical protein	-	-	-
FOB87_RS07780	NZ_CP054795[+]1619964-1620233	9	5.05	9.22	40	19.67	33.46	7	3.29	6.19	11	7.32	12.91	6	3.35	6.17	11	4.24	8.42	460	321.59	408.74	381	253.11	359.56	543	325.17	417.21	627	392.94	497.38	603	309.41	432.39	1407	832.19	1052.5	rpsO	30S ribosomal protein S15	GO:0005575,GO:0005622,GO:0005623,GO:0005737,GO:0005829,GO:0005840,GO:0005886,GO:0015935,GO:0016020,GO:0022626,GO:0022627,GO:0032991,GO:0043226,GO:0043228,GO:0043229,GO:0043232,GO:0044391,GO:0044422,GO:0044424,GO:0044444,GO:0044445,GO:0044446,GO:0044464,GO:0071944,GO:1990904	K02956-ko03010 Ribosome	COG0184-Ribosomal protein S15P/S13E[J]
FOB87_RS12025	NZ_CP054795[+]2474429-2476678	60	4.04	7.38	88	5.19	8.83	65	3.67	6.9	71	5.67	10.0	75	5.02	9.25	82	3.79	7.53	270	22.65	28.79	168	13.4	19.03	283	20.33	26.09	226	16.99	21.51	239	14.72	20.57	235	16.68	21.09	FOB87_RS12025	molybdopterin-dependent oxidoreductase	-	-	COG0243-Anaerobic dehydrogenases, typically selenocysteine-containing[C]
FOB87_RS12020	NZ_CP054795[+]2473845-2474432	6	1.54	2.82	0	0.0	0.0	4	0.86	1.62	3	0.92	1.62	2	0.51	0.94	3	0.53	1.05	31	9.95	12.65	19	5.79	8.23	26	7.15	9.17	23	6.62	8.38	15	3.53	4.94	27	7.33	9.27	FOB87_RS12020	TetR/AcrR family transcriptional regulator	GO:0000976,GO:0001067,GO:0003674,GO:0003676,GO:0003677,GO:0003690,GO:0003700,GO:0005488,GO:0005575,GO:0005622,GO:0005623,GO:0005737,GO:0005829,GO:0006355,GO:0008150,GO:0009889,GO:0010468,GO:0010556,GO:0019219,GO:0019222,GO:0031323,GO:0031326,GO:0043565,GO:0044212,GO:0044424,GO:0044444,GO:0044464,GO:0050789,GO:0050794,GO:0051171,GO:0051252,GO:0060255,GO:0065007,GO:0080090,GO:0097159,GO:0140110,GO:…	-	-
FOB87_RS02665	NZ_CP054795[-]560665-561645	3	0.47	0.85	2	0.27	0.46	1	0.13	0.24	3	0.55	0.97	0	0.0	0.0	3	0.32	0.63	3	0.57	0.73	4	0.73	1.04	3	0.49	0.63	1	0.17	0.22	1	0.14	0.2	4	0.65	0.82	FOB87_RS02665	alpha/beta hydrolase	-	-	-
FOB87_RS02660	NZ_CP054795[+]560330-560689	5	2.1	3.84	32	11.8	20.07	2	0.71	1.33	15	7.49	13.21	4	1.67	3.08	11	3.18	6.31	1	0.53	0.67	0	0.0	0.0	2	0.9	1.15	1	0.47	0.59	0	0.0	0.0	0	0.0	0.0	FOB87_RS02660	hypothetical protein	-	-	-
FOB87_RS07160	NZ_CP054795[-]1500117-1501241	748	100.73	183.93	1042	122.99	209.17	876	99.0	186.0	590	94.22	166.24	707	94.59	174.42	1462	135.19	268.56	1633	274.0	348.25	1460	232.79	330.69	1708	245.48	314.96	1628	244.87	309.95	1714	211.08	294.97	1507	213.92	270.55	FOB87_RS07160	glycerate kinase	-	K00865-ko00630 Glyoxylate and dicarboxylate metabolism;ko00561 Glycerolipid metabolism;ko00260 Glycine, serine and threonine metabolism	COG1929-Glycerate kinase[G]
FOB87_RS07165	NZ_CP054795[-]1501249-1502202	14	2.22	4.06	34	4.73	8.05	5	0.67	1.25	7	1.32	2.33	7	1.11	2.04	13	1.42	2.82	260	51.44	65.38	180	33.85	48.08	282	47.79	61.32	253	44.87	56.8	251	36.45	50.94	300	50.22	63.51	FOB87_RS07165	D-glycerate dehydrogenase	-	K00015-ko00630 Glyoxylate and dicarboxylate metabolism	COG1052-Lactate dehydrogenase and related dehydrogenases[CHR]
FOB87_RS16460	NZ_CP054795[+]3433255-3434742	124	12.62	23.05	176	15.71	26.71	155	13.24	24.88	155	18.71	33.02	152	15.37	28.35	159	11.11	22.08	50	6.34	8.06	28	3.37	4.79	30	3.26	4.18	29	3.29	4.17	27	2.51	3.51	58	6.22	7.87	FOB87_RS16460	sodium:solute symporter	-	-	COG0591-Na+/proline symporter[ER]
FOB87_RS06780	NZ_CP054795[+]1416586-1417971	1308	142.97	261.07	1242	118.99	202.37	1040	95.41	179.24	1218	157.89	278.57	1005	109.14	201.25	1256	94.27	187.27	1425	194.07	246.66	1322	171.09	243.04	1683	196.34	251.91	2572	314.0	397.46	2201	220.01	307.45	1519	175.02	221.35	FOB87_RS06780	aspartate aminotransferase family protein	-	K15372-ko00410 beta-Alanine metabolism;ko00430 Taurine and hypotaurine metabolism	COG0161-Adenosylmethionine-8-amino-7-oxononanoate aminotransferase[H]
FOB87_RS06785	NZ_CP054795[+]1418088-1418861	114	22.31	40.74	218	37.4	63.61	50	8.21	15.43	135	31.34	55.29	87	16.92	31.2	108	14.52	28.84	478	116.57	148.16	347	80.42	114.24	510	106.54	136.69	460	100.56	127.29	365	65.33	91.3	546	112.66	142.48	FOB87_RS06785	HAD-IIA family hydrolase	-	-	COG0647-Predicted sugar phosphatases of the HAD superfamily[G]
FOB87_RS31210	NZ_CP054795[-]6542695-6543681	154	23.64	43.16	142	19.1	32.49	125	16.1	30.25	83	15.11	26.66	138	21.05	38.81	235	24.77	49.2	310	59.28	75.35	335	60.89	86.49	358	58.65	75.25	334	57.26	72.48	409	57.41	80.23	267	43.2	54.64	FOB87_RS31210	DUF808 domain-containing protein	-	-	COG2354-Uncharacterized protein conserved in bacteria[S]
FOB87_RS13190	NZ_CP054795[-]2730423-2730899	19	6.04	11.02	20	5.57	9.47	10	2.67	5.01	10	3.77	6.65	6	1.89	3.49	25	5.45	10.83	167	66.08	83.99	143	53.78	76.39	166	56.27	72.2	123	43.63	55.23	131	38.05	53.17	235	78.67	99.5	FOB87_RS13190	arginine repressor	GO:0000976,GO:0001067,GO:0001130,GO:0001216,GO:0003674,GO:0003676,GO:0003677,GO:0003690,GO:0003700,GO:0005488,GO:0005575,GO:0006355,GO:0008150,GO:0009889,GO:0009891,GO:0009893,GO:0010468,GO:0010556,GO:0010557,GO:0010604,GO:0010628,GO:0019219,GO:0019222,GO:0031323,GO:0031325,GO:0031326,GO:0031328,GO:0032991,GO:0032993,GO:0043565,GO:0044212,GO:0045893,GO:0045935,GO:0048518,GO:0048522,GO:0050789,GO:…	-	COG1438-Arginine repressor[K]
FOB87_RS31215	NZ_CP054795[-]6543716-6545128	32	3.43	6.26	61	5.73	9.75	11	0.99	1.86	22	2.8	4.94	12	1.28	2.36	20	1.47	2.93	273	36.47	46.35	189	23.99	34.08	320	36.62	46.98	303	36.29	45.93	230	22.55	31.51	276	31.19	39.45	FOB87_RS31215	NCS2 family permease	-	-	COG2252-Permeases[R]
FOB87_RS13195	NZ_CP054795[-]2730904-2731827	52	8.53	15.57	34	4.89	8.31	49	6.74	12.67	50	9.72	17.15	51	8.31	15.32	93	10.47	20.8	840	171.6	218.1	740	143.66	204.07	804	140.69	180.51	734	134.41	170.14	570	85.46	119.43	932	161.08	203.72	argF	ornithine carbamoyltransferase	GO:0000050,GO:0003674,GO:0003824,GO:0004585,GO:0005575,GO:0005622,GO:0005623,GO:0005737,GO:0006082,GO:0006520,GO:0006525,GO:0006526,GO:0006591,GO:0006807,GO:0008150,GO:0008152,GO:0008652,GO:0009058,GO:0009064,GO:0009084,GO:0009987,GO:0016053,GO:0016740,GO:0016741,GO:0016743,GO:0019627,GO:0019752,GO:0034641,GO:0040007,GO:0042450,GO:0043436,GO:0043603,GO:0043604,GO:0044237,GO:0044238,GO:0044249,GO:…	K00611-ko00220 Arginine biosynthesis	COG0078-Ornithine carbamoyltransferase[E]
FOB87_RS32495	NZ_CP054795[+]6818071-6819825	8	0.69	1.26	11	0.83	1.42	5	0.36	0.68	3	0.31	0.54	7	0.6	1.11	7	0.41	0.82	14	1.5	1.91	8	0.82	1.16	17	1.57	2.01	23	2.22	2.81	14	1.1	1.54	22	2.0	2.53	FOB87_RS32495	MFS transporter	-	-	-
FOB87_RS22165	NZ_CP054795[-]4637213-4638328	160	21.72	39.66	105	12.49	21.25	190	21.65	40.67	106	17.07	30.11	163	21.99	40.54	318	29.64	58.89	1196	202.29	257.11	1168	187.73	266.68	1511	218.92	280.88	1389	210.6	266.58	1459	181.12	253.11	1013	144.95	183.33	FOB87_RS22165	MBL fold metallo-hydrolase	-	-	COG2220-Predicted Zn-dependent hydrolases of the beta-lactamase fold[R]
FOB87_RS32490	NZ_CP054795[-]6816133-6817731	42	3.98	7.27	199	16.53	28.11	18	1.43	2.69	48	5.4	9.52	32	3.01	5.55	38	2.47	4.91	1437	169.64	215.61	1612	180.83	256.88	1739	175.85	225.62	1571	166.24	210.43	3068	265.82	371.47	2438	243.49	307.95	thiC	phosphomethylpyrimidine synthase ThiC	GO:0005575,GO:0005622,GO:0005623,GO:0005737,GO:0005829,GO:0005886,GO:0006725,GO:0006766,GO:0006767,GO:0006772,GO:0006790,GO:0006807,GO:0008150,GO:0008152,GO:0009058,GO:0009110,GO:0009228,GO:0009987,GO:0016020,GO:0017144,GO:0018130,GO:0019438,GO:0034641,GO:0040007,GO:0042364,GO:0042723,GO:0042724,GO:0044237,GO:0044249,GO:0044271,GO:0044272,GO:0044281,GO:0044283,GO:0044424,GO:0044444,GO:0044464,GO:…	K03147-ko00730 Thiamine metabolism	COG0422-Thiamine biosynthesis protein ThiC[H]
FOB87_RS27965	NZ_CP054795[+]5802141-5802656	0	0.0	0.0	1	0.26	0.44	0	0.0	0.0	0	0.0	0.0	0	0.0	0.0	1	0.2	0.4	0	0.0	0.0	0	0.0	0.0	2	0.62	0.8	0	0.0	0.0	0	0.0	0.0	0	0.0	0.0	FOB87_RS27965	alpha/beta fold hydrolase	-	-	-
FOB87_RS27960	NZ_CP054795[-]5801579-5801995	4	1.45	2.65	12	3.82	6.5	9	2.75	5.16	8	3.45	6.08	6	2.16	3.99	13	3.24	6.44	3	1.36	1.73	0	0.0	0.0	0	0.0	0.0	2	0.81	1.03	2	0.67	0.93	1	0.38	0.48	FOB87_RS27960	iron-sulfur cluster-binding domain-containing protein	-	-	-
FOB87_RS29270	NZ_CP054795[-]6090958-6092301	18	2.03	3.7	17	1.68	2.86	17	1.61	3.02	17	2.27	4.01	22	2.46	4.54	19	1.47	2.92	0	0.0	0.0	2	0.27	0.38	1	0.12	0.15	1	0.13	0.16	1	0.1	0.14	1	0.12	0.15	FOB87_RS29270	OFA family MFS transporter	-	-	-
FOB87_RS10560	NZ_CP054795[+]2188262-2189080	307	56.79	103.7	497	80.58	137.04	317	49.21	92.46	272	59.67	105.28	355	65.24	120.3	387	49.16	97.65	3487	803.67	1021.46	2769	606.46	861.5	3469	684.85	878.7	3310	683.86	865.63	3414	577.51	807.05	4292	836.89	1058.45	trpC	indole-3-glycerol phosphate synthase TrpC	GO:0000162,GO:0000287,GO:0003674,GO:0003824,GO:0004425,GO:0005488,GO:0005575,GO:0005618,GO:0005623,GO:0005886,GO:0006082,GO:0006520,GO:0006568,GO:0006576,GO:0006586,GO:0006725,GO:0006793,GO:0006796,GO:0006807,GO:0008150,GO:0008152,GO:0008652,GO:0009058,GO:0009072,GO:0009073,GO:0009308,GO:0009309,GO:0009987,GO:0016020,GO:0016053,GO:0016829,GO:0016830,GO:0016831,GO:0018130,GO:0019438,GO:0019637,GO:…	K01609-ko00400 Phenylalanine, tyrosine and tryptophan biosynthesis	COG0134-Indole-3-glycerol phosphate synthase[E]
FOB87_RS29275	NZ_CP054795[+]6092475-6093317	55	9.89	18.05	34	5.36	9.11	202	30.47	57.24	62	13.21	23.31	121	21.61	39.84	478	58.99	117.18	62	13.88	17.64	84	17.87	25.39	114	21.86	28.05	73	14.65	18.55	87	14.3	19.98	62	11.74	14.85	fdhD	formate dehydrogenase accessory sulfurtransferase FdhD	-	-	COG1526-Uncharacterized protein required for formate dehydrogenase activity[C]
FOB87_RS10565	NZ_CP054795[+]2189116-2190393	115	13.63	24.89	150	15.59	26.51	113	11.24	21.12	126	17.71	31.25	131	15.43	28.45	118	9.6	19.08	1797	265.41	337.34	1449	203.37	288.9	1921	243.04	311.83	1877	248.52	314.57	1608	174.32	243.6	2301	287.53	363.65	trpB	tryptophan synthase subunit beta	GO:0000162,GO:0003674,GO:0003824,GO:0004834,GO:0005575,GO:0005622,GO:0005623,GO:0005737,GO:0006082,GO:0006520,GO:0006568,GO:0006576,GO:0006586,GO:0006725,GO:0006807,GO:0008150,GO:0008152,GO:0008652,GO:0009058,GO:0009072,GO:0009073,GO:0009308,GO:0009309,GO:0009987,GO:0016053,GO:0016829,GO:0016835,GO:0016836,GO:0018130,GO:0019438,GO:0019752,GO:0034641,GO:0040007,GO:0042401,GO:0042430,GO:0042435,GO:…	K01696-ko00260 Glycine, serine and threonine metabolism;ko00400 Phenylalanine, tyrosine and tryptophan biosynthesis	COG0133-Tryptophan synthase beta chain[E]
FOB87_RS29615	NZ_CP054795[+]6167139-6167759	4	0.97	1.78	10	2.14	3.64	3	0.61	1.15	5	1.45	2.55	1	0.24	0.45	10	1.68	3.33	184	55.93	71.09	101	29.17	41.44	221	57.54	73.83	196	53.41	67.6	154	34.36	48.01	267	68.66	86.84	FOB87_RS29615	hypothetical protein	-	-	-
FOB87_RS18500	NZ_CP054795[+]3884303-3884677	71	28.69	52.38	60	21.24	36.13	80	27.13	50.96	36	17.25	30.43	76	30.5	56.25	78	21.64	42.98	442	222.49	282.78	466	222.9	316.64	419	180.66	231.79	422	190.42	241.03	503	185.83	259.69	352	149.9	189.59	FOB87_RS18500	hypothetical protein	-	-	COG4578-Glucitol operon activator[K]
FOB87_RS18505	NZ_CP054795[+]3884678-3885022	239	104.95	191.64	124	47.73	81.17	236	86.98	163.4	137	71.35	125.88	205	89.44	164.92	285	85.94	170.72	2540	1389.71	1766.31	2457	1277.45	1814.68	2937	1376.46	1766.06	2690	1319.34	1670.02	2694	1081.84	1511.82	1901	879.94	1112.9	FOB87_RS18505	DUF3817 domain-containing protein	GO:0005575,GO:0005623,GO:0005886,GO:0005887,GO:0008150,GO:0016020,GO:0016021,GO:0031224,GO:0031226,GO:0040007,GO:0044425,GO:0044459,GO:0044464,GO:0071944	-	-
FOB87_RS29610	NZ_CP054795[-]6165075-6167075	834	63.14	115.3	920	61.05	103.83	704	44.73	84.04	521	46.78	82.53	893	67.17	123.86	656	34.1	67.75	7581	715.13	908.93	7900	708.17	1005.99	9726	785.89	1008.34	9002	761.23	963.56	9619	665.99	930.69	5784	461.6	583.81	FOB87_RS29610	M13 family metallopeptidase	-	-	COG3590-Predicted metalloendopeptidase[O]
FOB87_RS21570	NZ_CP054795[-]4515087-4516670	46	4.4	8.03	132	11.07	18.82	31	2.49	4.67	51	5.79	10.21	36	3.42	6.31	59	3.88	7.7	1524	181.61	230.82	1202	136.12	193.36	1658	169.24	217.14	1662	177.54	224.73	1369	119.74	167.33	1583	159.6	201.85	purH	bifunctional phosphoribosylaminoimidazolecarboxamide formyltransferase/IMP cyclohydrolase	GO:0005575,GO:0005623,GO:0005886,GO:0008150,GO:0016020,GO:0040007,GO:0044464,GO:0071944	K00602-ko00230 Purine metabolism;ko00670 One carbon pool by folate;ko01523 Antifolate resistance	COG0138-AICAR transformylase/IMP cyclohydrolase PurH (only IMP cyclohydrolase domain in Aful)[F]
FOB87_RS24055	NZ_CP054795[-]5005721-5006467	21	4.26	7.78	56	9.95	16.93	15	2.55	4.8	27	6.5	11.46	29	5.84	10.77	11	1.53	3.04	31	7.84	9.96	8	1.92	2.73	25	5.41	6.94	35	7.93	10.04	18	3.34	4.67	73	15.61	19.74	FOB87_RS24055	3-hydroxybutyrate dehydrogenase	-	K00019-ko00650 Butanoate metabolism	COG1028-Dehydrogenases with different specificities (related to short-chain alcohol dehydrogenases)[IQR]
FOB87_RS17295	NZ_CP054795[-]3620044-3620367	0	0.0	0.0	0	0.0	0.0	0	0.0	0.0	0	0.0	0.0	0	0.0	0.0	0	0.0	0.0	16	9.32	11.85	20	11.07	15.73	15	7.48	9.6	13	6.79	8.59	28	11.97	16.73	17	8.38	10.6	FOB87_RS17295	transglycosylase family protein	GO:0005575,GO:0005576,GO:0008150,GO:0009892,GO:0009893,GO:0010468,GO:0010604,GO:0010605,GO:0010628,GO:0010629,GO:0019222,GO:0040008,GO:0040009,GO:0040010,GO:0045927,GO:0048518,GO:0048519,GO:0050789,GO:0060255,GO:0065007	-	-
FOB87_RS17290	NZ_CP054795[-]3619326-3619808	59	18.5	33.79	131	36.01	61.25	47	12.37	23.24	21	7.81	13.78	42	13.09	24.13	130	28.0	55.62	21	8.21	10.43	6	2.23	3.17	23	7.7	9.88	28	9.81	12.42	18	5.17	7.22	90	29.75	37.63	FOB87_RS17290	transglycosylase family protein	-	-	-
FOB87_RS20730	NZ_CP054795[+]4336620-4337693	61	8.6	15.71	66	8.16	13.88	55	6.51	12.23	49	8.2	14.46	81	11.35	20.93	127	12.3	24.44	23	4.04	5.14	17	2.84	4.03	16	2.41	3.09	18	2.84	3.59	52	6.71	9.37	17	2.53	3.2	FOB87_RS20730	substrate-binding domain-containing protein	-	-	COG0683-ABC-type branched-chain amino acid transport systems, periplasmic component[E]
FOB87_RS20220	NZ_CP054795[-]4236269-4236544	158	86.73	158.36	173	83.24	141.56	131	60.35	113.38	160	104.15	183.76	186	101.43	187.04	152	57.29	113.81	70	47.88	60.85	106	68.89	97.86	75	43.93	56.37	84	51.5	65.19	165	82.82	115.74	78	45.13	57.08	FOB87_RS20220	hypothetical protein	-	-	-
FOB87_RS20735	NZ_CP054795[-]4337701-4338306	9	2.25	4.11	13	2.85	4.84	7	1.47	2.76	8	2.37	4.18	3	0.74	1.37	17	2.92	5.8	83	25.85	32.86	66	19.53	27.75	74	19.74	25.33	70	19.55	24.74	71	16.23	22.68	66	17.39	22.0	FOB87_RS20735	TetR/AcrR family transcriptional regulator	-	-	-
FOB87_RS20225	NZ_CP054795[+]4236945-4238024	22	3.09	5.64	26	3.2	5.44	24	2.83	5.31	22	3.66	6.46	16	2.23	4.11	11	1.06	2.1	66	11.53	14.66	32	5.31	7.55	52	7.79	9.99	43	6.74	8.53	34	4.37	6.1	114	16.86	21.32	FOB87_RS20225	NAD(P)-dependent oxidoreductase	-	-	COG0451-Nucleoside-diphosphate-sugar epimerases[MG]
FOB87_RS10745	NZ_CP054795[-]2227989-2228864	80117	13855.66	25300.37	94583	14337.51	24383.58	91488	13278.87	24946.99	65385	13409.95	23660.14	73693	12662.05	23348.55	85066	10101.73	20067.79	933	201.04	255.52	3297	675.11	959.02	996	183.84	235.87	1823	352.13	445.73	5167	817.18	1141.97	1583	288.58	364.98	FOB87_RS10745	DoxX family protein	-	-	-
FOB87_RS10740	NZ_CP054795[-]2227494-2227979	24632	7678.39	14020.7	26430	7221.47	12281.44	26986	7059.98	13263.57	16081	5944.7	10488.66	23691	7337.18	13529.6	28202	6036.53	11991.99	898	348.77	443.29	1126	415.59	590.36	932	310.07	397.83	1160	403.87	511.22	1870	533.08	744.95	1127	370.32	468.36	FOB87_RS10740	RDD family protein	-	-	-
FOB87_RS01645	NZ_CP054795[+]362383-363171	19	3.65	6.66	32	5.39	9.16	25	4.03	7.57	31	7.06	12.45	33	6.3	11.61	21	2.77	5.5	39	9.33	11.86	57	12.96	18.41	34	6.97	8.94	26	5.58	7.06	61	10.71	14.97	26	5.27	6.66	FOB87_RS01645	DeoR/GlpR family DNA-binding transcription regulator	-	-	COG1349-Transcriptional regulators of sugar metabolism[KG]
FOB87_RS01315	NZ_CP054795[+]287273-288676	0	0.0	0.0	0	0.0	0.0	0	0.0	0.0	0	0.0	0.0	0	0.0	0.0	0	0.0	0.0	0	0.0	0.0	0	0.0	0.0	0	0.0	0.0	0	0.0	0.0	0	0.0	0.0	0	0.0	0.0	FOB87_RS01315	IS1380-like element ISMsm11 family transposase	-	-	-
FOB87_RS01640	NZ_CP054795[+]361139-362386	30	3.64	6.65	54	5.74	9.77	19	1.94	3.64	34	4.9	8.64	48	5.79	10.67	73	6.09	12.09	42	6.35	8.07	61	8.76	12.45	28	3.62	4.65	29	3.93	4.98	79	8.77	12.26	46	5.88	7.44	FOB87_RS01640	FGGY family carbohydrate kinase	-	-	COG0554-Glycerol kinase[C]
FOB87_RS01310	NZ_CP054795[-]284691-286394	7	0.62	1.14	6	0.47	0.8	8	0.6	1.12	7	0.74	1.3	8	0.7	1.3	4	0.25	0.49	1	0.11	0.14	0	0.0	0.0	0	0.0	0.0	0	0.0	0.0	1	0.08	0.11	5	0.47	0.59	FOB87_RS01310	CocE/NonD family hydrolase	-	-	COG2936-Predicted acyl esterases[R]
FOB87_RS08430	NZ_CP054795[-]1741754-1742179	18	6.4	11.69	30	9.35	15.9	17	5.07	9.53	19	8.01	14.14	19	6.71	12.38	17	4.15	8.25	211	93.49	118.83	122	51.37	72.97	208	78.94	101.29	209	83.02	105.08	113	36.75	51.36	294	110.21	139.39	FOB87_RS08430	PPOX class F420-dependent oxidoreductase	-	-	-
FOB87_RS08925	NZ_CP054795[+]1840264-1841151	3	0.51	0.93	2	0.3	0.51	2	0.29	0.54	7	1.42	2.5	5	0.85	1.56	6	0.7	1.4	11	2.34	2.97	7	1.41	2.01	10	1.82	2.34	7	1.34	1.69	10	1.56	2.18	16	2.88	3.64	FOB87_RS08925	SDR family NAD(P)-dependent oxidoreductase	-	-	COG0300-Short-chain dehydrogenases of various substrate specificities[R]
FOB87_RS08435	NZ_CP054795[-]1742222-1742956	8	1.65	3.01	13	2.35	3.99	9	1.55	2.92	8	1.96	3.45	8	1.64	3.02	4	0.56	1.12	52	13.35	16.97	40	9.76	13.87	50	11.0	14.11	61	14.05	17.78	49	9.24	12.91	59	12.82	16.21	FOB87_RS08435	Clp protease N-terminal domain-containing protein	GO:0005575,GO:0005622,GO:0005623,GO:0005737,GO:0005829,GO:0044424,GO:0044444,GO:0044464	-	COG0542-ATPases with chaperone activity, ATP-binding subunit[O]
FOB87_RS08920	NZ_CP054795[+]1838345-1840267	11	0.87	1.58	7	0.48	0.82	8	0.53	0.99	6	0.56	0.99	12	0.94	1.73	7	0.38	0.75	8	0.79	1.0	5	0.46	0.66	5	0.42	0.54	3	0.26	0.33	6	0.43	0.6	7	0.59	0.74	FOB87_RS08920	NAD(P)/FAD-dependent oxidoreductase	-	-	COG2072-Predicted flavoprotein involved in K+ transport[P]
FOB87_RS09340	NZ_CP054795[-]1923591-1924202	1	0.25	0.45	2	0.44	0.74	1	0.21	0.39	0	0.0	0.0	1	0.24	0.45	0	0.0	0.0	1	0.31	0.39	1	0.3	0.42	0	0.0	0.0	0	0.0	0.0	1	0.23	0.32	2	0.52	0.66	FOB87_RS09340	flavin reductase family protein	-	-	COG1853-Conserved protein/domain typically associated with flavoprotein oxygenases, DIM6/NTAB family[R]
FOB87_RS04920	NZ_CP054795[-]1028196-1028594	152	57.71	105.38	231	76.88	130.75	148	47.16	88.6	174	78.35	138.24	166	62.62	115.47	231	60.22	119.64	136	64.34	81.77	136	61.14	86.85	153	62.0	79.55	153	64.88	82.13	191	66.32	92.68	108	43.23	54.67	FOB87_RS04920	response regulator transcription factor	GO:0005575,GO:0005618,GO:0005623,GO:0030312,GO:0044464,GO:0071944	-	-
FOB87_RS09345	NZ_CP054795[+]1924352-1924963	6	1.48	2.71	0	0.0	0.0	4	0.83	1.56	1	0.29	0.52	6	1.48	2.72	4	0.68	1.35	0	0.0	0.0	2	0.58	0.83	1	0.26	0.34	2	0.55	0.7	8	1.81	2.53	3	0.78	0.99	FOB87_RS09345	urea carboxylase-associated family protein	-	-	COG3665-Uncharacterized conserved protein[S]
FOB87_RS04925	NZ_CP054795[-]1028658-1029176	188	54.88	100.21	162	41.45	70.49	200	49.0	92.05	126	43.62	76.96	179	51.91	95.72	260	52.11	103.53	127	46.19	58.71	121	41.82	59.41	138	42.99	55.16	130	42.38	53.65	150	40.04	55.96	62	19.08	24.13	FOB87_RS04925	YceI family protein	-	-	COG2353-Uncharacterized conserved protein[S]
FOB87_RS18170	NZ_CP054795[+]3817160-3818350	2	0.25	0.46	4	0.45	0.76	2	0.21	0.4	3	0.45	0.8	1	0.12	0.23	1	0.09	0.17	81	12.84	16.32	26	3.91	5.56	87	11.81	15.15	74	10.52	13.31	29	3.37	4.71	86	11.53	14.58	FOB87_RS18170	cytochrome P450	-	-	COG2124-Cytochrome P450[Q]
FOB87_RS18175	NZ_CP054795[-]3818364-3818867	82	24.65	45.01	155	40.84	69.45	61	15.39	28.91	99	35.29	62.27	83	24.79	45.71	56	11.56	22.96	83	31.09	39.51	71	25.27	35.9	136	43.63	55.98	108	36.26	45.9	117	32.16	44.94	101	32.0	40.47	FOB87_RS18175	hypothetical protein	-	-	-
FOB87_RS08695	NZ_CP054795[+]1790211-1792613	134	8.45	15.43	175	9.67	16.45	119	6.3	11.83	68	5.08	8.97	123	7.71	14.21	161	6.97	13.85	3750	294.57	374.4	3425	255.66	363.18	4168	280.45	359.83	5360	377.43	477.75	4239	244.39	341.53	3977	264.3	334.27	FOB87_RS08695	Tex family protein	-	-	COG2183-Transcriptional accessory protein[K]
FOB87_RS08690	NZ_CP054795[+]1789658-1790140	545	170.94	312.14	684	188.05	319.81	776	204.27	383.77	456	169.62	299.27	552	172.02	317.2	515	110.92	220.35	2	0.78	0.99	5	1.86	2.64	2	0.67	0.86	11	3.86	4.88	5	1.43	2.0	10	3.31	4.18	FOB87_RS08690	hypothetical protein	-	-	-
FOB87_RS32045	NZ_CP054795[-]6726144-6727205	8	1.14	2.08	20	2.5	4.25	12	1.44	2.7	5	0.84	1.49	6	0.85	1.57	5	0.49	0.97	58	10.31	13.1	30	5.07	7.2	64	9.74	12.5	66	10.52	13.31	46	6.0	8.39	93	13.99	17.69	FOB87_RS32045	Rieske 2Fe-2S domain-containing protein	-	-	COG4638-Phenylpropionate dioxygenase and related ring-hydroxylating dioxygenases, large terminal subunit[PR]
FOB87_RS23425	NZ_CP054795[-]4869462-4870826	54	5.99	10.94	225	21.89	37.23	38	3.54	6.65	62	8.16	14.4	43	4.74	8.74	54	4.12	8.18	734	101.5	129.01	644	84.63	120.22	751	88.96	114.14	923	114.42	144.83	804	81.61	114.04	1167	136.53	172.68	FOB87_RS23425	MCE family protein	-	K02067-ko02010 ABC transporters	COG1463-ABC-type transport system involved in resistance to organic solvents, periplasmic component[Q]
FOB87_RS26100	NZ_CP054795[+]5423945-5424229	8	4.26	7.77	2	0.93	1.58	7	3.12	5.87	9	5.67	10.01	10	5.28	9.74	5	1.83	3.63	9	5.96	7.58	7	4.41	6.26	12	6.8	8.73	5	2.97	3.76	9	4.37	6.11	11	6.17	7.8	FOB87_RS26100	YiaA/YiaB family inner membrane protein	-	-	COG4298-Uncharacterized protein conserved in bacteria[S]
FOB87_RS05520	NZ_CP054795[-]1152683-1153675	30	4.58	8.36	119	15.91	27.06	19	2.43	4.57	34	6.15	10.85	27	4.09	7.55	70	7.33	14.57	149	28.32	36.0	204	36.85	52.35	166	27.03	34.68	178	30.33	38.39	242	33.76	47.18	196	31.52	39.87	FOB87_RS05520	DMT family transporter	-	-	-
FOB87_RS05525	NZ_CP054795[-]1153727-1154869	4	0.53	0.97	13	1.51	2.57	6	0.67	1.25	8	1.26	2.22	12	1.58	2.91	12	1.09	2.17	12	1.98	2.52	10	1.57	2.23	21	2.97	3.81	30	4.44	5.62	29	3.51	4.91	19	2.66	3.36	FOB87_RS05525	acyl-CoA dehydrogenase family protein	-	-	COG1960-Acyl-CoA dehydrogenases[I]
FOB87_RS14710	NZ_CP054795[-]3061090-3062121	18	2.65	4.83	7	0.9	1.53	17	2.09	3.93	11	1.92	3.38	8	1.17	2.15	4	0.4	0.8	99	18.1	23.01	30	5.22	7.41	145	22.72	29.15	74	12.13	15.36	50	6.71	9.38	94	14.55	18.4	FOB87_RS14710	aldo/keto reductase	-	-	COG0667-Predicted oxidoreductases (related to aryl-alcohol dehydrogenases)[C]
FOB87_RS28250	NZ_CP054795[-]5856677-5857174	57	17.34	31.66	127	33.86	57.59	53	13.53	25.42	50	18.04	31.83	46	13.9	25.64	66	13.79	27.39	1008	382.07	485.61	1373	494.54	702.51	1235	400.98	514.47	1250	424.72	537.61	2186	608.14	849.85	3544	1136.47	1437.34	FOB87_RS28250	single-stranded DNA-binding protein	GO:0003674,GO:0003676,GO:0003677,GO:0003697,GO:0005488,GO:0005575,GO:0005576,GO:0005623,GO:0005886,GO:0006950,GO:0006974,GO:0008150,GO:0009987,GO:0016020,GO:0033554,GO:0042221,GO:0044464,GO:0046677,GO:0050896,GO:0051716,GO:0071944,GO:0097159,GO:1901363	K03111-ko03030 DNA replication;ko03430 Mismatch repair;ko03440 Homologous recombination	COG0629-Single-stranded DNA-binding protein[L]
FOB87_RS14245	NZ_CP054795[+]2954374-2955192	57	10.54	19.25	48	7.79	13.24	109	16.92	31.79	37	8.12	14.32	52	9.56	17.62	56	7.11	14.13	58	13.37	16.99	46	10.07	14.31	58	11.45	14.69	50	10.33	13.08	58	9.81	13.71	38	7.41	9.37	FOB87_RS14245	cyclase family protein	-	-	COG1878-Predicted metal-dependent hydrolase[R]
FOB87_RS14715	NZ_CP054795[-]3062214-3063425	15	1.87	3.42	18	1.97	3.35	26	2.73	5.12	14	2.07	3.66	27	3.35	6.18	17	1.46	2.9	26	4.05	5.15	11	1.63	2.31	29	3.87	4.96	23	3.21	4.06	13	1.49	2.08	23	3.03	3.83	FOB87_RS14715	acyl-CoA dehydrogenase family protein	-	-	-
FOB87_RS14240	NZ_CP054795[+]2953100-2954377	7	0.83	1.52	13	1.35	2.3	12	1.19	2.24	8	1.12	1.98	12	1.42	2.61	1	0.08	0.16	30	4.43	5.63	13	1.82	2.59	9	1.14	1.46	17	2.25	2.85	21	2.28	3.18	10	1.25	1.58	FOB87_RS14240	MFS transporter	-	-	-
FOB87_RS28255	NZ_CP054795[-]5857247-5857537	33	17.18	31.37	112	51.11	86.92	21	9.18	17.24	22	13.58	23.96	33	17.07	31.47	13	4.65	9.23	1421	921.74	1171.53	1803	1111.38	1578.76	1562	867.9	1113.55	1853	1077.47	1363.86	3138	1493.98	2087.77	4638	2545.25	3219.08	rpsF	30S ribosomal protein S6	GO:0003674,GO:0003676,GO:0003723,GO:0003735,GO:0005198,GO:0005488,GO:0005575,GO:0005618,GO:0005622,GO:0005623,GO:0005737,GO:0005829,GO:0005840,GO:0005886,GO:0015935,GO:0016020,GO:0019843,GO:0022626,GO:0022627,GO:0030312,GO:0032991,GO:0043226,GO:0043228,GO:0043229,GO:0043232,GO:0044391,GO:0044422,GO:0044424,GO:0044444,GO:0044445,GO:0044446,GO:0044464,GO:0070181,GO:0071944,GO:0097159,GO:1901363,GO:…	K02990-ko03010 Ribosome	COG0360-Ribosomal protein S6[J]
FOB87_RS15590	NZ_CP054795[+]3249372-3250427	10	1.43	2.62	11	1.38	2.35	8	0.96	1.81	6	1.02	1.8	6	0.86	1.58	21	2.07	4.11	257	45.94	58.39	269	45.69	64.91	279	42.72	54.81	236	37.82	47.87	323	42.38	59.22	271	40.98	51.83	cobT	nicotinate-nucleotide--dimethylbenzimidazole phosphoribosyltransferase	-	K00768-ko00860 Porphyrin metabolism	COG2038-NaMN:DMB phosphoribosyltransferase[H]
FOB87_RS15040	NZ_CP054795[-]3132871-3133593	34	7.12	13.01	70	12.85	21.86	39	6.86	12.89	52	12.92	22.8	52	10.82	19.96	50	7.19	14.29	97	25.33	32.19	69	17.12	24.32	88	19.68	25.25	75	17.55	22.22	92	17.63	24.64	100	22.09	27.94	FOB87_RS15040	SDR family oxidoreductase	-	K00059-ko00061 Fatty acid biosynthesis;ko00780 Biotin metabolism;ko00333 Prodigiosin biosynthesis	COG1028-Dehydrogenases with different specificities (related to short-chain alcohol dehydrogenases)[IQR]
FOB87_RS15595	NZ_CP054795[+]3250447-3251172	7	1.46	2.67	16	2.93	4.98	17	2.98	5.59	10	2.48	4.37	14	2.9	5.35	18	2.58	5.12	59	15.34	19.5	69	17.05	24.22	79	17.59	22.57	91	21.21	26.85	91	17.37	24.27	57	12.54	15.86	FOB87_RS15595	adenosylcobinamide-GDP ribazoletransferase	-	K02233-ko00860 Porphyrin metabolism	-
FOB87_RS15045	NZ_CP054795[-]3133593-3134321	45	9.35	17.08	99	18.03	30.67	51	8.89	16.71	68	16.76	29.57	55	11.36	20.94	43	6.14	12.19	111	28.74	36.53	77	18.94	26.91	138	30.61	39.27	97	22.52	28.5	103	19.57	27.35	146	31.98	40.45	FOB87_RS15045	enoyl-CoA hydratase/isomerase family protein	-	-	COG1024-Enoyl-CoA hydratase/carnithine racemase[I]
FOB87_RS26360	NZ_CP054795[+]5476174-5478036	8621	701.05	1280.12	7135	508.57	864.91	14065	959.9	1803.37	6831	658.76	1162.29	9673	781.5	1441.07	14292	798.04	1585.36	555	56.23	71.47	803	77.32	109.83	507	44.0	56.46	768	69.76	88.3	1049	78.01	109.01	497	42.6	53.88	FOB87_RS26360	hypothetical protein	-	-	-
FOB87_RS03250	NZ_CP054795[-]689347-690417	77	10.89	19.89	700	86.79	147.6	44	5.22	9.81	77	12.92	22.79	37	5.2	9.59	43	4.18	8.3	2	0.35	0.45	2	0.34	0.48	4	0.6	0.77	4	0.63	0.8	8	1.04	1.45	118	17.59	22.25	FOB87_RS03250	ABC transporter permease	-	-	COG4158-Predicted ABC-type sugar transport system, permease component[R]
FOB87_RS03255	NZ_CP054795[-]690417-691943	504	50.01	91.31	5811	505.33	859.41	288	23.98	45.05	458	53.89	95.08	294	28.98	53.44	967	65.88	130.87	10	1.24	1.57	27	3.17	4.51	15	1.59	2.04	39	4.32	5.47	34	3.08	4.31	235	24.57	31.08	FOB87_RS03255	sugar ABC transporter ATP-binding protein	-	-	COG1129-ABC-type sugar transport system, ATPase component[G]
FOB87_RS26365	NZ_CP054795[+]5478033-5478245	385	273.83	500.02	309	192.64	327.62	572	341.44	641.47	395	333.17	587.84	557	393.6	725.79	348	169.96	337.63	30	26.59	33.79	18	15.16	21.53	38	28.85	37.01	39	30.98	39.22	28	18.21	25.45	28	20.99	26.55	FOB87_RS26365	hypothetical protein	-	-	-
FOB87_RS28450	NZ_CP054795[-]5899842-5900234	10	3.86	7.04	6	2.03	3.45	2	0.65	1.22	5	2.28	4.03	8	3.06	5.65	8	2.12	4.21	204	97.98	124.53	169	77.13	109.57	202	83.11	106.63	198	85.25	107.91	184	64.87	90.65	590	239.75	303.22	rnpA	ribonuclease P protein component	GO:0008150,GO:0040007	-	COG0594-RNase P protein component[J]
FOB87_RS28800	NZ_CP054795[+]5994638-5995603	117	18.35	33.51	147	20.21	34.37	161	21.19	39.81	147	27.34	48.24	126	19.63	36.2	114	12.28	24.39	855	167.07	212.34	587	109.0	154.84	930	155.66	199.72	1004	175.87	222.61	753	108.0	150.92	953	157.55	199.26	FOB87_RS28800	hypothetical protein	-	-	-
FOB87_RS27435	NZ_CP054795[+]5690366-5691271	30	5.02	9.16	76	11.14	18.94	36	5.05	9.49	22	4.36	7.7	29	4.82	8.88	24	2.75	5.47	135	28.13	35.75	274	54.25	77.06	217	38.73	49.69	182	33.99	43.03	321	49.09	68.6	161	28.38	35.89	FOB87_RS27435	aldo/keto reductase	-	K05275-ko00750 Vitamin B6 metabolism	COG0667-Predicted oxidoreductases (related to aryl-alcohol dehydrogenases)[C]
FOB87_RS28455	NZ_CP054795[-]5900266-5900409	1	1.05	1.92	10	9.22	15.68	3	2.65	4.98	5	6.24	11.01	9	9.41	17.35	10	7.22	14.35	298	390.63	496.49	244	303.94	431.76	259	290.82	373.13	315	370.15	468.53	272	261.69	365.7	556	616.6	779.84	rpmH	50S ribosomal protein L34	-	K02914-ko03010 Ribosome	COG0230-Ribosomal protein L34[J]
FOB87_RS16585	NZ_CP054795[+]3460823-3461233	38	14.01	25.58	58	18.74	31.87	26	8.04	15.11	30	13.12	23.14	43	15.75	29.04	120	30.37	60.34	139	63.84	81.14	92	40.15	57.04	128	50.36	64.61	130	53.52	67.75	123	41.46	57.94	130	50.51	63.88	FOB87_RS16585	Fur family transcriptional regulator	GO:0000976,GO:0001067,GO:0001130,GO:0001217,GO:0003674,GO:0003676,GO:0003677,GO:0003690,GO:0003700,GO:0005488,GO:0005515,GO:0005575,GO:0005623,GO:0005886,GO:0006355,GO:0008150,GO:0008270,GO:0009889,GO:0009890,GO:0009891,GO:0009892,GO:0009893,GO:0010035,GO:0010038,GO:0010043,GO:0010468,GO:0010556,GO:0010557,GO:0010558,GO:0010604,GO:0010605,GO:0010628,GO:0010629,GO:0016020,GO:0019219,GO:0019222,GO:…	-	COG0735-Fe2+/Zn2+ uptake regulation proteins[P]
FOB87_RS27430	NZ_CP054795[+]5689782-5690270	399	123.61	225.72	791	214.8	365.31	500	130.0	244.24	389	142.92	252.16	538	165.6	305.36	402	85.52	169.89	96	37.06	47.1	139	50.99	72.43	79	26.12	33.51	168	58.13	73.58	192	54.4	76.02	254	82.95	104.91	FOB87_RS27430	MSMEG_6728 family protein	-	-	-
FOB87_RS33515	NZ_CP054795[+]238517-238801	8	4.26	7.77	22	10.25	17.43	8	3.57	6.71	11	6.93	12.23	12	6.34	11.69	7	2.56	5.08	36	23.84	30.3	10	6.29	8.94	15	8.51	10.92	19	11.28	14.28	13	6.32	8.83	30	16.81	21.26	FOB87_RS33515	Ltp family lipoprotein	-	-	-
FOB87_RS29820	NZ_CP054795[-]6210050-6211633	7	0.67	1.22	3	0.25	0.43	2	0.16	0.3	5	0.57	1.0	11	1.05	1.93	15	0.99	1.96	2	0.24	0.3	3	0.34	0.48	3	0.3	0.39	3	0.32	0.41	9	0.79	1.1	3	0.3	0.38	FOB87_RS29820	aldehyde dehydrogenase family protein	-	-	COG0014-Gamma-glutamyl phosphate reductase[E]
FOB87_RS25860	NZ_CP054795[-]5378771-5379784	129	19.27	35.19	135	17.68	30.07	134	16.8	31.57	76	13.47	23.76	141	20.93	38.59	167	17.14	34.04	1928	358.9	456.16	1602	283.39	402.57	2081	331.83	425.75	1912	319.06	403.87	1948	266.15	371.94	1478	232.77	294.39	FOB87_RS25860	cutinase family protein	-	-	-
FOB87_RS25865	NZ_CP054795[-]5379803-5380276	58	18.54	33.85	67	18.77	31.92	57	15.29	28.72	29	10.99	19.39	68	21.59	39.82	121	26.55	52.75	297	118.27	150.32	337	127.53	181.16	336	114.62	147.06	295	105.31	133.3	365	106.69	149.09	226	76.14	96.3	FOB87_RS25865	DUF732 domain-containing protein	-	-	-
FOB87_RS26210	NZ_CP054795[+]5449352-5449558	0	0.0	0.0	1	0.64	1.09	3	1.84	3.46	1	0.87	1.53	2	1.45	2.68	18	9.05	17.97	2	1.83	2.32	3	2.6	3.69	0	0.0	0.0	5	4.08	5.17	3	2.01	2.81	2	1.54	1.95	FOB87_RS26210	hypothetical protein	-	-	-
FOB87_RS16245	NZ_CP054795[-]3390640-3391179	1	0.28	0.51	0	0.0	0.0	2	0.47	0.88	0	0.0	0.0	2	0.56	1.03	1	0.19	0.38	2	0.7	0.89	0	0.0	0.0	1	0.3	0.38	2	0.62	0.79	2	0.52	0.72	1	0.29	0.37	FOB87_RS16245	YetF domain-containing protein	-	-	COG2323-Predicted membrane protein[S]
FOB87_RS29825	NZ_CP054795[-]6211630-6212910	0	0.0	0.0	3	0.31	0.53	2	0.2	0.37	3	0.42	0.74	2	0.23	0.43	7	0.57	1.13	1	0.15	0.19	2	0.28	0.4	1	0.12	0.16	3	0.4	0.5	0	0.0	0.0	1	0.13	0.16	FOB87_RS29825	aminotransferase class III-fold pyridoxal phosphate-dependent enzyme	-	-	COG4992-Ornithine/acetylornithine aminotransferase[E]
FOB87_RS16240	NZ_CP054795[-]3389748-3390347	18	4.55	8.3	11	2.43	4.14	53	11.23	21.1	23	6.89	12.15	25	6.27	11.56	90	15.6	31.0	4	1.26	1.6	2	0.6	0.85	5	1.35	1.73	1	0.28	0.36	1	0.23	0.32	4	1.07	1.35	FOB87_RS16240	sulfite oxidase-like oxidoreductase	-	-	COG2041-Sulfite oxidase and related enzymes[R]
FOB87_RS22485	NZ_CP054795[-]4700872-4701069	12	9.18	16.77	40	26.82	45.62	10	6.42	12.06	14	12.7	22.41	21	15.97	29.44	31	16.29	32.36	1087	1036.27	1317.09	916	829.83	1178.81	1020	832.94	1068.7	1031	881.08	1115.27	823	575.86	804.74	1036	835.58	1056.79	FOB87_RS22485	hypothetical protein	-	-	-
FOB87_RS22480	NZ_CP054795[-]4700396-4700869	22	7.03	12.84	64	17.93	30.49	14	3.76	7.06	25	9.48	16.72	17	5.4	9.95	54	11.85	23.54	1582	630.0	800.72	1343	508.23	721.96	1509	514.74	660.44	1408	502.63	636.23	1330	388.73	543.24	1685	567.69	717.98	moaC	cyclic pyranopterin monophosphate synthase MoaC	-	K03637-ko00790 Folate biosynthesis;ko04122 Sulfur relay system	COG0315-Molybdenum cofactor biosynthesis enzyme[H]
FOB87_RS23335	NZ_CP054795[-]4853038-4853694	4	0.92	1.68	6	1.21	2.06	1	0.19	0.36	0	0.0	0.0	1	0.23	0.42	1	0.16	0.31	12	3.45	4.38	11	3.01	4.27	11	2.7	3.47	27	6.95	8.8	15	3.16	4.42	22	5.34	6.76	FOB87_RS23335	M15 family metallopeptidase	-	K08641-ko02020 Two-component system;ko01502 Vancomycin resistance	COG2173-D-alanyl-D-alanine dipeptidase[M]
FOB87_RS11900	NZ_CP054795[+]2449528-2449980	283	94.64	172.82	578	169.43	288.15	186	52.21	98.08	372	147.54	260.31	284	94.36	174.0	472	108.39	215.32	2527	1052.97	1338.32	1833	725.81	1031.05	2514	897.32	1151.3	2546	951.01	1203.78	2351	719.01	1004.79	3103	1093.89	1383.49	FOB87_RS11900	DUF5078 domain-containing protein	-	-	-
FOB87_RS26330	NZ_CP054795[+]5471743-5472573	3	0.55	1.0	6	0.96	1.63	1	0.15	0.29	2	0.43	0.76	2	0.36	0.67	3	0.38	0.75	6	1.36	1.73	0	0.0	0.0	3	0.58	0.75	4	0.81	1.03	6	1.0	1.4	2	0.39	0.49	FOB87_RS26330	ABC transporter permease	-	-	COG0600-ABC-type nitrate/sulfonate/bicarbonate transport system, permease component[P]
FOB87_RS11905	NZ_CP054795[+]2450333-2450806	9	2.88	5.25	19	5.32	9.05	5	1.34	2.52	9	3.41	6.02	8	2.54	4.68	4	0.88	1.74	232	92.39	117.43	70	26.49	37.63	205	69.93	89.72	215	76.75	97.15	168	49.1	68.62	225	75.8	95.87	FOB87_RS11905	MmpS family protein	-	-	-
FOB87_RS29855	NZ_CP054795[+]6217817-6218587	3	0.59	1.08	22	3.79	6.44	4	0.66	1.24	6	1.4	2.47	4	0.78	1.44	7	0.95	1.88	15	3.67	4.67	11	2.56	3.64	13	2.73	3.5	11	2.42	3.06	16	2.88	4.02	14	2.9	3.67	FOB87_RS29855	SDR family oxidoreductase	-	-	COG1028-Dehydrogenases with different specificities (related to short-chain alcohol dehydrogenases)[IQR]
FOB87_RS26335	NZ_CP054795[+]5472570-5473349	0	0.0	0.0	2	0.34	0.58	0	0.0	0.0	1	0.23	0.41	0	0.0	0.0	0	0.0	0.0	4	0.97	1.23	1	0.23	0.33	8	1.66	2.13	6	1.3	1.65	6	1.07	1.49	3	0.62	0.78	FOB87_RS26335	ABC transporter permease subunit	-	-	COG0600-ABC-type nitrate/sulfonate/bicarbonate transport system, permease component[P]
FOB87_RS27340	NZ_CP054795[+]5671768-5672520	26	5.23	9.55	23	4.06	6.9	30	5.07	9.52	30	7.16	12.63	35	7.0	12.9	8	1.11	2.2	30	7.52	9.56	26	6.19	8.8	32	6.87	8.82	41	9.21	11.66	38	6.99	9.77	27	5.72	7.24	FOB87_RS27340	SDR family oxidoreductase	-	-	COG1028-Dehydrogenases with different specificities (related to short-chain alcohol dehydrogenases)[IQR]
FOB87_RS15625	NZ_CP054795[-]3257942-3258289	110	47.89	87.44	187	71.35	121.35	79	28.87	54.23	80	41.3	72.87	125	54.06	99.69	80	23.92	47.51	715	387.82	492.92	741	381.95	542.57	896	416.3	534.13	798	388.02	491.15	983	391.35	546.89	355	162.91	206.04	FOB87_RS15625	hypothetical protein	-	-	-
FOB87_RS15620	NZ_CP054795[-]3256131-3257867	53	4.62	8.44	116	8.87	15.08	42	3.08	5.78	43	4.45	7.85	72	6.24	11.5	89	5.33	10.59	538	58.47	74.31	486	50.19	71.29	561	52.22	67.0	518	50.46	63.87	523	41.71	58.29	391	35.94	45.46	FOB87_RS15620	SDR family oxidoreductase	-	-	COG0300-Short-chain dehydrogenases of various substrate specificities[R]
FOB87_RS13500	NZ_CP054795[-]2796813-2796974	15	14.03	25.61	3	2.46	4.18	7	5.49	10.32	3	3.33	5.87	8	7.44	13.71	16	10.27	20.41	23	26.8	34.06	16	17.72	25.17	19	18.96	24.33	19	19.85	25.12	25	21.38	29.88	26	25.63	32.42	FOB87_RS13500	hypothetical protein	-	-	-
FOB87_RS27345	NZ_CP054795[+]5672540-5673388	27	4.82	8.8	32	5.0	8.51	46	6.89	12.94	40	8.46	14.93	45	7.98	14.71	16	1.96	3.89	50	11.12	14.13	34	7.18	10.2	87	16.57	21.26	53	10.56	13.37	68	11.1	15.51	64	12.04	15.23	FOB87_RS27345	alpha/beta fold hydrolase	-	-	-
FOB87_RS13050	NZ_CP054795[-]2698562-2699431	172	29.95	54.69	356	54.34	92.41	52	7.6	14.28	186	38.41	67.77	85	14.71	27.12	161	19.25	38.24	844	183.12	232.74	655	135.05	191.84	830	154.26	197.92	895	174.07	220.34	874	139.18	194.5	732	134.37	169.94	FOB87_RS13050	ParA family protein	GO:0005575,GO:0005622,GO:0005623,GO:0005886,GO:0008150,GO:0009295,GO:0016020,GO:0040007,GO:0043226,GO:0043228,GO:0043229,GO:0043232,GO:0043590,GO:0044424,GO:0044464,GO:0071944	-	COG1192-ATPases involved in chromosome partitioning[D]
FOB87_RS16025	NZ_CP054795[+]3342127-3344298	66	4.61	8.41	167	10.21	17.36	32	1.87	3.52	109	9.02	15.91	32	2.22	4.09	47	2.25	4.47	398	34.59	43.96	468	38.65	54.9	414	30.82	39.54	466	36.3	45.95	664	42.36	59.19	326	23.97	30.31	FOB87_RS16025	DUF4185 domain-containing protein	-	-	-
FOB87_RS18775	NZ_CP054795[-]3942466-3942831	0	0.0	0.0	0	0.0	0.0	0	0.0	0.0	0	0.0	0.0	0	0.0	0.0	0	0.0	0.0	0	0.0	0.0	0	0.0	0.0	0	0.0	0.0	0	0.0	0.0	0	0.0	0.0	0	0.0	0.0	FOB87_RS18775	F0F1 ATP synthase subunit epsilon	GO:0005575,GO:0005618,GO:0005622,GO:0005623,GO:0005886,GO:0006139,GO:0006163,GO:0006164,GO:0006725,GO:0006753,GO:0006754,GO:0006793,GO:0006796,GO:0006807,GO:0006810,GO:0006811,GO:0006812,GO:0008150,GO:0008152,GO:0009058,GO:0009117,GO:0009123,GO:0009124,GO:0009126,GO:0009127,GO:0009141,GO:0009142,GO:0009144,GO:0009145,GO:0009150,GO:0009152,GO:0009156,GO:0009161,GO:0009165,GO:0009167,GO:0009168,GO:…	K02114-ko00190 Oxidative phosphorylation;ko00195 Photosynthesis	COG0355-F0F1-type ATP synthase, epsilon subunit (mitochondrial delta subunit)[C]
FOB87_RS21925	NZ_CP054795[+]4588215-4589438	915	113.25	206.8	2771	300.62	511.26	578	60.04	112.8	936	137.39	242.4	971	119.4	220.18	1355	115.16	228.77	701	108.1	137.4	495	72.54	103.05	1035	136.72	175.42	1164	160.92	203.69	645	73.0	102.02	1033	134.78	170.46	FOB87_RS21925	Nramp family divalent metal transporter	GO:0000041,GO:0006810,GO:0006811,GO:0006812,GO:0006826,GO:0006828,GO:0006829,GO:0008150,GO:0030001,GO:0034220,GO:0034755,GO:0051179,GO:0051234,GO:0055085,GO:0070838,GO:0071421,GO:0071577,GO:0071578,GO:0072511,GO:0098655,GO:0098657,GO:0098659,GO:0098660,GO:0098662,GO:0098739,GO:0099587	-	COG1914-Mn2+ and Fe2+ transporters of the NRAMP family[P]
FOB87_RS00135	NZ_CP054795[+]22401-23372	14	2.18	3.98	40	5.46	9.29	17	2.22	4.18	27	4.99	8.81	9	1.39	2.57	16	1.71	3.4	45	8.74	11.11	27	4.98	7.08	50	8.32	10.67	54	9.4	11.9	51	7.27	10.16	30	4.93	6.23	speB	agmatinase	-	K01480-ko00330 Arginine and proline metabolism	COG0010-Arginase/agmatinase/formimionoglutamate hydrolase, arginase family[E]
FOB87_RS17995	NZ_CP054795[-]3784317-3785342	9	1.33	2.43	137	17.73	30.16	13	1.61	3.03	15	2.62	4.63	14	2.06	3.79	10	1.01	2.01	18	3.31	4.21	12	2.1	2.98	8	1.26	1.62	5	0.82	1.04	14	1.89	2.64	10	1.56	1.97	FOB87_RS17995	MCE family protein	-	K02067-ko02010 ABC transporters	COG1463-ABC-type transport system involved in resistance to organic solvents, periplasmic component[Q]
FOB87_RS17990	NZ_CP054795[-]3783877-3784317	10	3.43	6.27	109	32.82	55.82	7	2.02	3.79	6	2.44	4.31	6	2.05	3.78	11	2.59	5.15	9	3.86	4.9	5	2.03	2.89	6	2.2	2.82	8	3.07	3.89	17	5.34	7.46	11	3.99	5.04	FOB87_RS17990	MlaD family protein	-	-	-
FOB87_RS07315	NZ_CP054795[-]1529253-1530071	4	0.74	1.35	2	0.32	0.55	3	0.46	0.87	5	1.1	1.94	7	1.29	2.37	6	0.76	1.51	6	1.38	1.76	1	0.22	0.31	3	0.59	0.76	11	2.28	2.88	2	0.34	0.47	9	1.76	2.22	FOB87_RS07315	thioesterase family protein	-	-	-
FOB87_RS25285	NZ_CP054795[+]5255805-5257028	14	1.73	3.16	46	4.99	8.49	18	1.87	3.51	10	1.47	2.59	22	2.71	4.99	55	4.68	9.29	417	64.3	81.73	367	53.78	76.4	381	50.33	64.57	416	57.51	72.79	384	43.46	60.74	443	57.8	73.1	FOB87_RS25285	Mur ligase family protein	-	-	COG0769-UDP-N-acetylmuramyl tripeptide synthase[M]
FOB87_RS07310	NZ_CP054795[+]1529061-1529252	1	0.79	1.44	0	0.0	0.0	0	0.0	0.0	2	1.87	3.3	2	1.57	2.89	1	0.54	1.08	0	0.0	0.0	1	0.94	1.33	3	2.53	3.24	3	2.65	3.35	0	0.0	0.0	0	0.0	0.0	FOB87_RS07310	ferredoxin	-	-	-
FOB87_RS25280	NZ_CP054795[-]5254718-5255731	488	72.91	133.13	915	119.82	203.78	215	26.96	50.65	482	85.4	150.68	228	33.85	62.41	733	75.2	149.39	968	180.2	229.03	1085	191.93	272.65	1068	170.3	218.5	1231	205.42	260.02	1526	208.5	291.37	714	112.45	142.22	FOB87_RS25280	DEDDh family exonuclease	GO:0003674,GO:0003824,GO:0004518,GO:0004527,GO:0005575,GO:0005622,GO:0005623,GO:0005737,GO:0005829,GO:0006139,GO:0006259,GO:0006260,GO:0006261,GO:0006281,GO:0006725,GO:0006807,GO:0006950,GO:0006974,GO:0008150,GO:0008152,GO:0008408,GO:0009058,GO:0009059,GO:0009360,GO:0009987,GO:0016787,GO:0016788,GO:0032991,GO:0033554,GO:0034641,GO:0034645,GO:0042575,GO:0043170,GO:0044237,GO:0044238,GO:0044249,GO:…	K02342-ko03030 DNA replication;ko03430 Mismatch repair;ko03440 Homologous recombination	COG0847-DNA polymerase III, epsilon subunit and related 3'-5' exonucleases[L]
FOB87_RS05410	NZ_CP054795[+]1128130-1129521	2	0.22	0.4	3	0.29	0.49	10	0.92	1.72	8	1.03	1.82	5	0.54	1.0	2	0.15	0.3	20	2.71	3.45	13	1.68	2.38	28	3.25	4.17	39	4.74	6.0	20	1.99	2.78	83	9.52	12.04	FOB87_RS05410	M24 family metallopeptidase	-	-	COG0006-Xaa-Pro aminopeptidase[E]
FOB87_RS32005	NZ_CP054795[+]6716697-6717922	0	0.0	0.0	0	0.0	0.0	0	0.0	0.0	0	0.0	0.0	0	0.0	0.0	0	0.0	0.0	4	0.61	0.78	0	0.0	0.0	2	0.26	0.34	0	0.0	0.0	0	0.0	0.0	4	0.52	0.66	FOB87_RS32005	IS3 family transposase	-	-	COG2801-Transposase and inactivated derivatives[L]
FOB87_RS32000	NZ_CP054795[-]6715992-6716534	1	0.28	0.51	0	0.0	0.0	0	0.0	0.0	0	0.0	0.0	0	0.0	0.0	0	0.0	0.0	1	0.35	0.44	1	0.33	0.47	2	0.59	0.76	1	0.31	0.39	1	0.26	0.36	1	0.29	0.37	FOB87_RS32000	EspA/EspE family type VII secretion system effector	-	-	-
FOB87_RS21410	NZ_CP054795[-]4476055-4476261	2	1.46	2.67	5	3.2	5.45	4	2.46	4.62	6	5.21	9.19	1	0.73	1.34	5	2.51	4.99	34	31.01	39.41	17	14.73	20.93	24	18.74	24.05	25	20.44	25.87	30	20.08	28.06	72	55.54	70.25	FOB87_RS21410	hypothetical protein	-	-	-
FOB87_RS17195	NZ_CP054795[+]3597087-3597728	40	9.44	17.24	34	7.03	11.96	47	9.31	17.49	35	9.79	17.28	45	10.55	19.45	45	7.29	14.49	109	32.05	40.73	86	24.03	34.13	98	24.68	31.67	102	26.88	34.03	111	23.95	33.47	75	18.65	23.59	FOB87_RS17195	TetR/AcrR family transcriptional regulator	-	-	-
FOB87_RS17190	NZ_CP054795[-]3595761-3597020	11	1.33	2.42	19	2.01	3.41	10	1.01	1.9	13	1.85	3.27	10	1.19	2.2	10	0.83	1.64	8	1.2	1.52	4	0.57	0.81	9	1.15	1.48	9	1.21	1.53	4	0.44	0.61	20	2.54	3.21	FOB87_RS17190	cytochrome P450	-	-	COG2124-Cytochrome P450[Q]
FOB87_RS25135	NZ_CP054795[+]5223839-5224399	0	0.0	0.0	0	0.0	0.0	2	0.45	0.85	0	0.0	0.0	2	0.54	0.99	2	0.37	0.74	7	2.35	2.99	5	1.6	2.27	12	3.46	4.44	3	0.91	1.15	1	0.25	0.35	2	0.57	0.72	FOB87_RS25135	TetR/AcrR family transcriptional regulator	-	-	-
FOB87_RS25130	NZ_CP054795[-]5223284-5223757	5	1.6	2.92	3	0.84	1.43	2	0.54	1.01	3	1.14	2.01	3	0.95	1.76	1	0.22	0.44	37	14.74	18.73	17	6.43	9.14	40	13.65	17.51	56	19.99	25.3	32	9.35	13.07	51	17.18	21.73	FOB87_RS25130	nuclear transport factor 2 family protein	-	-	COG3558-Uncharacterized protein conserved in bacteria[S]
FOB87_RS21415	NZ_CP054795[+]4476407-4476877	141	45.35	82.81	325	91.63	155.83	57	15.39	28.91	220	83.92	148.06	134	42.82	78.96	51	11.27	22.38	131	52.5	66.73	119	45.32	64.38	199	68.31	87.65	206	74.01	93.68	249	73.24	102.35	95	32.21	40.74	mscL	large-conductance mechanosensitive channel protein MscL	GO:0003674,GO:0005215,GO:0005488,GO:0005515,GO:0005575,GO:0005623,GO:0005886,GO:0005887,GO:0006810,GO:0006811,GO:0006884,GO:0008150,GO:0008361,GO:0008381,GO:0009987,GO:0009992,GO:0015267,GO:0016020,GO:0016021,GO:0016043,GO:0019725,GO:0022803,GO:0022836,GO:0022857,GO:0030104,GO:0031224,GO:0031226,GO:0032535,GO:0042592,GO:0042802,GO:0044425,GO:0044459,GO:0044464,GO:0048878,GO:0051179,GO:0051234,GO:…	-	COG1970-Large-conductance mechanosensitive channel[M]
FOB87_RS30350	NZ_CP054795[-]6334241-6334579	1874	837.48	1529.24	3221	1261.7	2145.75	2239	839.76	1577.66	1692	896.72	1582.14	1942	862.24	1589.96	2127	652.7	1296.63	979	545.12	692.84	763	403.73	573.51	1190	567.58	728.23	1358	677.83	858.0	877	358.42	500.87	1684	793.29	1003.31	FOB87_RS30350	hemophore-related protein	-	-	-
FOB87_RS30355	NZ_CP054795[-]6334763-6335629	14	2.45	4.47	26	3.98	6.77	11	1.61	3.03	8	1.65	2.92	11	1.91	3.52	3	0.36	0.72	313	68.14	86.61	112	23.17	32.92	318	59.3	76.09	308	60.11	76.09	163	26.05	36.4	351	64.65	81.77	rfbA	glucose-1-phosphate thymidylyltransferase RfbA	GO:0000271,GO:0000287,GO:0003674,GO:0003824,GO:0005488,GO:0005975,GO:0005976,GO:0005996,GO:0008150,GO:0008152,GO:0008879,GO:0009058,GO:0009059,GO:0009987,GO:0016051,GO:0016740,GO:0016772,GO:0016779,GO:0019299,GO:0019300,GO:0019318,GO:0019319,GO:0033692,GO:0034637,GO:0034645,GO:0043167,GO:0043169,GO:0043170,GO:0044237,GO:0044238,GO:0044249,GO:0044260,GO:0044262,GO:0044264,GO:0044281,GO:0044283,GO:…	K00973-ko00541 O-Antigen nucleotide sugar biosynthesis;ko00523 Polyketide sugar unit biosynthesis;ko00521 Streptomycin biosynthesis;ko00525 Acarbose and validamycin biosynthesis	COG1209-dTDP-glucose pyrophosphorylase[M]
FOB87_RS15345	NZ_CP054795[-]3197375-3198823	153	16.0	29.21	130	11.91	20.26	78	6.85	12.86	166	20.58	36.31	93	9.66	17.81	207	14.86	29.52	539	70.21	89.24	439	54.35	77.2	509	56.79	72.87	541	63.18	79.97	554	52.97	74.02	524	57.75	73.04	murC	UDP-N-acetylmuramate--L-alanine ligase	GO:0000270,GO:0003674,GO:0003824,GO:0006022,GO:0006023,GO:0006024,GO:0006807,GO:0008150,GO:0008152,GO:0008763,GO:0009058,GO:0009059,GO:0009252,GO:0009273,GO:0009987,GO:0016874,GO:0016879,GO:0016881,GO:0030203,GO:0034645,GO:0040007,GO:0042546,GO:0043170,GO:0044036,GO:0044038,GO:0044085,GO:0044237,GO:0044249,GO:0044260,GO:0070589,GO:0071554,GO:0071704,GO:0071840,GO:1901135,GO:1901137,GO:1901564,GO:…	K01924-ko00550 Peptidoglycan biosynthesis	COG0773-UDP-N-acetylmuramate-alanine ligase[M]
FOB87_RS32260	NZ_CP054795[+]6765363-6766373	132	19.78	36.12	268	35.2	59.86	115	14.46	27.17	93	16.53	29.16	151	22.48	41.45	142	14.61	29.03	2248	419.71	533.45	2219	393.7	559.27	2777	444.12	569.83	2373	397.17	502.73	2600	356.29	497.9	1805	285.12	360.6	fgd	glucose-6-phosphate dehydrogenase (coenzyme-F420)	GO:0003674,GO:0003824,GO:0005488,GO:0005515,GO:0005575,GO:0005618,GO:0005622,GO:0005623,GO:0005737,GO:0005829,GO:0005886,GO:0008150,GO:0008152,GO:0009987,GO:0016020,GO:0016491,GO:0016614,GO:0019725,GO:0030312,GO:0031406,GO:0036094,GO:0042592,GO:0042802,GO:0042803,GO:0043167,GO:0043168,GO:0043177,GO:0044424,GO:0044444,GO:0044464,GO:0045454,GO:0046983,GO:0048037,GO:0050662,GO:0050789,GO:0050794,GO:…	-	COG2141-Coenzyme F420-dependent N5,N10-methylene tetrahydromethanopterin reductase and related flavin-dependent oxidoreductases[C]
FOB87_RS21900	NZ_CP054795[-]4583676-4585532	41	3.35	6.11	87	6.22	10.58	43	2.94	5.53	63	6.09	10.75	78	6.32	11.66	72	4.03	8.01	75	7.62	9.69	69	6.67	9.47	89	7.75	9.94	127	11.57	14.65	175	13.06	18.25	122	10.49	13.27	FOB87_RS21900	HNH endonuclease signature motif containing protein	-	-	-
FOB87_RS21905	NZ_CP054795[+]4585653-4586444	16	3.06	5.59	44	7.38	12.55	10	1.61	3.02	16	3.63	6.4	17	3.23	5.96	5	0.65	1.3	69	16.44	20.9	28	6.34	9.01	74	15.1	19.38	74	15.81	20.01	46	8.04	11.24	111	22.38	28.31	FOB87_RS21905	SDR family oxidoreductase	GO:0002682,GO:0002684,GO:0005575,GO:0005623,GO:0005886,GO:0008150,GO:0009605,GO:0009607,GO:0016020,GO:0035821,GO:0043207,GO:0044003,GO:0044403,GO:0044419,GO:0044464,GO:0048518,GO:0048583,GO:0048584,GO:0050776,GO:0050778,GO:0050789,GO:0050896,GO:0051701,GO:0051704,GO:0051707,GO:0051817,GO:0052031,GO:0052173,GO:0052200,GO:0052255,GO:0052552,GO:0052553,GO:0052555,GO:0052556,GO:0052564,GO:0052572,GO:…	-	COG1028-Dehydrogenases with different specificities (related to short-chain alcohol dehydrogenases)[IQR]
FOB87_RS32265	NZ_CP054795[-]6766552-6767316	4	0.79	1.45	18	3.12	5.31	2	0.33	0.62	9	2.11	3.73	6	1.18	2.18	5	0.68	1.35	25	6.17	7.84	38	8.91	12.66	43	9.09	11.66	35	7.74	9.8	38	6.88	9.62	61	12.74	16.11	FOB87_RS32265	GntR family transcriptional regulator	-	-	COG2188-Transcriptional regulators[K]
FOB87_RS19825	NZ_CP054795[+]4166562-4167170	1069	265.93	485.59	1065	232.22	394.93	467	97.5	183.17	1274	375.84	663.13	436	107.76	198.7	637	108.81	216.16	1808	560.39	712.25	986	290.42	412.55	2452	651.0	835.26	2437	677.12	857.09	1835	417.45	583.37	1452	380.75	481.55	FOB87_RS19825	hypothetical protein	-	-	-
FOB87_RS19820	NZ_CP054795[-]4165230-4166363	18	2.4	4.39	23	2.69	4.58	16	1.79	3.37	14	2.22	3.91	16	2.13	3.92	22	2.02	4.01	126	20.98	26.66	76	12.02	17.08	129	18.39	23.6	149	22.23	28.14	123	15.03	21.0	149	20.98	26.54	FOB87_RS19820	mannosyltransferase	GO:0000026,GO:0000030,GO:0003674,GO:0003824,GO:0004376,GO:0004377,GO:0006629,GO:0006643,GO:0006664,GO:0008150,GO:0008152,GO:0008610,GO:0009058,GO:0009247,GO:0009987,GO:0016740,GO:0016757,GO:0016758,GO:0043750,GO:0044237,GO:0044238,GO:0044249,GO:0044255,GO:0046467,GO:0070085,GO:0071704,GO:0097502,GO:1901135,GO:1901137,GO:1901576,GO:1903509	-	-
FOB87_RS28730	NZ_CP054795[+]5978744-5979061	8	3.81	6.96	36	15.04	25.57	4	1.6	3.0	18	10.17	17.94	6	2.84	5.24	6	1.96	3.9	9	5.34	6.79	14	7.9	11.22	18	9.15	11.74	18	9.58	12.12	40	17.42	24.35	42	21.1	26.68	FOB87_RS28730	ESX-1 secretion-associated protein	-	-	-
FOB87_RS17370	NZ_CP054795[-]3636402-3637391	1443	220.82	403.22	1443	193.55	329.17	1417	181.99	341.9	1715	311.23	549.13	1378	209.5	386.32	772	81.12	161.15	130	24.78	31.5	87	15.76	22.39	164	26.79	34.37	130	22.22	28.13	152	21.27	29.73	461	74.36	94.05	FOB87_RS17370	substrate-binding domain-containing protein	-	-	COG1879-ABC-type sugar transport system, periplasmic component[G]
FOB87_RS28735	NZ_CP054795[+]5979066-5979914	99	17.67	32.26	271	42.39	72.09	76	11.38	21.38	108	22.85	40.32	81	14.36	26.48	77	9.43	18.74	243	54.03	68.67	330	69.72	99.04	261	49.71	63.78	306	60.99	77.2	526	85.83	119.95	546	102.7	129.89	FOB87_RS28735	ESX secretion-associated protein EspG	GO:0001666,GO:0005575,GO:0005623,GO:0005886,GO:0006950,GO:0008150,GO:0009628,GO:0016020,GO:0036293,GO:0044464,GO:0050896,GO:0070482,GO:0071944	-	-
FOB87_RS17375	NZ_CP054795[-]3637631-3638368	138	28.33	51.73	115	20.69	35.19	103	17.75	33.34	87	21.18	37.37	94	19.17	35.35	255	35.95	71.41	100	25.58	32.51	67	16.28	23.13	91	19.94	25.58	75	17.2	21.77	72	13.52	18.89	83	17.96	22.72	FOB87_RS17375	GntR family transcriptional regulator	-	-	COG2188-Transcriptional regulators[K]
FOB87_RS09645	NZ_CP054795[+]1993472-1993915	2	0.68	1.25	4	1.19	2.03	1	0.29	0.54	0	0.0	0.0	0	0.0	0.0	6	1.4	2.79	17	7.23	9.19	14	5.65	8.03	22	8.01	10.28	20	7.62	9.65	19	5.93	8.29	17	6.11	7.73	FOB87_RS09645	A24 family peptidase	-	-	-
FOB87_RS26955	NZ_CP054795[-]5592790-5593563	1	0.2	0.36	1	0.17	0.29	1	0.17	0.31	0	0.0	0.0	0	0.0	0.0	2	0.27	0.53	12	2.93	3.72	7	1.62	2.3	9	1.88	2.41	10	2.19	2.77	7	1.25	1.75	18	3.72	4.7	FOB87_RS26955	SDR family NAD(P)-dependent oxidoreductase	-	-	COG4221-Short-chain alcohol dehydrogenase of unknown specificity[R]
FOB87_RS09640	NZ_CP054795[+]1992617-1993462	22	3.94	7.19	31	4.87	8.28	22	3.31	6.21	25	5.31	9.37	27	4.8	8.86	49	6.03	11.97	286	63.82	81.11	304	64.45	91.56	307	58.67	75.28	301	60.21	76.21	318	52.07	72.77	334	63.05	79.74	FOB87_RS09640	shikimate dehydrogenase	GO:0000166,GO:0003674,GO:0003824,GO:0004764,GO:0005488,GO:0005575,GO:0005622,GO:0005623,GO:0005737,GO:0005829,GO:0006082,GO:0008150,GO:0008152,GO:0009058,GO:0009423,GO:0009987,GO:0016053,GO:0016491,GO:0016614,GO:0016616,GO:0019632,GO:0019752,GO:0032787,GO:0036094,GO:0043436,GO:0043648,GO:0043650,GO:0044237,GO:0044249,GO:0044281,GO:0044283,GO:0044424,GO:0044444,GO:0044464,GO:0046394,GO:0046417,GO:…	K00014-ko00400 Phenylalanine, tyrosine and tryptophan biosynthesis;ko00999 Biosynthesis of various plant secondary metabolites	COG0169-Shikimate 5-dehydrogenase[E]
FOB87_RS20505	NZ_CP054795[-]4295200-4296828	43	4.0	7.3	157	12.8	21.77	51	3.98	7.48	64	7.06	12.45	64	5.91	10.9	46	2.94	5.84	532	61.64	78.35	444	48.89	69.45	585	58.06	74.5	480	49.86	63.11	549	46.69	65.25	446	43.72	55.3	FOB87_RS20505	fatty acid--CoA ligase	GO:0003674,GO:0005488,GO:0005515,GO:0005575,GO:0005622,GO:0005623,GO:0005737,GO:0005777,GO:0042579,GO:0043226,GO:0043227,GO:0043229,GO:0043231,GO:0044424,GO:0044444,GO:0044464,GO:0051087	-	COG0318-Acyl-CoA synthetases (AMP-forming)/AMP-acid ligases II[IQ]
FOB87_RS10970	NZ_CP054795[+]2277353-2278294	16	2.57	4.7	34	4.79	8.15	29	3.91	7.35	20	3.81	6.73	23	3.68	6.78	36	3.98	7.9	91	18.24	23.18	78	14.85	21.1	80	13.73	17.62	77	13.83	17.51	81	11.91	16.65	137	23.22	29.37	FOB87_RS10970	zinc-binding dehydrogenase	-	-	COG1064-Zn-dependent alcohol dehydrogenases[R]
FOB87_RS10975	NZ_CP054795[-]2278339-2279171	79	14.37	26.24	69	11.0	18.71	82	12.51	23.51	57	12.29	21.69	62	11.2	20.66	112	13.99	27.79	29	6.57	8.35	42	9.05	12.85	30	5.82	7.47	29	5.89	7.46	53	8.82	12.32	20	3.83	4.85	FOB87_RS10975	NAD(P)-dependent oxidoreductase	-	-	-
FOB87_RS06370	NZ_CP054795[+]1334103-1335614	583	58.42	106.67	471	41.37	70.35	590	49.61	93.21	379	45.04	79.46	609	60.62	111.79	728	50.09	99.5	3381	422.09	536.47	3550	421.15	598.26	3873	414.16	531.39	3908	437.35	553.59	4149	380.17	531.27	3385	357.52	452.17	gatB	Asp-tRNA(Asn)/Glu-tRNA(Gln) amidotransferase subunit GatB	GO:0003674,GO:0003824,GO:0005575,GO:0005623,GO:0005886,GO:0006082,GO:0006139,GO:0006399,GO:0006520,GO:0006725,GO:0006807,GO:0008150,GO:0008152,GO:0009987,GO:0016020,GO:0016070,GO:0016874,GO:0016879,GO:0016884,GO:0019752,GO:0034641,GO:0034660,GO:0040007,GO:0043038,GO:0043039,GO:0043170,GO:0043436,GO:0044237,GO:0044238,GO:0044281,GO:0044464,GO:0046483,GO:0050567,GO:0070681,GO:0071704,GO:0071944,GO:…	K02434-ko00970 Aminoacyl-tRNA biosynthesis	COG0064-Asp-tRNAAsn/Glu-tRNAGln amidotransferase B subunit (PET112 homolog)[J]
FOB87_RS06375	NZ_CP054795[-]1335673-1336344	13	2.93	5.35	21	4.15	7.06	5	0.95	1.78	10	2.68	4.72	10	2.24	4.13	14	2.17	4.31	89	25.0	31.77	76	20.29	28.82	88	21.18	27.17	72	18.13	22.95	74	15.26	21.32	117	27.8	35.16	FOB87_RS06375	TetR/AcrR family transcriptional regulator	-	-	-
FOB87_RS05310	NZ_CP054795[+]1102269-1105913	7	0.29	0.53	8	0.29	0.5	6	0.21	0.39	5	0.24	0.43	7	0.29	0.53	6	0.17	0.34	23	1.19	1.51	27	1.33	1.89	24	1.07	1.37	21	0.97	1.23	27	1.02	1.43	19	0.83	1.05	FOB87_RS05310	phage tail tape measure protein	-	-	-
FOB87_RS21630	NZ_CP054795[+]4529811-4530494	14	3.1	5.66	33	6.41	10.9	11	2.04	3.84	9	2.36	4.17	15	3.3	6.09	10	1.52	3.02	69	19.04	24.2	35	9.18	13.04	63	14.89	19.11	72	17.81	22.55	52	10.53	14.72	60	14.01	17.72	FOB87_RS21630	hypothetical protein	-	-	-
FOB87_RS21635	NZ_CP054795[+]4530669-4531637	1	0.16	0.29	1	0.14	0.23	1	0.13	0.25	2	0.37	0.65	0	0.0	0.0	1	0.11	0.21	21	4.09	5.2	9	1.67	2.37	25	4.17	5.35	13	2.27	2.87	17	2.43	3.4	14	2.31	2.92	FOB87_RS21635	ABC transporter substrate-binding protein	-	K15553-ko00920 Sulfur metabolism;ko02010 ABC transporters	COG4521-ABC-type taurine transport system, periplasmic component[P]
FOB87_RS00235	NZ_CP054795[+]41230-41892	30	6.86	12.52	74	14.82	25.21	22	4.22	7.93	41	11.11	19.6	18	4.09	7.54	20	3.14	6.23	13	3.7	4.7	11	2.98	4.23	25	6.09	7.82	15	3.83	4.85	25	5.22	7.3	22	5.3	6.7	FOB87_RS00235	urease accessory UreF family protein	-	-	COG0830-Urease accessory protein UreF[O]
FOB87_RS28085	NZ_CP054795[+]5824847-5825431	36	9.32	17.02	26	5.9	10.04	30	6.52	12.25	17	5.22	9.21	37	9.52	17.55	25	4.44	8.83	84	27.1	34.45	78	23.91	33.97	74	20.45	26.24	92	26.61	33.68	89	21.07	29.45	56	15.28	19.33	FOB87_RS28085	TetR family transcriptional regulator	-	-	-
FOB87_RS28080	NZ_CP054795[-]5824135-5824689	11	3.0	5.48	9	2.15	3.66	9	2.06	3.87	3	0.97	1.71	10	2.71	5.0	9	1.69	3.35	13	4.42	5.62	7	2.26	3.21	21	6.12	7.85	13	3.97	5.02	16	3.99	5.58	23	6.62	8.37	FOB87_RS28080	cupin domain-containing protein	-	-	-
FOB87_RS02850	NZ_CP054795[-]602132-603007	25	4.32	7.89	43	6.52	11.09	18	2.61	4.91	23	4.72	8.32	11	1.89	3.49	9	1.07	2.12	51	10.99	13.97	34	6.96	9.89	54	9.97	12.79	39	7.54	9.54	50	7.91	11.05	40	7.29	9.22	FOB87_RS02850	helix-turn-helix transcriptional regulator	-	-	-
FOB87_RS12825	NZ_CP054795[-]2644453-2646177	18690	1641.44	2997.27	20267	1560.15	2653.32	24773	1825.96	3430.42	14158	1474.57	2601.69	18074	1577.06	2908.06	19934	1202.12	2388.1	6779	741.8	942.82	5359	557.26	791.61	7617	713.96	916.04	7193	705.58	893.12	6591	529.35	739.75	8800	814.68	1030.36	FOB87_RS12825	sodium:solute symporter family protein	-	-	COG4146-Predicted symporter[R]
FOB87_RS02505	NZ_CP054795[+]529143-529919	214	41.73	76.19	772	131.94	224.38	114	18.66	35.05	260	60.12	106.07	148	28.67	52.87	65	8.7	17.29	128	31.09	39.52	122	28.17	40.01	157	32.67	41.92	145	31.58	39.97	226	40.29	56.31	169	34.73	43.93	eutC	ethanolamine ammonia-lyase subunit EutC	-	K03736-ko00564 Glycerophospholipid metabolism	COG4302-Ethanolamine ammonia-lyase, small subunit[E]
FOB87_RS12820	NZ_CP054795[-]2644128-2644439	1331	646.29	1180.13	1657	705.23	1199.38	1936	788.96	1482.21	937	539.56	951.98	1359	655.61	1208.93	1986	662.17	1315.44	736	445.28	565.95	739	424.87	603.54	973	504.24	646.96	847	459.36	581.46	964	428.06	598.2	930	476.02	602.04	FOB87_RS12820	hypothetical protein	-	-	-
FOB87_RS02855	NZ_CP054795[+]603171-604022	27	4.8	8.77	20	3.12	5.3	34	5.07	9.53	21	4.43	7.81	27	4.77	8.8	9	1.1	2.18	7	1.55	1.97	9	1.89	2.69	7	1.32	1.7	16	3.18	4.02	7	1.14	1.59	7	1.31	1.66	FOB87_RS02855	SDR family NAD(P)-dependent oxidoreductase	-	-	COG4221-Short-chain alcohol dehydrogenase of unknown specificity[R]
FOB87_RS02500	NZ_CP054795[+]527731-529146	704	75.32	137.54	2942	275.89	469.21	400	35.92	67.48	946	120.03	211.77	477	50.71	93.5	268	19.69	39.11	312	41.59	52.86	326	41.29	58.66	419	47.85	61.39	411	49.12	62.17	667	65.26	91.2	487	54.92	69.46	FOB87_RS02500	ethanolamine ammonia-lyase subunit EutB	-	K03735-ko00564 Glycerophospholipid metabolism	COG4303-Ethanolamine ammonia-lyase, large subunit[E]
FOB87_RS09420	NZ_CP054795[-]1940268-1941083	7	1.3	2.37	20	3.26	5.54	12	1.87	3.51	11	2.42	4.27	12	2.21	4.08	3	0.38	0.76	9	2.08	2.65	5	1.1	1.56	14	2.77	3.56	10	2.07	2.62	12	2.04	2.85	39	7.63	9.65	FOB87_RS09420	alpha/beta fold hydrolase	-	-	-
FOB87_RS09425	NZ_CP054795[-]1941080-1942717	21	1.94	3.55	64	5.19	8.82	30	2.33	4.37	25	2.74	4.84	34	3.12	5.76	8	0.51	1.01	17	1.96	2.49	9	0.99	1.4	12	1.18	1.52	19	1.96	2.48	19	1.61	2.25	42	4.1	5.18	FOB87_RS09425	fumarate hydratase	-	K01676-ko00020 Citrate cycle (TCA cycle);ko00620 Pyruvate metabolism;ko00720 Carbon fixation pathways in prokaryotes	COG1951-Tartrate dehydratase alpha subunit/Fumarate hydratase class I, N-terminal domain[C]
FOB87_RS06195	NZ_CP054795[-]1298407-1299951	0	0.0	0.0	0	0.0	0.0	0	0.0	0.0	0	0.0	0.0	0	0.0	0.0	0	0.0	0.0	0	0.0	0.0	0	0.0	0.0	0	0.0	0.0	0	0.0	0.0	0	0.0	0.0	0	0.0	0.0	FOB87_RS06195	alanine/glycine:cation symporter family protein	-	-	COG1115-Na+/alanine symporter[E]
FOB87_RS06190	NZ_CP054795[+]1297674-1298375	0	0.0	0.0	0	0.0	0.0	0	0.0	0.0	0	0.0	0.0	0	0.0	0.0	0	0.0	0.0	0	0.0	0.0	0	0.0	0.0	0	0.0	0.0	0	0.0	0.0	0	0.0	0.0	0	0.0	0.0	FOB87_RS06190	esterase	GO:0003674,GO:0005488,GO:0005515,GO:0005575,GO:0005576,GO:0005618,GO:0005623,GO:0006950,GO:0007154,GO:0008150,GO:0009267,GO:0009605,GO:0009987,GO:0009991,GO:0019899,GO:0030312,GO:0031667,GO:0031668,GO:0031669,GO:0033554,GO:0035375,GO:0042594,GO:0044464,GO:0050896,GO:0051716,GO:0071496,GO:0071944	-	-
FOB87_RS31005	NZ_CP054795[-]6505546-6506616	915	129.43	236.34	886	109.85	186.82	1478	175.46	329.64	770	129.17	227.9	972	136.6	251.89	2071	201.16	399.61	16	2.82	3.58	66	11.05	15.7	12	1.81	2.32	25	3.95	5.0	74	9.57	13.38	15	2.24	2.83	FOB87_RS31005	hypothetical protein	-	-	-
FOB87_RS31000	NZ_CP054795[+]6504887-6505534	784	183.29	334.69	1251	256.36	435.98	408	80.06	150.4	533	147.77	260.73	420	97.56	179.89	423	67.91	134.9	56	16.31	20.73	39	10.8	15.34	59	14.72	18.89	53	13.84	17.52	66	14.11	19.72	71	17.5	22.13	FOB87_RS31000	MspA family porin	GO:0005575,GO:0005618,GO:0005623,GO:0009279,GO:0016020,GO:0019867,GO:0030312,GO:0030313,GO:0031975,GO:0044462,GO:0044464,GO:0071944	-	-
FOB87_RS09975	NZ_CP054795[-]2064388-2065122	463	95.43	174.26	435	78.59	133.66	494	85.46	160.55	393	96.06	169.49	475	97.27	179.37	475	67.23	133.55	1630	418.61	532.05	1154	281.63	400.07	2000	439.97	564.5	1729	398.04	503.84	1566	295.18	412.5	1443	313.53	396.53	pgl	6-phosphogluconolactonase	GO:0003674,GO:0003824,GO:0005575,GO:0005622,GO:0005623,GO:0005737,GO:0005886,GO:0006081,GO:0006098,GO:0006139,GO:0006725,GO:0006732,GO:0006733,GO:0006739,GO:0006753,GO:0006793,GO:0006796,GO:0006807,GO:0008150,GO:0008152,GO:0009051,GO:0009117,GO:0009987,GO:0016020,GO:0016787,GO:0016788,GO:0017057,GO:0019362,GO:0019637,GO:0019682,GO:0019693,GO:0034641,GO:0044237,GO:0044238,GO:0044281,GO:0044424,GO:…	K01057-ko00030 Pentose phosphate pathway	COG0363-6-phosphogluconolactonase/Glucosamine-6-phosphate isomerase/deaminase[G]
FOB87_RS27190	NZ_CP054795[+]5643997-5644482	1773	552.68	1009.2	1250	341.54	580.85	1926	503.88	946.63	925	341.95	603.32	775	240.02	442.59	4118	881.44	1751.05	50	19.42	24.68	71	26.21	37.23	44	14.64	18.78	63	21.93	27.76	119	33.93	47.41	40	13.14	16.62	FOB87_RS27190	DUF5994 family protein	-	-	-
FOB87_RS27195	NZ_CP054795[-]5644432-5645292	89	15.66	28.6	87	13.42	22.82	138	20.38	38.29	84	17.53	30.93	107	18.7	34.49	228	27.54	54.72	76	16.66	21.18	54	11.25	15.98	59	11.08	14.22	79	15.52	19.65	48	7.72	10.79	94	17.43	22.05	FOB87_RS27195	LysR family transcriptional regulator	-	-	COG0583-Transcriptional regulator[K]
FOB87_RS10355	NZ_CP054795[+]2144224-2147778	1160	49.44	90.27	2763	103.21	175.52	486	17.38	32.66	1357	68.58	121.0	837	35.44	65.35	1071	31.34	62.26	7826	415.53	528.14	8375	422.58	600.29	8614	391.78	502.67	10536	501.49	634.78	12077	470.65	657.72	6875	308.84	390.6	dnaE	DNA polymerase III subunit alpha	GO:0005575,GO:0005618,GO:0005623,GO:0005886,GO:0008150,GO:0016020,GO:0030312,GO:0040007,GO:0044464,GO:0071944	K02337-ko03030 DNA replication;ko03430 Mismatch repair;ko03440 Homologous recombination	COG0587-DNA polymerase III, alpha subunit[L]
FOB87_RS10350	NZ_CP054795[+]2143497-2144141	1	0.24	0.43	2	0.41	0.7	0	0.0	0.0	1	0.28	0.49	0	0.0	0.0	2	0.32	0.64	17	4.97	6.32	5	1.39	1.98	25	6.27	8.04	18	4.72	5.98	11	2.36	3.3	27	6.68	8.45	FOB87_RS10350	TetR/AcrR family transcriptional regulator	-	-	-
FOB87_RS09970	NZ_CP054795[-]2063963-2064334	43	17.51	31.98	76	27.13	46.14	26	8.89	16.7	68	32.84	57.94	59	23.87	44.02	63	17.62	35.0	132	66.98	85.13	107	51.59	73.29	151	65.63	84.21	144	65.5	82.91	104	38.73	54.13	129	55.38	70.04	FOB87_RS09970	hypothetical protein	-	-	-
FOB87_RS06995	NZ_CP054795[-]1464855-1466021	47	6.1	11.14	62	7.06	12.0	55	5.99	11.26	57	8.77	15.48	71	9.16	16.89	46	4.1	8.15	50	8.09	10.28	36	5.53	7.86	37	5.13	6.58	40	5.8	7.34	50	5.94	8.3	56	7.66	9.69	FOB87_RS06995	Xaa-Pro peptidase family protein	-	K15783-ko00260 Glycine, serine and threonine metabolism	COG0006-Xaa-Pro aminopeptidase[E]
FOB87_RS06990	NZ_CP054795[-]1463652-1464851	78	9.85	17.98	126	13.94	23.71	84	8.9	16.72	106	15.87	28.0	107	13.42	24.75	99	8.58	17.05	68	10.7	13.6	62	9.27	13.17	75	10.11	12.97	59	8.32	10.53	84	9.7	13.55	80	10.64	13.46	FOB87_RS06990	PLP-dependent aminotransferase family protein	-	K05825-ko00300 Lysine biosynthesis	COG1167-Transcriptional regulators containing a DNA-binding HTH domain and an aminotransferase domain (MocR family) and their eukaryotic orthologs[KE]
FOB87_RS23855	NZ_CP054795[-]4963198-4964985	10	0.85	1.55	5	0.37	0.63	39	2.77	5.21	7	0.7	1.24	8	0.67	1.24	45	2.62	5.2	2	0.21	0.27	2	0.2	0.29	2	0.18	0.23	3	0.28	0.36	3	0.23	0.32	3	0.27	0.34	glmS	glutamine--fructose-6-phosphate transaminase (isomerizing)	-	K00820-ko00520 Amino sugar and nucleotide sugar metabolism;ko00250 Alanine, aspartate and glutamate metabolism;ko05415 Diabetic cardiomyopathy;ko04931 Insulin resistance	COG0449-Glucosamine 6-phosphate synthetase, contains amidotransferase and phosphosugar isomerase domains[M]
FOB87_RS23850	NZ_CP054795[-]4962202-4963161	13	2.05	3.75	5	0.69	1.18	12	1.59	2.99	8	1.5	2.64	6	0.94	1.73	5	0.54	1.08	1	0.2	0.25	5	0.94	1.33	3	0.51	0.65	4	0.7	0.89	4	0.58	0.81	3	0.5	0.63	FOB87_RS23850	NAD-dependent epimerase/dehydratase family protein	-	K01784-ko00052 Galactose metabolism;ko00520 Amino sugar and nucleotide sugar metabolism;ko00541 O-Antigen nucleotide sugar biosynthesis	COG0451-Nucleoside-diphosphate-sugar epimerases[MG]
FOB87_RS08595	NZ_CP054795[-]1772433-1773539	0	0.0	0.0	0	0.0	0.0	0	0.0	0.0	0	0.0	0.0	0	0.0	0.0	0	0.0	0.0	0	0.0	0.0	0	0.0	0.0	0	0.0	0.0	0	0.0	0.0	0	0.0	0.0	0	0.0	0.0	FOB87_RS08595	IS1634-like element IS1549 family transposase	-	-	-
FOB87_RS29425	NZ_CP054795[+]6123774-6124670	13	2.2	4.01	13	1.92	3.27	12	1.7	3.2	9	1.8	3.18	25	4.2	7.74	5	0.58	1.15	51	10.73	13.64	31	6.2	8.81	70	12.62	16.19	66	12.45	15.76	40	6.18	8.63	51	9.08	11.48	FOB87_RS29425	TIGR03619 family F420-dependent LLM class oxidoreductase	-	-	COG2141-Coenzyme F420-dependent N5,N10-methylene tetrahydromethanopterin reductase and related flavin-dependent oxidoreductases[C]
FOB87_RS29420	NZ_CP054795[+]6122129-6123769	26	2.4	4.38	35	2.83	4.82	27	2.09	3.93	22	2.41	4.25	13	1.19	2.2	16	1.01	2.01	69	7.94	10.09	51	5.58	7.92	59	5.81	7.46	73	7.53	9.53	49	4.14	5.78	93	9.05	11.45	FOB87_RS29420	NAD(P)/FAD-dependent oxidoreductase	-	-	COG2072-Predicted flavoprotein involved in K+ transport[P]
FOB87_RS08590	NZ_CP054795[+]1770948-1772414	0	0.0	0.0	0	0.0	0.0	0	0.0	0.0	0	0.0	0.0	0	0.0	0.0	0	0.0	0.0	0	0.0	0.0	0	0.0	0.0	0	0.0	0.0	0	0.0	0.0	0	0.0	0.0	0	0.0	0.0	FOB87_RS08590	IS1634-like element IS1549 family transposase	-	-	COG5421-Transposase[L]
FOB87_RS22100	NZ_CP054795[-]4620954-4622792	1	0.08	0.15	11	0.79	1.35	7	0.48	0.91	6	0.58	1.03	7	0.57	1.06	3	0.17	0.34	15	1.54	1.96	9	0.88	1.25	26	2.28	2.93	10	0.92	1.16	7	0.53	0.74	43	3.73	4.72	FOB87_RS22100	NAD(P)/FAD-dependent oxidoreductase	-	K03379-ko00930 Caprolactam degradation	COG2072-Predicted flavoprotein involved in K+ transport[P]
FOB87_RS22105	NZ_CP054795[-]4622789-4623961	6	0.78	1.42	5	0.56	0.96	4	0.43	0.81	3	0.46	0.81	1	0.13	0.24	4	0.35	0.7	9	1.45	1.84	6	0.92	1.3	9	1.24	1.59	9	1.3	1.64	12	1.42	1.98	29	3.95	4.99	FOB87_RS22105	LLM class flavin-dependent oxidoreductase	-	-	COG2141-Coenzyme F420-dependent N5,N10-methylene tetrahydromethanopterin reductase and related flavin-dependent oxidoreductases[C]
FOB87_RS04045	NZ_CP054795[+]844923-846332	21	2.26	4.12	44	4.15	7.05	14	1.26	2.37	21	2.68	4.72	20	2.14	3.94	29	2.14	4.25	180	24.1	30.63	195	24.81	35.24	186	21.33	27.37	200	24.0	30.38	203	19.94	27.87	266	30.12	38.1	FOB87_RS04045	wax ester/triacylglycerol synthase family O-acyltransferase	GO:0000302,GO:0001666,GO:0003674,GO:0003824,GO:0004144,GO:0005575,GO:0005618,GO:0005623,GO:0005886,GO:0006629,GO:0006638,GO:0006639,GO:0006641,GO:0006950,GO:0006979,GO:0008150,GO:0008152,GO:0008374,GO:0008610,GO:0009058,GO:0009628,GO:0009987,GO:0010035,GO:0016020,GO:0016411,GO:0016740,GO:0016746,GO:0016747,GO:0019432,GO:0030312,GO:0036293,GO:0040007,GO:0042221,GO:0042493,GO:0044110,GO:0044116,GO:…	K00635-ko00561 Glycerolipid metabolism	-
FOB87_RS27770	NZ_CP054795[+]5759507-5759920	1	0.37	0.67	2	0.64	1.09	5	1.53	2.88	0	0.0	0.0	5	1.82	3.35	2	0.5	1.0	6	2.74	3.48	1	0.44	0.62	11	4.29	5.51	5	2.05	2.59	8	2.68	3.74	8	3.08	3.9	FOB87_RS27770	carboxymuconolactone decarboxylase family protein	-	K01607-ko00362 Benzoate degradation	COG0599-Uncharacterized homolog of gamma-carboxymuconolactone decarboxylase subunit[S]
FOB87_RS04040	NZ_CP054795[-]844211-844753	1	0.28	0.51	2	0.49	0.83	2	0.47	0.88	2	0.66	1.17	1	0.28	0.51	2	0.38	0.76	6	2.08	2.65	5	1.65	2.35	13	3.87	4.97	5	1.56	1.97	4	1.02	1.43	9	2.65	3.35	FOB87_RS04040	Rv3235 family protein	-	-	-
FOB87_RS08770	NZ_CP054795[+]1807555-1808400	4	0.72	1.31	2	0.31	0.53	12	1.8	3.39	6	1.28	2.25	5	0.89	1.64	3	0.37	0.73	2	0.45	0.57	1	0.21	0.3	1	0.19	0.25	1	0.2	0.25	0	0.0	0.0	1	0.19	0.24	FOB87_RS08770	ABC transporter permease	-	K02066-ko02010 ABC transporters	COG0767-ABC-type transport system involved in resistance to organic solvents, permease component[Q]
FOB87_RS08775	NZ_CP054795[+]1808427-1809614	6	0.77	1.4	7	0.78	1.33	11	1.18	2.21	4	0.61	1.07	4	0.5	0.93	4	0.35	0.7	4	0.64	0.81	1	0.15	0.21	2	0.27	0.35	2	0.28	0.36	1	0.11	0.16	3	0.4	0.51	FOB87_RS08775	MCE family protein	-	-	-
FOB87_RS11025	NZ_CP054795[-]2286961-2288439	2	0.2	0.37	1	0.09	0.15	2	0.17	0.32	0	0.0	0.0	2	0.21	0.38	1	0.07	0.14	11	1.4	1.78	9	1.09	1.55	6	0.65	0.84	5	0.57	0.72	8	0.75	1.05	14	1.51	1.91	FOB87_RS11025	MFS transporter	-	-	-
FOB87_RS11755	NZ_CP054795[-]2422237-2423253	125	18.62	34.0	485	63.33	107.7	53	6.63	12.45	286	50.52	89.14	123	18.21	33.57	158	16.16	32.11	261	48.44	61.57	177	31.22	44.35	277	44.04	56.5	300	49.91	63.18	221	30.1	42.07	114	17.9	22.64	FOB87_RS11755	alcohol dehydrogenase catalytic domain-containing protein	-	-	COG1064-Zn-dependent alcohol dehydrogenases[R]
FOB87_RS11020	NZ_CP054795[+]2286000-2287007	52	7.81	14.27	211	27.79	47.27	49	6.18	11.61	132	23.53	41.51	62	9.26	17.07	19	1.96	3.9	90	16.85	21.42	49	8.72	12.39	110	17.65	22.64	93	15.61	19.76	87	11.96	16.71	163	25.82	32.66	FOB87_RS11020	dihydrodipicolinate reductase	-	-	COG3804-Uncharacterized conserved protein related to dihydrodipicolinate reductase[S]
FOB87_RS22815	NZ_CP054795[-]4756374-4756787	12	4.39	8.02	44	14.11	24.0	9	2.76	5.19	9	3.91	6.89	5	1.82	3.35	23	5.78	11.48	830	378.43	480.98	419	181.54	257.89	818	319.47	409.9	832	340.06	430.44	542	181.38	253.47	1150	443.6	561.04	FOB87_RS22815	hypothetical protein	-	-	-
FOB87_RS14050	NZ_CP054795[-]2908737-2909735	46	6.98	12.74	69	9.17	15.6	25	3.18	5.98	55	9.89	17.45	89	13.41	24.73	113	11.77	23.38	140	26.45	33.62	96	17.24	24.49	172	27.84	35.72	133	22.53	28.52	130	18.03	25.19	189	30.21	38.21	FOB87_RS14050	1-phosphofructokinase family hexose kinase	GO:0003674,GO:0003824,GO:0005575,GO:0005622,GO:0005623,GO:0005737,GO:0005829,GO:0005975,GO:0006793,GO:0006796,GO:0008150,GO:0008152,GO:0009987,GO:0016301,GO:0016310,GO:0016740,GO:0016772,GO:0019200,GO:0044237,GO:0044238,GO:0044262,GO:0044424,GO:0044444,GO:0044464,GO:0046835,GO:0071704	K16370-ko00010 Glycolysis / Gluconeogenesis;ko00030 Pentose phosphate pathway;ko00051 Fructose and mannose metabolism;ko00052 Galactose metabolism;ko00680 Methane metabolism	COG1105-Fructose-1-phosphate kinase and related fructose-6-phosphate kinase (PfkB)[G]
FOB87_RS14055	NZ_CP054795[+]2909951-2910202	4	2.4	4.39	12	6.32	10.75	2	1.01	1.9	6	4.28	7.55	17	10.15	18.72	13	5.37	10.66	187	140.07	178.03	105	74.74	106.17	248	159.12	204.16	240	161.16	203.99	106	58.28	81.44	474	300.38	379.9	FOB87_RS14055	hypothetical protein	-	-	-
FOB87_RS04260	NZ_CP054795[-]889361-889972	58	14.36	26.22	70	15.19	25.83	41	8.52	16.0	40	11.74	20.72	55	13.53	24.94	95	16.15	32.08	360	111.03	141.12	372	109.03	154.88	455	120.21	154.23	408	112.81	142.79	414	93.72	130.97	322	84.03	106.27	FOB87_RS04260	acid phosphatase	GO:0003674,GO:0003824,GO:0003993,GO:0005488,GO:0005515,GO:0006793,GO:0006796,GO:0008150,GO:0008152,GO:0009987,GO:0016311,GO:0016787,GO:0016788,GO:0016791,GO:0042578,GO:0042802,GO:0042803,GO:0044237,GO:0046983	-	COG0406-Fructose-2,6-bisphosphatase[G]
FOB87_RS04590	NZ_CP054795[+]963345-965105	65	5.59	10.21	175	13.19	22.44	36	2.6	4.88	80	8.16	14.4	37	3.16	5.83	43	2.54	5.05	209	22.4	28.47	201	20.47	29.08	270	24.79	31.81	259	24.89	31.5	314	24.7	34.52	227	20.59	26.04	FOB87_RS04590	amidohydrolase family protein	-	-	COG3653-N-acyl-D-aspartate/D-glutamate deacylase[Q]
FOB87_RS04265	NZ_CP054795[+]890031-890828	133	25.25	46.11	183	30.45	51.79	135	21.51	40.41	146	32.87	58.0	172	32.44	59.82	193	25.16	49.98	720	170.31	216.46	571	128.35	182.33	827	167.56	214.99	759	160.94	203.72	604	104.86	146.54	785	157.09	198.68	FOB87_RS04265	ParA family protein	-	-	COG1192-ATPases involved in chromosome partitioning[D]
FOB87_RS04595	NZ_CP054795[+]965102-965995	38	6.44	11.76	101	15.0	25.51	28	3.98	7.48	44	8.84	15.6	25	4.21	7.76	46	5.35	10.63	112	23.65	30.06	122	24.48	34.77	119	21.52	27.61	106	20.07	25.4	155	24.02	33.57	74	13.22	16.72	FOB87_RS04595	alpha/beta fold hydrolase	-	-	-
FOB87_RS13885	NZ_CP054795[+]2873498-2874646	10	1.32	2.41	17	1.96	3.34	27	2.99	5.61	28	4.38	7.72	36	4.72	8.7	68	6.16	12.23	132	21.68	27.56	51	7.96	11.31	116	16.32	20.94	133	19.58	24.79	66	7.96	11.12	221	30.72	38.85	FOB87_RS13885	EstA family serine hydrolase	-	-	COG1680-Beta-lactamase class C and other penicillin binding proteins[V]
FOB87_RS30515	NZ_CP054795[-]6397634-6398383	91	18.38	33.56	299	52.94	90.03	58	9.83	18.47	171	40.96	72.27	79	15.86	29.24	65	9.02	17.91	21	5.29	6.72	32	7.65	10.87	30	6.47	8.3	13	2.93	3.71	37	6.83	9.55	36	7.66	9.69	FOB87_RS30515	succinate dehydrogenase/fumarate reductase iron-sulfur subunit	-	K00240-ko00020 Citrate cycle (TCA cycle);ko00650 Butanoate metabolism;ko00190 Oxidative phosphorylation;ko00720 Carbon fixation pathways in prokaryotes	COG0479-Succinate dehydrogenase/fumarate reductase, Fe-S protein subunit[C]
FOB87_RS30510	NZ_CP054795[-]6397395-6397556	8404	7859.19	14350.84	3364	2757.44	4689.53	12840	10077.46	18932.51	6024	6680.72	11787.27	10503	9758.44	17994.35	7746	4974.01	9881.21	547	637.35	810.07	951	1052.99	1495.82	751	749.55	961.71	743	776.07	982.34	1445	1235.77	1726.93	223	219.82	278.02	FOB87_RS30510	hypothetical protein	-	-	-
FOB87_RS13880	NZ_CP054795[-]2872888-2873457	0	0.0	0.0	0	0.0	0.0	0	0.0	0.0	0	0.0	0.0	0	0.0	0.0	0	0.0	0.0	1	0.33	0.42	0	0.0	0.0	0	0.0	0.0	2	0.59	0.75	5	1.22	1.7	0	0.0	0.0	FOB87_RS13880	SDR family oxidoreductase	-	-	-
FOB87_RS01365	NZ_CP054795[-]300702-302003	6	0.7	1.27	10	1.02	1.73	9	0.88	1.65	9	1.24	2.19	5	0.58	1.07	6	0.48	0.95	7	1.01	1.29	6	0.82	1.17	7	0.87	1.12	9	1.17	1.48	0	0.0	0.0	5	0.62	0.78	FOB87_RS01365	MFS transporter	-	-	COG2271-Sugar phosphate permease[G]
FOB87_RS25450	NZ_CP054795[+]5288856-5289629	3	0.59	1.07	28	4.8	8.17	1	0.17	0.31	5	1.16	2.05	3	0.59	1.08	3	0.4	0.8	585	142.67	181.33	414	95.94	136.29	714	149.15	191.37	655	143.19	181.25	552	98.81	138.08	673	138.86	175.62	FOB87_RS25450	amino acid ABC transporter ATP-binding protein	-	K10010-ko02010 ABC transporters	COG1126-ABC-type polar amino acid transport system, ATPase component[E]
FOB87_RS25455	NZ_CP054795[-]5289736-5291061	22	2.51	4.59	51	5.11	8.69	7	0.67	1.26	30	4.06	7.17	10	1.13	2.09	23	1.8	3.58	221	31.46	39.99	169	22.86	32.48	207	25.24	32.39	212	27.05	34.24	232	24.24	33.87	199	23.97	30.31	FOB87_RS25455	acetyl-CoA hydrolase/transferase C-terminal domain-containing protein	-	-	COG0427-Acetyl-CoA hydrolase[C]
FOB87_RS30630	NZ_CP054795[-]6421009-6421611	4	1.01	1.84	10	2.2	3.75	5	1.05	1.98	6	1.79	3.15	9	2.25	4.14	4	0.69	1.37	32	10.02	12.73	35	10.41	14.79	38	10.19	13.07	35	9.82	12.43	34	7.81	10.92	29	7.68	9.71	FOB87_RS30630	TetR/AcrR family transcriptional regulator C-terminal domain-containing protein	-	-	-
FOB87_RS30635	NZ_CP054795[+]6421701-6422693	5	0.76	1.39	7	0.93	1.59	2	0.26	0.48	6	1.09	1.92	3	0.46	0.84	5	0.52	1.04	15	2.85	3.62	3	0.54	0.77	21	3.42	4.39	12	2.05	2.59	10	1.4	1.95	35	5.63	7.12	FOB87_RS30635	nitrilase-related carbon-nitrogen hydrolase	-	K12251-ko00330 Arginine and proline metabolism	COG0388-Predicted amidohydrolase[R]
FOB87_RS23670	NZ_CP054795[-]4921907-4922812	9	1.51	2.75	41	6.01	10.22	3	0.42	0.79	23	4.56	8.05	8	1.33	2.45	6	0.69	1.37	12	2.5	3.18	7	1.39	1.97	10	1.78	2.29	9	1.68	2.13	9	1.37	1.92	7	1.23	1.56	FOB87_RS23670	glycosyltransferase family 2 protein	-	-	-
FOB87_RS23675	NZ_CP054795[-]4922809-4924011	18	2.27	4.14	152	16.78	28.53	12	1.27	2.38	23	3.43	6.06	13	1.63	3.0	11	0.95	1.89	9	1.41	1.79	3	0.45	0.64	7	0.94	1.21	4	0.56	0.71	6	0.69	0.97	9	1.19	1.51	FOB87_RS23675	hypothetical protein	-	-	-
FOB87_RS32855	NZ_CP054795[-]6893280-6894149	1	0.18	0.32	3	0.46	0.78	7	1.02	1.92	3	0.62	1.09	7	1.21	2.23	15	1.79	3.56	12	2.6	3.31	10	2.06	2.93	9	1.68	2.15	11	2.14	2.71	14	2.23	3.12	18	3.31	4.18	FOB87_RS32855	cyclopropane mycolic acid synthase family methyltransferase	GO:0003674,GO:0003824,GO:0006082,GO:0006629,GO:0006631,GO:0006633,GO:0006732,GO:0006790,GO:0008150,GO:0008152,GO:0008168,GO:0008610,GO:0008757,GO:0008825,GO:0009058,GO:0009059,GO:0009273,GO:0009405,GO:0009605,GO:0009607,GO:0009987,GO:0016053,GO:0016740,GO:0016741,GO:0017144,GO:0019752,GO:0020012,GO:0030682,GO:0032259,GO:0032787,GO:0034645,GO:0035821,GO:0042546,GO:0042783,GO:0043170,GO:0043207,GO:…	-	COG2230-Cyclopropane fatty acid synthase and related methyltransferases[M]
FOB87_RS01360	NZ_CP054795[-]299551-300705	10	1.31	2.4	37	4.25	7.23	23	2.53	4.76	13	2.02	3.57	13	1.69	3.12	16	1.44	2.86	11	1.79	2.28	8	1.24	1.76	9	1.26	1.62	14	2.05	2.6	15	1.8	2.51	14	1.94	2.45	FOB87_RS01360	aspartate/glutamate racemase family protein	-	K01799-ko00650 Butanoate metabolism;ko00760 Nicotinate and nicotinamide metabolism	COG3473-Maleate cis-trans isomerase[Q]
FOB87_RS32850	NZ_CP054795[+]6892803-6893279	760	241.38	440.76	715	199.04	338.51	973	259.36	487.25	834	314.12	554.23	1022	322.49	594.66	1407	306.85	609.57	106	41.94	53.31	112	42.12	59.83	132	44.75	57.41	151	53.56	67.8	165	47.92	66.97	162	54.23	68.59	FOB87_RS32850	DUF779 domain-containing protein	-	-	COG3564-Uncharacterized protein conserved in bacteria[S]
FOB87_RS25635	NZ_CP054795[-]5323093-5323761	10	2.27	4.14	12	2.38	4.05	2	0.38	0.71	1	0.27	0.47	5	1.12	2.07	9	1.4	2.78	7	1.97	2.51	4	1.07	1.52	4	0.97	1.24	5	1.26	1.6	7	1.45	2.03	9	2.15	2.72	FOB87_RS25635	hypothetical protein	-	-	-
FOB87_RS25630	NZ_CP054795[+]5322660-5323088	33	11.65	21.28	93	28.79	48.96	30	8.89	16.7	31	12.98	22.91	49	17.19	31.7	58	14.06	27.94	629	276.76	351.76	571	238.75	339.15	633	238.57	306.1	632	249.28	315.54	785	253.51	354.27	729	271.37	343.21	FOB87_RS25630	hypothetical protein	-	-	-
FOB87_RS12595	NZ_CP054795[+]2596707-2598995	1239	82.0	149.74	1313	76.17	129.54	1129	62.71	117.82	794	62.32	109.96	1030	67.73	124.89	1297	58.95	117.1	3397	280.13	356.04	3075	240.97	342.31	3568	252.03	323.37	3547	262.21	331.9	4191	253.66	354.48	3694	257.72	325.95	FOB87_RS12595	substrate-binding domain-containing protein	GO:0005575,GO:0005576,GO:0005618,GO:0005623,GO:0005886,GO:0005887,GO:0016020,GO:0016021,GO:0030312,GO:0031224,GO:0031226,GO:0044425,GO:0044459,GO:0044464,GO:0071944	-	-
FOB87_RS30185	NZ_CP054795[+]6291326-6292465	29	3.86	7.04	37	4.31	7.33	20	2.23	4.19	28	4.42	7.79	24	3.17	5.84	27	2.46	4.89	164	27.15	34.51	95	14.94	21.23	167	23.69	30.39	181	26.87	34.01	129	15.68	21.91	175	24.51	31.0	FOB87_RS30185	MCE family protein	-	K02067-ko02010 ABC transporters	COG1463-ABC-type transport system involved in resistance to organic solvents, periplasmic component[Q]
FOB87_RS15905	NZ_CP054795[-]3317014-3318126	375	51.05	93.21	696	83.04	141.22	312	35.64	66.96	771	124.45	219.58	396	53.55	98.75	207	19.34	38.43	50	8.48	10.78	46	7.41	10.53	65	9.45	12.12	66	10.03	12.7	77	9.58	13.39	76	10.9	13.79	FOB87_RS15905	class I SAM-dependent methyltransferase	-	-	COG2226-Methylase involved in ubiquinone/menaquinone biosynthesis[H]
FOB87_RS12590	NZ_CP054795[+]2594461-2596659	2517	173.41	316.64	2333	140.88	239.6	2266	131.02	246.15	1651	134.89	237.99	2121	145.18	267.7	1240	58.66	116.53	11974	1027.83	1306.37	9364	763.83	1085.05	13569	997.7	1280.1	13437	1033.96	1308.78	14023	883.48	1234.63	9875	717.14	907.0	FOB87_RS12590	malate synthase G	GO:0000287,GO:0001968,GO:0003674,GO:0003824,GO:0004474,GO:0005488,GO:0005515,GO:0005575,GO:0005576,GO:0005618,GO:0005622,GO:0005623,GO:0005737,GO:0005829,GO:0005886,GO:0006081,GO:0006082,GO:0006139,GO:0006163,GO:0006725,GO:0006732,GO:0006753,GO:0006793,GO:0006796,GO:0006807,GO:0008150,GO:0008152,GO:0009056,GO:0009117,GO:0009150,GO:0009259,GO:0009436,GO:0009986,GO:0009987,GO:0015936,GO:0016020,GO:…	K01638-ko00620 Pyruvate metabolism;ko00630 Glyoxylate and dicarboxylate metabolism	COG2225-Malate synthase[C]
FOB87_RS15900	NZ_CP054795[-]3316140-3316973	47	8.54	15.59	96	15.29	26.0	23	3.51	6.59	99	21.33	37.63	46	8.3	15.31	75	9.35	18.58	824	186.5	237.04	555	119.37	169.57	789	152.96	196.26	701	142.23	180.03	623	103.5	144.63	757	144.95	183.33	FOB87_RS15900	serine hydrolase domain-containing protein	-	-	COG1680-Beta-lactamase class C and other penicillin binding proteins[V]
FOB87_RS30180	NZ_CP054795[+]6290028-6291329	15	1.75	3.19	13	1.32	2.25	7	0.68	1.28	6	0.83	1.46	14	1.62	2.98	15	1.2	2.38	132	19.13	24.32	80	11.02	15.66	141	17.51	22.47	125	16.24	20.56	104	11.06	15.46	107	13.13	16.6	FOB87_RS30180	MCE family protein	-	K02067-ko02010 ABC transporters	COG1463-ABC-type transport system involved in resistance to organic solvents, periplasmic component[Q]
FOB87_RS03060	NZ_CP054795[-]650502-650972	38	12.22	22.32	66	18.61	31.65	44	11.88	22.31	49	18.69	32.98	41	13.1	24.16	37	8.17	16.23	1114	446.45	567.44	923	351.51	499.34	1312	450.39	577.87	1180	423.92	536.6	1334	392.39	548.35	1487	504.17	637.65	FOB87_RS03060	succinate dehydrogenase hydrophobic membrane anchor subunit	-	K00242-ko00020 Citrate cycle (TCA cycle);ko00650 Butanoate metabolism;ko00190 Oxidative phosphorylation;ko00720 Carbon fixation pathways in prokaryotes	COG2142-Succinate dehydrogenase, hydrophobic anchor subunit[C]
FOB87_RS03065	NZ_CP054795[-]650969-651385	57	20.71	37.81	71	22.61	38.45	42	12.81	24.06	44	18.96	33.45	43	15.52	28.62	45	11.23	22.3	1531	693.03	880.83	1261	542.43	770.54	1866	723.53	928.32	1892	767.73	971.79	1691	561.81	785.11	2037	780.1	986.62	sdhC	succinate dehydrogenase, cytochrome b556 subunit	-	K00241-ko00020 Citrate cycle (TCA cycle);ko00650 Butanoate metabolism;ko00190 Oxidative phosphorylation;ko00720 Carbon fixation pathways in prokaryotes	COG2009-Succinate dehydrogenase/fumarate reductase, cytochrome b subunit[C]
FOB87_RS19015	NZ_CP054795[+]3989842-3990258	6	2.18	3.98	6	1.91	3.25	2	0.61	1.15	9	3.88	6.84	8	2.89	5.32	14	3.49	6.94	30	13.58	17.26	27	11.62	16.5	36	13.96	17.91	25	10.14	12.84	52	17.27	24.14	25	9.58	12.11	FOB87_RS19015	PaaI family thioesterase	-	-	COG2050-Uncharacterized protein, possibly involved in aromatic compounds catabolism[Q]
FOB87_RS16900	NZ_CP054795[-]3538270-3539043	36	7.05	12.87	36	6.17	10.5	34	5.58	10.49	39	9.05	15.97	40	7.78	14.34	61	8.2	16.29	37	9.02	11.47	40	9.27	13.17	31	6.48	8.31	39	8.52	10.79	42	7.52	10.51	73	15.06	19.05	FOB87_RS16900	sensor domain-containing protein	-	-	-
FOB87_RS19010	NZ_CP054795[+]3989227-3989790	6	1.61	2.94	10	2.35	4.0	7	1.58	2.96	5	1.59	2.81	7	1.87	3.44	14	2.58	5.13	28	9.37	11.91	28	8.91	12.65	17	4.87	6.25	11	3.3	4.18	28	6.88	9.61	35	9.91	12.53	FOB87_RS19010	TetR/AcrR family transcriptional regulator	-	-	COG1309-Transcriptional regulator[K]
FOB87_RS16905	NZ_CP054795[-]3539142-3541037	248	19.81	36.18	217	15.2	25.85	322	21.59	40.57	207	19.62	34.61	295	23.42	43.18	283	15.53	30.85	2032	202.3	257.12	1474	139.45	198.09	2092	178.4	228.9	2173	193.93	245.48	1617	118.16	165.12	2401	202.23	255.77	lepA	translation elongation factor 4	GO:0005575,GO:0005618,GO:0005622,GO:0005623,GO:0005737,GO:0005829,GO:0030312,GO:0044424,GO:0044444,GO:0044464,GO:0071944	-	COG0481-Membrane GTPase LepA[M]
FOB87_RS07765	NZ_CP054795[-]1616859-1618028	4	0.52	0.95	11	1.25	2.12	3	0.32	0.61	7	1.08	1.9	0	0.0	0.0	8	0.71	1.41	754	121.65	154.61	409	62.7	89.07	744	102.82	131.92	608	87.93	111.3	703	83.24	116.33	510	69.61	88.04	FOB87_RS07765	LLM class flavin-dependent oxidoreductase	-	K04091-ko00920 Sulfur metabolism	COG2141-Coenzyme F420-dependent N5,N10-methylene tetrahydromethanopterin reductase and related flavin-dependent oxidoreductases[C]
FOB87_RS07815	NZ_CP054795[-]1627382-1628143	65	12.92	23.6	122	21.26	36.16	24	4.0	7.52	83	19.57	34.53	52	10.27	18.94	66	9.01	17.9	422	104.53	132.86	398	93.69	133.09	504	106.94	137.21	525	116.58	147.57	472	85.81	119.92	371	77.76	98.34	FOB87_RS07815	META domain-containing protein	-	-	COG3187-Heat shock protein[O]
FOB87_RS07760	NZ_CP054795[-]1615629-1616843	1	0.13	0.23	6	0.66	1.12	2	0.21	0.39	1	0.15	0.26	0	0.0	0.0	2	0.17	0.34	320	49.72	63.19	230	33.96	48.24	342	45.51	58.39	289	40.25	50.95	401	45.73	63.9	263	34.57	43.72	FOB87_RS07760	SfnB family sulfur acquisition oxidoreductase	-	-	COG1960-Acyl-CoA dehydrogenases[I]
FOB87_RS07810	NZ_CP054795[+]1626856-1627371	80	23.49	42.89	71	18.27	31.07	98	24.15	45.37	52	18.1	31.94	56	16.33	30.12	232	46.77	92.92	353	129.14	164.13	305	106.02	150.61	459	143.83	184.54	402	131.82	166.86	303	81.35	113.69	349	108.01	136.61	FOB87_RS07810	Lrp/AsnC family transcriptional regulator	-	-	COG1522-Transcriptional regulators[K]
FOB87_RS12040	NZ_CP054795[-]2478638-2478937	9	4.55	8.3	3	1.33	2.26	10	4.24	7.96	7	4.19	7.4	8	4.01	7.4	10	3.47	6.89	3	1.89	2.4	7	4.19	5.95	5	2.7	3.46	2	1.13	1.43	7	3.23	4.52	4	2.13	2.69	FOB87_RS12040	hypothetical protein	-	-	-
FOB87_RS12045	NZ_CP054795[+]2479140-2479916	64	12.48	22.79	60	10.25	17.44	73	11.94	22.44	41	9.48	16.73	65	12.59	23.22	118	15.8	31.38	101	24.54	31.19	99	22.86	32.47	118	24.56	31.51	102	22.22	28.12	131	23.36	32.64	77	15.83	20.02	FOB87_RS12045	helix-turn-helix transcriptional regulator	-	-	-
FOB87_RS31580	NZ_CP054795[+]6623975-6625906	184	14.43	26.35	271	18.63	31.68	56	3.68	6.92	198	18.41	32.49	80	6.23	11.49	195	10.5	20.86	753	73.57	93.51	554	51.44	73.07	813	68.04	87.3	990	86.7	109.75	771	55.29	77.26	835	69.02	87.29	FOB87_RS31580	Hsp70 family protein	-	-	COG0443-Molecular chaperone[O]
FOB87_RS31585	NZ_CP054795[-]6625907-6626917	1942	291.01	531.38	7522	987.98	1680.24	1276	160.47	301.48	1601	284.51	501.98	1112	165.56	305.28	1676	172.45	342.59	2886	538.83	684.85	2961	525.35	746.28	3824	611.57	784.67	3155	528.05	668.4	4040	553.62	773.66	3257	514.47	650.67	FOB87_RS31585	dipeptide ABC transporter ATP-binding protein	-	K10823-ko02010 ABC transporters;ko02024 Quorum sensing;ko01501 beta-Lactam resistance	COG4608-ABC-type oligopeptide transport system, ATPase component[E]
FOB87_RS33725	NZ_CP054795[-]5414894-5416000	191	26.14	47.73	257	30.83	52.43	125	14.36	26.97	214	34.73	61.28	112	15.23	28.08	218	20.49	40.7	202	34.45	43.78	181	29.33	41.66	239	34.91	44.79	254	38.82	49.14	270	33.79	47.22	196	28.27	35.76	FOB87_RS33725	hypothetical protein	-	-	-
FOB87_RS33720	NZ_CP054795[+]5329992-5330900	2	0.33	0.61	12	1.75	2.98	4	0.56	1.05	1	0.2	0.35	3	0.5	0.92	4	0.46	0.91	40	8.31	10.56	20	3.95	5.61	34	6.05	7.76	44	8.19	10.37	39	5.95	8.31	50	8.78	11.11	FOB87_RS33720	mesocentin	-	-	-
FOB87_RS07100	NZ_CP054795[+]1486506-1487408	128	21.47	39.21	175	25.74	43.77	63	8.87	16.67	224	44.57	78.63	82	13.67	25.2	177	20.39	40.51	424	88.63	112.65	383	76.08	108.08	483	86.48	110.96	627	117.49	148.72	537	82.39	115.14	283	50.05	63.3	FOB87_RS07100	tyrosine recombinase XerC	GO:0005575,GO:0005623,GO:0005886,GO:0016020,GO:0044464,GO:0071944	-	COG4974-Site-specific recombinase XerD[L]
FOB87_RS07105	NZ_CP054795[+]1487405-1488286	39	6.7	12.23	72	10.84	18.44	20	2.88	5.42	69	14.06	24.8	27	4.61	8.5	80	9.43	18.74	457	97.81	124.31	312	63.45	90.14	422	77.36	99.26	579	111.08	140.6	397	62.36	87.15	330	59.75	75.57	FOB87_RS07105	alpha/beta hydrolase	-	-	-
FOB87_RS16320	NZ_CP054795[-]3401634-3402041	1	0.37	0.68	1	0.32	0.55	1	0.31	0.59	1	0.44	0.78	0	0.0	0.0	3	0.77	1.52	9	4.16	5.29	1	0.44	0.62	9	3.57	4.58	1	0.41	0.52	5	1.7	2.37	9	3.53	4.46	FOB87_RS16320	hypothetical protein	-	-	-
FOB87_RS18690	NZ_CP054795[-]3923906-3925333	0	0.0	0.0	0	0.0	0.0	0	0.0	0.0	0	0.0	0.0	0	0.0	0.0	0	0.0	0.0	0	0.0	0.0	0	0.0	0.0	0	0.0	0.0	0	0.0	0.0	0	0.0	0.0	0	0.0	0.0	atpD	F0F1 ATP synthase subunit beta	GO:0005575,GO:0005576,GO:0005618,GO:0005622,GO:0005623,GO:0005737,GO:0005829,GO:0005886,GO:0008150,GO:0016020,GO:0030312,GO:0040007,GO:0044424,GO:0044444,GO:0044464,GO:0071944	K02112-ko00190 Oxidative phosphorylation;ko00195 Photosynthesis	COG0055-F0F1-type ATP synthase, beta subunit[C]
FOB87_RS18695	NZ_CP054795[-]3925371-3926294	0	0.0	0.0	0	0.0	0.0	0	0.0	0.0	0	0.0	0.0	0	0.0	0.0	0	0.0	0.0	0	0.0	0.0	0	0.0	0.0	0	0.0	0.0	0	0.0	0.0	0	0.0	0.0	0	0.0	0.0	FOB87_RS18695	F0F1 ATP synthase subunit gamma	GO:0005575,GO:0005618,GO:0005623,GO:0005886,GO:0008150,GO:0016020,GO:0030312,GO:0040007,GO:0044464,GO:0071944	K02115-ko00190 Oxidative phosphorylation;ko00195 Photosynthesis	COG0224-F0F1-type ATP synthase, gamma subunit[C]
FOB87_RS15455	NZ_CP054795[-]3223382-3224107	384	80.13	146.32	561	102.61	174.51	322	56.39	105.94	308	76.22	134.48	387	80.23	147.95	715	102.45	203.52	787	204.62	260.07	876	216.44	307.46	977	217.59	279.18	755	175.97	222.74	1058	201.9	282.14	1137	250.1	316.31	FOB87_RS15455	lysophospholipid acyltransferase family protein	-	K00655-ko00561 Glycerolipid metabolism;ko00564 Glycerophospholipid metabolism	COG0204-1-acyl-sn-glycerol-3-phosphate acyltransferase[I]
FOB87_RS05130	NZ_CP054795[-]1069446-1070078	126	30.15	55.06	72	15.11	25.69	158	31.73	59.62	65	18.45	32.55	107	25.44	46.92	253	41.58	82.6	117	34.89	44.34	113	32.02	45.49	123	31.42	40.31	137	36.63	46.36	122	26.7	37.31	106	26.74	33.82	FOB87_RS05130	TetR/AcrR family transcriptional regulator	-	-	-
FOB87_RS27940	NZ_CP054795[-]5797324-5797902	2	0.53	0.96	0	0.0	0.0	0	0.0	0.0	1	0.31	0.55	1	0.26	0.48	1	0.18	0.36	1	0.32	0.41	0	0.0	0.0	1	0.28	0.36	2	0.58	0.74	1	0.24	0.33	0	0.0	0.0	FOB87_RS27940	TIGR03086 family metal-binding protein	-	-	-
FOB87_RS27945	NZ_CP054795[+]5798059-5799075	8	1.19	2.18	14	1.83	3.11	9	1.12	2.11	5	0.88	1.56	8	1.18	2.18	19	1.94	3.86	5	0.93	1.18	3	0.53	0.75	5	0.79	1.02	11	1.83	2.32	5	0.68	0.95	8	1.26	1.59	FOB87_RS27945	alcohol dehydrogenase catalytic domain-containing protein	-	K13953-ko00010 Glycolysis / Gluconeogenesis;ko00620 Pyruvate metabolism;ko00071 Fatty acid degradation;ko00350 Tyrosine metabolism;ko00830 Retinol metabolism;ko00625 Chloroalkane and chloroalkene degradation;ko00626 Naphthalene degradation;ko00980 Metabolism of xenobiotics by cytochrome P450;ko00982 Drug metabolism - cytochrome P450	COG1064-Zn-dependent alcohol dehydrogenases[R]
FOB87_RS28530	NZ_CP054795[-]5916662-5917621	2	0.32	0.58	3	0.42	0.71	0	0.0	0.0	2	0.37	0.66	0	0.0	0.0	3	0.33	0.65	265	52.11	66.23	46	8.6	12.21	286	48.17	61.8	257	45.3	57.34	79	11.4	15.93	105	17.47	22.09	FOB87_RS28530	methionyl-tRNA formyltransferase	-	K00604-ko00670 One carbon pool by folate;ko00970 Aminoacyl-tRNA biosynthesis	COG0223-Methionyl-tRNA formyltransferase[J]
FOB87_RS10500	NZ_CP054795[+]2177889-2178509	166	40.5	73.95	121	25.87	44.0	220	45.04	84.62	133	38.48	67.89	191	46.29	85.36	302	50.59	100.5	517	157.14	199.73	363	104.85	148.95	485	126.28	162.02	488	132.97	168.31	437	97.49	136.24	935	240.44	304.1	hisB	imidazoleglycerol-phosphate dehydratase HisB	GO:0000105,GO:0003674,GO:0003824,GO:0004424,GO:0006082,GO:0006520,GO:0006547,GO:0006725,GO:0006807,GO:0008150,GO:0008152,GO:0008652,GO:0009058,GO:0009987,GO:0016053,GO:0016829,GO:0016835,GO:0016836,GO:0018130,GO:0019438,GO:0019752,GO:0034641,GO:0040007,GO:0043436,GO:0044237,GO:0044238,GO:0044249,GO:0044281,GO:0044283,GO:0046394,GO:0046483,GO:0052803,GO:0071704,GO:1901360,GO:1901362,GO:1901564,GO:…	K01693-ko00340 Histidine metabolism	COG0131-Imidazoleglycerol-phosphate dehydratase[E]
FOB87_RS10505	NZ_CP054795[+]2178506-2179123	118	28.93	52.82	80	17.19	29.23	162	33.33	62.62	87	25.29	44.62	134	32.64	60.18	184	30.97	61.53	406	124.01	157.61	269	78.08	110.91	370	96.8	124.2	382	104.59	132.39	327	73.3	102.44	712	183.98	232.69	hisH	imidazole glycerol phosphate synthase subunit HisH	GO:0005575,GO:0005618,GO:0005623,GO:0008150,GO:0030312,GO:0040007,GO:0044464,GO:0071944	K02501-ko00340 Histidine metabolism	COG0118-Glutamine amidotransferase[E]
FOB87_RS13315	NZ_CP054795[+]2757587-2758951	10	1.11	2.03	50	4.86	8.27	15	1.39	2.62	27	3.55	6.27	18	1.98	3.66	19	1.45	2.88	123	17.01	21.62	155	20.37	28.93	176	20.85	26.75	157	19.47	24.64	195	19.79	27.66	128	14.98	18.94	FOB87_RS13315	alpha/beta hydrolase-fold protein	-	-	COG0627-Predicted esterase[R]
FOB87_RS18525	NZ_CP054795[-]3887263-3888096	131	23.8	43.45	88	14.01	23.83	159	24.24	45.54	112	24.13	42.57	180	32.48	59.9	214	26.69	53.03	300	67.9	86.3	245	52.69	74.85	317	61.46	78.85	307	62.28	78.84	275	45.68	63.84	224	42.89	54.25	murI	glutamate racemase	GO:0000270,GO:0003674,GO:0003824,GO:0004857,GO:0005575,GO:0005623,GO:0005886,GO:0006022,GO:0006023,GO:0006024,GO:0006807,GO:0008150,GO:0008152,GO:0008657,GO:0008881,GO:0009058,GO:0009059,GO:0009252,GO:0009273,GO:0009987,GO:0010911,GO:0016020,GO:0016853,GO:0016854,GO:0016855,GO:0030203,GO:0030234,GO:0032780,GO:0034645,GO:0036361,GO:0042030,GO:0042546,GO:0043086,GO:0043170,GO:0043462,GO:0044036,GO:…	K01776-ko00470 D-Amino acid metabolism	COG0796-Glutamate racemase[M]
FOB87_RS13310	NZ_CP054795[+]2754219-2757539	185	8.44	15.41	387	15.48	26.32	91	3.49	6.55	222	12.01	21.19	101	4.58	8.44	182	5.7	11.33	988	56.15	71.37	959	51.8	73.58	1168	56.86	72.96	1311	66.8	84.55	1360	56.74	79.29	999	48.04	60.76	lysX	bifunctional lysylphosphatidylglycerol synthetase/lysine--tRNA ligase LysX	GO:0005575,GO:0005618,GO:0005622,GO:0005623,GO:0005737,GO:0005829,GO:0005886,GO:0006082,GO:0006139,GO:0006399,GO:0006412,GO:0006418,GO:0006430,GO:0006518,GO:0006520,GO:0006629,GO:0006644,GO:0006650,GO:0006725,GO:0006793,GO:0006796,GO:0006807,GO:0008150,GO:0008152,GO:0008610,GO:0008654,GO:0009058,GO:0009059,GO:0009405,GO:0009987,GO:0010467,GO:0016020,GO:0016070,GO:0019538,GO:0019637,GO:0019752,GO:…	K04567-ko00970 Aminoacyl-tRNA biosynthesis	COG1190-Lysyl-tRNA synthetase (class II)[J]
FOB87_RS16760	NZ_CP054795[+]3505711-3507420	65	5.76	10.52	91	7.07	12.02	49	3.64	6.84	49	5.15	9.08	51	4.49	8.28	103	6.27	12.45	3376	372.66	473.65	3962	415.6	590.38	4703	444.69	570.56	4333	428.77	542.73	6073	492.03	687.59	5897	550.71	696.51	FOB87_RS16760	nitrite/sulfite reductase	-	K00392-ko00920 Sulfur metabolism	COG0155-Sulfite reductase, beta subunit (hemoprotein)[P]
FOB87_RS29630	NZ_CP054795[-]6170164-6170634	2	0.64	1.17	7	1.98	3.36	3	0.81	1.52	5	1.91	3.37	2	0.64	1.18	4	0.89	1.76	220	88.17	112.06	212	80.74	114.69	302	103.68	133.02	282	101.31	128.24	282	82.95	115.92	423	143.42	181.39	FOB87_RS29630	CoA-binding protein	-	-	COG1832-Predicted CoA-binding protein[R]
FOB87_RS29635	NZ_CP054795[-]6170627-6171922	14	1.64	2.99	22	2.25	3.83	10	0.98	1.84	11	1.52	2.69	16	1.86	3.43	32	2.57	5.1	730	106.33	135.14	548	75.84	107.74	866	108.04	138.62	819	106.93	135.35	742	79.32	110.85	1360	167.58	211.95	FOB87_RS29635	O-acetylhomoserine aminocarboxypropyltransferase/cysteine synthase family protein	-	K01740-ko00270 Cysteine and methionine metabolism	COG2873-O-acetylhomoserine sulfhydrylase[E]
FOB87_RS29315	NZ_CP054795[-]6101219-6101590	4	1.63	2.97	5	1.79	3.04	0	0.0	0.0	0	0.0	0.0	1	0.41	0.75	0	0.0	0.0	49	24.86	31.6	19	9.16	13.01	54	23.47	30.11	58	26.38	33.39	38	14.15	19.78	52	22.32	28.23	FOB87_RS29315	DUF202 domain-containing protein	-	-	COG2149-Predicted membrane protein[S]
FOB87_RS01335	NZ_CP054795[+]294069-294983	1150	190.41	347.68	1185	171.97	292.47	1663	231.09	434.14	1212	237.98	419.88	1550	254.97	470.16	1594	181.22	360.01	136	28.06	35.66	239	46.86	66.56	106	18.73	24.03	195	36.06	45.65	353	53.45	74.69	171	29.85	37.75	FOB87_RS01335	mechanosensitive ion channel family protein	-	-	COG0668-Small-conductance mechanosensitive channel[M]
FOB87_RS01330	NZ_CP054795[+]291682-294024	44	2.85	5.2	44	2.49	4.24	26	1.41	2.65	32	2.45	4.33	31	1.99	3.67	23	1.02	2.03	186	14.99	19.05	129	9.88	14.03	223	15.39	19.74	199	14.37	18.19	206	12.18	17.02	246	16.77	21.21	FOB87_RS01330	esterase-like activity of phytase family protein	-	-	-
FOB87_RS01620	NZ_CP054795[+]357289-358047	48	9.58	17.49	184	32.19	54.75	27	4.52	8.5	63	14.91	26.31	40	7.93	14.63	22	3.02	5.99	0	0.0	0.0	1	0.24	0.34	2	0.43	0.55	5	1.11	1.41	3	0.55	0.77	20	4.21	5.32	FOB87_RS01620	ATP-binding cassette domain-containing protein	-	-	COG1129-ABC-type sugar transport system, ATPase component[G]
FOB87_RS01625	NZ_CP054795[+]358044-359162	51	6.91	12.61	201	23.86	40.57	32	3.64	6.83	71	11.4	20.11	31	4.17	7.69	26	2.42	4.8	5	0.84	1.07	2	0.32	0.46	6	0.87	1.11	3	0.45	0.57	5	0.62	0.87	49	6.99	8.84	FOB87_RS01625	ABC transporter permease	-	K10440-ko02010 ABC transporters	COG4158-Predicted ABC-type sugar transport system, permease component[R]
FOB87_RS08905	NZ_CP054795[-]1833998-1835419	17	1.81	3.31	19	1.78	3.02	19	1.7	3.19	11	1.39	2.45	14	1.48	2.73	20	1.46	2.91	61	8.1	10.29	32	4.03	5.73	64	7.28	9.34	34	4.04	5.12	42	4.09	5.72	82	9.21	11.65	FOB87_RS08905	aldehyde dehydrogenase family protein	-	-	COG1012-NAD-dependent aldehyde dehydrogenases[C]
FOB87_RS08900	NZ_CP054795[-]1833187-1833969	6	1.16	2.12	5	0.85	1.44	7	1.14	2.14	5	1.14	2.02	7	1.34	2.48	6	0.8	1.58	36	8.68	11.03	20	4.58	6.51	42	8.67	11.13	29	6.26	7.93	28	4.95	6.92	37	7.54	9.54	FOB87_RS08900	enoyl-CoA hydratase-related protein	-	-	COG1024-Enoyl-CoA hydratase/carnithine racemase[I]
FOB87_RS26565	NZ_CP054795[-]5516450-5517157	22	4.71	8.6	19	3.56	6.06	10	1.79	3.37	6	1.52	2.69	16	3.4	6.27	18	2.64	5.25	73	19.47	24.74	39	9.88	14.04	71	16.21	20.8	83	19.84	25.11	74	14.48	20.24	95	21.43	27.1	FOB87_RS26565	histidine phosphatase family protein	-	-	COG0406-Fructose-2,6-bisphosphatase[G]
FOB87_RS17415	NZ_CP054795[+]3646312-3648627	1211	79.22	144.65	889	50.97	86.69	1368	75.1	141.09	1292	100.22	176.83	1374	89.3	164.66	1441	64.72	128.58	2558	208.48	264.98	1587	122.91	174.6	2875	200.72	257.53	2378	173.74	219.92	1903	113.84	159.08	3511	242.1	306.19	FOB87_RS17415	FdhF/YdeP family oxidoreductase	GO:0005575,GO:0005623,GO:0005886,GO:0016020,GO:0044464,GO:0071944	-	COG3383-Uncharacterized anaerobic dehydrogenase[R]
FOB87_RS17410	NZ_CP054795[-]3645252-3646190	22	3.55	6.48	48	6.79	11.54	21	2.84	5.34	30	5.74	10.13	27	4.33	7.98	43	4.76	9.46	76	15.28	19.42	89	17.0	24.15	73	12.57	16.13	61	10.99	13.91	90	13.28	18.56	57	9.69	12.26	FOB87_RS17410	LysR family transcriptional regulator	-	-	COG0583-Transcriptional regulator[K]
FOB87_RS23040	NZ_CP054795[+]4797916-4798347	21	7.37	13.45	25	7.69	13.07	14	4.12	7.74	12	4.99	8.81	16	5.57	10.28	19	4.58	9.09	23	10.05	12.77	11	4.57	6.49	23	8.6	11.04	20	7.84	9.92	28	8.98	12.55	26	9.61	12.16	FOB87_RS23040	hypothetical protein	-	-	-
FOB87_RS20240	NZ_CP054795[+]4239684-4240871	116	14.79	27.01	262	29.29	49.81	88	9.42	17.69	119	18.0	31.75	86	10.89	20.09	86	7.53	14.96	192	30.5	38.77	202	30.5	43.33	220	29.94	38.42	271	38.6	48.86	285	33.24	46.45	195	26.21	33.15	FOB87_RS20240	AI-2E family transporter	GO:0003674,GO:0005215,GO:0005575,GO:0005623,GO:0005886,GO:0005887,GO:0006810,GO:0008150,GO:0016020,GO:0016021,GO:0031224,GO:0031226,GO:0044425,GO:0044459,GO:0044464,GO:0051179,GO:0051234,GO:0055085,GO:0071944	-	-
FOB87_RS20715	NZ_CP054795[-]4335077-4335718	7	1.65	3.02	13	2.69	4.57	7	1.38	2.6	7	1.96	3.46	12	2.81	5.19	5	0.81	1.61	14	4.11	5.23	19	5.31	7.54	18	4.54	5.82	16	4.22	5.34	32	6.91	9.65	10	2.49	3.15	FOB87_RS20715	AmiS/UreI family transporter	-	-	-
FOB87_RS20245	NZ_CP054795[-]4240849-4241673	320	58.76	107.3	167	26.88	45.71	309	47.62	89.47	127	27.66	48.8	301	54.91	101.26	346	43.63	86.67	649	148.49	188.73	545	118.5	168.33	680	133.27	170.99	609	124.91	158.11	751	126.11	176.24	602	116.53	147.38	FOB87_RS20245	dienelactone hydrolase family protein	-	-	-
FOB87_RS20710	NZ_CP054795[-]4333813-4335060	60	7.28	13.3	124	13.19	22.44	85	8.66	16.27	94	13.53	23.88	101	12.18	22.46	44	3.67	7.29	123	18.61	23.65	147	21.13	30.01	163	21.12	27.1	137	18.57	23.51	300	33.3	46.54	149	19.06	24.11	fmdA	formamidase	-	K01455-ko00630 Glyoxylate and dicarboxylate metabolism;ko00910 Nitrogen metabolism;ko00460 Cyanoamino acid metabolism	COG2421-Predicted acetamidase/formamidase[C]
FOB87_RS26160	NZ_CP054795[-]5434994-5436460	17	1.76	3.21	78	7.06	12.01	16	1.39	2.61	18	2.2	3.89	10	1.02	1.89	16	1.13	2.25	392	50.44	64.11	436	53.31	75.73	284	31.3	40.16	405	46.71	59.13	805	76.02	106.24	2718	295.88	374.21	FOB87_RS26160	glutamate synthase subunit beta	GO:0005575,GO:0005622,GO:0005623,GO:0005737,GO:0005829,GO:0005886,GO:0008150,GO:0016020,GO:0040007,GO:0044424,GO:0044444,GO:0044464,GO:0071944	K00266-ko00910 Nitrogen metabolism;ko00250 Alanine, aspartate and glutamate metabolism	COG0493-NADPH-dependent glutamate synthase beta chain and related oxidoreductases[ER]
FOB87_RS26165	NZ_CP054795[-]5436453-5441075	37	1.21	2.21	140	4.02	6.84	29	0.8	1.5	33	1.28	2.26	35	1.14	2.1	55	1.24	2.46	840	34.3	43.59	1052	40.82	57.98	782	27.35	35.09	896	32.79	41.51	1953	58.53	81.79	3712	128.22	162.17	gltB	glutamate synthase large subunit	GO:0003674,GO:0003824,GO:0005575,GO:0005622,GO:0005623,GO:0005737,GO:0005829,GO:0005886,GO:0006082,GO:0006520,GO:0006536,GO:0006537,GO:0006541,GO:0006807,GO:0008150,GO:0008152,GO:0008652,GO:0009058,GO:0009064,GO:0009084,GO:0009987,GO:0015930,GO:0016020,GO:0016053,GO:0016491,GO:0016638,GO:0019676,GO:0019740,GO:0019752,GO:0040007,GO:0043436,GO:0043648,GO:0043650,GO:0044237,GO:0044238,GO:0044249,GO:…	K00265-ko00910 Nitrogen metabolism;ko00250 Alanine, aspartate and glutamate metabolism	COG0069-Glutamate synthase domain 2[E]
FOB87_RS00575	NZ_CP054795[+]108674-109477	1	0.19	0.34	1	0.16	0.28	0	0.0	0.0	2	0.45	0.79	2	0.37	0.69	2	0.26	0.51	0	0.0	0.0	0	0.0	0.0	2	0.41	0.52	0	0.0	0.0	0	0.0	0.0	2	0.4	0.5	FOB87_RS00575	ABC transporter ATP-binding protein	-	-	COG1116-ABC-type nitrate/sulfonate/bicarbonate transport system, ATPase component[P]
FOB87_RS05505	NZ_CP054795[+]1148427-1149050	5	1.22	2.22	3	0.64	1.09	7	1.43	2.68	3	0.86	1.52	7	1.69	3.11	4	0.66	1.32	1	0.3	0.38	0	0.0	0.0	1	0.26	0.33	2	0.55	0.69	0	0.0	0.0	1	0.25	0.32	FOB87_RS05505	urea amidolyase associated protein UAAP2	-	-	COG3665-Uncharacterized conserved protein[S]
FOB87_RS05050	NZ_CP054795[+]1052219-1052704	11	3.43	6.26	20	5.46	9.29	16	4.18	7.86	5	1.85	3.26	7	2.17	4.0	6	1.28	2.55	293	113.8	144.64	276	101.87	144.71	297	98.81	126.78	334	116.29	147.2	347	98.92	138.23	331	108.77	137.56	smpB	SsrA-binding protein SmpB	GO:0005575,GO:0005622,GO:0005623,GO:0005737,GO:0005829,GO:0044424,GO:0044444,GO:0044464	-	COG0691-tmRNA-binding protein[O]
FOB87_RS05500	NZ_CP054795[+]1147588-1148430	5	0.9	1.64	7	1.11	1.88	9	1.36	2.55	3	0.64	1.13	7	1.25	2.3	3	0.37	0.74	0	0.0	0.0	4	0.85	1.21	2	0.38	0.49	2	0.4	0.51	0	0.0	0.0	1	0.19	0.24	FOB87_RS05500	urea amidolyase associated protein UAAP1	-	-	COG3665-Uncharacterized conserved protein[S]
FOB87_RS28270	NZ_CP054795[-]5859938-5862295	377	24.22	44.23	653	36.77	62.54	284	15.31	28.77	335	25.52	45.03	358	22.85	42.14	449	19.81	39.35	3166	253.44	322.12	3682	280.09	397.88	3558	243.97	313.03	3480	249.72	316.1	4211	247.41	345.75	2948	199.65	252.51	FOB87_RS28270	transglycosylase domain-containing protein	GO:0001666,GO:0003674,GO:0005488,GO:0005575,GO:0005623,GO:0006950,GO:0008144,GO:0008150,GO:0008658,GO:0009628,GO:0009987,GO:0030288,GO:0030313,GO:0031406,GO:0031975,GO:0033218,GO:0033293,GO:0033554,GO:0036094,GO:0036293,GO:0036294,GO:0042221,GO:0042597,GO:0043167,GO:0043168,GO:0043177,GO:0044464,GO:0050896,GO:0051716,GO:0070482,GO:0070887,GO:0071453,GO:0071456,GO:0097159,GO:1901363,GO:1901681	-	COG0744-Membrane carboxypeptidase (penicillin-binding protein)[M]
FOB87_RS14265	NZ_CP054795[-]2958345-2959661	0	0.0	0.0	1	0.1	0.17	0	0.0	0.0	3	0.41	0.72	0	0.0	0.0	0	0.0	0.0	32	4.59	5.83	18	2.45	3.48	45	5.53	7.09	30	3.86	4.88	19	2.0	2.79	39	4.73	5.98	FOB87_RS14265	M20 family metallo-hydrolase	-	K06016-ko00240 Pyrimidine metabolism;ko00410 beta-Alanine metabolism;ko00770 Pantothenate and CoA biosynthesis	-
FOB87_RS14260	NZ_CP054795[-]2957500-2958276	1	0.2	0.36	1	0.17	0.29	2	0.32	0.61	0	0.0	0.0	2	0.39	0.71	2	0.27	0.53	53	12.87	16.36	15	3.46	4.92	47	9.78	12.55	37	8.06	10.2	32	5.7	7.97	55	11.31	14.3	FOB87_RS14260	SDR family NAD(P)-dependent oxidoreductase	-	-	COG0300-Short-chain dehydrogenases of various substrate specificities[R]
FOB87_RS28275	NZ_CP054795[-]5862414-5862845	63	22.09	40.34	154	47.34	80.51	43	12.66	23.78	47	19.55	34.49	65	22.65	41.76	77	18.54	36.83	686	299.74	380.97	680	282.35	401.09	731	273.6	351.04	733	287.11	363.42	718	230.26	321.78	552	204.06	258.08	FOB87_RS28275	DUF5318 family protein	-	-	-
FOB87_RS04900	NZ_CP054795[-]1025058-1026386	879	100.2	182.97	1054	105.31	179.1	648	62.0	116.47	985	133.16	234.94	718	81.32	149.95	745	58.32	115.85	8	1.13	1.44	6	0.81	1.15	8	0.97	1.25	5	0.64	0.81	7	0.73	1.02	6	0.72	0.91	nuoD	NADH dehydrogenase (quinone) subunit D	GO:0005575,GO:0005623,GO:0005886,GO:0016020,GO:0044464,GO:0071944	K00333-ko00190 Oxidative phosphorylation	COG0649-NADH:ubiquinone oxidoreductase 49 kD subunit 7[C]
FOB87_RS05300	NZ_CP054795[-]1101026-1101622	554	140.59	256.71	552	122.78	208.81	841	179.11	336.5	402	120.98	213.45	621	156.57	288.71	924	161.01	319.85	503	159.04	202.14	720	216.33	307.31	623	168.73	216.49	570	161.56	204.5	908	210.71	294.46	465	124.39	157.32	FOB87_RS05300	helix-turn-helix transcriptional regulator	-	-	-
FOB87_RS04905	NZ_CP054795[-]1026386-1027102	307	64.87	118.45	425	78.71	133.86	135	23.94	44.98	316	79.18	139.7	202	42.4	78.19	137	19.88	39.49	4	1.05	1.34	1	0.25	0.36	2	0.45	0.58	3	0.71	0.9	2	0.39	0.54	4	0.89	1.13	FOB87_RS04905	NADH-quinone oxidoreductase subunit C	GO:0003674,GO:0003824,GO:0003954,GO:0005575,GO:0005622,GO:0005623,GO:0005737,GO:0005829,GO:0006091,GO:0008137,GO:0008150,GO:0008152,GO:0009987,GO:0015980,GO:0016491,GO:0016651,GO:0016655,GO:0044237,GO:0044424,GO:0044444,GO:0044464,GO:0045333,GO:0050136,GO:0055114	K00332-ko00190 Oxidative phosphorylation	COG0852-NADH:ubiquinone oxidoreductase 27 kD subunit[C]
FOB87_RS09360	NZ_CP054795[-]1926961-1928514	59	5.75	10.5	67	5.73	9.74	54	4.42	8.3	80	9.25	16.32	71	6.88	12.68	98	6.56	13.03	51	6.19	7.87	38	4.39	6.23	53	5.52	7.08	53	5.77	7.3	56	4.99	6.98	47	4.83	6.11	FOB87_RS09360	helix-turn-helix domain-containing protein	-	-	COG2508-Regulator of polyketide synthase expression[TQ]
FOB87_RS03905	NZ_CP054795[-]813255-813349	6	9.57	17.47	9	12.58	21.39	1	1.34	2.51	10	18.91	33.37	9	14.26	26.29	2	2.19	4.35	27	53.65	68.19	17	32.1	45.6	45	76.59	98.27	48	85.5	108.22	30	43.75	61.14	24	40.34	51.02	FOB87_RS03905	tRNA-Sec	-	-	-
FOB87_RS03275	NZ_CP054795[+]695720-697225	60	6.04	11.02	875	77.15	131.21	19	1.6	3.01	40	4.77	8.42	18	1.8	3.32	43	2.97	5.9	30	3.76	4.78	23	2.74	3.89	64	6.87	8.82	78	8.76	11.09	53	4.87	6.81	753	79.85	100.99	araA	L-arabinose isomerase	-	K01804-ko00040 Pentose and glucuronate interconversions	COG2160-L-arabinose isomerase[G]
FOB87_RS26385	NZ_CP054795[+]5480628-5481332	0	0.0	0.0	1	0.19	0.32	2	0.36	0.68	1	0.26	0.45	2	0.43	0.79	2	0.3	0.59	14	3.75	4.76	5	1.27	1.81	17	3.9	5.0	13	3.12	3.95	17	3.34	4.67	30	6.79	8.59	FOB87_RS26385	nitroreductase	GO:0000166,GO:0003674,GO:0003824,GO:0005488,GO:0005515,GO:0008150,GO:0008152,GO:0010181,GO:0016491,GO:0032553,GO:0036094,GO:0042802,GO:0042803,GO:0043167,GO:0043168,GO:0046983,GO:0048037,GO:0048519,GO:0048523,GO:0048583,GO:0048585,GO:0050661,GO:0050662,GO:0050789,GO:0050794,GO:0055114,GO:0065007,GO:0097159,GO:0097367,GO:1901265,GO:1901363,GO:2001023,GO:2001024,GO:2001038,GO:2001039	-	COG0778-Nitroreductase[C]
FOB87_RS03900	NZ_CP054795[-]811951-813231	77	9.11	16.63	127	13.17	22.39	64	6.35	11.93	81	11.36	20.04	59	6.93	12.78	106	8.61	17.1	322	47.45	60.31	201	28.14	39.98	339	42.79	54.9	304	40.16	50.83	254	27.47	38.39	262	32.66	41.31	selA	L-seryl-tRNA(Sec) selenium transferase	-	K01042-ko00450 Selenocompound metabolism;ko00970 Aminoacyl-tRNA biosynthesis	COG1921-Selenocysteine synthase [seryl-tRNASer selenium transferase][E]
FOB87_RS26380	NZ_CP054795[-]5479971-5480537	15	4.01	7.32	16	3.75	6.37	12	2.69	5.06	8	2.53	4.47	14	3.71	6.85	24	4.4	8.75	53	17.65	22.43	49	15.5	22.02	60	17.11	21.95	59	17.61	22.29	44	10.75	15.02	69	19.43	24.58	FOB87_RS26380	TetR family transcriptional regulator	-	-	COG1309-Transcriptional regulator[K]
FOB87_RS03270	NZ_CP054795[+]695022-695717	24	5.22	9.54	392	74.79	127.19	8	1.46	2.75	19	4.9	8.65	5	1.08	1.99	8	1.2	2.38	21	5.7	7.24	17	4.38	6.22	37	8.6	11.03	40	9.73	12.31	39	7.76	10.85	416	95.45	120.72	FOB87_RS03270	L-ribulose-5-phosphate 4-epimerase	-	K03077-ko00040 Pentose and glucuronate interconversions;ko00053 Ascorbate and aldarate metabolism	COG0235-Ribulose-5-phosphate 4-epimerase and related epimerases and aldolases[G]
FOB87_RS08015	NZ_CP054795[-]1661132-1661416	153	81.33	148.51	341	158.88	270.21	249	111.09	208.7	371	233.87	412.64	201	106.15	195.74	135	49.28	97.89	16	10.6	13.47	16	10.07	14.31	5	2.84	3.64	7	4.16	5.26	17	8.27	11.55	6	3.36	4.25	hypC	HypC/HybG/HupF family hydrogenase formation chaperone	-	-	COG0298-Hydrogenase maturation factor[O]
FOB87_RS08010	NZ_CP054795[-]1659967-1661091	569	76.63	139.92	1257	148.37	252.33	904	102.17	191.94	1323	211.28	372.78	768	102.75	189.47	612	56.59	112.42	39	6.55	8.32	28	4.46	6.34	27	3.88	4.98	25	3.76	4.76	70	8.62	12.05	12	1.7	2.15	hypD	hydrogenase formation protein HypD	-	-	COG0409-Hydrogenase maturation factor[O]
FOB87_RS20865	NZ_CP054795[+]4357851-4358292	0	0.0	0.0	0	0.0	0.0	0	0.0	0.0	0	0.0	0.0	0	0.0	0.0	0	0.0	0.0	0	0.0	0.0	1	0.41	0.58	0	0.0	0.0	1	0.38	0.48	0	0.0	0.0	0	0.0	0.0	FOB87_RS20865	nitroreductase family deazaflavin-dependent oxidoreductase	-	-	-
FOB87_RS14190	NZ_CP054795[-]2940307-2940951	147	34.53	63.05	93	19.15	32.56	321	63.28	118.88	99	27.57	48.65	165	38.5	71.0	481	77.58	154.11	228	66.73	84.81	115	31.98	45.43	224	56.16	72.05	211	55.36	70.07	137	29.42	41.12	233	57.69	72.96	FOB87_RS14190	GntR family transcriptional regulator	-	-	COG1802-Transcriptional regulators[K]
FOB87_RS20860	NZ_CP054795[+]4357296-4357838	0	0.0	0.0	0	0.0	0.0	0	0.0	0.0	0	0.0	0.0	0	0.0	0.0	0	0.0	0.0	0	0.0	0.0	0	0.0	0.0	0	0.0	0.0	0	0.0	0.0	0	0.0	0.0	0	0.0	0.0	FOB87_RS20860	NmrA family NAD(P)-binding protein	-	-	-
FOB87_RS14195	NZ_CP054795[-]2941017-2942198	130	16.66	30.43	159	17.86	30.38	195	20.98	39.41	198	30.1	53.1	197	25.09	46.26	70	6.16	12.24	126	20.12	25.57	65	9.86	14.01	124	16.96	21.76	95	13.6	17.21	99	11.61	16.22	126	17.02	21.53	FOB87_RS14195	CaiB/BaiF CoA-transferase family protein	-	-	COG1804-Predicted acyl-CoA transferases/carnitine dehydratase[C]
FOB87_RS22715	NZ_CP054795[-]4742936-4743316	2	0.79	1.45	6	2.09	3.56	2	0.67	1.25	4	1.89	3.33	4	1.58	2.91	5	1.36	2.71	17	8.42	10.7	8	3.77	5.35	17	7.22	9.26	17	7.55	9.56	9	3.27	4.57	16	6.7	8.48	FOB87_RS22715	adhesin	-	-	-
FOB87_RS22710	NZ_CP054795[-]4742706-4742936	4	2.62	4.79	19	10.93	18.58	9	4.96	9.31	8	6.22	10.98	6	3.91	7.21	7	3.15	6.26	93	76.0	96.59	55	42.71	60.67	104	72.8	93.4	92	67.39	85.3	59	35.39	49.45	88	60.83	76.94	FOB87_RS22710	hypothetical protein	-	-	-
FOB87_RS11165	NZ_CP054795[-]2311655-2312743	96	13.36	24.39	113	13.78	23.43	96	11.21	21.06	93	15.34	27.07	97	13.41	24.72	50	4.78	9.49	678	117.52	149.37	369	60.78	86.34	653	96.96	124.4	676	105.04	132.96	471	59.92	83.74	594	87.11	110.17	FOB87_RS11165	sulfite exporter TauE/SafE family protein	-	-	-
FOB87_RS16440	NZ_CP054795[-]3427991-3428890	2	0.33	0.61	10	1.48	2.51	5	0.71	1.33	7	1.4	2.47	1	0.17	0.31	12	1.39	2.76	4	0.84	1.07	12	2.39	3.4	6	1.08	1.38	4	0.75	0.95	7	1.08	1.51	6	1.07	1.35	FOB87_RS16440	Lrp/AsnC family transcriptional regulator	-	-	COG1522-Transcriptional regulators[K]
FOB87_RS18725	NZ_CP054795[-]3931004-3931450	0	0.0	0.0	0	0.0	0.0	0	0.0	0.0	0	0.0	0.0	0	0.0	0.0	0	0.0	0.0	0	0.0	0.0	0	0.0	0.0	0	0.0	0.0	0	0.0	0.0	0	0.0	0.0	0	0.0	0.0	FOB87_RS18725	ATP synthase subunit I	GO:0008150,GO:0040007	-	-
FOB87_RS14990	NZ_CP054795[-]3122703-3123656	6	0.95	1.74	29	4.03	6.86	8	1.06	2.0	25	4.71	8.31	20	3.16	5.82	16	1.75	3.47	30	5.93	7.54	41	7.71	10.95	27	4.58	5.87	30	5.32	6.74	39	5.66	7.91	31	5.19	6.56	FOB87_RS14990	PDR/VanB family oxidoreductase	-	-	COG1018-Flavodoxin reductases (ferredoxin-NADPH reductases) family 1[C]
FOB87_RS33530	NZ_CP054795[+]393618-394289	9	2.03	3.7	12	2.37	4.03	5	0.95	1.78	17	4.55	8.02	13	2.91	5.37	7	1.08	2.15	0	0.0	0.0	0	0.0	0.0	0	0.0	0.0	1	0.25	0.32	2	0.42	0.58	2	0.47	0.6	FOB87_RS33530	Na+/H+ antiporter NhaC family protein	-	-	COG1757-Na+/H+ antiporter[C]
FOB87_RS33535	NZ_CP054795[+]534707-535096	13	5.05	9.22	14	4.77	8.11	13	4.24	7.96	25	11.52	20.32	13	5.02	9.25	18	4.8	9.54	20	9.68	12.3	21	9.66	13.72	22	9.12	11.7	23	9.98	12.63	33	11.72	16.38	24	9.83	12.43	FOB87_RS33535	hypothetical protein	-	-	-
FOB87_RS14995	NZ_CP054795[-]3123659-3124117	2	0.66	1.21	4	1.16	1.97	2	0.55	1.04	1	0.39	0.69	1	0.33	0.6	1	0.23	0.45	4	1.64	2.09	2	0.78	1.11	5	1.76	2.26	5	1.84	2.33	5	1.51	2.11	6	2.09	2.64	FOB87_RS14995	cytochrome P450	-	-	COG2124-Cytochrome P450[Q]
FOB87_RS14400	NZ_CP054795[-]2989276-2990184	1	0.16	0.3	3	0.44	0.75	1	0.14	0.26	6	1.18	2.09	3	0.5	0.92	6	0.68	1.36	23	4.78	6.07	14	2.76	3.92	23	4.09	5.25	15	2.79	3.53	25	3.81	5.32	34	5.97	7.55	FOB87_RS14400	LysR family transcriptional regulator	-	-	COG0583-Transcriptional regulator[K]
FOB87_RS04675	NZ_CP054795[-]979176-979988	3	0.56	1.02	21	3.43	5.83	1	0.15	0.29	2	0.44	0.78	5	0.93	1.71	6	0.77	1.53	385	89.39	113.61	271	59.79	84.94	372	73.98	94.92	384	79.92	101.16	278	47.37	66.2	74	14.53	18.38	FOB87_RS04675	ABC transporter permease	GO:0005575,GO:0005623,GO:0005886,GO:0016020,GO:0044464,GO:0071944	K02018-ko02010 ABC transporters	COG0555-ABC-type sulfate transport system, permease component[O]
FOB87_RS04670	NZ_CP054795[-]978094-979179	10	1.4	2.55	20	2.45	4.16	8	0.94	1.76	9	1.49	2.63	7	0.97	1.79	9	0.86	1.71	665	115.59	146.91	362	59.79	84.94	595	88.59	113.66	694	108.13	136.87	457	58.3	81.47	152	22.35	28.27	FOB87_RS04670	ATP-binding cassette domain-containing protein	-	K02017-ko02010 ABC transporters	COG1118-ABC-type sulfate/molybdate transport systems, ATPase component[P]
FOB87_RS25840	NZ_CP054795[+]5368229-5369467	3	0.37	0.67	1	0.11	0.18	1	0.1	0.19	1	0.15	0.26	0	0.0	0.0	5	0.42	0.83	22	3.35	4.26	11	1.59	2.26	24	3.13	4.02	30	4.1	5.19	17	1.9	2.66	42	5.42	6.85	FOB87_RS25840	MFS transporter	-	-	-
FOB87_RS25845	NZ_CP054795[-]5369499-5371052	671	65.42	119.45	833	71.18	121.05	548	44.83	84.23	901	104.17	183.79	511	49.5	91.27	942	63.06	125.27	2586	314.12	399.24	1974	227.86	323.68	3259	339.08	435.06	3124	340.16	430.57	2447	218.15	304.86	5945	610.93	772.67	FOB87_RS25845	acyl-CoA carboxylase subunit beta	-	-	COG4799-Acetyl-CoA carboxylase, carboxyltransferase component (subunits alpha and beta)[I]
FOB87_RS15020	NZ_CP054795[+]3129158-3129385	0	0.0	0.0	1	0.58	0.99	0	0.0	0.0	0	0.0	0.0	1	0.66	1.22	0	0.0	0.0	4	3.31	4.21	1	0.79	1.12	1	0.71	0.91	2	1.49	1.88	4	2.43	3.4	0	0.0	0.0	FOB87_RS15020	transposase	-	-	-
FOB87_RS15025	NZ_CP054795[-]3129423-3130742	0	0.0	0.0	0	0.0	0.0	0	0.0	0.0	1	0.14	0.24	0	0.0	0.0	1	0.08	0.16	0	0.0	0.0	1	0.13	0.19	0	0.0	0.0	0	0.0	0.0	0	0.0	0.0	1	0.12	0.15	FOB87_RS15025	IS256 family transposase	-	-	COG3328-Transposase and inactivated derivatives[L]
FOB87_RS13000	NZ_CP054795[-]2689949-2691034	21	2.93	5.35	26	3.18	5.41	17	1.99	3.74	21	3.47	6.13	18	2.49	4.6	21	2.01	4.0	38	6.6	8.39	24	3.96	5.63	29	4.32	5.54	22	3.43	4.34	36	4.59	6.42	48	7.06	8.93	FOB87_RS13000	dipeptidase	-	-	COG2355-Zn-dependent dipeptidase, microsomal dipeptidase homolog[E]
FOB87_RS19465	NZ_CP054795[+]4084852-4085754	2	0.33	0.61	14	2.06	3.5	4	0.56	1.06	5	1.0	1.76	3	0.5	0.92	3	0.35	0.69	151	31.57	40.12	87	17.28	24.55	140	25.07	32.16	153	28.67	36.29	94	14.42	20.15	114	20.16	25.5	FOB87_RS19465	ABC transporter ATP-binding protein	-	-	COG4152-ABC-type uncharacterized transport system, ATPase component[R]
FOB87_RS19460	NZ_CP054795[+]4084196-4084855	8	1.83	3.35	18	3.62	6.16	3	0.58	1.09	3	0.82	1.44	4	0.91	1.68	4	0.63	1.25	131	37.47	47.62	58	15.76	22.39	115	28.18	36.15	119	30.51	38.62	79	16.58	23.17	99	23.96	30.3	FOB87_RS19460	TetR family transcriptional regulator	-	-	-
FOB87_RS16225	NZ_CP054795[-]3387784-3388233	1	0.33	0.61	3	0.89	1.51	9	2.54	4.78	3	1.2	2.11	3	1.0	1.85	7	1.62	3.21	4	1.68	2.13	2	0.8	1.13	4	1.43	1.84	2	0.75	0.95	4	1.23	1.72	4	1.42	1.8	FOB87_RS16225	DUF417 family protein	-	-	COG3059-Predicted membrane protein[S]
FOB87_RS29380	NZ_CP054795[+]6114625-6115089	24	7.82	14.28	38	10.85	18.46	10	2.74	5.14	14	5.41	9.54	30	9.71	17.91	43	9.62	19.11	68	27.6	35.08	57	21.98	31.23	76	26.43	33.91	74	26.93	34.09	60	17.88	24.98	62	21.29	26.93	FOB87_RS29380	MarR family transcriptional regulator	-	-	COG1846-Transcriptional regulators[K]
FOB87_RS29385	NZ_CP054795[-]6115079-6115537	8	2.64	4.82	22	6.36	10.82	3	0.83	1.56	7	2.74	4.83	8	2.62	4.84	18	4.08	8.1	112	46.06	58.54	100	39.08	55.51	107	37.69	48.36	129	47.56	60.2	91	27.46	38.38	116	40.36	51.04	FOB87_RS29385	GNAT family N-acetyltransferase	-	-	COG1246-N-acetylglutamate synthase and related acetyltransferases[E]
FOB87_RS11920	NZ_CP054795[+]2455009-2455611	2	0.5	0.92	14	3.08	5.24	5	1.05	1.98	8	2.39	4.21	10	2.49	4.6	4	0.69	1.37	765	239.47	304.37	374	111.25	158.04	810	217.19	278.67	808	226.73	287.0	758	174.15	243.37	1540	407.85	515.82	FOB87_RS11920	hypothetical protein	-	-	-
FOB87_RS11255	NZ_CP054795[-]2325659-2326324	10	2.27	4.15	14	2.79	4.75	4	0.76	1.43	10	2.7	4.76	3	0.68	1.25	8	1.25	2.48	31	8.79	11.17	13	3.5	4.97	22	5.34	6.85	15	3.81	4.82	14	2.91	4.07	28	6.71	8.49	FOB87_RS11255	hypothetical protein	-	-	-
FOB87_RS11925	NZ_CP054795[+]2455663-2456409	14	2.84	5.18	22	3.91	6.65	9	1.53	2.88	7	1.68	2.97	14	2.82	5.2	16	2.23	4.43	445	112.45	142.92	369	88.61	125.87	572	123.81	158.85	517	117.11	148.24	569	105.53	147.47	852	182.14	230.36	yaaA	peroxide stress protein YaaA	GO:0005575,GO:0005622,GO:0005623,GO:0005737,GO:0005829,GO:0006950,GO:0006979,GO:0008150,GO:0033194,GO:0042221,GO:0044424,GO:0044444,GO:0044464,GO:0050896,GO:1901700	-	COG3022-Uncharacterized protein conserved in bacteria[S]
FOB87_RS11250	NZ_CP054795[-]2324903-2325490	110	28.34	51.75	44	9.94	16.9	128	27.68	52.0	46	14.06	24.8	73	18.69	34.46	182	32.2	63.96	243	78.01	99.15	116	35.39	50.27	237	65.17	83.62	243	69.93	88.52	142	33.46	46.76	197	53.51	67.67	FOB87_RS11250	TetR/AcrR family transcriptional regulator	-	-	-
FOB87_RS27550	NZ_CP054795[-]5710620-5711555	10	1.62	2.96	41	5.82	9.89	12	1.63	3.06	8	1.54	2.71	19	3.05	5.63	17	1.89	3.75	599	120.8	153.53	379	72.63	103.18	621	107.28	137.64	775	140.1	177.34	566	83.77	117.07	1505	256.77	324.75	FOB87_RS27550	glycoside hydrolase family 6 protein	-	K01179-ko00500 Starch and sucrose metabolism;ko02020 Two-component system	COG5297-Cellobiohydrolase A (1,4-beta-cellobiosidase A)[G]
FOB87_RS16070	NZ_CP054795[-]3352968-3353621	1	0.23	0.42	3	0.61	1.04	4	0.78	1.46	1	0.27	0.48	4	0.92	1.7	3	0.48	0.95	5	1.44	1.83	2	0.55	0.78	7	1.73	2.22	2	0.51	0.65	4	0.84	1.18	11	2.69	3.4	FOB87_RS16070	SDR family oxidoreductase	-	-	COG1028-Dehydrogenases with different specificities (related to short-chain alcohol dehydrogenases)[IQR]
FOB87_RS12695	NZ_CP054795[-]2619658-2621073	17	1.82	3.32	86	8.07	13.72	11	0.99	1.86	26	3.3	5.82	15	1.59	2.94	4	0.29	0.58	572	76.25	96.91	270	34.21	48.59	620	70.79	90.83	609	72.78	92.12	425	41.58	58.11	712	80.3	101.56	FOB87_RS12695	FAD-dependent oxidoreductase	-	-	-
FOB87_RS16075	NZ_CP054795[-]3353623-3354330	2	0.43	0.78	2	0.38	0.64	2	0.36	0.67	2	0.51	0.9	1	0.21	0.39	2	0.29	0.58	8	2.13	2.71	7	1.77	2.52	8	1.82	2.34	5	1.19	1.51	7	1.37	1.91	6	1.35	1.71	FOB87_RS16075	SDR family oxidoreductase	-	-	COG1028-Dehydrogenases with different specificities (related to short-chain alcohol dehydrogenases)[IQR]
FOB87_RS12690	NZ_CP054795[-]2618882-2619508	87	21.02	38.38	292	61.84	105.17	35	7.1	13.33	133	38.11	67.24	63	15.12	27.89	101	16.76	33.29	3273	985.35	1252.37	2031	581.04	825.39	3701	954.4	1224.54	4658	1257.06	1591.18	2951	652.06	911.22	2280	580.71	734.45	FOB87_RS12690	LysM peptidoglycan-binding domain-containing protein	-	-	COG1652-Uncharacterized protein containing LysM domain[S]
FOB87_RS29925	NZ_CP054795[-]6230210-6231469	0	0.0	0.0	0	0.0	0.0	0	0.0	0.0	1	0.14	0.25	2	0.24	0.44	1	0.08	0.16	3	0.45	0.57	2	0.28	0.4	2	0.26	0.33	2	0.27	0.34	5	0.55	0.77	6	0.76	0.96	FOB87_RS29925	amidohydrolase family protein	-	-	COG1228-Imidazolonepropionase and related amidohydrolases[Q]
FOB87_RS27555	NZ_CP054795[+]5711691-5712413	6	1.26	2.3	11	2.02	3.44	8	1.41	2.64	9	2.24	3.95	7	1.46	2.69	8	1.15	2.29	295	77.02	97.89	134	33.25	47.23	255	57.03	73.17	287	67.17	85.02	102	19.54	27.31	366	80.84	102.24	FOB87_RS27555	SDR family oxidoreductase	-	-	COG4221-Short-chain alcohol dehydrogenase of unknown specificity[R]
FOB87_RS16590	NZ_CP054795[-]3461247-3461651	0	0.0	0.0	2	0.66	1.12	2	0.63	1.18	3	1.33	2.35	1	0.37	0.69	8	2.05	4.08	149	69.44	88.26	114	50.49	71.72	152	60.68	77.86	125	52.23	66.11	107	36.6	51.15	165	65.06	82.29	FOB87_RS16590	NUDIX domain-containing protein	-	-	-
FOB87_RS16595	NZ_CP054795[-]3461648-3462103	15	4.98	9.1	18	5.24	8.91	12	3.35	6.29	9	3.55	6.26	9	2.97	5.48	17	3.88	7.7	305	126.26	160.47	242	95.2	135.23	289	102.47	131.48	312	115.78	146.55	269	81.73	114.21	378	132.38	167.43	FOB87_RS16595	hypothetical protein	-	-	-
FOB87_RS00765	NZ_CP054795[+]150498-151259	29	5.77	10.53	83	14.46	24.6	21	3.5	6.58	53	12.5	22.05	33	6.52	12.02	29	3.96	7.86	60	14.86	18.89	55	12.95	18.39	67	14.22	18.24	63	13.99	17.71	90	16.37	22.87	57	11.95	15.11	FOB87_RS00765	hypothetical protein	-	-	-
FOB87_RS29920	NZ_CP054795[-]6229724-6230179	11	3.65	6.67	10	2.91	4.95	10	2.79	5.24	9	3.55	6.26	16	5.28	9.74	14	3.19	6.34	56	23.18	29.46	53	20.85	29.62	62	21.99	28.21	60	22.26	28.18	56	17.02	23.78	52	18.21	23.03	FOB87_RS29920	MarR family transcriptional regulator	-	-	COG1846-Transcriptional regulators[K]
FOB87_RS00760	NZ_CP054795[-]150075-150332	0	0.0	0.0	1	0.52	0.88	0	0.0	0.0	2	1.39	2.46	1	0.59	1.08	0	0.0	0.0	1	0.73	0.93	0	0.0	0.0	1	0.62	0.8	3	1.97	2.49	2	1.07	1.5	1	0.62	0.78	FOB87_RS00760	LuxR C-terminal-related transcriptional regulator	-	-	COG2771-DNA-binding HTH domain-containing proteins[K]
FOB87_RS07370	NZ_CP054795[+]1540814-1541101	36	18.94	34.58	45	20.75	35.29	23	10.16	19.08	28	17.47	30.82	30	15.68	28.91	33	11.92	23.68	219	143.53	182.43	202	125.81	178.72	260	145.97	187.28	265	155.7	197.08	236	113.53	158.65	279	154.7	195.66	FOB87_RS07370	cupin domain-containing protein	-	-	-
FOB87_RS07375	NZ_CP054795[-]1541109-1541582	3	0.96	1.75	13	3.64	6.19	6	1.61	3.02	7	2.65	4.68	7	2.22	4.1	3	0.66	1.31	45	17.92	22.78	22	8.33	11.83	52	17.74	22.76	58	20.71	26.21	34	9.94	13.89	43	14.49	18.32	FOB87_RS07375	hypothetical protein	-	-	-
FOB87_RS16445	NZ_CP054795[+]3429119-3430672	46	4.49	8.19	68	5.81	9.88	58	4.75	8.92	66	7.63	13.46	63	6.1	11.25	39	2.61	5.19	10	1.21	1.54	7	0.81	1.15	8	0.83	1.07	9	0.98	1.24	8	0.72	1.0	20	2.06	2.6	FOB87_RS16445	cytosine permease	-	-	COG1457-Purine-cytosine permease and related proteins[F]
FOB87_RS32060	NZ_CP054795[+]6728918-6729694	57	11.11	20.29	83	14.18	24.12	35	5.73	10.76	31	7.17	12.65	47	9.11	16.79	67	8.97	17.82	342	83.08	105.6	324	74.8	106.25	338	70.33	90.24	374	81.45	103.1	391	69.72	97.43	436	89.61	113.33	FOB87_RS32060	SDR family oxidoreductase	-	-	COG0300-Short-chain dehydrogenases of various substrate specificities[R]
FOB87_RS32065	NZ_CP054795[+]6729725-6730627	14	2.35	4.29	19	2.79	4.75	13	1.83	3.44	14	2.78	4.91	18	3.0	5.53	16	1.84	3.66	241	50.38	64.03	192	38.14	54.18	255	45.66	58.58	237	44.41	56.21	256	39.28	54.89	282	49.87	63.07	FOB87_RS32065	hypothetical protein	-	-	-
FOB87_RS17175	NZ_CP054795[-]3592255-3594297	409	30.33	55.38	729	47.38	80.58	325	20.23	38.0	368	32.36	57.1	338	24.9	45.92	528	26.89	53.41	2116	195.5	248.48	1243	109.13	155.03	2131	168.65	216.39	1970	163.16	206.53	1582	107.28	149.92	1707	133.43	168.76	FOB87_RS17175	NAD(+) synthase	GO:0003674,GO:0003824,GO:0003952,GO:0005488,GO:0005515,GO:0005575,GO:0005618,GO:0005622,GO:0005623,GO:0005737,GO:0005886,GO:0006139,GO:0006725,GO:0006732,GO:0006733,GO:0006753,GO:0006793,GO:0006796,GO:0006807,GO:0008150,GO:0008152,GO:0008795,GO:0009058,GO:0009108,GO:0009117,GO:0009165,GO:0009435,GO:0009987,GO:0016020,GO:0016874,GO:0016879,GO:0016880,GO:0016884,GO:0018130,GO:0019359,GO:0019362,GO:…	K01950-ko00760 Nicotinate and nicotinamide metabolism	COG0171-NAD synthase[H]
FOB87_RS17170	NZ_CP054795[+]3591885-3592247	0	0.0	0.0	0	0.0	0.0	0	0.0	0.0	0	0.0	0.0	0	0.0	0.0	0	0.0	0.0	0	0.0	0.0	0	0.0	0.0	0	0.0	0.0	1	0.47	0.59	0	0.0	0.0	0	0.0	0.0	FOB87_RS17170	acyl-CoA dehydrogenase	-	-	-
FOB87_RS18750	NZ_CP054795[-]3934698-3937824	9	0.44	0.8	19	0.81	1.37	16	0.65	1.22	4	0.23	0.41	6	0.29	0.53	5	0.17	0.33	10	0.61	0.77	11	0.63	0.9	10	0.51	0.66	11	0.59	0.75	17	0.75	1.05	17	0.87	1.1	FOB87_RS18750	23S ribosomal RNA	-	-	-
FOB87_RS25150	NZ_CP054795[-]5226908-5227873	100	15.68	28.64	152	20.89	35.53	112	14.74	27.69	122	22.69	40.03	115	17.92	33.04	97	10.45	20.75	347	67.81	86.18	293	54.41	77.29	413	69.12	88.69	306	53.6	67.85	383	54.93	76.76	247	40.83	51.64	egtD	L-histidine N(alpha)-methyltransferase	GO:0000096,GO:0000097,GO:0003674,GO:0003824,GO:0005575,GO:0005623,GO:0005886,GO:0006082,GO:0006464,GO:0006479,GO:0006520,GO:0006547,GO:0006548,GO:0006575,GO:0006577,GO:0006578,GO:0006725,GO:0006790,GO:0006807,GO:0008150,GO:0008152,GO:0008168,GO:0008213,GO:0008276,GO:0008652,GO:0009056,GO:0009058,GO:0009063,GO:0009987,GO:0016020,GO:0016053,GO:0016054,GO:0016740,GO:0016741,GO:0019439,GO:0019538,GO:…	K18911-ko00340 Histidine metabolism	COG4301-Uncharacterized conserved protein[S]
FOB87_RS25155	NZ_CP054795[-]5227885-5228568	82	18.16	33.16	132	25.62	43.58	99	18.4	34.57	100	26.26	46.34	103	22.66	41.79	112	17.03	33.84	213	58.78	74.71	183	47.99	68.17	267	63.12	80.98	228	56.4	71.39	219	44.36	61.99	258	60.23	76.18	egtC	ergothioneine biosynthesis protein EgtC	GO:0000096,GO:0000097,GO:0005575,GO:0005622,GO:0005623,GO:0005737,GO:0005886,GO:0006082,GO:0006518,GO:0006520,GO:0006547,GO:0006548,GO:0006575,GO:0006577,GO:0006578,GO:0006725,GO:0006749,GO:0006751,GO:0006790,GO:0006807,GO:0008150,GO:0008152,GO:0008652,GO:0009056,GO:0009058,GO:0009063,GO:0009987,GO:0016020,GO:0016053,GO:0016054,GO:0019439,GO:0019752,GO:0032991,GO:0034641,GO:0042219,GO:0042398,GO:…	K07008-ko00340 Histidine metabolism	COG0121-Predicted glutamine amidotransferase[R]
FOB87_RS30370	NZ_CP054795[+]6338844-6339578	156	32.15	58.71	124	22.4	38.1	146	25.26	47.45	91	22.25	39.25	162	33.17	61.17	156	22.08	43.86	1540	395.49	502.67	760	185.48	263.48	1664	366.05	469.66	1524	350.85	444.11	1036	195.28	272.89	1507	327.43	414.11	FOB87_RS30370	class I SAM-dependent methyltransferase	-	-	-
FOB87_RS30375	NZ_CP054795[+]6339830-6340630	46	8.7	15.89	163	27.02	45.96	28	4.44	8.35	62	13.91	24.54	48	9.02	16.63	55	7.14	14.19	1073	252.86	321.38	435	97.41	138.38	1054	212.76	272.98	1027	216.95	274.62	513	88.73	124.0	1877	374.22	473.29	FOB87_RS30375	TylF/MycF/NovP-related O-methyltransferase	GO:0003674,GO:0003824,GO:0008150,GO:0008152,GO:0008168,GO:0008757,GO:0009058,GO:0009987,GO:0016740,GO:0016741,GO:0016999,GO:0017000,GO:0017144,GO:0030769,GO:0032259,GO:0044237,GO:0044249	-	-
FOB87_RS28475	NZ_CP054795[+]5905156-5906310	92	12.06	22.03	182	20.93	35.59	87	9.58	17.99	79	12.29	21.68	56	7.3	13.46	148	13.33	26.48	256	41.84	53.18	392	60.88	86.48	323	45.22	58.02	364	53.33	67.5	473	56.74	79.29	388	53.65	67.85	recF	DNA replication/repair protein RecF	GO:0000731,GO:0005575,GO:0005622,GO:0005623,GO:0005737,GO:0005829,GO:0005886,GO:0006139,GO:0006259,GO:0006281,GO:0006302,GO:0006725,GO:0006807,GO:0006950,GO:0006974,GO:0008150,GO:0008152,GO:0009058,GO:0009059,GO:0009987,GO:0016020,GO:0018130,GO:0019438,GO:0033554,GO:0034641,GO:0034645,GO:0034654,GO:0043170,GO:0044237,GO:0044238,GO:0044249,GO:0044260,GO:0044271,GO:0044424,GO:0044444,GO:0044464,GO:…	K03629-ko03440 Homologous recombination	COG1195-Recombinational DNA repair ATPase (RecF pathway)[L]
FOB87_RS24155	NZ_CP054795[-]5026504-5027511	2	0.3	0.55	8	1.05	1.79	1	0.13	0.24	3	0.53	0.94	5	0.75	1.38	4	0.41	0.82	66	12.36	15.71	46	8.19	11.63	75	12.03	15.44	94	15.78	19.97	95	13.06	18.25	132	20.91	26.45	FOB87_RS24155	zinc ABC transporter substrate-binding protein	-	-	COG0803-ABC-type metal ion transport system, periplasmic component/surface adhesin[P]
FOB87_RS24405	NZ_CP054795[-]5072320-5073264	17	2.73	4.98	51	7.17	12.19	6	0.81	1.52	30	5.7	10.06	35	5.57	10.28	17	1.87	3.72	379	75.7	96.22	402	76.3	108.39	372	63.65	81.66	398	71.27	90.21	498	73.01	102.03	433	73.17	92.54	panC	pantoate--beta-alanine ligase	GO:0000166,GO:0000287,GO:0001505,GO:0003674,GO:0003824,GO:0004592,GO:0005488,GO:0005524,GO:0005575,GO:0005622,GO:0005623,GO:0005737,GO:0005829,GO:0006082,GO:0006520,GO:0006573,GO:0006575,GO:0006732,GO:0006766,GO:0006767,GO:0006807,GO:0008144,GO:0008150,GO:0008152,GO:0009058,GO:0009081,GO:0009108,GO:0009110,GO:0009987,GO:0015939,GO:0015940,GO:0016053,GO:0016874,GO:0016879,GO:0016881,GO:0017076,GO:…	K01918-ko00410 beta-Alanine metabolism;ko00770 Pantothenate and CoA biosynthesis	COG0414-Panthothenate synthetase[H]
FOB87_RS29210	NZ_CP054795[-]6076789-6077871	12	1.68	3.07	10	1.23	2.09	9	1.06	1.99	11	1.83	3.22	6	0.84	1.54	8	0.77	1.53	25	4.36	5.54	22	3.65	5.18	33	4.93	6.32	38	5.94	7.52	23	2.94	4.11	57	8.4	10.63	FOB87_RS29210	Re/Si-specific NAD(P)(+) transhydrogenase subunit alpha	-	K00324-ko00760 Nicotinate and nicotinamide metabolism	COG3288-NAD/NADP transhydrogenase alpha subunit[C]
FOB87_RS24150	NZ_CP054795[-]5025738-5026517	21	4.08	7.45	48	8.17	13.9	20	3.26	6.12	18	4.15	7.32	21	4.05	7.47	16	2.13	4.24	46	11.13	14.15	27	6.21	8.82	39	8.08	10.37	54	11.72	14.83	49	8.7	12.16	82	16.79	21.23	FOB87_RS24150	ATP-binding cassette domain-containing protein	-	-	COG1121-ABC-type Mn/Zn transport systems, ATPase component[P]
FOB87_RS32280	NZ_CP054795[+]6769405-6770982	1	0.1	0.18	3	0.25	0.43	6	0.48	0.91	4	0.45	0.8	2	0.19	0.35	1	0.07	0.13	69	8.25	10.49	80	9.1	12.92	88	9.02	11.57	62	6.65	8.42	102	8.95	12.51	289	29.25	36.99	FOB87_RS32280	APC family permease	-	-	-
FOB87_RS24400	NZ_CP054795[-]5071429-5072244	19	3.53	6.44	51	8.3	14.11	1	0.15	0.29	22	4.85	8.55	29	5.35	9.86	23	2.93	5.82	296	68.47	87.03	356	78.26	111.17	348	68.95	88.47	346	71.75	90.82	426	72.32	101.07	351	68.69	86.88	FOB87_RS24400	type III pantothenate kinase	GO:0005575,GO:0005623,GO:0005886,GO:0016020,GO:0044464,GO:0071944	K03525-ko00770 Pantothenate and CoA biosynthesis	COG1521-Putative transcriptional regulator, homolog of Bvg accessory factor[K]
FOB87_RS21380	NZ_CP054795[-]4470328-4471092	10	1.98	3.62	19	3.3	5.61	7	1.17	2.19	7	1.64	2.9	7	1.38	2.54	15	2.04	4.05	103	25.41	32.3	67	15.71	22.32	93	19.66	25.22	94	20.79	26.32	93	16.84	23.54	124	25.89	32.74	FOB87_RS21380	IclR family transcriptional regulator	-	-	COG1414-Transcriptional regulator[K]
FOB87_RS21385	NZ_CP054795[-]4471200-4472996	58	4.89	8.93	111	8.2	13.95	53	3.75	7.05	56	5.6	9.88	65	5.44	10.04	54	3.13	6.21	18	1.89	2.4	16	1.6	2.27	39	3.51	4.5	38	3.58	4.53	28	2.16	3.02	112	9.95	12.59	gcl	glyoxylate carboligase	-	K01608-ko00630 Glyoxylate and dicarboxylate metabolism	COG3960-Glyoxylate carboligase[R]
FOB87_RS27735	NZ_CP054795[+]5752352-5753272	59	9.7	17.72	114	16.43	27.95	20	2.76	5.19	45	8.78	15.49	48	7.85	14.47	14	1.58	3.14	2	0.41	0.52	0	0.0	0.0	3	0.53	0.68	3	0.55	0.7	3	0.45	0.63	10	1.73	2.19	FOB87_RS27735	sugar phosphate isomerase/epimerase family protein	-	-	-
FOB87_RS17310	NZ_CP054795[-]3623097-3625052	237	18.36	33.52	196	13.31	22.63	218	14.17	26.62	175	16.07	28.36	215	16.55	30.51	252	13.4	26.62	10731	1035.58	1316.21	7465	684.58	972.47	12988	1073.62	1377.51	12010	1038.96	1315.11	11300	800.37	1118.49	9488	774.63	979.71	FOB87_RS17310	2-oxoacid:acceptor oxidoreductase subunit alpha	GO:0003674,GO:0003824,GO:0005575,GO:0005618,GO:0005623,GO:0005886,GO:0006950,GO:0006979,GO:0008150,GO:0008152,GO:0016020,GO:0016491,GO:0030312,GO:0044464,GO:0050896,GO:0055114,GO:0071944	K00174-ko00010 Glycolysis / Gluconeogenesis;ko00020 Citrate cycle (TCA cycle);ko00620 Pyruvate metabolism;ko00650 Butanoate metabolism;ko00720 Carbon fixation pathways in prokaryotes	COG0674-Pyruvate:ferredoxin oxidoreductase and related 2-oxoacid:ferredoxin oxidoreductases, alpha subunit[C]
FOB87_RS28715	NZ_CP054795[+]5974269-5975354	0	0.0	0.0	0	0.0	0.0	0	0.0	0.0	0	0.0	0.0	0	0.0	0.0	0	0.0	0.0	17	2.96	3.76	7	1.15	1.64	15	2.24	2.87	17	2.65	3.35	9	1.14	1.6	17	2.5	3.16	FOB87_RS28715	IS630-like element ISMsm2 family transposase	-	-	COG3415-Transposase and inactivated derivatives[L]
FOB87_RS19800	NZ_CP054795[+]4162721-4163641	3	0.49	0.9	15	2.16	3.68	3	0.42	0.78	6	1.17	2.07	6	0.98	1.81	9	1.02	2.02	94	19.27	24.49	59	11.49	16.32	99	17.38	22.3	53	9.74	12.33	107	16.09	22.49	114	19.77	25.0	FOB87_RS19800	sugar ABC transporter permease	-	K10118-ko02010 ABC transporters	COG1175-ABC-type sugar transport systems, permease components[G]
FOB87_RS17315	NZ_CP054795[-]3625413-3626237	6	1.1	2.01	28	4.5	7.66	7	1.08	2.03	10	2.18	3.84	15	2.74	5.05	19	2.4	4.76	386	88.32	112.25	244	53.05	75.36	326	63.89	81.98	332	68.09	86.19	336	56.42	78.85	387	74.91	94.74	FOB87_RS17315	PfkB family carbohydrate kinase	-	-	COG0524-Sugar kinases, ribokinase family[G]
FOB87_RS19805	NZ_CP054795[+]4163643-4164542	9	1.52	2.77	9	1.33	2.26	3	0.43	0.8	7	1.4	2.47	7	1.17	2.16	3	0.35	0.69	45	9.44	12.0	34	6.78	9.63	69	12.39	15.9	38	7.14	9.04	68	10.47	14.63	92	16.33	20.65	FOB87_RS19805	carbohydrate ABC transporter permease	-	K10119-ko02010 ABC transporters	COG0395-ABC-type sugar transport system, permease component[G]
FOB87_RS07470	NZ_CP054795[+]1557624-1558319	335	72.92	133.15	152	29.0	49.32	428	78.19	146.89	163	42.08	74.24	355	76.77	141.57	700	104.62	207.84	101	27.39	34.81	135	34.79	49.42	118	27.41	35.17	127	30.87	39.08	205	40.81	57.03	89	20.42	25.83	FOB87_RS07470	hypothetical protein	-	-	-
FOB87_RS07595	NZ_CP054795[+]1582148-1582762	55	13.55	24.74	47	10.15	17.26	74	15.3	28.74	57	16.65	29.38	81	19.83	36.56	83	14.04	27.89	943	289.44	367.87	907	264.54	375.79	1000	262.91	337.32	948	260.83	330.16	985	221.9	310.09	387	100.49	127.1	cobO	cob(I)yrinic acid a,c-diamide adenosyltransferase	-	K19221-ko00860 Porphyrin metabolism	COG2109-ATP:corrinoid adenosyltransferase[H]
FOB87_RS07590	NZ_CP054795[+]1580252-1582135	180	14.47	26.43	151	10.64	18.1	194	13.09	24.6	144	13.73	24.23	215	17.17	31.67	337	18.61	36.97	2069	207.29	263.47	1747	166.33	236.28	2034	174.56	223.97	1937	173.97	220.21	2069	152.15	212.62	1282	108.67	137.44	FOB87_RS07590	magnesium chelatase subunit D family protein	-	K03404-ko00860 Porphyrin metabolism	COG1239-Mg-chelatase subunit ChlI[H]
FOB87_RS20520	NZ_CP054795[-]4297678-4299195	12	1.2	2.19	12	1.05	1.79	17	1.43	2.68	21	2.49	4.39	18	1.78	3.29	27	1.85	3.68	17	2.12	2.69	14	1.65	2.35	21	2.24	2.87	22	2.45	3.1	23	2.1	2.93	20	2.1	2.66	FOB87_RS20520	FadD7 family fatty acid--CoA ligase	-	-	COG0318-Acyl-CoA synthetases (AMP-forming)/AMP-acid ligases II[IQ]
FOB87_RS20525	NZ_CP054795[+]4299365-4301077	5	0.44	0.81	7	0.54	0.92	5	0.37	0.7	5	0.53	0.93	11	0.97	1.78	9	0.55	1.09	5	0.55	0.7	4	0.42	0.59	8	0.76	0.97	2	0.2	0.25	7	0.57	0.79	11	1.03	1.3	oxc	oxalyl-CoA decarboxylase	-	K01577-ko00630 Glyoxylate and dicarboxylate metabolism	COG0028-Thiamine pyrophosphate-requiring enzymes [acetolactate synthase, pyruvate dehydrogenase (cytochrome), glyoxylate carboligase, phosphonopyruvate decarboxylase][EH]
FOB87_RS00545	NZ_CP054795[+]102360-103541	6	0.77	1.4	9	1.01	1.72	5	0.54	1.01	5	0.76	1.34	5	0.63	1.17	1	0.09	0.17	20	3.19	4.06	9	1.37	1.94	22	3.01	3.86	28	4.01	5.07	33	3.87	5.41	77	10.41	13.16	FOB87_RS00545	CaiB/BaiF CoA-transferase family protein	-	-	COG1804-Predicted acyl-CoA transferases/carnitine dehydratase[C]
FOB87_RS09990	NZ_CP054795[-]2067594-2068709	2758	374.4	683.65	2948	350.78	596.56	3077	350.56	658.6	2125	342.09	603.58	2459	331.65	611.55	1788	166.66	331.09	7232	1223.22	1554.7	4901	787.73	1119.01	9569	1386.37	1778.78	8527	1292.88	1636.52	6505	807.54	1128.51	8633	1235.35	1562.4	tal	transaldolase	GO:0005575,GO:0005576,GO:0005622,GO:0005623,GO:0005737,GO:0005829,GO:0008150,GO:0040007,GO:0044424,GO:0044444,GO:0044464	K00616-ko00030 Pentose phosphate pathway	COG0176-Transaldolase[G]
FOB87_RS07475	NZ_CP054795[+]1558393-1558956	238	63.93	116.74	656	154.45	262.67	122	27.5	51.67	302	96.2	169.73	208	55.51	102.36	166	30.62	60.82	234	78.32	99.54	192	61.06	86.74	227	65.08	83.5	225	67.51	85.45	308	75.66	105.73	388	109.86	138.95	FOB87_RS07475	alpha/beta hydrolase	-	-	-
FOB87_RS09620	NZ_CP054795[+]1987594-1987995	71	26.76	48.86	79	26.1	44.38	39	12.33	23.17	48	21.45	37.85	68	25.46	46.95	77	19.92	39.58	285	133.82	170.09	268	119.58	169.87	304	122.27	156.88	293	123.33	156.11	354	122.0	170.49	271	107.66	136.16	FOB87_RS09620	secondary thiamine-phosphate synthase enzyme YjbQ	GO:0005575,GO:0005618,GO:0005623,GO:0030312,GO:0044464,GO:0071944	-	COG0432-Uncharacterized conserved protein[S]
FOB87_RS09995	NZ_CP054795[-]2068744-2070834	1379	99.91	182.44	1578	100.21	170.43	1569	95.41	179.24	1173	100.78	177.82	1452	104.52	192.73	1311	65.22	129.57	7819	705.84	897.12	4754	407.82	579.32	10714	828.47	1062.96	10033	811.9	1027.7	6409	424.64	593.41	11288	862.1	1090.33	tkt	transketolase	GO:0005575,GO:0005576,GO:0005618,GO:0005622,GO:0005623,GO:0005737,GO:0005829,GO:0005886,GO:0008150,GO:0016020,GO:0030312,GO:0040007,GO:0044424,GO:0044444,GO:0044464,GO:0071944	K00615-ko00030 Pentose phosphate pathway;ko00710 Carbon fixation in photosynthetic organisms;ko01051 Biosynthesis of ansamycins	COG0021-Transketolase[G]
FOB87_RS09625	NZ_CP054795[+]1988196-1990886	190	10.7	19.53	346	17.08	29.04	182	8.6	16.16	241	16.09	28.39	237	13.25	24.44	228	8.81	17.51	3099	217.38	276.29	2605	173.64	246.67	3247	195.1	250.32	2998	188.51	238.62	3154	162.38	226.92	3941	233.87	295.79	alaS	alanine--tRNA ligase	GO:0003674,GO:0003824,GO:0004812,GO:0004813,GO:0005488,GO:0005575,GO:0005618,GO:0005622,GO:0005623,GO:0005737,GO:0005829,GO:0005886,GO:0006082,GO:0006139,GO:0006396,GO:0006399,GO:0006400,GO:0006412,GO:0006418,GO:0006419,GO:0006518,GO:0006520,GO:0006725,GO:0006807,GO:0008033,GO:0008150,GO:0008152,GO:0009058,GO:0009059,GO:0009451,GO:0009987,GO:0010467,GO:0016020,GO:0016070,GO:0016597,GO:0016874,GO:…	K01872-ko00970 Aminoacyl-tRNA biosynthesis	COG0013-Alanyl-tRNA synthetase[J]
FOB87_RS06425	NZ_CP054795[+]1345491-1347077	100	9.55	17.43	182	15.23	25.9	112	8.97	16.86	104	11.77	20.77	110	10.43	19.24	158	10.35	20.57	3859	459.0	583.38	2873	324.73	461.29	4448	453.17	581.44	4094	436.51	552.53	3485	304.24	425.16	4461	448.9	567.74	serA	phosphoglycerate dehydrogenase	GO:0003674,GO:0003824,GO:0004617,GO:0005575,GO:0005618,GO:0005623,GO:0005886,GO:0006082,GO:0006520,GO:0006563,GO:0006564,GO:0006807,GO:0008150,GO:0008152,GO:0008652,GO:0009058,GO:0009069,GO:0009070,GO:0009987,GO:0016020,GO:0016053,GO:0016491,GO:0016614,GO:0016616,GO:0019752,GO:0030312,GO:0040007,GO:0043436,GO:0044237,GO:0044238,GO:0044249,GO:0044281,GO:0044283,GO:0044464,GO:0046394,GO:0055114,GO:…	K00058-ko00680 Methane metabolism;ko00260 Glycine, serine and threonine metabolism;ko00270 Cysteine and methionine metabolism	COG0111-Phosphoglycerate dehydrogenase and related dehydrogenases[HE]
FOB87_RS01435	NZ_CP054795[+]318990-319451	0	0.0	0.0	1	0.29	0.49	0	0.0	0.0	0	0.0	0.0	0	0.0	0.0	0	0.0	0.0	1	0.41	0.52	0	0.0	0.0	6	2.1	2.69	5	1.83	2.32	5	1.5	2.1	3	1.04	1.31	FOB87_RS01435	Rrf2 family transcriptional regulator	-	-	COG1959-Predicted transcriptional regulator[K]
FOB87_RS06420	NZ_CP054795[-]1343989-1345413	190	20.2	36.88	153	14.26	24.25	228	20.34	38.22	117	14.75	26.03	179	18.9	34.86	286	20.88	41.48	303	40.13	51.01	244	30.71	43.63	317	35.97	46.15	242	28.73	36.37	268	26.05	36.41	333	37.32	47.2	FOB87_RS06420	NAD(P)/FAD-dependent oxidoreductase	-	-	COG1233-Phytoene dehydrogenase and related proteins[Q]
FOB87_RS01430	NZ_CP054795[-]318125-318862	43	8.83	16.12	53	9.54	16.22	42	7.23	13.59	19	4.62	8.16	51	10.4	19.18	53	7.47	14.84	704	180.06	228.86	522	126.87	180.23	747	163.66	209.98	677	155.22	196.48	584	109.63	153.21	730	157.96	199.78	FOB87_RS01430	MBL fold metallo-hydrolase	GO:0003674,GO:0003824,GO:0004416,GO:0005575,GO:0005622,GO:0005623,GO:0005737,GO:0005739,GO:0005759,GO:0005829,GO:0006082,GO:0006090,GO:0006518,GO:0006575,GO:0006749,GO:0006750,GO:0006790,GO:0006807,GO:0008150,GO:0008152,GO:0009058,GO:0009987,GO:0016787,GO:0016788,GO:0016790,GO:0019184,GO:0019752,GO:0031974,GO:0032787,GO:0034641,GO:0042398,GO:0043043,GO:0043226,GO:0043227,GO:0043229,GO:0043231,GO:…	-	COG0491-Zn-dependent hydrolases, including glyoxylases[R]
FOB87_RS31395	NZ_CP054795[-]6583422-6583724	189	94.5	172.55	253	110.88	188.57	267	112.04	210.49	169	100.21	176.8	190	94.38	174.04	412	141.45	281.0	21	13.08	16.63	43	25.46	36.16	42	22.42	28.76	39	21.78	27.57	95	43.44	60.7	42	22.14	28.0	FOB87_RS31395	hypothetical protein	-	-	-
FOB87_RS00540	NZ_CP054795[+]100963-102363	3	0.32	0.59	7	0.66	1.13	4	0.36	0.68	4	0.52	0.91	7	0.75	1.39	3	0.22	0.44	18	2.42	3.08	7	0.89	1.27	23	2.66	3.41	13	1.57	1.99	26	2.57	3.59	43	4.9	6.2	FOB87_RS00540	FAD-dependent oxidoreductase	-	-	-
FOB87_RS00815	NZ_CP054795[+]163189-164664	2	0.2	0.37	0	0.0	0.0	0	0.0	0.0	0	0.0	0.0	0	0.0	0.0	1	0.07	0.14	9	1.15	1.46	8	0.97	1.38	15	1.64	2.11	3	0.35	0.44	8	0.75	1.05	13	1.41	1.78	FOB87_RS00815	glycoside hydrolase family 130 protein	-	-	COG2152-Predicted glycosylase[G]
FOB87_RS19135	NZ_CP054795[+]4015417-4017153	38	3.31	6.05	70	5.35	9.1	18	1.32	2.48	28	2.9	5.11	24	2.08	3.83	32	1.92	3.81	141	15.32	19.47	146	15.08	21.42	116	10.79	13.85	111	10.82	13.69	181	14.43	20.17	145	13.33	16.86	FOB87_RS19135	ABC transporter ATP-binding protein	GO:0005575,GO:0005618,GO:0005623,GO:0030312,GO:0044464,GO:0071944	-	COG1132-ABC-type multidrug transport system, ATPase and permease components[V]
FOB87_RS00810	NZ_CP054795[+]162155-163192	3	0.44	0.8	2	0.26	0.44	0	0.0	0.0	0	0.0	0.0	0	0.0	0.0	0	0.0	0.0	9	1.64	2.08	5	0.87	1.23	21	3.27	4.2	6	0.98	1.24	9	1.2	1.68	15	2.31	2.92	FOB87_RS00810	glycosyl transferase	-	-	-
FOB87_RS00210	NZ_CP054795[+]36914-37726	2	0.37	0.68	4	0.65	1.11	4	0.63	1.18	1	0.22	0.39	2	0.37	0.68	0	0.0	0.0	17	3.95	5.02	6	1.32	1.88	13	2.59	3.32	12	2.5	3.16	8	1.37	1.91	13	2.55	3.23	FOB87_RS00210	dipeptide/oligopeptide/nickel ABC transporter ATP-binding protein	-	-	COG1124-ABC-type dipeptide/oligopeptide/nickel transport system, ATPase component[EP]
FOB87_RS05995	NZ_CP054795[+]1258242-1258901	0	0.0	0.0	0	0.0	0.0	0	0.0	0.0	0	0.0	0.0	0	0.0	0.0	0	0.0	0.0	0	0.0	0.0	0	0.0	0.0	0	0.0	0.0	0	0.0	0.0	0	0.0	0.0	0	0.0	0.0	FOB87_RS05995	TetR/AcrR family transcriptional regulator	-	-	-
FOB87_RS00745	NZ_CP054795[-]146141-146581	25	8.59	15.68	11	3.31	5.63	20	5.76	10.83	15	6.11	10.78	24	8.19	15.1	66	15.57	30.93	150	64.2	81.6	115	46.78	66.45	130	47.66	61.15	114	43.74	55.37	100	31.41	43.9	115	41.64	52.67	FOB87_RS00745	hypothetical protein	-	-	-
FOB87_RS05990	NZ_CP054795[-]1256626-1258110	0	0.0	0.0	0	0.0	0.0	0	0.0	0.0	0	0.0	0.0	0	0.0	0.0	0	0.0	0.0	0	0.0	0.0	0	0.0	0.0	0	0.0	0.0	0	0.0	0.0	0	0.0	0.0	0	0.0	0.0	FOB87_RS05990	cytochrome P450	-	-	COG2124-Cytochrome P450[Q]
FOB87_RS00215	NZ_CP054795[+]37723-39123	4	0.43	0.79	4	0.38	0.64	5	0.45	0.85	3	0.39	0.68	5	0.54	0.99	2	0.15	0.3	13	1.75	2.23	9	1.15	1.64	11	1.27	1.63	10	1.21	1.53	15	1.48	2.07	22	2.51	3.17	FOB87_RS00215	amidase	-	K02433-ko00970 Aminoacyl-tRNA biosynthesis	COG0154-Asp-tRNAAsn/Glu-tRNAGln amidotransferase A subunit and related amidases[J]
FOB87_RS00740	NZ_CP054795[+]144402-146096	378	33.78	61.69	1283	100.51	170.94	240	18.0	33.82	479	50.77	89.58	289	25.66	47.32	673	41.3	82.05	84	9.35	11.89	165	17.46	24.8	102	9.73	12.48	175	17.47	22.11	228	18.63	26.04	156	14.7	18.59	FOB87_RS00740	TROVE domain-containing protein	-	-	-
FOB87_RS02525	NZ_CP054795[+]532361-532837	281	89.24	162.96	1084	301.77	513.22	309	82.37	154.74	236	88.89	156.83	249	78.57	144.88	301	65.65	130.41	255	100.91	128.26	348	130.87	185.9	229	77.62	99.59	270	95.78	121.24	530	153.94	215.12	390	130.57	165.14	FOB87_RS02525	hypothetical protein	-	-	-
FOB87_RS02520	NZ_CP054795[+]531597-532013	41	14.9	27.2	149	47.45	80.69	32	9.76	18.33	34	14.65	25.85	30	10.83	19.97	41	10.23	20.32	2139	968.24	1230.63	1899	816.86	1160.39	2072	803.4	1030.8	2477	1005.12	1272.27	3354	1114.32	1557.22	7653	2930.81	3706.72	rpsI	30S ribosomal protein S9	-	-	-
FOB87_RS12840	NZ_CP054795[+]2648223-2649311	12	1.67	3.05	18	2.19	3.73	17	1.99	3.73	16	2.64	4.66	16	2.21	4.08	23	2.19	4.36	68	11.79	14.98	25	4.12	5.85	58	8.61	11.05	53	8.23	10.42	51	6.49	9.07	97	14.22	17.99	FOB87_RS12840	galactokinase	-	K00849-ko00052 Galactose metabolism;ko00520 Amino sugar and nucleotide sugar metabolism	COG0153-Galactokinase[G]
FOB87_RS16805	NZ_CP054795[-]3515349-3516626	16	1.89	3.46	18	1.87	3.18	7	0.7	1.31	9	1.26	2.23	16	1.88	3.47	32	2.6	5.17	399	58.93	74.9	879	123.38	175.26	686	86.79	111.36	618	81.82	103.57	1303	141.25	197.39	641	80.1	101.3	FOB87_RS16805	thioester domain-containing protein	-	-	-
FOB87_RS33885	NZ_CP054795[+]3762980-3763105	1	1.2	2.2	1	1.05	1.79	0	0.0	0.0	0	0.0	0.0	0	0.0	0.0	1	0.83	1.64	0	0.0	0.0	1	1.42	2.02	1	1.29	1.65	2	2.69	3.4	3	3.3	4.61	1	1.27	1.6	FOB87_RS33885	hypothetical protein	-	-	-
FOB87_RS12845	NZ_CP054795[-]2649387-2650610	10	1.24	2.26	14	1.52	2.58	14	1.45	2.73	10	1.47	2.59	12	1.48	2.72	16	1.36	2.7	42	6.48	8.23	40	5.86	8.33	39	5.15	6.61	34	4.7	5.95	33	3.74	5.22	56	7.31	9.24	FOB87_RS12845	cytochrome P450	-	-	COG2124-Cytochrome P450[Q]
FOB87_RS09190	NZ_CP054795[+]1890926-1891837	51	8.47	15.47	132	19.22	32.69	53	7.39	13.88	65	12.8	22.59	74	12.21	22.52	65	7.41	14.73	1400	289.77	368.29	1043	205.14	291.41	1418	251.39	322.55	1285	238.41	301.78	1119	169.99	237.55	1550	271.42	343.27	pdxS	pyridoxal 5'-phosphate synthase lyase subunit PdxS	-	K06215-ko00750 Vitamin B6 metabolism	COG0214-Pyridoxine biosynthesis enzyme[H]
FOB87_RS09195	NZ_CP054795[+]1891847-1892698	21	3.73	6.82	53	8.26	14.05	22	3.28	6.17	37	7.8	13.77	21	3.71	6.84	40	4.88	9.7	556	123.18	156.56	415	87.37	124.11	521	98.87	126.86	529	105.06	132.99	496	80.65	112.71	784	146.95	185.85	tesB	acyl-CoA thioesterase II	-	K10805-ko01040 Biosynthesis of unsaturated fatty acids	COG1946-Acyl-CoA thioesterase[I]
FOB87_RS18755	NZ_CP054795[-]3938191-3939712	0	0.0	0.0	0	0.0	0.0	1	0.09	0.16	0	0.0	0.0	0	0.0	0.0	0	0.0	0.0	0	0.0	0.0	2	0.23	0.33	1	0.11	0.14	1	0.11	0.14	0	0.0	0.0	0	0.0	0.0	FOB87_RS18755	16S ribosomal RNA	-	-	-
FOB87_RS31020	NZ_CP054795[-]6507838-6508665	26	4.76	8.69	22	3.53	6.0	39	5.99	11.25	12	2.6	4.59	24	4.36	8.04	14	1.76	3.49	19	4.34	5.51	14	3.03	4.31	23	4.49	5.76	27	5.51	6.98	37	6.19	8.65	29	5.59	7.07	FOB87_RS31020	SDR family NAD(P)-dependent oxidoreductase	-	-	COG4221-Short-chain alcohol dehydrogenase of unknown specificity[R]
FOB87_RS31025	NZ_CP054795[+]6508878-6510476	8	0.76	1.38	17	1.41	2.4	2	0.16	0.3	3	0.33	0.59	3	0.28	0.52	7	0.45	0.9	16	1.89	2.4	7	0.79	1.12	11	1.11	1.43	11	1.16	1.47	5	0.44	0.61	23	2.3	2.91	FOB87_RS31025	GMC family oxidoreductase N-terminal domain-containing protein	-	-	COG2303-Choline dehydrogenase and related flavoproteins[E]
FOB87_RS20385	NZ_CP054795[-]4268716-4269870	76	9.97	18.2	104	11.95	20.33	45	4.96	9.31	49	7.62	13.45	66	8.6	15.86	85	7.66	15.21	2738	447.47	568.73	1506	233.88	332.24	2819	394.63	506.33	2642	387.06	489.94	1635	196.12	274.07	3151	435.67	551.01	FOB87_RS20385	cystathionine gamma-synthase	GO:0000096,GO:0000097,GO:0003674,GO:0003824,GO:0003962,GO:0004123,GO:0005575,GO:0005622,GO:0005623,GO:0005737,GO:0005829,GO:0005886,GO:0006082,GO:0006520,GO:0006534,GO:0006555,GO:0006790,GO:0006807,GO:0008150,GO:0008152,GO:0008652,GO:0009058,GO:0009066,GO:0009067,GO:0009069,GO:0009070,GO:0009086,GO:0009092,GO:0009987,GO:0016020,GO:0016053,GO:0016740,GO:0016765,GO:0016829,GO:0016846,GO:0017144,GO:…	K01739-ko00920 Sulfur metabolism;ko00270 Cysteine and methionine metabolism;ko00450 Selenocompound metabolism	COG0626-Cystathionine beta-lyases/cystathionine gamma-synthases[E]
FOB87_RS27175	NZ_CP054795[+]5640565-5642034	15	1.54	2.82	40	3.62	6.15	10	0.86	1.62	20	2.44	4.31	17	1.74	3.21	40	2.83	5.62	475	60.99	77.52	133	16.23	23.05	430	47.29	60.68	383	44.08	55.8	152	14.33	20.02	375	40.74	51.52	FOB87_RS27175	amidase	-	-	COG0154-Asp-tRNAAsn/Glu-tRNAGln amidotransferase A subunit and related amidases[J]
FOB87_RS20380	NZ_CP054795[+]4268027-4268707	25	5.56	10.16	33	6.43	10.94	16	2.99	5.61	18	4.75	8.38	18	3.98	7.34	42	6.42	12.75	356	98.68	125.42	213	56.11	79.7	338	80.25	102.97	304	75.53	95.61	261	53.1	74.2	531	124.52	157.49	FOB87_RS20380	GPP34 family phosphoprotein	-	-	-
FOB87_RS27170	NZ_CP054795[+]5639487-5640506	4	0.59	1.08	2	0.26	0.44	1	0.12	0.23	1	0.18	0.31	1	0.15	0.27	3	0.31	0.61	6	1.11	1.41	7	1.23	1.75	9	1.43	1.83	10	1.66	2.1	5	0.68	0.95	9	1.41	1.78	FOB87_RS27170	alkaline phosphatase family protein	-	-	-
FOB87_RS10330	NZ_CP054795[-]2139808-2140770	11	1.73	3.16	36	4.96	8.44	14	1.85	3.47	15	2.8	4.94	19	2.97	5.48	28	3.03	6.01	210	41.16	52.32	202	37.63	53.45	224	37.61	48.25	230	40.42	51.16	235	33.81	47.25	211	34.99	44.25	FOB87_RS10330	asparaginase	GO:0003674,GO:0003824,GO:0004067,GO:0005575,GO:0005622,GO:0005623,GO:0005737,GO:0005829,GO:0006082,GO:0006520,GO:0006528,GO:0006530,GO:0006807,GO:0008150,GO:0008152,GO:0009056,GO:0009063,GO:0009064,GO:0009065,GO:0009066,GO:0009068,GO:0009987,GO:0016054,GO:0016787,GO:0016810,GO:0016811,GO:0019752,GO:0032787,GO:0034641,GO:0043436,GO:0043603,GO:0044237,GO:0044238,GO:0044248,GO:0044281,GO:0044282,GO:…	K01424-ko00250 Alanine, aspartate and glutamate metabolism;ko00460 Cyanoamino acid metabolism	COG0252-L-asparaginase/archaeal Glu-tRNAGln amidotransferase subunit D[EJ]
FOB87_RS10335	NZ_CP054795[+]2140846-2141520	97	21.77	39.75	145	28.52	48.51	79	14.88	27.96	68	18.1	31.93	99	22.08	40.71	223	34.37	68.27	920	257.27	326.99	940	249.79	354.84	1037	248.4	318.71	851	213.33	270.03	906	185.95	259.86	875	207.01	261.82	lspA	signal peptidase II	GO:0006464,GO:0006497,GO:0006807,GO:0008150,GO:0008152,GO:0009058,GO:0009059,GO:0009405,GO:0009987,GO:0019538,GO:0034645,GO:0036211,GO:0040007,GO:0042157,GO:0042158,GO:0043170,GO:0043412,GO:0044237,GO:0044238,GO:0044249,GO:0044260,GO:0044267,GO:0044419,GO:0051704,GO:0071704,GO:1901564,GO:1901566,GO:1901576	K03101-ko03060 Protein export	COG0597-Lipoprotein signal peptidase[MU]
FOB87_RS01290	NZ_CP054795[+]281098-282141	18	2.61	4.77	26	3.3	5.62	42	5.12	9.61	17	2.92	5.16	23	3.31	6.11	18	1.79	3.56	9	1.63	2.07	12	2.06	2.93	20	3.09	3.97	14	2.27	2.87	16	2.13	2.97	16	2.45	3.1	FOB87_RS01290	aldo/keto reductase	-	-	COG0667-Predicted oxidoreductases (related to aryl-alcohol dehydrogenases)[C]
FOB87_RS01295	NZ_CP054795[-]282151-282759	16	3.98	7.27	8	1.75	2.97	19	3.97	7.45	9	2.65	4.68	9	2.22	4.1	17	2.9	5.77	81	25.11	31.91	62	18.26	25.94	77	20.44	26.23	107	29.73	37.63	96	21.84	30.52	90	23.6	29.85	FOB87_RS01295	TetR family transcriptional regulator	-	-	-
FOB87_RS08575	NZ_CP054795[+]1769179-1769658	5	1.58	2.88	19	5.26	8.94	6	1.59	2.99	12	4.49	7.92	8	2.51	4.63	5	1.08	2.15	68	26.74	33.99	31	11.59	16.46	62	20.89	26.8	59	20.8	26.33	30	8.66	12.1	63	20.96	26.51	FOB87_RS08575	hypothetical protein	GO:0005575,GO:0005622,GO:0005623,GO:0005737,GO:0005829,GO:0005886,GO:0016020,GO:0044424,GO:0044444,GO:0044464,GO:0071944	-	-
FOB87_RS29405	NZ_CP054795[+]6119443-6120345	3	0.5	0.92	7	1.03	1.75	5	0.7	1.32	4	0.79	1.4	5	0.84	1.54	1	0.12	0.23	43	8.99	11.42	47	9.33	13.26	60	10.74	13.78	56	10.49	13.28	42	6.44	9.0	44	7.78	9.84	FOB87_RS29405	MurR/RpiR family transcriptional regulator	-	-	COG1737-Transcriptional regulators[K]
FOB87_RS23870	NZ_CP054795[-]4967617-4968723	405	55.43	101.21	446	53.5	90.99	466	53.52	100.55	368	59.73	105.38	423	57.51	106.05	659	61.93	123.02	259	44.16	56.13	302	48.93	69.51	258	37.68	48.35	305	46.62	59.01	471	58.94	82.37	303	43.71	55.28	FOB87_RS23870	hypothetical protein	-	-	-
FOB87_RS29400	NZ_CP054795[-]6118282-6119262	1	0.15	0.28	4	0.54	0.92	2	0.26	0.49	1	0.18	0.32	3	0.46	0.85	0	0.0	0.0	4	0.77	0.98	7	1.28	1.82	5	0.83	1.06	6	1.03	1.31	16	2.26	3.16	9	1.46	1.85	FOB87_RS29400	BadF/BadG/BcrA/BcrD ATPase family protein	-	-	COG2971-Predicted N-acetylglucosamine kinase[G]
FOB87_RS08570	NZ_CP054795[+]1768315-1769127	100	18.64	34.03	152	24.83	42.22	128	20.02	37.61	99	21.88	38.6	82	15.18	27.99	126	16.12	32.03	310	71.98	91.48	235	51.85	73.65	336	66.83	85.74	309	64.32	81.41	267	45.5	63.58	369	72.48	91.67	FOB87_RS08570	hypothetical protein	-	-	-
FOB87_RS23875	NZ_CP054795[-]4968796-4969959	81	10.54	19.25	63	7.19	12.22	114	12.45	23.39	83	12.81	22.6	72	9.31	17.17	108	9.65	19.17	44	7.14	9.07	21	3.24	4.6	28	3.89	4.99	38	5.52	6.99	43	5.12	7.15	51	7.0	8.85	FOB87_RS23875	lipid-transfer protein	-	-	COG0183-Acetyl-CoA acetyltransferase[I]
FOB87_RS27710	NZ_CP054795[+]5747714-5748313	0	0.0	0.0	6	1.33	2.26	3	0.63	1.19	6	1.8	3.17	3	0.75	1.39	4	0.69	1.38	0	0.0	0.0	3	0.89	1.27	3	0.81	1.04	1	0.28	0.36	7	1.62	2.26	4	1.07	1.35	FOB87_RS27710	dihydrofolate reductase family protein	-	-	-
FOB87_RS04060	NZ_CP054795[+]848810-849961	316	41.56	75.88	678	78.15	132.91	341	37.64	70.71	321	50.06	88.33	334	43.64	80.47	513	46.33	92.03	4818	789.45	1003.38	5134	799.4	1135.58	3508	492.36	631.72	3869	568.29	719.34	8367	1006.24	1406.18	2781	385.52	487.58	FOB87_RS04060	ferredoxin reductase	GO:0000166,GO:0003674,GO:0003824,GO:0005488,GO:0006091,GO:0008150,GO:0008152,GO:0009055,GO:0009987,GO:0016491,GO:0022900,GO:0036094,GO:0043167,GO:0043168,GO:0044237,GO:0048037,GO:0050661,GO:0050662,GO:0055114,GO:0070402,GO:0097159,GO:1901265,GO:1901363	-	COG1018-Flavodoxin reductases (ferredoxin-NADPH reductases) family 1[C]
FOB87_RS04065	NZ_CP054795[+]850031-851287	2374	286.12	522.46	5625	594.23	1010.59	2623	265.32	498.45	1234	176.37	311.19	1928	230.86	425.71	2137	176.85	351.33	19526	2932.16	3726.75	22964	3276.96	4655.07	16100	2070.95	2657.12	17067	2297.46	2908.11	33772	3722.24	5201.68	7846	996.8	1260.69	FOB87_RS04065	fatty acid desaturase	-	-	COG3239-Fatty acid desaturase[I]
FOB87_RS27715	NZ_CP054795[-]5748292-5749083	1306	249.82	456.17	1459	244.62	416.02	1977	317.38	596.27	821	186.24	328.6	1274	242.12	446.46	2171	285.15	566.48	66	15.73	19.99	136	30.81	43.76	62	12.66	16.24	99	21.15	26.77	252	44.08	61.6	103	20.77	26.27	lerI	L-erythrulose 1-phosphate isomerase	GO:0003674,GO:0003824,GO:0005975,GO:0008150,GO:0008152,GO:0009056,GO:0009758,GO:0016052,GO:0016853,GO:0016854,GO:0016857,GO:0044238,GO:0071704,GO:1901575	-	COG0149-Triosephosphate isomerase[G]
FOB87_RS18035	NZ_CP054795[+]3793309-3793500	11	8.68	15.85	4	2.76	4.7	15	9.93	18.66	9	8.42	14.86	25	19.6	36.14	6	3.25	6.46	6	5.9	7.5	0	0.0	0.0	7	5.89	7.56	7	6.17	7.81	7	5.05	7.06	6	4.99	6.31	FOB87_RS18035	ferredoxin	-	-	-
FOB87_RS18030	NZ_CP054795[+]3792393-3793265	3	0.52	0.95	2	0.31	0.52	1	0.14	0.27	4	0.82	1.45	6	1.04	1.91	5	0.59	1.18	2	0.43	0.55	2	0.41	0.58	9	1.67	2.14	5	0.97	1.23	10	1.59	2.22	9	1.64	2.08	FOB87_RS18030	mycofactocin-coupled SDR family oxidoreductase	-	-	COG4221-Short-chain alcohol dehydrogenase of unknown specificity[R]
FOB87_RS08710	NZ_CP054795[-]1794835-1796130	1	0.12	0.21	2	0.21	0.35	2	0.2	0.37	1	0.14	0.24	2	0.23	0.43	5	0.4	0.8	10	1.46	1.85	4	0.56	0.79	9	1.12	1.44	3	0.4	0.5	5	0.54	0.75	14	1.72	2.18	FOB87_RS08710	NtaA/DmoA family FMN-dependent monooxygenase	-	-	COG2141-Coenzyme F420-dependent N5,N10-methylene tetrahydromethanopterin reductase and related flavin-dependent oxidoreductases[C]
FOB87_RS08715	NZ_CP054795[-]1796127-1797482	1	0.11	0.2	0	0.0	0.0	4	0.37	0.7	1	0.13	0.23	4	0.44	0.82	2	0.15	0.3	14	1.95	2.48	9	1.19	1.69	6	0.72	0.92	7	0.88	1.11	6	0.62	0.86	14	1.65	2.09	FOB87_RS08715	NtaA/DmoA family FMN-dependent monooxygenase	-	-	COG2141-Coenzyme F420-dependent N5,N10-methylene tetrahydromethanopterin reductase and related flavin-dependent oxidoreductases[C]
FOB87_RS05195	NZ_CP054795[-]1082605-1085031	898	56.06	102.36	871	47.66	81.05	1285	67.32	126.47	739	54.71	96.52	951	58.98	108.75	1076	46.12	91.62	795	61.83	78.59	559	41.32	58.69	946	63.02	80.86	768	53.55	67.78	603	34.42	48.1	1286	84.62	107.02	ptsP	phosphoenolpyruvate--protein phosphotransferase	-	K08483-ko02060 Phosphotransferase system (PTS)	COG1080-Phosphoenolpyruvate-protein kinase (PTS system EI component in bacteria)[G]
FOB87_RS05190	NZ_CP054795[+]1079986-1082604	30	1.74	3.17	200	10.14	17.25	40	1.94	3.65	87	5.97	10.53	65	3.74	6.89	56	2.22	4.42	78	5.63	7.15	56	3.84	5.45	79	4.88	6.26	80	5.17	6.54	77	4.07	5.69	82	5.0	6.32	FOB87_RS05190	LuxR C-terminal-related transcriptional regulator	-	-	COG2197-Response regulator containing a CheY-like receiver domain and an HTH DNA-binding domain[TK]
FOB87_RS14030	NZ_CP054795[+]2905073-2905726	16	3.71	6.77	18	3.66	6.22	4	0.78	1.46	12	3.3	5.82	19	4.37	8.06	14	2.22	4.42	102	29.44	37.42	56	15.36	21.82	140	34.61	44.41	114	29.49	37.33	81	17.16	23.98	121	29.55	37.37	FOB87_RS14030	response regulator transcription factor	GO:0001666,GO:0003674,GO:0003676,GO:0003677,GO:0003700,GO:0005488,GO:0005575,GO:0005576,GO:0005615,GO:0005618,GO:0005622,GO:0005623,GO:0005737,GO:0005829,GO:0005886,GO:0006355,GO:0006950,GO:0008150,GO:0009405,GO:0009628,GO:0009889,GO:0009891,GO:0009893,GO:0010468,GO:0010556,GO:0010557,GO:0010565,GO:0010604,GO:0010628,GO:0016020,GO:0018995,GO:0019216,GO:0019217,GO:0019219,GO:0019222,GO:0022611,GO:…	K07695-ko02020 Two-component system	COG2197-Response regulator containing a CheY-like receiver domain and an HTH DNA-binding domain[TK]
FOB87_RS14520	NZ_CP054795[-]3014054-3014767	1	0.21	0.39	1	0.19	0.32	0	0.0	0.0	1	0.25	0.44	1	0.21	0.39	0	0.0	0.0	2	0.53	0.67	2	0.5	0.71	2	0.45	0.58	0	0.0	0.0	2	0.39	0.54	0	0.0	0.0	FOB87_RS14520	hypothetical protein	-	-	-
FOB87_RS14035	NZ_CP054795[-]2905728-2906618	82	13.94	25.46	99	14.75	25.09	94	13.41	25.2	88	17.75	31.31	101	17.06	31.46	163	19.03	37.81	1948	412.69	524.52	1016	204.54	290.56	2805	509.01	653.09	2709	514.47	651.21	902	140.25	196.0	1926	345.2	436.59	FOB87_RS14035	universal stress protein	-	-	-
FOB87_RS14525	NZ_CP054795[-]3015390-3018134	12	0.66	1.21	18	0.87	1.48	15	0.7	1.31	18	1.18	2.08	14	0.77	1.42	28	1.06	2.11	255	17.54	22.29	45	2.94	4.18	205	12.07	15.49	139	8.57	10.85	64	3.23	4.51	128	7.45	9.42	FOB87_RS14525	LuxR family transcriptional regulator	-	-	COG2771-DNA-binding HTH domain-containing proteins[K]
FOB87_RS04245	NZ_CP054795[+]887413-887790	7	2.8	5.12	23	8.08	13.74	4	1.35	2.53	9	4.28	7.55	9	3.58	6.61	20	5.5	10.93	211	105.37	133.92	136	64.54	91.68	237	101.38	130.07	209	93.55	118.42	200	73.3	102.44	183	77.31	97.78	FOB87_RS04245	hypothetical protein	-	-	-
FOB87_RS04240	NZ_CP054795[+]886976-887413	17	5.88	10.74	37	11.22	19.08	9	2.61	4.91	20	8.2	14.47	13	4.47	8.24	14	3.33	6.61	450	193.93	246.49	318	130.23	185.0	465	171.65	220.24	469	181.18	229.34	388	122.73	171.51	432	157.51	199.21	aroQ	type II 3-dehydroquinate dehydratase	-	K03786-ko00400 Phenylalanine, tyrosine and tryptophan biosynthesis	COG0757-3-dehydroquinate dehydratase II[E]
FOB87_RS23380	NZ_CP054795[+]4861708-4862040	30	13.65	24.92	93	37.09	63.07	16	6.11	11.48	44	23.74	41.88	30	13.56	25.0	35	10.93	21.72	378	214.27	272.33	268	144.36	205.07	392	190.34	244.21	506	257.12	325.46	443	184.31	257.56	236	113.18	143.14	FOB87_RS23380	hypothetical protein	-	-	-
FOB87_RS30570	NZ_CP054795[-]6409199-6409441	1	0.62	1.14	2	1.09	1.86	2	1.05	1.97	2	1.48	2.61	1	0.62	1.14	3	1.28	2.55	4	3.11	3.95	14	10.33	14.68	9	5.99	7.68	6	4.18	5.29	11	6.27	8.76	4	2.63	3.32	FOB87_RS30570	Fur family transcriptional regulator	-	-	-
FOB87_RS23385	NZ_CP054795[+]4862157-4862546	643	249.78	456.09	1407	479.07	814.74	472	153.88	289.09	887	408.62	720.95	674	260.12	479.66	469	125.1	248.52	3011	1457.33	1852.25	1829	841.22	1194.99	2817	1167.88	1498.45	3130	1358.02	1718.97	2845	1010.65	1412.34	2983	1221.47	1544.84	FOB87_RS23385	hypothetical protein	-	-	-
FOB87_RS30575	NZ_CP054795[+]6409825-6411192	36	3.99	7.28	119	11.55	19.64	57	5.3	9.95	45	5.91	10.43	44	4.84	8.93	21	1.6	3.17	1	0.14	0.18	2	0.26	0.37	1	0.12	0.15	2	0.24	0.31	4	0.41	0.57	3	0.35	0.44	FOB87_RS30575	ISL3-like element ISMsm4 family transposase	-	-	COG3464-Transposase and inactivated derivatives[L]
FOB87_RS27995	NZ_CP054795[-]5807894-5808946	2	0.29	0.53	1	0.12	0.21	4	0.48	0.91	0	0.0	0.0	2	0.29	0.53	1	0.1	0.2	2	0.36	0.46	4	0.68	0.97	4	0.62	0.79	3	0.48	0.61	7	0.92	1.29	1	0.15	0.19	FOB87_RS27995	TRAP transporter substrate-binding protein	-	-	COG1638-TRAP-type C4-dicarboxylate transport system, periplasmic component[G]
FOB87_RS25430	NZ_CP054795[-]5284762-5286024	27	3.24	5.91	71	7.47	12.7	20	2.01	3.78	23	3.27	5.77	36	4.29	7.91	49	4.04	8.02	297	44.39	56.42	297	42.18	59.92	357	45.7	58.64	286	38.32	48.5	391	42.89	59.94	191	24.15	30.54	FOB87_RS25430	carboxylesterase family protein	-	-	COG2272-Carboxylesterase type B[I]
FOB87_RS25435	NZ_CP054795[+]5286079-5286447	2100	862.18	1574.34	1797	646.67	1099.79	3314	1141.9	2145.28	1912	930.93	1642.5	2671	1089.5	2009.02	1482	417.8	829.98	89	45.53	57.87	317	154.1	218.9	75	32.87	42.17	218	99.97	126.54	444	166.7	232.96	126	54.53	68.97	FOB87_RS25435	hypothetical protein	-	-	-
FOB87_RS01990	NZ_CP054795[-]428062-428463	1	0.38	0.69	0	0.0	0.0	2	0.63	1.19	0	0.0	0.0	0	0.0	0.0	0	0.0	0.0	23	10.8	13.73	32	14.28	20.28	21	8.45	10.84	17	7.16	9.06	64	22.05	30.82	36	14.3	18.09	FOB87_RS01990	MerR family transcriptional regulator	-	-	COG0789-Predicted transcriptional regulators[K]
FOB87_RS30615	NZ_CP054795[-]6418015-6418968	80	12.71	23.2	172	23.94	40.72	31	4.13	7.76	77	14.5	25.59	38	6.0	11.06	70	7.63	15.16	375	74.2	94.31	374	70.32	99.89	408	69.15	88.72	443	78.58	99.46	495	71.89	100.46	287	48.04	60.76	FOB87_RS30615	ABC transporter substrate-binding protein	-	-	COG0614-ABC-type Fe3+-hydroxamate transport system, periplasmic component[P]
FOB87_RS01995	NZ_CP054795[-]428463-429962	2	0.2	0.37	4	0.35	0.6	4	0.34	0.64	0	0.0	0.0	2	0.2	0.37	4	0.28	0.55	144	18.12	23.03	210	25.11	35.67	131	14.12	18.12	124	13.99	17.71	270	24.94	34.85	255	27.15	34.34	FOB87_RS01995	SulP family inorganic anion transporter	-	-	COG0659-Sulfate permease and related transporters (MFS superfamily)[P]
FOB87_RS30610	NZ_CP054795[-]6417310-6417930	8	1.95	3.56	7	1.5	2.55	5	1.02	1.92	4	1.16	2.04	6	1.45	2.68	5	0.84	1.66	259	78.73	100.06	152	43.91	62.37	241	62.75	80.51	224	61.04	77.26	198	44.17	61.73	331	85.12	107.65	FOB87_RS30610	queuosine precursor transporter	-	-	COG1738-Uncharacterized conserved protein[S]
FOB87_RS23125	NZ_CP054795[-]4815713-4816198	10	3.12	5.69	43	11.75	19.98	7	1.83	3.44	4	1.48	2.61	7	2.17	4.0	9	1.93	3.83	3185	1237.04	1572.27	1110	409.68	581.97	3104	1032.67	1324.97	2614	910.11	1152.01	1392	396.81	554.53	1731	568.79	719.37	FOB87_RS23125	glutathione peroxidase	-	K00432-ko00480 Glutathione metabolism;ko04918 Thyroid hormone synthesis;ko05014 Amyotrophic lateral sclerosis;ko05016 Huntington disease;ko05022 Pathways of neurodegeneration - multiple diseases	COG0386-Glutathione peroxidase[O]
FOB87_RS23655	NZ_CP054795[+]4919401-4919979	25	6.54	11.94	62	14.22	24.18	16	3.51	6.6	33	10.24	18.07	26	6.76	12.46	24	4.31	8.57	16	5.22	6.63	5	1.55	2.2	17	4.75	6.09	10	2.92	3.7	14	3.35	4.68	17	4.69	5.93	FOB87_RS23655	YdcF family protein	-	-	-
FOB87_RS23120	NZ_CP054795[-]4814932-4815648	6	1.27	2.31	4	0.74	1.26	2	0.36	0.67	1	0.25	0.44	2	0.42	0.77	5	0.72	1.44	724	190.6	242.25	238	59.54	84.58	767	172.96	221.92	621	146.56	185.51	291	56.23	78.58	418	93.1	117.75	FOB87_RS23120	DUF2334 domain-containing protein	-	-	COG3233-Predicted deacetylase[R]
FOB87_RS23650	NZ_CP054795[+]4917765-4919366	4	0.38	0.69	34	2.82	4.79	2	0.16	0.3	13	1.46	2.57	6	0.56	1.04	5	0.32	0.64	6	0.71	0.9	1	0.11	0.16	10	1.01	1.29	4	0.42	0.53	8	0.69	0.97	12	1.19	1.51	FOB87_RS23650	GMC family oxidoreductase	-	-	COG2303-Choline dehydrogenase and related flavoproteins[E]
[truncated: 5,653 more rows]
