# Supplementary material for: Decoding drug tolerance: insights into the Rv0274 gene's role in isoniazid tolerance
Source: Front Microbiol. 2025 Nov 27;16:1697416. doi: 10.3389/fmicb.2025.1697416 (PMC12695796; doi:10.3389/fmicb.2025.1697416)
Supplement: Supplementary file 1 [file Supplementary_file_1.zip › RNA_seq_expression/expression/gene_expression.xls]

Gene ID	Pos.	Count (W0274-1)	TPM (W0274-1)	FPKM (W0274-1)	Count (W0274-2)	TPM (W0274-2)	FPKM (W0274-2)	Count (W0274-3)	TPM (W0274-3)	FPKM (W0274-3)	Count (D0274-1)	TPM (D0274-1)	FPKM (D0274-1)	Count (D0274-2)	TPM (D0274-2)	FPKM (D0274-2)	Count (D0274-3)	TPM (D0274-3)	FPKM (D0274-3)	Count (WINH-1)	TPM (WINH-1)	FPKM (WINH-1)	Count (WINH-2)	TPM (WINH-2)	FPKM (WINH-2)	Count (WINH-3)	TPM (WINH-3)	FPKM (WINH-3)	Count (DINH-1)	TPM (DINH-1)	FPKM (DINH-1)	Count (DINH-2)	TPM (DINH-2)	FPKM (DINH-2)	Count (DINH-3)	TPM (DINH-3)	FPKM (DINH-3)
FOB87_RS25510	NZ_CP054795[-]5301607-5303826	600	40.95	74.77	888	53.11	90.33	843	48.28	90.71	542	43.86	77.39	811	54.98	101.39	843	39.5	78.47	94	7.99	10.16	79	6.38	9.07	91	6.62	8.5	88	6.71	8.49	127	7.93	11.08	148	10.64	13.46
FOB87_RS25515	NZ_CP054795[-]5303921-5305285	2025	224.75	410.39	2591	252.06	428.67	3041	283.26	532.16	2135	281.01	495.8	2781	306.66	565.47	3663	279.15	554.56	126	17.43	22.15	338	44.42	63.1	107	12.67	16.26	220	27.27	34.52	383	38.87	54.32	185	21.64	27.37
FOB87_RS30730	NZ_CP054795[+]6443342-6446227	11	0.58	1.05	15	0.69	1.17	16	0.7	1.32	10	0.62	1.1	9	0.47	0.87	10	0.36	0.72	60	3.93	4.99	40	2.48	3.53	58	3.25	4.17	61	3.58	4.53	65	3.12	4.36	69	3.82	4.83
FOB87_RS27215	NZ_CP054795[-]5647044-5647667	1	0.24	0.44	12	2.55	4.34	3	0.61	1.15	1	0.29	0.51	6	1.45	2.67	11	1.83	3.64	5	1.51	1.92	8	2.3	3.27	7	1.82	2.33	10	2.71	3.43	14	3.11	4.34	15	3.84	4.86
FOB87_RS30735	NZ_CP054795[+]6446284-6446898	63	15.52	28.34	55	11.88	20.2	58	11.99	22.53	43	12.56	22.16	83	20.31	37.46	75	12.69	25.2	142	43.58	55.39	126	36.75	52.2	140	36.81	47.23	161	44.3	56.07	125	28.16	39.35	136	35.31	44.66
FOB87_RS03985	NZ_CP054795[-]828703-829452	13	2.62	4.79	29	5.13	8.73	14	2.37	4.46	10	2.4	4.23	7	1.4	2.59	16	2.22	4.41	103	25.92	32.95	54	12.92	18.35	103	22.2	28.49	105	23.69	29.99	66	12.19	17.04	111	23.63	29.89
FOB87_RS26305	NZ_CP054795[-]5464472-5465662	22	2.8	5.11	46	5.13	8.72	15	1.6	3.01	28	4.22	7.45	43	5.43	10.02	9	0.79	1.56	40	6.34	8.06	20	3.01	4.28	48	6.52	8.36	88	12.51	15.83	38	4.42	6.18	62	8.31	10.51
FOB87_RS03980	NZ_CP054795[-]828373-828666	6	3.09	5.65	12	5.42	9.22	7	3.03	5.69	7	4.28	7.55	5	2.56	4.72	5	1.77	3.51	69	44.3	56.31	28	17.09	24.27	48	26.4	33.87	52	29.93	37.88	47	22.15	30.95	101	54.86	69.39
FOB87_RS26300	NZ_CP054795[-]5463999-5464436	31	10.72	19.58	46	13.95	23.72	24	6.97	13.09	24	9.84	17.37	23	7.9	14.57	14	3.33	6.61	49	21.12	26.84	25	10.24	14.54	62	22.89	29.37	95	36.7	46.46	38	12.02	16.8	63	22.97	29.05
FOB87_RS32995	NZ_CP054795[+]6917234-6918565	73	8.3	15.16	112	11.17	18.99	30	2.86	5.38	28	3.77	6.66	37	4.18	7.71	112	8.75	17.38	2495	353.57	449.39	2881	387.97	551.13	3392	411.75	528.29	3513	446.27	564.89	5736	596.6	833.73	4922	590.1	746.33
FOB87_RS32990	NZ_CP054795[-]6916293-6917042	41	8.28	15.12	61	10.8	18.37	23	3.9	7.33	32	7.66	13.52	36	7.22	13.32	38	5.27	10.47	435	109.48	139.15	386	92.32	131.14	463	99.82	128.07	406	91.6	115.95	494	91.25	127.52	440	93.69	118.49
FOB87_RS19530	NZ_CP054795[+]4096921-4099011	157	11.37	20.77	171	10.86	18.47	178	10.82	20.33	161	13.83	24.41	177	12.74	23.49	407	20.25	40.22	431	38.91	49.45	427	36.63	52.03	468	36.19	46.43	516	41.75	52.85	549	36.37	50.83	314	23.98	30.33
FOB87_RS19535	NZ_CP054795[+]4099084-4101342	273	18.31	33.43	444	26.1	44.39	308	17.34	32.57	318	25.29	44.62	253	16.85	31.08	144	6.63	13.17	425	35.52	45.14	406	32.24	45.8	491	35.14	45.09	563	42.17	53.38	570	34.96	48.85	414	29.27	37.02
FOB87_RS28440	NZ_CP054795[-]5898402-5899505	24	3.29	6.01	74	8.9	15.14	23	2.65	4.98	38	6.18	10.91	36	4.91	9.05	27	2.54	5.05	913	156.11	198.41	888	144.28	204.95	1020	149.39	191.67	1189	182.24	230.68	1039	130.39	182.21	1403	202.94	256.67
FOB87_RS28830	NZ_CP054795[+]6002329-6003891	174	16.87	30.8	373	31.69	53.89	144	11.72	22.01	156	17.93	31.64	133	12.81	23.62	217	14.44	28.69	349	42.15	53.57	531	60.94	86.57	384	39.73	50.97	387	41.89	53.03	805	71.35	99.71	503	51.39	65.0
FOB87_RS15645	NZ_CP054795[+]3261921-3262865	609	97.63	178.28	480	67.45	114.71	703	94.59	177.7	369	70.16	123.78	663	105.6	194.72	848	93.35	185.44	3274	653.97	831.19	3099	588.23	835.61	3766	644.36	826.74	3149	563.85	713.72	3642	533.94	746.16	2329	393.57	497.77
FOB87_RS12340	NZ_CP054795[-]2542049-2543371	1	0.12	0.21	2	0.2	0.34	4	0.38	0.72	2	0.27	0.48	2	0.23	0.42	10	0.79	1.56	3	0.42	0.54	3	0.41	0.58	2	0.24	0.31	6	0.77	0.97	0	0.0	0.0	4	0.48	0.61
FOB87_RS12615	NZ_CP054795[-]2603689-2604453	44	8.71	15.91	92	15.97	27.16	28	4.65	8.74	53	12.45	21.96	31	6.1	11.25	50	6.8	13.51	909	224.29	285.07	478	112.08	159.21	846	178.81	229.42	812	179.6	227.34	548	99.24	138.69	1126	235.05	297.28
FOB87_RS12345	NZ_CP054795[+]2543651-2545090	2	0.21	0.38	2	0.18	0.31	2	0.18	0.33	5	0.62	1.1	2	0.21	0.39	2	0.15	0.29	10	1.31	1.67	0	0.0	0.0	1	0.11	0.14	6	0.7	0.89	4	0.39	0.54	3	0.33	0.42
FOB87_RS15640	NZ_CP054795[+]3261230-3261916	204	44.98	82.14	241	46.58	79.22	158	29.24	54.94	163	42.63	75.21	183	40.09	73.93	162	24.53	48.73	1471	404.17	513.7	1327	346.48	492.19	1786	420.34	539.32	1487	366.25	463.6	1664	335.57	468.94	977	227.11	287.23
FOB87_RS12610	NZ_CP054795[-]2603101-2603595	1248	381.96	697.45	1134	304.21	517.36	1130	290.25	545.29	924	335.37	591.71	1379	419.32	773.21	1335	280.55	557.34	1862	710.04	902.46	2184	791.42	1124.25	2030	663.09	850.77	2148	734.27	929.43	2757	771.64	1078.33	1802	581.35	735.26
FOB87_RS03185	NZ_CP054795[+]675551-676660	12	1.64	2.99	7	0.83	1.42	15	1.72	3.23	10	1.62	2.86	15	2.03	3.75	24	2.25	4.47	41	6.97	8.86	35	5.65	8.03	32	4.66	5.98	39	5.95	7.53	68	8.49	11.86	43	6.18	7.82
FOB87_RS03180	NZ_CP054795[-]674969-675445	2	0.64	1.16	3	0.83	1.42	1	0.27	0.5	1	0.37	0.66	2	0.63	1.16	0	0.0	0.0	16	6.33	8.05	11	4.14	5.88	18	6.1	7.83	13	4.61	5.84	24	6.97	9.74	8	2.68	3.39
FOB87_RS28835	NZ_CP054795[+]6003986-6004294	8	3.92	7.16	12	5.16	8.77	11	4.52	8.5	8	4.65	8.21	9	4.38	8.08	13	4.37	8.69	40	24.44	31.06	58	33.67	47.83	59	30.87	39.61	66	36.14	45.75	71	31.84	44.49	68	35.15	44.45
FOB87_RS27400	NZ_CP054795[+]5683834-5684733	43	7.24	13.22	51	7.53	12.8	19	2.68	5.04	28	5.59	9.86	26	4.35	8.02	37	4.28	8.5	48	10.07	12.8	37	7.38	10.48	58	10.42	13.37	60	11.28	14.28	41	6.31	8.82	54	9.58	12.12
FOB87_RS07530	NZ_CP054795[+]1570093-1571295	58	7.31	13.34	189	20.86	35.48	42	4.44	8.34	149	22.25	39.26	98	12.26	22.61	38	3.29	6.53	237	37.18	47.26	173	25.79	36.64	397	53.36	68.46	241	33.9	42.91	203	23.38	32.67	227	30.13	38.11
FOB87_RS29830	NZ_CP054795[+]6213095-6214630	7	0.69	1.26	14	1.21	2.06	10	0.83	1.56	2	0.23	0.41	5	0.49	0.9	9	0.61	1.21	1	0.13	0.16	0	0.0	0.0	1	0.11	0.14	4	0.44	0.56	1	0.09	0.13	3	0.31	0.39
FOB87_RS22795	NZ_CP054795[-]4753538-4754551	17	2.54	4.64	30	3.93	6.68	20	2.51	4.71	16	2.83	5.0	17	2.52	4.65	27	2.77	5.5	82	15.26	19.4	42	7.43	10.55	78	12.44	15.96	60	10.01	12.67	48	6.55	9.16	92	14.49	18.32
FOB87_RS22790	NZ_CP054795[+]4753160-4753531	26	10.59	19.33	89	31.77	54.03	18	6.15	11.56	28	13.52	23.86	23	9.31	17.16	20	5.59	11.11	358	181.65	230.88	196	94.51	134.25	369	160.38	205.78	304	138.28	175.03	273	101.67	142.08	340	145.96	184.6
FOB87_RS15350	NZ_CP054795[-]3198820-3199977	144	18.84	34.4	102	11.7	19.89	48	5.27	9.9	144	22.34	39.42	67	8.71	16.06	169	15.18	30.16	474	77.26	98.2	338	52.35	74.37	425	59.34	76.14	460	67.21	85.08	487	58.26	81.42	540	74.47	94.18
FOB87_RS27405	NZ_CP054795[-]5684827-5685345	4	1.17	2.13	11	2.82	4.79	2	0.49	0.92	2	0.69	1.22	4	1.16	2.14	5	1.0	1.99	76	27.64	35.13	62	21.43	30.44	68	21.18	27.18	58	18.91	23.94	92	24.56	34.32	82	25.23	31.91
FOB87_RS23325	NZ_CP054795[-]4851013-4852149	254	33.84	61.8	1087	126.95	215.9	144	16.1	30.25	298	47.09	83.08	179	23.69	43.69	314	28.73	57.07	420	69.73	88.62	230	36.28	51.54	402	57.17	73.35	285	42.42	53.69	250	30.46	42.57	381	53.51	67.68
FOB87_RS23770	NZ_CP054795[-]4945131-4946663	93	9.19	16.78	246	21.31	36.24	102	8.46	15.89	132	15.47	27.29	72	7.07	13.04	126	8.55	16.99	592	72.9	92.65	256	29.95	42.55	613	64.65	82.95	439	48.46	61.34	265	23.95	33.47	657	68.44	86.56
FOB87_RS00985	NZ_CP054795[+]199375-200535	104	13.57	24.78	216	24.71	42.02	42	4.6	8.64	128	19.81	34.95	63	8.17	15.06	67	6.01	11.93	1094	177.87	226.07	727	112.32	159.56	1167	162.53	208.53	1462	213.08	269.71	1030	122.91	171.76	1047	144.01	182.14
FOB87_RS00980	NZ_CP054795[+]198136-199074	0	0.0	0.0	0	0.0	0.0	0	0.0	0.0	0	0.0	0.0	1	0.16	0.3	0	0.0	0.0	3	0.61	0.77	1	0.19	0.27	4	0.69	0.88	2	0.36	0.46	2	0.29	0.41	2	0.34	0.43
FOB87_RS31460	NZ_CP054795[+]6595723-6596616	11	1.86	3.4	40	5.94	10.1	14	1.99	3.74	16	3.21	5.67	18	3.03	5.59	40	4.66	9.25	695	146.74	186.51	584	117.17	166.45	858	155.18	199.1	710	134.38	170.1	682	105.69	147.7	550	98.25	124.26
FOB87_RS31465	NZ_CP054795[+]6596800-6598569	3	0.26	0.47	11	0.82	1.4	2	0.14	0.27	3	0.31	0.54	4	0.34	0.63	4	0.24	0.47	776	82.75	105.18	171	17.33	24.62	673	61.48	78.88	711	67.97	86.04	287	22.46	31.39	250	22.56	28.53
FOB87_RS22420	NZ_CP054795[+]4690638-4691090	8	2.68	4.89	24	7.03	11.96	3	0.84	1.58	6	2.38	4.2	12	3.99	7.35	12	2.75	5.47	387	161.26	204.96	203	80.38	114.19	417	148.84	190.97	389	145.3	183.92	306	93.58	130.78	432	152.29	192.61
FOB87_RS22425	NZ_CP054795[-]4691111-4691905	107	20.39	37.23	135	22.55	38.35	90	14.39	27.04	52	11.75	20.73	89	16.85	31.07	246	32.19	63.95	1052	249.78	317.47	753	169.9	241.35	1029	209.28	268.52	972	206.88	261.87	864	150.57	210.41	988	198.47	251.01
FOB87_RS23775	NZ_CP054795[-]4946767-4947936	100	12.95	23.64	350	39.73	67.56	101	10.98	20.62	143	21.96	38.74	135	17.36	32.02	120	10.67	21.2	1133	182.79	232.33	602	92.3	131.11	1279	176.75	226.78	968	140.0	177.21	680	80.52	112.52	1116	152.32	192.65
FOB87_RS33645	NZ_CP054795[-]2739975-2740322	0	0.0	0.0	2	0.76	1.3	1	0.37	0.69	0	0.0	0.0	0	0.0	0.0	1	0.3	0.59	8	4.34	5.52	12	6.19	8.79	9	4.19	5.37	5	2.43	3.08	6	2.39	3.34	8	3.67	4.64
FOB87_RS16510	NZ_CP054795[+]3445422-3445901	3	0.95	1.73	3	0.83	1.41	6	1.59	2.99	3	1.12	1.98	1	0.31	0.58	2	0.43	0.86	50	19.66	24.99	26	9.71	13.8	59	19.87	25.5	70	24.68	31.24	47	13.57	18.96	54	17.96	22.72
FOB87_RS29045	NZ_CP054795[-]6044271-6044381	19	25.93	47.35	40	47.85	81.38	19	21.77	40.89	32	51.79	91.38	29	39.32	72.51	1	0.94	1.86	50	85.03	108.07	33	53.32	75.75	59	85.94	110.27	62	94.51	119.63	37	46.18	64.54	37	53.23	67.32
FOB87_RS13565	NZ_CP054795[-]2811738-2813246	76	7.63	13.93	103	9.06	15.41	68	5.73	10.76	64	7.62	13.44	74	7.38	13.61	93	6.41	12.74	839	104.95	133.39	583	69.3	98.44	832	89.15	114.38	818	91.73	116.11	683	62.71	87.63	826	87.42	110.56
FOB87_RS29040	NZ_CP054795[+]6043763-6044263	6	1.81	3.31	9	2.39	4.06	8	2.03	3.81	8	2.87	5.06	13	3.9	7.2	13	2.7	5.36	17	6.4	8.14	32	11.46	16.28	24	7.75	9.94	31	10.47	13.25	66	18.25	25.51	21	6.7	8.47
FOB87_RS16515	NZ_CP054795[+]3445920-3447128	2	0.25	0.46	10	1.1	1.87	5	0.53	0.99	1	0.15	0.26	5	0.62	1.15	8	0.69	1.37	74	11.55	14.68	66	9.79	13.91	100	13.37	17.16	71	9.94	12.58	84	9.62	13.45	88	11.62	14.7
FOB87_RS13560	NZ_CP054795[-]2809747-2811705	284	21.96	40.1	496	33.62	57.18	156	10.12	19.02	495	45.4	80.1	212	16.29	30.04	131	6.96	13.82	104	10.02	12.74	86	7.88	11.19	128	10.56	13.55	131	11.31	14.32	104	7.36	10.28	111	9.05	11.44
FOB87_RS21210	NZ_CP054795[-]4435933-4436787	4	0.71	1.29	9	1.4	2.38	2	0.3	0.56	4	0.84	1.48	5	0.88	1.62	3	0.37	0.73	285	62.92	79.97	179	37.56	53.35	317	59.95	76.92	261	51.65	65.38	250	40.51	56.61	285	53.23	67.32
FOB87_RS21215	NZ_CP054795[+]4436812-4438359	93	9.1	16.62	66	5.66	9.63	95	7.8	14.66	61	7.08	12.49	91	8.85	16.32	138	9.27	18.42	1332	162.42	206.44	656	76.01	107.98	1361	142.15	182.39	1238	135.32	171.29	899	80.46	112.44	1576	162.59	205.63
FOB87_RS02165	NZ_CP054795[+]461587-462132	72	19.98	36.48	176	42.81	72.8	62	14.44	27.12	73	24.02	42.38	72	19.85	36.6	110	20.96	41.63	1378	476.39	605.49	1211	397.84	565.15	1310	387.94	497.74	1288	399.16	505.26	1557	395.07	552.1	2096	613.04	775.34
FOB87_RS02160	NZ_CP054795[+]460265-461590	101	11.54	21.07	183	18.33	31.17	74	7.1	13.33	76	10.3	18.17	69	7.83	14.44	78	6.12	12.16	2224	316.59	402.39	1463	197.91	281.14	2142	261.19	335.12	2042	260.58	329.84	2049	214.08	299.17	3337	401.88	508.28
FOB87_RS10260	NZ_CP054795[+]2123172-2125049	373	30.09	54.94	473	33.45	56.88	484	32.77	61.56	252	24.11	42.54	351	28.13	51.87	432	23.93	47.54	546	54.88	69.75	369	35.25	50.07	619	53.3	68.38	704	63.43	80.29	569	41.98	58.66	2037	173.21	219.07
FOB87_RS24410	NZ_CP054795[-]5073261-5074208	9	1.44	2.63	45	6.3	10.72	4	0.54	1.01	10	1.89	3.34	34	5.4	9.95	23	2.52	5.01	166	33.05	42.01	167	31.6	44.89	173	29.51	37.86	158	28.2	35.7	190	27.76	38.8	155	26.11	33.02
FOB87_RS10915	NZ_CP054795[+]2265349-2266191	6	1.08	1.97	1	0.16	0.27	10	1.51	2.83	0	0.0	0.0	5	0.89	1.65	12	1.48	2.94	38	8.51	10.81	24	5.1	7.25	55	10.55	13.53	38	7.62	9.65	22	3.61	5.05	31	5.87	7.43
FOB87_RS10265	NZ_CP054795[+]2125051-2127306	434	29.15	53.22	469	27.61	46.95	514	28.97	54.42	278	22.14	39.06	431	28.75	53.02	403	18.58	36.92	1027	85.93	109.22	621	49.38	70.14	1181	84.64	108.6	1217	91.28	115.54	970	59.57	83.24	3200	226.52	286.49
FOB87_RS10910	NZ_CP054795[+]2262096-2264870	267	14.58	26.62	376	17.99	30.6	358	16.4	30.82	192	12.43	21.93	221	11.98	22.1	578	21.67	43.04	109	7.41	9.42	155	10.02	14.23	107	6.24	8.0	114	6.95	8.8	150	7.49	10.47	151	8.69	10.99
FOB87_RS01120	NZ_CP054795[-]244421-244765	37	16.25	29.67	56	21.56	36.66	57	21.01	39.47	59	30.72	54.21	87	37.96	69.99	51	15.38	30.55	16	8.76	11.13	11	5.72	8.12	9	4.22	5.41	21	10.3	13.04	35	14.05	19.64	11	5.09	6.44
FOB87_RS01125	NZ_CP054795[-]244833-245195	3	1.25	2.29	5	1.83	3.11	9	3.15	5.92	9	4.45	7.86	2	0.83	1.53	13	3.73	7.4	6	3.12	3.97	7	3.46	4.91	4	1.78	2.29	8	3.73	4.72	10	3.81	5.33	9	3.96	5.01
FOB87_RS21425	NZ_CP054795[-]4477996-4478154	14	13.34	24.36	18	15.04	25.57	19	15.19	28.54	21	23.73	41.87	23	21.77	40.15	13	8.51	16.9	92	109.22	138.82	102	115.07	163.46	103	104.74	134.39	64	68.11	86.21	166	144.64	202.13	45	45.2	57.16
FOB87_RS18280	NZ_CP054795[-]3839682-3840815	25	3.34	6.1	50	5.86	9.96	19	2.13	4.0	28	4.44	7.83	17	2.26	4.16	35	3.21	6.38	39	6.49	8.25	26	4.11	5.84	28	3.99	5.12	17	2.54	3.21	51	6.23	8.71	85	11.97	15.14
FOB87_RS24415	NZ_CP054795[-]5074289-5075908	169	15.81	28.86	227	18.6	31.64	85	6.67	12.53	154	17.08	30.13	126	11.71	21.59	161	10.34	20.54	492	57.33	72.86	330	36.54	51.91	587	58.59	75.17	741	77.4	97.97	542	46.35	64.77	438	43.18	54.61
FOB87_RS21420	NZ_CP054795[-]4476956-4477603	108	25.25	46.11	302	61.89	105.25	83	16.29	30.6	144	39.92	70.44	136	31.59	58.25	79	12.68	25.19	641	186.72	237.32	369	102.14	145.1	681	169.92	218.02	868	226.66	286.9	716	153.08	213.92	2776	684.12	865.24
FOB87_RS05800	NZ_CP054795[+]1214981-1216024	62	9.0	16.43	68	8.65	14.71	53	6.46	12.13	40	6.89	12.15	65	9.37	17.28	49	4.88	9.7	1017	183.88	233.71	732	125.77	178.66	1095	169.59	217.59	1047	169.7	214.8	851	112.93	157.82	967	147.92	187.08
FOB87_RS15355	NZ_CP054795[-]3200231-3201539	533	61.69	112.64	452	45.85	77.98	161	15.64	29.38	538	73.84	130.28	218	25.07	46.22	440	34.96	69.46	768	110.75	140.76	541	74.13	105.31	832	102.77	131.86	801	103.54	131.06	936	99.07	138.44	617	75.27	95.2
FOB87_RS05805	NZ_CP054795[-]1216021-1218174	48	3.37	6.16	138	8.51	14.47	35	2.07	3.88	49	4.09	7.21	46	3.22	5.93	61	2.94	5.85	244	21.38	27.18	220	18.32	26.03	208	15.61	20.03	196	15.4	19.49	272	17.5	24.45	234	17.35	21.94
FOB87_RS07660	NZ_CP054795[+]1596130-1597152	156	23.1	42.18	268	34.79	59.16	167	20.75	38.99	126	22.13	39.04	165	24.28	44.77	205	20.84	41.41	1271	234.52	298.07	977	171.31	243.35	1155	182.55	234.22	1117	184.76	233.87	1266	171.45	239.6	2030	316.89	400.79
FOB87_RS02290	NZ_CP054795[-]485840-486436	12	3.04	5.56	11	2.45	4.16	20	4.26	8.0	9	2.71	4.78	18	4.54	8.37	28	4.88	9.69	13	4.11	5.22	12	3.6	5.12	11	2.98	3.82	9	2.55	3.23	13	3.02	4.22	18	4.82	6.09
FOB87_RS07665	NZ_CP054795[+]1597145-1598512	9	1.0	1.82	11	1.07	1.82	3	0.28	0.52	5	0.66	1.16	2	0.22	0.41	5	0.38	0.76	120	16.55	21.04	77	10.09	14.34	126	14.89	19.11	86	10.63	13.46	92	9.32	13.02	166	19.38	24.51
FOB87_RS02295	NZ_CP054795[+]486489-487187	21	4.55	8.31	7	1.33	2.26	48	8.73	16.4	23	5.91	10.43	44	9.47	17.47	81	12.06	23.95	3	0.81	1.03	7	1.8	2.55	4	0.93	1.19	7	1.69	2.14	11	2.18	3.05	11	2.51	3.18
FOB87_RS30930	NZ_CP054795[+]6489211-6490581	24	2.65	4.84	97	9.4	15.98	17	1.58	2.96	34	4.45	7.86	24	2.64	4.86	8	0.61	1.21	145	19.96	25.37	97	12.69	18.03	153	18.04	23.15	169	20.86	26.4	157	15.86	22.17	161	18.75	23.72
FOB87_RS06130	NZ_CP054795[-]1285747-1286022	16	8.78	16.04	67	32.23	54.82	17	7.83	14.71	24	15.62	27.56	22	12.0	22.12	10	3.77	7.49	1931	1320.64	1678.52	1401	910.52	1293.43	2237	1310.49	1681.42	1951	1196.12	1514.04	1998	1002.93	1401.55	2023	1170.52	1480.4
FOB87_RS06135	NZ_CP054795[-]1286032-1287105	13	1.83	3.35	40	4.95	8.41	8	0.95	1.78	9	1.51	2.66	11	1.54	2.84	19	1.84	3.66	822	144.47	183.62	542	90.52	128.59	823	123.9	158.97	808	127.3	161.14	687	88.62	123.84	1068	158.8	200.84
FOB87_RS30935	NZ_CP054795[+]6490584-6491540	8	1.27	2.31	28	3.89	6.61	1	0.13	0.25	7	1.31	2.32	11	1.73	3.19	3	0.33	0.65	42	8.28	10.53	18	3.37	4.79	61	10.3	13.22	45	7.96	10.07	34	4.92	6.88	62	10.34	13.08
FOB87_RS08865	NZ_CP054795[+]1825770-1827359	21	2.0	3.65	9	0.75	1.28	53	4.24	7.96	41	4.63	8.17	29	2.74	5.06	42	2.75	5.46	17	2.02	2.57	6	0.68	0.96	13	1.32	1.7	11	1.17	1.48	8	0.69	0.97	16	1.61	2.03
FOB87_RS08860	NZ_CP054795[+]1824966-1825757	4	0.77	1.4	2	0.34	0.57	7	1.12	2.11	7	1.59	2.8	8	1.52	2.8	8	1.05	2.09	3	0.72	0.91	4	0.91	1.29	6	1.22	1.57	4	0.85	1.08	3	0.52	0.73	5	1.01	1.28
FOB87_RS24485	NZ_CP054795[-]5087934-5089316	111	12.16	22.2	142	13.64	23.19	80	7.36	13.82	76	9.87	17.42	94	10.23	18.86	110	8.28	16.44	627	85.58	108.77	487	63.17	89.73	664	77.63	99.6	692	84.67	107.17	662	66.31	92.67	739	85.33	107.92
FOB87_RS32205	NZ_CP054795[+]6756385-6757785	220	23.79	43.44	188	17.82	30.3	219	19.88	37.34	155	19.88	35.07	222	23.85	43.98	454	33.71	66.97	1341	180.68	229.64	965	123.55	175.51	1409	162.61	208.64	1286	155.32	196.6	1129	111.65	156.02	1165	132.79	167.95
FOB87_RS32200	NZ_CP054795[+]6756059-6756361	9	4.5	8.22	24	10.52	17.89	9	3.78	7.1	10	5.93	10.46	16	7.95	14.66	5	1.72	3.41	193	120.24	152.82	148	87.61	124.46	188	100.32	128.72	201	112.25	142.08	196	89.62	125.24	183	96.45	121.98
FOB87_RS24480	NZ_CP054795[-]5086864-5087937	43	6.07	11.08	56	6.93	11.78	38	4.5	8.45	43	7.19	12.69	40	5.61	10.34	42	4.07	8.08	243	42.71	54.28	216	36.08	51.25	262	39.45	50.61	265	41.75	52.85	284	36.64	51.2	280	41.64	52.66
FOB87_RS28700	NZ_CP054795[+]5972310-5972576	3	1.7	3.11	17	8.46	14.38	5	2.38	4.47	9	6.06	10.69	8	4.51	8.32	8	3.12	6.19	21	14.85	18.87	18	12.09	17.18	16	9.69	12.43	23	14.58	18.45	15	7.79	10.88	21	12.56	15.89
FOB87_RS28795	NZ_CP054795[+]5993650-5994405	88	17.63	32.2	110	19.32	32.86	92	15.47	29.07	93	22.1	38.99	82	16.32	30.1	66	9.08	18.04	292	72.9	92.66	276	65.49	93.03	350	74.85	96.04	381	85.27	107.94	312	57.18	79.9	302	63.79	80.68
FOB87_RS17640	NZ_CP054795[-]3695873-3696373	277	83.76	152.95	318	84.28	143.34	331	84.0	157.82	214	76.74	135.4	259	77.81	143.48	353	73.3	145.61	203	76.48	97.21	161	57.64	81.88	198	63.9	81.99	213	71.94	91.06	208	57.52	80.38	230	73.31	92.72
FOB87_RS17645	NZ_CP054795[-]3696370-3697533	675	87.85	160.42	588	67.08	114.08	728	79.52	149.4	487	75.17	132.62	541	69.96	129.0	795	71.05	141.14	283	45.89	58.33	234	36.06	51.22	278	38.62	49.55	302	43.9	55.57	351	41.78	58.38	400	54.88	69.41
FOB87_RS28790	NZ_CP054795[+]5991690-5993222	349	34.49	62.98	731	63.32	107.69	285	23.64	44.41	394	46.18	81.47	228	22.39	41.28	240	16.28	32.35	649	79.91	101.57	560	65.52	93.08	796	83.96	107.72	793	87.53	110.79	895	80.88	113.03	1370	142.72	180.5
FOB87_RS26935	NZ_CP054795[+]5589792-5590982	2	0.25	0.46	3	0.34	0.57	3	0.32	0.6	3	0.45	0.8	1	0.12	0.23	5	0.44	0.87	18	2.86	3.63	11	1.65	2.35	17	2.31	2.96	20	2.84	3.6	16	1.86	2.6	9	1.21	1.53
FOB87_RS20030	NZ_CP054795[-]4203505-4204026	20	5.81	10.6	14	3.56	6.06	8	1.95	3.66	5	1.72	3.04	2	0.57	1.06	9	1.79	3.56	245	88.59	112.6	197	67.69	96.16	256	79.3	101.74	248	80.39	101.76	258	68.47	95.69	318	97.28	123.04
FOB87_RS26930	NZ_CP054795[-]5588878-5589729	1	0.18	0.32	3	0.47	0.8	2	0.3	0.56	0	0.0	0.0	1	0.18	0.33	1	0.12	0.24	7	1.55	1.97	5	1.06	1.5	8	1.52	1.95	7	1.39	1.76	8	1.3	1.82	5	0.94	1.19
FOB87_RS20035	NZ_CP054795[-]4204057-4205019	28	4.4	8.04	45	6.2	10.55	27	3.57	6.7	19	3.54	6.25	43	6.72	12.39	61	6.59	13.09	92	18.03	22.92	109	20.3	28.84	101	16.96	21.76	97	17.04	21.57	140	20.14	28.15	57	9.45	11.95
FOB87_RS16330	NZ_CP054795[-]3405038-3407845	513	27.68	50.54	282	13.34	22.68	594	26.9	50.53	355	22.72	40.08	476	25.52	47.05	842	31.19	61.97	180	12.1	15.38	226	14.44	20.51	175	10.08	12.93	195	11.75	14.87	247	12.19	17.03	139	7.91	10.0
FOB87_RS23215	NZ_CP054795[-]4834126-4835352	36	4.45	8.12	55	5.95	10.12	41	4.25	7.98	52	7.61	13.43	59	7.24	13.35	45	3.82	7.58	97	14.93	18.97	39	5.7	8.1	81	10.67	13.69	68	9.38	11.87	67	7.56	10.57	122	15.88	20.08
FOB87_RS23210	NZ_CP054795[+]4833442-4834065	22	5.34	9.75	21	4.47	7.6	18	3.67	6.89	6	1.73	3.05	17	4.1	7.56	34	5.67	11.26	87	26.32	33.45	50	14.37	20.42	75	19.43	24.93	91	24.68	31.24	72	15.99	22.34	120	30.71	38.84
FOB87_RS00290	NZ_CP054795[+]51909-52874	34	5.33	9.74	55	7.56	12.86	44	5.79	10.88	34	6.33	11.16	29	4.52	8.33	68	7.32	14.55	180	35.17	44.7	145	26.93	38.25	203	33.98	43.6	201	35.21	44.57	166	23.81	33.27	183	30.25	38.26
FOB87_RS24260	NZ_CP054795[-]5045866-5046102	0	0.0	0.0	0	0.0	0.0	0	0.0	0.0	0	0.0	0.0	0	0.0	0.0	0	0.0	0.0	1	0.79	1.01	0	0.0	0.0	3	2.05	2.63	4	2.85	3.61	1	0.59	0.82	3	2.02	2.56
FOB87_RS00295	NZ_CP054795[+]53237-53422	0	0.0	0.0	1	0.71	1.21	0	0.0	0.0	0	0.0	0.0	0	0.0	0.0	0	0.0	0.0	1	1.01	1.29	0	0.0	0.0	0	0.0	0.0	2	1.82	2.3	1	0.74	1.04	0	0.0	0.0
FOB87_RS24265	NZ_CP054795[+]5046176-5047390	2	0.25	0.46	2	0.22	0.37	1	0.11	0.2	2	0.29	0.52	1	0.12	0.23	3	0.26	0.51	5	0.78	0.99	5	0.74	1.05	7	0.94	1.2	10	1.39	1.76	9	1.02	1.43	9	1.19	1.5
FOB87_RS16335	NZ_CP054795[+]3408090-3409508	3	0.32	0.58	3	0.28	0.48	0	0.0	0.0	5	0.63	1.12	3	0.32	0.59	0	0.0	0.0	3	0.4	0.51	4	0.51	0.72	12	1.36	1.75	9	1.07	1.36	15	1.47	2.05	11	1.24	1.57
FOB87_RS02835	NZ_CP054795[-]597443-599479	47	3.49	6.38	66	4.3	7.32	49	3.06	5.75	41	3.62	6.38	49	3.62	6.68	43	2.19	4.36	57	5.28	6.71	43	3.79	5.38	65	5.16	6.62	58	4.82	6.1	41	2.79	3.9	94	7.37	9.32
FOB87_RS02830	NZ_CP054795[-]596337-597389	34	4.89	8.93	49	6.18	10.51	21	2.53	4.76	19	3.24	5.72	30	4.29	7.91	33	3.26	6.48	202	36.21	46.02	139	23.68	33.64	193	29.63	38.02	205	32.94	41.7	189	24.87	34.75	398	60.36	76.34
FOB87_RS27680	NZ_CP054795[-]5741513-5741953	296	101.69	185.68	334	100.57	171.04	365	105.23	197.7	266	108.37	191.2	407	138.91	256.15	887	209.23	415.65	521	223.0	283.43	330	134.22	190.67	661	242.35	310.94	697	267.44	338.52	336	105.56	147.51	681	246.6	311.89
FOB87_RS27685	NZ_CP054795[-]5741999-5742646	161	37.64	68.73	148	30.33	51.58	158	31.0	58.24	109	30.22	53.32	180	41.81	77.1	419	67.26	133.62	405	117.98	149.95	548	151.7	215.49	562	140.23	179.92	541	141.27	178.82	531	113.53	158.65	418	103.02	130.29
FOB87_RS09110	NZ_CP054795[+]1875842-1876639	7	1.33	2.43	14	2.33	3.96	8	1.27	2.39	10	2.25	3.97	9	1.7	3.13	11	1.43	2.85	35	8.28	10.52	18	4.05	5.75	44	8.92	11.44	23	4.87	6.17	31	5.38	7.52	29	5.8	7.34
FOB87_RS09445	NZ_CP054795[+]1946275-1947309	25	3.66	6.68	55	7.06	12.0	29	3.56	6.69	27	4.69	8.27	31	4.51	8.31	29	2.91	5.79	223	40.67	51.69	148	25.65	36.44	260	40.61	52.11	240	39.24	49.67	251	33.6	46.95	189	29.16	36.88
FOB87_RS09115	NZ_CP054795[-]1876658-1877452	12	2.29	4.18	42	7.01	11.93	4	0.64	1.2	15	3.39	5.98	9	1.7	3.14	7	0.92	1.82	8	1.9	2.41	11	2.48	3.53	11	2.24	2.87	9	1.91	2.42	16	2.79	3.9	27	5.42	6.86
FOB87_RS09440	NZ_CP054795[-]1945197-1946096	21	3.53	6.45	63	9.3	15.81	18	2.54	4.78	23	4.59	8.1	25	4.18	7.71	9	1.04	2.07	21	4.41	5.6	13	2.59	3.68	18	3.23	4.15	20	3.76	4.76	22	3.38	4.73	65	11.54	14.59
FOB87_RS03400	NZ_CP054795[-]721876-722793	3	0.49	0.9	4	0.58	0.98	0	0.0	0.0	2	0.39	0.69	2	0.33	0.6	5	0.57	1.13	72	14.81	18.82	28	5.47	7.77	70	12.33	15.82	73	13.45	17.03	15	2.26	3.16	78	13.57	17.16
FOB87_RS03405	NZ_CP054795[-]722869-723483	5	1.23	2.25	6	1.29	2.2	3	0.62	1.17	2	0.58	1.03	9	2.2	4.06	1	0.17	0.34	75	23.02	29.26	57	16.63	23.62	92	24.18	31.03	67	18.43	23.33	98	22.08	30.85	75	19.47	24.63
FOB87_RS08240	NZ_CP054795[-]1707343-1708332	36271	5550.48	10135.16	36926	4952.93	8423.37	47493	6099.51	11459.15	32476	5893.6	10398.5	38364	5832.71	10755.4	56525	5939.49	11799.21	16211	3090.89	3928.5	26413	4785.66	6798.24	19372	3163.86	4059.38	19000	3247.45	4110.61	32353	4527.54	6327.05	8366	1349.51	1706.78
FOB87_RS08245	NZ_CP054795[-]1708450-1708878	2588	913.93	1668.83	2062	638.26	1085.48	4470	1324.81	2488.91	2037	853.07	1505.14	2561	898.54	1656.88	5597	1357.19	2696.16	707	311.08	395.38	883	369.2	524.47	774	291.72	374.29	734	289.51	366.46	1062	342.97	479.28	661	246.06	311.2
FOB87_RS00475	NZ_CP054795[-]86521-87546	267	39.43	71.99	866	112.08	190.62	125	15.49	29.1	356	62.34	109.99	203	29.78	54.91	186	18.86	37.46	168	30.9	39.28	132	23.08	32.78	177	27.89	35.79	184	30.34	38.41	163	22.01	30.76	169	26.31	33.27
FOB87_RS00470	NZ_CP054795[+]85935-86504	7	1.86	3.4	8	1.86	3.17	4	0.89	1.68	10	3.15	5.56	9	2.38	4.38	9	1.64	3.26	22	7.29	9.26	6	1.89	2.68	12	3.41	4.37	11	3.26	4.13	10	2.43	3.4	14	3.92	4.96
FOB87_RS14345	NZ_CP054795[+]2975569-2976879	1	0.12	0.21	5	0.51	0.86	5	0.48	0.91	0	0.0	0.0	0	0.0	0.0	2	0.16	0.32	25	3.6	4.57	11	1.51	2.14	26	3.2	4.11	11	1.42	1.8	22	2.33	3.25	15	1.83	2.31
FOB87_RS14340	NZ_CP054795[+]2975149-2975559	0	0.0	0.0	0	0.0	0.0	1	0.31	0.58	2	0.87	1.54	2	0.73	1.35	0	0.0	0.0	3	1.38	1.75	4	1.75	2.48	8	3.15	4.04	5	2.06	2.61	3	1.01	1.41	5	1.95	2.46
FOB87_RS33000	NZ_CP054795[+]6918576-6919880	1041	120.85	220.67	2436	247.88	421.56	1205	117.4	220.56	1002	137.95	243.39	1229	141.75	261.38	1204	95.97	190.66	1233	178.35	226.68	1520	208.93	296.79	1285	159.21	204.27	1361	176.47	223.38	2048	217.42	303.84	1029	125.92	159.26
FOB87_RS33005	NZ_CP054795[+]6919877-6920374	392	119.25	217.75	1031	274.91	467.54	503	128.42	241.27	403	145.39	256.52	513	155.05	285.91	602	125.75	249.81	166	62.92	79.97	213	76.72	108.98	146	47.4	60.82	157	53.34	67.52	265	73.72	103.02	150	48.1	60.84
FOB87_RS15250	NZ_CP054795[+]3175115-3177736	385	22.25	40.62	1086	55.0	93.54	210	10.18	19.13	752	51.53	90.91	341	19.58	36.1	431	17.1	33.97	48	3.45	4.39	58	3.97	5.64	57	3.52	4.51	33	2.13	2.7	64	3.38	4.73	39	2.37	3.0
FOB87_RS23180	NZ_CP054795[+]4826032-4827735	206	18.31	33.44	108	8.41	14.31	259	19.33	36.31	145	15.29	26.97	206	18.19	33.55	423	25.82	51.3	379	41.98	53.36	377	39.68	56.37	466	44.22	56.73	412	40.91	51.79	433	35.21	49.2	290	27.18	34.37
FOB87_RS22160	NZ_CP054795[-]4635550-4637157	33	3.11	5.68	93	7.68	13.06	33	2.61	4.9	46	5.14	9.07	16	1.5	2.76	50	3.24	6.43	334	39.21	49.83	265	29.56	41.99	379	38.11	48.9	358	37.68	47.69	333	28.69	40.09	287	28.5	36.05
FOB87_RS33345	NZ_CP054795[-]6979341-6979448	0	0.0	0.0	0	0.0	0.0	0	0.0	0.0	0	0.0	0.0	0	0.0	0.0	0	0.0	0.0	0	0.0	0.0	0	0.0	0.0	0	0.0	0.0	0	0.0	0.0	0	0.0	0.0	0	0.0	0.0
FOB87_RS33340	NZ_CP054795[-]6977907-6979229	0	0.0	0.0	0	0.0	0.0	0	0.0	0.0	0	0.0	0.0	0	0.0	0.0	0	0.0	0.0	0	0.0	0.0	0	0.0	0.0	0	0.0	0.0	0	0.0	0.0	0	0.0	0.0	0	0.0	0.0
FOB87_RS06340	NZ_CP054795[-]1327749-1328165	153	55.59	101.5	106	33.76	57.41	152	46.35	87.07	81	34.9	61.57	171	61.72	113.81	144	35.92	71.36	166	75.14	95.5	142	61.08	86.77	175	67.85	87.06	202	81.96	103.75	201	66.78	93.32	142	54.38	68.78
FOB87_RS03820	NZ_CP054795[+]794198-795280	143	20.01	36.53	123	15.08	25.65	107	12.56	23.6	134	22.23	39.22	98	13.62	25.12	258	24.78	49.23	351	61.18	77.76	306	50.68	72.0	365	54.5	69.92	344	53.74	68.03	349	44.65	62.39	348	51.31	64.9
FOB87_RS06345	NZ_CP054795[+]1328250-1330355	111	7.98	14.58	202	12.74	21.66	79	4.77	8.96	96	8.19	14.45	99	7.08	13.05	88	4.35	8.64	1142	102.35	130.09	969	82.53	117.24	1342	103.03	132.19	1145	92.0	116.45	1176	77.36	108.11	1217	92.28	116.71
FOB87_RS11735	NZ_CP054795[+]2417646-2418086	1590	546.22	997.39	3758	1131.57	1924.45	1435	413.73	777.27	1325	539.8	952.4	1443	492.51	908.17	1179	278.11	552.49	150	64.2	81.6	201	81.76	116.14	192	70.39	90.32	201	77.12	97.62	313	98.33	137.41	96	34.77	43.97
FOB87_RS22300	NZ_CP054795[+]4670385-4670633	31	18.86	34.44	39	20.8	35.37	24	12.25	23.02	29	20.93	36.92	30	18.13	33.44	64	26.74	53.12	42	31.84	40.47	54	38.9	55.26	43	27.93	35.83	55	37.38	47.31	73	40.62	56.76	34	21.81	27.58
FOB87_RS11730	NZ_CP054795[-]2415709-2417292	113	10.81	19.73	180	15.09	25.66	49	3.93	7.39	96	10.89	19.21	65	6.18	11.39	114	7.49	14.87	387	46.11	58.61	486	55.04	78.18	454	46.34	59.46	390	41.66	52.73	565	49.42	69.06	304	30.65	38.76
FOB87_RS22305	NZ_CP054795[+]4670640-4672199	172	16.7	30.5	178	15.15	25.77	150	12.23	22.97	124	14.28	25.2	164	15.82	29.18	263	17.54	34.84	239	28.92	36.76	210	24.15	34.3	206	21.35	27.39	208	22.56	28.56	233	20.69	28.92	160	16.38	20.72
FOB87_RS28870	NZ_CP054795[-]6008516-6009865	91	10.21	18.65	186	18.29	31.11	62	5.84	10.97	96	12.78	22.54	79	8.81	16.24	129	9.94	19.75	313	43.76	55.62	251	33.35	47.38	325	38.92	49.94	383	48.0	60.76	435	44.64	62.38	562	66.48	84.08
FOB87_RS11080	NZ_CP054795[-]2298185-2298586	1097	413.42	754.9	768	253.69	431.44	1306	413.06	776.02	1249	558.2	984.87	1105	413.73	762.91	173	44.77	88.93	151	70.91	90.12	79	35.25	50.07	139	55.91	71.73	177	74.51	94.31	192	66.17	92.47	180	71.51	90.44
FOB87_RS11085	NZ_CP054795[-]2298732-2298911	623	524.35	957.46	369	272.22	462.96	747	527.65	991.3	557	555.95	980.9	593	495.87	914.37	149	86.11	171.07	51	53.49	67.98	47	46.83	66.53	63	56.59	72.61	56	52.65	66.64	85	65.43	91.43	54	47.91	60.59
FOB87_RS04570	NZ_CP054795[+]959307-960473	11	1.43	2.61	3	0.34	0.58	11	1.2	2.25	8	1.23	2.17	10	1.29	2.38	21	1.87	3.72	71	11.49	14.6	19	2.92	4.15	52	7.2	9.24	46	6.67	8.44	24	2.85	3.98	82	11.22	14.19
FOB87_RS31385	NZ_CP054795[+]6580876-6582552	509	45.98	83.96	845	66.91	113.79	371	28.13	52.84	602	64.49	113.79	476	42.72	78.78	485	30.09	59.77	228	25.66	32.62	156	16.68	23.7	287	27.67	35.5	237	23.91	30.27	239	19.74	27.59	590	56.19	71.06
FOB87_RS04575	NZ_CP054795[+]960482-961336	4	0.71	1.29	2	0.31	0.53	3	0.45	0.84	2	0.42	0.74	3	0.53	0.97	6	0.73	1.45	50	11.04	14.03	19	3.98	5.66	46	8.7	11.16	29	5.74	7.26	31	5.02	7.02	70	13.08	16.54
FOB87_RS12420	NZ_CP054795[-]2559929-2560969	60	8.73	15.94	58	7.4	12.58	30	3.66	6.88	52	8.97	15.83	46	6.65	12.26	61	6.1	12.11	86	15.59	19.82	85	14.65	20.81	81	12.58	16.14	90	14.63	18.52	136	18.1	25.29	228	34.98	44.24
FOB87_RS15435	NZ_CP054795[-]3219152-3220546	330	35.84	65.44	601	57.21	97.29	251	22.88	42.98	227	29.23	51.58	322	34.74	64.06	351	26.18	52.0	4429	599.3	761.7	3919	503.92	715.84	4682	542.67	696.27	4668	566.21	716.71	4456	442.54	618.43	3899	446.34	564.51
FOB87_RS12425	NZ_CP054795[+]2561168-2562148	76	11.74	21.43	220	29.78	50.65	49	6.35	11.93	131	23.99	42.33	108	16.57	30.56	289	30.65	60.88	116	22.32	28.37	151	27.61	39.22	99	16.32	20.94	123	21.21	26.85	147	20.76	29.01	155	25.23	31.91
FOB87_RS15430	NZ_CP054795[+]3217853-3219130	54	6.4	11.69	98	10.18	17.32	47	4.67	8.78	42	5.91	10.42	49	5.77	10.64	56	4.56	9.06	456	67.35	85.6	404	56.7	80.55	434	54.91	70.45	443	58.65	74.24	563	61.03	85.29	409	51.11	64.64
FOB87_RS13820	NZ_CP054795[-]2862653-2863939	0	0.0	0.0	0	0.0	0.0	0	0.0	0.0	0	0.0	0.0	0	0.0	0.0	0	0.0	0.0	90	13.2	16.78	21	2.93	4.16	98	12.31	15.8	79	10.39	13.15	40	4.31	6.02	179	22.21	28.09
FOB87_RS13825	NZ_CP054795[-]2864019-2864552	2	0.57	1.04	1	0.25	0.42	1	0.24	0.45	2	0.67	1.19	1	0.28	0.52	2	0.39	0.77	51	18.03	22.91	17	5.71	8.11	46	13.93	17.87	36	11.41	14.44	39	10.12	14.14	64	19.14	24.21
FOB87_RS19705	NZ_CP054795[-]4135216-4135764	3	0.83	1.51	6	1.45	2.47	8	1.85	3.48	6	1.96	3.46	10	2.74	5.06	14	2.65	5.27	28	9.63	12.24	9	2.94	4.18	38	11.19	14.36	24	7.39	9.36	20	5.04	7.05	47	13.67	17.29
FOB87_RS13770	NZ_CP054795[-]2853764-2855122	2488	277.36	506.45	2220	216.92	368.91	2331	218.08	409.71	1957	258.72	456.47	2300	254.74	469.73	1932	147.89	293.79	5590	776.43	986.84	5171	682.52	969.55	6394	760.73	976.05	6301	784.54	993.07	6579	670.7	937.27	4099	481.67	609.19
FOB87_RS19700	NZ_CP054795[+]4133082-4135097	54	4.06	7.41	107	7.05	11.99	36	2.27	4.27	56	4.99	8.81	51	3.81	7.02	78	4.03	8.0	402	37.64	47.84	284	25.27	35.9	413	33.12	42.5	377	31.64	40.05	320	21.99	30.73	355	28.12	35.57
FOB87_RS13775	NZ_CP054795[+]2855275-2856156	55	9.45	17.25	217	32.67	55.56	27	3.89	7.31	83	16.91	29.83	47	8.02	14.79	37	4.36	8.67	32	6.85	8.7	19	3.86	5.49	33	6.05	7.76	28	5.37	6.8	26	4.09	5.71	39	7.06	8.93
FOB87_RS11550	NZ_CP054795[-]2382407-2383177	28	5.5	10.05	35	6.03	10.25	23	3.8	7.13	25	5.83	10.28	16	3.12	5.76	37	4.99	9.92	13	3.19	4.05	3	0.7	0.99	5	1.05	1.35	7	1.53	1.94	6	1.08	1.51	25	5.18	6.55
FOB87_RS27875	NZ_CP054795[-]5782795-5783997	297	37.4	68.3	311	34.33	58.38	395	41.75	78.43	1208	180.41	318.31	1550	193.93	357.61	781	67.53	134.16	100	15.69	19.94	128	19.08	27.11	93	12.5	16.04	171	24.06	30.45	241	27.76	38.79	129	17.13	21.66
FOB87_RS11880	NZ_CP054795[-]2445718-2446932	18	2.25	4.1	21	2.29	3.9	6	0.63	1.18	5	0.74	1.3	15	1.86	3.43	6	0.51	1.02	251	38.99	49.56	151	22.29	31.67	244	32.47	41.66	215	29.94	37.9	222	25.32	35.38	307	40.35	51.03
FOB87_RS11555	NZ_CP054795[-]2383174-2384598	87	9.25	16.89	172	16.03	27.26	109	9.72	18.27	67	8.44	14.9	78	8.24	15.19	76	5.55	11.02	15	1.99	2.53	3	0.38	0.54	11	1.25	1.6	10	1.19	1.5	20	1.95	2.72	26	2.92	3.69
FOB87_RS11885	NZ_CP054795[-]2447296-2447736	49	16.83	30.74	117	35.23	59.92	25	7.21	13.54	41	16.7	29.47	36	12.29	22.66	32	7.55	15.0	542	231.99	294.86	474	192.8	273.88	580	212.65	272.84	588	225.61	285.58	722	226.82	316.97	629	227.78	288.08
FOB87_RS27870	NZ_CP054795[-]5781924-5782814	271	46.08	84.14	250	37.26	63.37	412	58.79	110.45	773	155.87	275.01	932	157.44	290.32	645	75.31	149.6	119	25.21	32.04	137	27.58	39.18	126	22.87	29.34	148	28.11	35.58	179	27.84	38.9	111	19.89	25.16
FOB87_RS15255	NZ_CP054795[-]3177742-3181797	700	26.14	47.74	1648	53.95	91.76	482	15.11	28.39	1092	48.37	85.34	700	25.98	47.9	751	19.26	38.26	5	0.24	0.3	7	0.31	0.44	4	0.16	0.2	4	0.17	0.21	7	0.24	0.33	4	0.16	0.2
FOB87_RS01910	NZ_CP054795[-]417872-419122	12	1.45	2.65	11	1.17	1.99	9	0.92	1.72	10	1.43	2.53	17	2.04	3.77	6	0.5	0.99	7	1.05	1.34	10	1.44	2.04	14	1.81	2.32	13	1.76	2.23	29	3.21	4.49	19	2.43	3.07
FOB87_RS30695	NZ_CP054795[-]6434795-6436936	58	4.1	7.49	88	5.46	9.28	37	2.2	4.13	42	3.53	6.22	31	2.18	4.02	69	3.35	6.66	1574	138.7	176.29	1734	145.2	206.27	1622	122.44	157.09	2301	181.77	230.08	2348	151.87	212.23	1627	121.3	153.41
FOB87_RS01915	NZ_CP054795[+]419263-420849	76	7.26	13.25	149	12.47	21.2	37	2.96	5.57	113	12.79	22.57	66	6.26	11.54	71	4.66	9.25	152	18.08	22.98	112	12.66	17.98	169	17.22	22.09	130	13.86	17.55	144	12.57	17.57	170	17.11	21.64
FOB87_RS30690	NZ_CP054795[+]6433336-6434763	73	7.74	14.14	267	24.83	42.23	43	3.83	7.19	120	15.1	26.64	68	7.17	13.22	51	3.71	7.38	534	70.59	89.72	256	32.16	45.68	585	66.24	84.99	509	60.31	76.34	387	37.55	52.47	391	43.72	55.3
FOB87_RS32835	NZ_CP054795[+]6888266-6889078	15	2.79	5.1	30	4.9	8.33	16	2.5	4.7	25	5.53	9.75	9	1.66	3.07	38	4.86	9.66	81	18.8	23.9	62	13.68	19.43	91	18.1	23.22	94	19.56	24.76	90	15.33	21.43	90	17.68	22.36
FOB87_RS32830	NZ_CP054795[+]6886992-6888269	47	5.57	10.17	80	8.31	14.14	31	3.08	5.79	32	4.5	7.94	30	3.54	6.52	36	2.93	5.82	204	30.13	38.3	187	26.24	37.28	238	30.11	38.63	233	30.85	39.05	180	19.51	27.27	264	32.99	41.72
FOB87_RS06650	NZ_CP054795[+]1387983-1391570	99	4.18	7.63	243	8.99	15.29	58	2.05	3.86	113	5.66	9.98	75	3.15	5.8	123	3.56	7.08	983	51.72	65.73	1046	52.29	74.28	1002	45.15	57.93	1117	52.68	66.68	1354	52.28	73.06	916	40.77	51.56
FOB87_RS25655	NZ_CP054795[+]5324963-5326048	87	12.14	22.16	188	22.98	39.09	88	10.31	19.36	88	14.56	25.69	108	14.97	27.6	86	8.24	16.37	1895	329.37	418.63	1390	229.59	326.14	1968	293.01	375.94	2090	325.65	412.2	1662	212.02	296.29	1694	249.1	315.05
FOB87_RS25305	NZ_CP054795[-]5259240-5259572	45	20.47	37.38	72	28.71	48.83	56	21.38	40.17	34	18.35	32.37	49	22.15	40.84	69	21.55	42.82	437	247.71	314.84	249	134.12	190.53	472	229.18	294.05	553	281.0	355.69	359	149.36	208.72	420	201.42	254.74
FOB87_RS25650	NZ_CP054795[-]5324785-5324876	2	3.29	6.01	10	14.44	24.55	2	2.76	5.19	3	5.86	10.34	3	4.91	9.05	4	4.53	8.99	68	139.52	177.33	91	177.43	252.04	70	123.02	157.84	116	213.35	270.06	137	206.31	288.31	81	140.6	177.82
FOB87_RS25300	NZ_CP054795[-]5258618-5259229	189	46.79	85.43	182	39.49	67.16	138	28.67	53.86	121	35.52	62.67	128	31.48	58.05	302	51.33	101.98	1104	340.51	432.78	702	205.75	292.28	1306	345.04	442.7	1341	370.77	469.32	901	203.96	285.03	1031	269.03	340.25
FOB87_RS12285	NZ_CP054795[+]2526853-2527332	114	35.98	65.7	172	47.58	80.92	105	27.81	52.25	144	53.9	95.1	113	35.43	65.34	184	39.88	79.22	369	145.11	184.43	353	131.91	187.39	462	155.62	199.67	399	140.65	178.04	511	147.49	206.11	323	107.46	135.91
FOB87_RS12280	NZ_CP054795[+]2525113-2526798	1186	106.57	194.6	1007	79.31	134.88	1231	92.83	174.4	1159	123.51	217.91	1304	116.41	214.66	808	49.85	99.04	1759	196.93	250.3	1766	187.89	266.9	2294	219.99	282.26	1836	184.26	233.24	2424	199.18	278.35	1502	142.27	179.93
FOB87_RS33895	NZ_CP054795[+]4371682-4374330	8	0.46	0.84	8	0.4	0.68	6	0.29	0.54	6	0.41	0.72	10	0.57	1.05	11	0.43	0.86	3	0.21	0.27	0	0.0	0.0	1	0.06	0.08	1	0.06	0.08	5	0.26	0.37	3	0.18	0.23
FOB87_RS02555	NZ_CP054795[-]537802-539277	1	0.1	0.19	1	0.09	0.15	1	0.09	0.16	0	0.0	0.0	1	0.1	0.19	2	0.14	0.28	9	1.15	1.46	2	0.25	0.35	2	0.22	0.28	10	1.15	1.45	0	0.0	0.0	15	1.62	2.05
FOB87_RS17075	NZ_CP054795[-]3573060-3574397	9	1.02	1.86	23	2.28	3.88	6	0.57	1.07	8	1.08	1.9	9	1.01	1.87	8	0.62	1.24	92	12.98	16.5	87	11.66	16.57	84	10.15	13.02	95	12.02	15.21	97	10.05	14.04	60	7.16	9.06
FOB87_RS17070	NZ_CP054795[-]3571390-3572946	13	1.27	2.31	24	2.05	3.48	16	1.3	2.45	14	1.62	2.85	16	1.55	2.85	13	0.87	1.73	165	20.0	25.42	128	14.75	20.95	203	21.08	27.05	144	15.65	19.81	140	12.46	17.41	135	13.84	17.51
FOB87_RS07870	NZ_CP054795[+]1635988-1636593	18	4.5	8.22	52	11.4	19.38	8	1.68	3.15	22	6.52	11.51	5	1.24	2.29	6	1.03	2.05	71	22.12	28.11	38	11.25	15.98	64	17.08	21.91	73	20.38	25.8	35	8.0	11.18	71	18.71	23.66
FOB87_RS13480	NZ_CP054795[+]2791874-2793331	0	0.0	0.0	3	0.27	0.46	3	0.26	0.49	2	0.24	0.43	1	0.1	0.19	2	0.14	0.28	30	3.89	4.94	16	1.97	2.8	42	4.66	5.98	47	5.45	6.9	31	2.95	4.12	41	4.49	5.68
FOB87_RS13485	NZ_CP054795[-]2793353-2794480	34	4.57	8.34	84	9.89	16.82	31	3.49	6.56	27	4.3	7.59	36	4.8	8.86	54	4.98	9.89	447	74.8	95.07	346	55.02	78.16	462	66.23	84.97	425	63.75	80.7	401	49.25	68.83	942	133.36	168.67
FOB87_RS21020	NZ_CP054795[-]4393529-4394008	3958	1249.23	2281.08	5819	1609.8	2737.76	4860	1287.35	2418.54	3997	1496.05	2639.59	4530	1420.49	2619.36	8515	1845.39	3665.99	116	45.62	57.98	281	105.01	149.17	108	36.38	46.68	228	80.38	101.74	315	90.92	127.05	227	75.53	95.52
FOB87_RS21025	NZ_CP054795[-]4394026-4394814	7800	1497.7	2734.79	9173	1543.83	2625.57	9762	1573.12	2955.42	8522	1940.52	3423.8	9340	1781.77	3285.55	12774	1684.2	3345.78	315	75.36	95.78	1302	296.0	420.48	366	75.0	96.23	668	143.26	181.34	1469	257.95	360.47	442	89.46	113.15
FOB87_RS17250	NZ_CP054795[-]3610492-3611742	131	15.87	28.97	117	12.42	21.12	141	14.33	26.92	83	11.92	21.03	127	15.28	28.18	262	21.79	43.28	1179	177.89	226.1	1175	168.48	239.33	1300	168.02	215.58	1091	147.57	186.79	1373	152.05	212.49	757	96.64	122.22
FOB87_RS17255	NZ_CP054795[-]3611753-3613744	173	13.15	24.02	127	8.47	14.4	223	14.23	26.74	139	12.54	22.12	220	16.62	30.65	231	12.06	23.96	977	92.58	117.67	1058	95.27	135.34	1197	97.16	124.66	1051	89.28	113.01	1501	104.4	145.89	577	46.25	58.5
FOB87_RS02330	NZ_CP054795[-]493963-495543	350	33.54	61.24	561	47.12	80.13	371	29.83	56.05	391	44.43	78.39	323	30.75	56.7	446	29.35	58.3	306	36.53	46.43	285	32.33	45.93	350	35.8	45.93	375	40.13	50.8	465	40.75	56.94	585	59.09	74.73
FOB87_RS02620	NZ_CP054795[+]553241-553885	32	7.51	13.72	32	6.59	11.2	16	3.16	5.93	31	8.64	15.24	34	7.93	14.63	80	12.9	25.63	156	45.66	58.03	148	41.16	58.47	198	49.63	63.68	150	39.35	49.81	169	36.3	50.73	199	49.27	62.31
FOB87_RS02335	NZ_CP054795[-]495568-496065	195	59.32	108.32	256	68.26	116.09	183	46.72	87.78	201	72.51	127.94	140	42.32	78.03	78	16.29	32.37	54	20.46	26.01	42	15.13	21.49	64	20.78	26.66	60	20.39	25.81	63	17.52	24.49	106	33.99	42.99
FOB87_RS02625	NZ_CP054795[+]553882-554358	22	6.99	12.76	21	5.84	9.94	15	4.0	7.51	20	7.53	13.29	30	9.47	17.46	23	5.01	9.96	208	82.31	104.62	145	54.53	77.46	184	62.37	80.02	199	70.6	89.36	158	45.89	64.13	245	82.02	103.74
FOB87_RS31255	NZ_CP054795[-]6552045-6552566	0	0.0	0.0	0	0.0	0.0	0	0.0	0.0	0	0.0	0.0	2	0.57	1.06	1	0.2	0.4	3	1.09	1.38	10	3.44	4.88	9	2.79	3.58	9	2.92	3.69	3	0.79	1.11	8	2.45	3.1
FOB87_RS31250	NZ_CP054795[-]6551133-6552032	1	0.17	0.31	4	0.59	1.0	1	0.14	0.27	0	0.0	0.0	2	0.34	0.62	0	0.0	0.0	7	1.47	1.87	9	1.8	2.55	5	0.9	1.15	13	2.44	3.09	10	1.54	2.15	5	0.89	1.12
FOB87_RS16705	NZ_CP054795[-]3491511-3495020	5	0.21	0.39	13	0.49	0.84	8	0.29	0.54	12	0.61	1.08	11	0.47	0.87	27	0.8	1.59	4557	245.07	311.48	403	20.6	29.26	3609	166.24	213.3	3589	173.02	219.01	863	34.06	47.6	884	40.22	50.87
FOB87_RS16700	NZ_CP054795[-]3490768-3491514	0	0.0	0.0	1	0.18	0.3	1	0.17	0.32	0	0.0	0.0	2	0.4	0.74	3	0.42	0.83	1194	301.71	383.47	64	15.37	21.83	739	159.96	205.23	850	192.54	243.72	158	29.3	40.95	352	75.25	95.17
FOB87_RS21535	NZ_CP054795[-]4505474-4507057	0	0.0	0.0	1	0.08	0.14	0	0.0	0.0	0	0.0	0.0	0	0.0	0.0	0	0.0	0.0	3	0.35	0.45	1	0.11	0.16	3	0.3	0.39	0	0.0	0.0	3	0.26	0.37	0	0.0	0.0
FOB87_RS21530	NZ_CP054795[-]4503316-4504644	7	0.8	1.46	14	1.4	2.38	8	0.77	1.44	9	1.22	2.15	6	0.68	1.25	9	0.7	1.4	3	0.42	0.54	1	0.13	0.19	2	0.24	0.31	6	0.77	0.97	3	0.31	0.44	3	0.36	0.46
FOB87_RS20775	NZ_CP054795[+]4343815-4345398	2	0.19	0.35	3	0.25	0.43	1	0.08	0.15	1	0.11	0.2	2	0.19	0.35	0	0.0	0.0	0	0.0	0.0	2	0.23	0.32	1	0.1	0.13	5	0.54	0.68	2	0.17	0.24	26	2.63	3.32
FOB87_RS20950	NZ_CP054795[+]4377568-4378155	0	0.0	0.0	0	0.0	0.0	0	0.0	0.0	2	0.61	1.08	1	0.25	0.47	1	0.18	0.35	0	0.0	0.0	1	0.3	0.43	2	0.55	0.71	2	0.58	0.73	2	0.47	0.66	1	0.27	0.34
FOB87_RS20955	NZ_CP054795[+]4378162-4379034	3	0.52	0.95	9	1.37	2.33	0	0.0	0.0	2	0.41	0.73	1	0.17	0.32	6	0.71	1.42	1	0.21	0.27	4	0.82	1.17	2	0.37	0.48	2	0.39	0.49	4	0.64	0.89	2	0.36	0.46
FOB87_RS20770	NZ_CP054795[+]4342461-4343783	2	0.23	0.42	6	0.6	1.02	3	0.29	0.54	1	0.14	0.24	0	0.0	0.0	2	0.16	0.31	0	0.0	0.0	2	0.27	0.39	0	0.0	0.0	2	0.25	0.32	8	0.84	1.17	17	2.06	2.6
FOB87_RS10700	NZ_CP054795[+]2220064-2220690	66	15.95	29.12	77	16.31	27.73	56	11.35	21.33	34	9.74	17.19	55	13.21	24.35	85	14.1	28.02	867	261.01	331.74	819	234.3	332.84	880	226.93	291.16	802	216.43	273.96	874	193.12	269.88	605	154.09	194.89
FOB87_RS10705	NZ_CP054795[+]2220920-2222131	74	9.25	16.89	328	35.94	61.12	58	6.08	11.43	144	21.34	37.66	107	13.29	24.5	69	5.92	11.77	3130	487.48	619.58	1741	257.66	366.02	3776	503.74	646.32	4456	622.11	787.46	2654	303.38	423.96	4834	636.94	805.56
FOB87_RS06830	NZ_CP054795[+]1424426-1425274	47	8.38	15.31	42	6.57	11.17	58	8.69	16.32	57	12.06	21.28	81	14.36	26.48	55	6.74	13.39	32	7.11	9.04	24	5.07	7.2	64	12.19	15.64	42	8.37	10.6	45	7.34	10.26	72	13.54	17.13
FOB87_RS06835	NZ_CP054795[+]1425271-1426059	76	14.59	26.65	27	4.55	7.73	75	12.09	22.71	82	18.67	32.94	82	15.65	28.85	96	12.65	25.14	51	12.2	15.51	38	8.64	12.27	66	13.52	17.35	53	11.37	14.39	53	9.31	13.01	74	14.98	18.94
FOB87_RS08475	NZ_CP054795[-]1750963-1751445	8	2.51	4.58	9	2.48	4.21	5	1.31	2.47	3	1.12	1.97	2	0.62	1.15	9	1.94	3.85	115	44.94	57.12	64	23.77	33.76	109	36.49	46.82	86	30.13	38.14	94	26.96	37.68	169	55.88	70.67
FOB87_RS23970	NZ_CP054795[-]4985880-4986497	76	18.63	34.02	39	8.38	14.25	80	16.46	30.92	31	9.01	15.9	62	15.1	27.84	74	12.46	24.75	81	24.74	31.44	70	20.32	28.86	74	19.36	24.84	132	36.14	45.75	108	24.21	33.83	62	16.02	20.26
FOB87_RS08470	NZ_CP054795[-]1749916-1750728	21	3.92	7.15	65	10.62	18.06	0	0.0	0.0	19	4.2	7.41	18	3.33	6.14	27	3.45	6.86	76	17.65	22.43	104	22.95	32.6	82	16.3	20.92	116	24.14	30.56	104	17.73	24.77	79	15.52	19.63
FOB87_RS23975	NZ_CP054795[+]4986725-4987330	10	2.5	4.56	9	1.97	3.35	9	1.89	3.55	14	4.15	7.32	8	1.98	3.66	8	1.37	2.73	53	16.51	20.98	37	10.95	15.56	51	13.61	17.46	58	16.2	20.5	28	6.4	8.95	59	15.54	19.66
FOB87_RS31680	NZ_CP054795[-]6644969-6645910	33	5.31	9.69	28	3.95	6.71	47	6.34	11.92	45	8.58	15.14	32	5.11	9.43	39	4.31	8.56	11	2.2	2.8	9	1.71	2.43	12	2.06	2.64	11	1.98	2.5	10	1.47	2.06	21	3.56	4.5
FOB87_RS00660	NZ_CP054795[-]121760-123196	121	12.75	23.29	253	23.38	39.76	68	6.01	11.3	50	6.25	11.03	66	6.91	12.75	77	5.57	11.07	14	1.84	2.34	10	1.25	1.77	15	1.69	2.17	15	1.77	2.24	15	1.45	2.02	24	2.66	3.37
FOB87_RS00665	NZ_CP054795[+]123550-124440	411	69.89	127.61	294	43.82	74.52	346	49.37	92.76	243	49.0	86.45	271	45.78	84.42	887	103.56	205.73	32	6.78	8.62	28	5.64	8.01	32	5.81	7.45	30	5.7	7.21	76	11.81	16.51	38	6.81	8.61
FOB87_RS27095	NZ_CP054795[-]5625034-5626542	99	9.94	18.15	393	34.59	58.82	46	3.88	7.28	152	18.1	31.93	56	5.59	10.3	113	7.79	15.48	474	59.29	75.36	496	58.96	83.75	616	66.01	84.69	801	89.82	113.69	519	47.65	66.59	338	35.77	45.24
FOB87_RS14280	NZ_CP054795[-]2962714-2963610	4	0.67	1.23	3	0.45	0.76	2	0.28	0.53	5	1.0	1.77	1	0.17	0.31	5	0.58	1.15	15	3.16	4.01	7	1.4	1.99	21	3.79	4.86	14	2.64	3.34	11	1.7	2.37	24	4.27	5.4
FOB87_RS29300	NZ_CP054795[+]6099189-6100118	50	8.14	14.87	236	33.7	57.31	49	6.7	12.59	67	12.95	22.84	60	9.71	17.91	15	1.68	3.33	41	8.32	10.58	28	5.4	7.67	52	9.04	11.6	34	6.19	7.83	58	8.64	12.07	58	9.96	12.6
FOB87_RS27090	NZ_CP054795[-]5624192-5624968	162	31.59	57.68	449	76.73	130.5	85	13.91	26.13	196	45.32	79.96	82	15.88	29.29	140	18.75	37.24	412	100.09	127.21	324	74.8	106.25	502	104.46	134.03	609	132.62	167.87	507	90.4	126.33	277	56.93	72.0
FOB87_RS14285	NZ_CP054795[+]2963839-2964828	24	3.67	6.71	14	1.88	3.19	23	2.95	5.55	23	4.17	7.36	21	3.19	5.89	25	2.63	5.22	57	10.87	13.81	34	6.16	8.75	61	9.96	12.78	47	8.03	10.17	41	5.74	8.02	64	10.33	13.06
FOB87_RS09305	NZ_CP054795[+]1913948-1914271	14	6.54	11.95	54	22.13	37.64	17	6.67	12.53	12	6.65	11.74	22	10.22	18.85	9	2.89	5.74	474	276.15	350.98	253	140.07	198.97	498	248.52	318.86	453	236.58	299.46	434	185.58	259.34	621	306.09	387.12
FOB87_RS04740	NZ_CP054795[-]991780-992967	3	0.38	0.7	1	0.11	0.19	3	0.32	0.6	2	0.3	0.53	3	0.38	0.7	5	0.44	0.87	16	2.54	3.23	9	1.36	1.93	23	3.13	4.02	15	2.13	2.7	19	2.22	3.1	15	2.02	2.55
FOB87_RS04965	NZ_CP054795[-]1034423-1035625	95	11.97	21.85	109	12.03	20.46	117	12.36	23.23	95	14.19	25.03	145	18.14	33.45	99	8.56	17.01	475	74.53	94.73	281	41.9	59.52	552	74.19	95.19	437	61.46	77.8	363	41.8	58.42	458	60.8	76.89
FOB87_RS09300	NZ_CP054795[-]1912270-1913610	71	8.02	14.65	266	26.34	44.8	81	7.68	14.43	136	18.22	32.15	90	10.1	18.63	62	4.81	9.55	99	13.93	17.71	113	15.11	21.47	142	17.12	21.97	116	14.64	18.53	140	14.46	20.21	129	15.36	19.43
FOB87_RS04960	NZ_CP054795[-]1033521-1034426	281	46.99	85.8	127	18.62	31.66	355	49.82	93.6	170	33.71	59.48	333	55.32	102.01	377	43.29	85.99	260	54.17	68.85	239	47.32	67.22	350	62.46	80.14	245	45.76	57.92	292	44.65	62.4	269	47.42	59.97
FOB87_RS04745	NZ_CP054795[-]992967-993719	2	0.4	0.73	3	0.53	0.9	0	0.0	0.0	0	0.0	0.0	1	0.2	0.37	0	0.0	0.0	45	11.28	14.34	23	5.48	7.78	85	18.25	23.42	59	13.26	16.78	31	5.7	7.97	50	10.6	13.41
FOB87_RS23055	NZ_CP054795[-]4800227-4801957	46	4.03	7.35	62	4.76	8.09	39	2.86	5.38	50	5.19	9.16	52	4.52	8.34	78	4.69	9.31	446	48.63	61.81	437	45.29	64.33	499	46.61	59.8	493	48.19	61.0	455	36.42	50.89	396	36.54	46.21
FOB87_RS29305	NZ_CP054795[-]6100119-6100721	22	5.53	10.09	37	8.15	13.86	27	5.7	10.7	22	6.56	11.57	33	8.24	15.19	81	13.97	27.76	1871	585.68	744.4	2091	622.01	883.59	2093	561.22	720.07	2034	570.76	722.47	2649	608.62	850.52	704	186.44	235.8
FOB87_RS18135	NZ_CP054795[-]3810507-3810695	2	1.6	2.93	1	0.7	1.19	1	0.67	1.26	0	0.0	0.0	0	0.0	0.0	0	0.0	0.0	2	2.0	2.54	3	2.84	4.04	1	0.86	1.1	4	3.58	4.53	1	0.73	1.02	4	3.38	4.27
FOB87_RS18130	NZ_CP054795[-]3810174-3810464	2	1.04	1.9	2	0.91	1.55	0	0.0	0.0	3	1.85	3.27	2	1.04	1.91	4	1.43	2.84	6	3.89	4.95	1	0.62	0.88	2	1.11	1.43	4	2.32	2.94	5	2.38	3.33	5	2.74	3.47
FOB87_RS08650	NZ_CP054795[-]1785356-1785565	99	71.42	130.41	32	20.23	34.41	87	52.67	98.96	59	50.48	89.06	95	68.09	125.56	56	27.74	55.11	10	8.99	11.42	13	11.1	15.77	23	17.71	22.72	15	12.09	15.3	22	14.51	20.28	21	15.97	20.2
FOB87_RS08655	NZ_CP054795[-]1785562-1785864	307	153.5	280.29	149	65.3	111.05	317	133.02	249.9	168	99.62	175.76	312	154.99	285.79	260	89.26	177.33	40	24.92	31.67	55	32.56	46.25	49	26.15	33.55	41	22.89	28.98	74	33.83	47.28	28	14.75	18.66
FOB87_RS26570	NZ_CP054795[-]5517159-5517992	22	4.0	7.3	24	3.82	6.5	22	3.35	6.3	18	3.88	6.84	16	2.89	5.32	7	0.87	1.73	72	16.29	20.71	57	12.26	17.41	89	17.26	22.14	94	19.07	24.14	78	12.96	18.11	91	17.43	22.04
FOB87_RS05030	NZ_CP054795[+]1049078-1050058	16	2.47	4.51	28	3.79	6.45	21	2.72	5.11	20	3.66	6.46	22	3.37	6.22	32	3.39	6.74	296	56.96	72.39	279	51.02	72.47	270	44.5	57.1	272	46.92	59.39	305	43.07	60.19	367	59.74	75.56
FOB87_RS05565	NZ_CP054795[-]1162106-1164277	366	25.53	46.62	641	39.19	66.65	262	15.34	28.81	383	31.68	55.9	247	17.12	31.56	328	15.71	31.21	787	68.4	86.93	614	50.71	72.03	970	72.21	92.65	821	63.96	80.96	866	55.24	77.19	1125	82.71	104.61
FOB87_RS05560	NZ_CP054795[-]1160229-1162076	221	18.12	33.08	490	35.21	59.88	110	7.57	14.22	258	25.08	44.25	160	13.03	24.03	393	22.12	43.95	644	65.78	83.61	689	66.88	95.0	674	58.97	75.66	783	71.69	90.75	911	68.3	95.44	711	61.44	77.71
FOB87_RS14755	NZ_CP054795[+]3072413-3073522	2	0.27	0.5	0	0.0	0.0	1	0.12	0.22	1	0.16	0.29	1	0.14	0.25	0	0.0	0.0	2	0.34	0.43	0	0.0	0.0	3	0.44	0.56	1	0.15	0.19	1	0.12	0.17	2	0.28	0.36
FOB87_RS28215	NZ_CP054795[+]5848689-5849936	2	0.24	0.44	3	0.32	0.54	0	0.0	0.0	1	0.14	0.25	0	0.0	0.0	0	0.0	0.0	6	0.9	1.15	5	0.72	1.02	6	0.78	1.0	13	1.76	2.23	6	0.67	0.93	6	0.77	0.97
FOB87_RS14750	NZ_CP054795[-]3070420-3072054	1	0.09	0.17	3	0.24	0.41	2	0.15	0.29	5	0.55	0.97	2	0.18	0.34	0	0.0	0.0	13	1.5	1.91	6	0.66	0.94	12	1.18	1.52	13	1.34	1.7	4	0.34	0.47	10	0.98	1.24
FOB87_RS28210	NZ_CP054795[-]5848215-5848577	38	15.86	28.96	21	7.68	13.06	52	18.21	34.22	29	14.35	25.32	47	19.49	35.94	57	16.33	32.45	68	35.36	44.94	58	28.66	40.71	59	26.28	33.72	93	43.35	54.87	64	24.42	34.13	72	31.67	40.06
FOB87_RS25530	NZ_CP054795[+]5307559-5308098	4	1.12	2.05	4	0.98	1.67	3	0.71	1.33	2	0.66	1.17	1	0.28	0.51	3	0.58	1.15	3	1.05	1.33	4	1.33	1.89	3	0.9	1.15	3	0.94	1.19	7	1.8	2.51	2	0.59	0.75
FOB87_RS25825	NZ_CP054795[+]5358238-5361462	42	1.97	3.6	112	4.61	7.84	33	1.3	2.44	51	2.84	5.01	39	1.82	3.36	57	1.84	3.65	1877	109.86	139.63	1832	101.9	144.75	2101	105.34	135.15	2085	109.39	138.47	2291	98.42	137.54	2020	100.03	126.51
FOB87_RS25535	NZ_CP054795[-]5308131-5308221	3	4.99	9.12	6	8.76	14.89	11	15.37	28.87	8	15.8	27.87	9	14.89	27.45	43	49.16	97.65	12	24.89	31.64	19	37.45	53.2	11	19.55	25.08	2	3.72	4.71	6	9.14	12.77	3	5.27	6.66
FOB87_RS25820	NZ_CP054795[+]5356335-5358215	6	0.48	0.88	20	1.41	2.4	10	0.68	1.27	8	0.77	1.35	7	0.56	1.03	14	0.78	1.54	839	84.19	107.01	598	57.03	81.01	931	80.03	102.68	913	82.13	103.96	771	56.79	79.36	1154	97.97	123.91
FOB87_RS15085	NZ_CP054795[-]3142935-3144053	67	9.07	16.56	100	11.87	20.18	62	7.04	13.23	81	13.01	22.95	69	9.28	17.11	12	1.12	2.22	11	1.86	2.36	13	2.08	2.96	13	1.88	2.41	16	2.42	3.06	29	3.59	5.02	46	6.56	8.3
FOB87_RS15080	NZ_CP054795[-]3141884-3142921	52	7.59	13.86	80	10.24	17.41	50	6.13	11.51	50	8.65	15.27	33	4.78	8.82	39	3.91	7.76	13	2.36	3.0	6	1.03	1.47	12	1.87	2.4	13	2.12	2.68	19	2.53	3.54	40	6.15	7.78
FOB87_RS03215	NZ_CP054795[+]681286-682401	134	18.19	33.22	157	18.68	31.77	118	13.45	25.26	121	19.48	34.37	128	17.26	31.83	210	19.58	38.89	933	157.81	200.57	624	100.29	142.47	861	124.74	160.05	918	139.19	176.18	738	91.62	128.03	864	123.64	156.37
FOB87_RS26325	NZ_CP054795[+]5470697-5471746	1	0.14	0.26	2	0.25	0.43	4	0.48	0.91	5	0.86	1.51	2	0.29	0.53	1	0.1	0.2	3	0.54	0.69	2	0.34	0.49	10	1.54	1.98	7	1.13	1.43	2	0.26	0.37	6	0.91	1.15
FOB87_RS23795	NZ_CP054795[+]4951147-4951395	0	0.0	0.0	0	0.0	0.0	0	0.0	0.0	0	0.0	0.0	0	0.0	0.0	0	0.0	0.0	0	0.0	0.0	0	0.0	0.0	0	0.0	0.0	0	0.0	0.0	0	0.0	0.0	0	0.0	0.0
FOB87_RS26320	NZ_CP054795[+]5468751-5470523	7	0.6	1.09	32	2.4	4.08	2	0.14	0.27	8	0.81	1.43	5	0.42	0.78	3	0.18	0.35	68	7.24	9.2	36	3.64	5.17	57	5.2	6.67	43	4.1	5.19	62	4.84	6.77	66	5.95	7.52
FOB87_RS03210	NZ_CP054795[+]680048-681232	199	25.44	46.46	288	32.28	54.89	217	23.28	43.74	207	31.38	55.37	262	33.28	61.36	437	38.36	76.21	831	132.37	168.24	842	127.45	181.05	744	101.52	130.25	866	123.66	156.53	915	106.97	149.49	827	111.45	140.96
FOB87_RS23790	NZ_CP054795[-]4950430-4951047	5	1.23	2.24	18	3.87	6.58	1	0.21	0.39	7	2.03	3.59	3	0.73	1.35	5	0.84	1.67	4	1.22	1.55	3	0.87	1.24	2	0.52	0.67	2	0.55	0.69	6	1.35	1.88	2	0.51	0.65
FOB87_RS19550	NZ_CP054795[+]4103716-4104417	0	0.0	0.0	0	0.0	0.0	0	0.0	0.0	0	0.0	0.0	0	0.0	0.0	0	0.0	0.0	0	0.0	0.0	0	0.0	0.0	0	0.0	0.0	0	0.0	0.0	0	0.0	0.0	0	0.0	0.0
FOB87_RS31895	NZ_CP054795[-]6695425-6696357	370	60.08	109.7	511	72.73	123.69	318	43.33	81.41	293	56.42	99.55	379	61.14	112.74	655	73.03	145.08	3700	748.56	951.42	3038	584.07	829.7	4067	704.81	904.3	4015	728.17	921.71	3390	503.39	703.46	3250	556.28	703.55
FOB87_RS19555	NZ_CP054795[-]4104425-4105747	0	0.0	0.0	0	0.0	0.0	0	0.0	0.0	0	0.0	0.0	0	0.0	0.0	0	0.0	0.0	0	0.0	0.0	0	0.0	0.0	0	0.0	0.0	0	0.0	0.0	0	0.0	0.0	0	0.0	0.0
FOB87_RS31890	NZ_CP054795[+]6694939-6695232	2	1.03	1.88	0	0.0	0.0	5	2.16	4.06	1	0.61	1.08	2	1.02	1.89	1	0.35	0.7	10	6.42	8.16	16	9.76	13.87	27	14.85	19.05	10	5.76	7.29	11	5.18	7.24	11	5.98	7.56
FOB87_RS14130	NZ_CP054795[+]2926508-2926819	31	15.05	27.49	60	25.54	43.43	28	11.41	21.44	62	35.7	62.99	31	14.96	27.58	19	6.33	12.58	66	39.93	50.75	26	14.94	21.23	56	29.02	37.24	43	23.32	29.52	77	34.19	47.78	212	108.51	137.24
FOB87_RS14135	NZ_CP054795[-]2926833-2927525	32	6.99	12.77	25	4.79	8.15	46	8.44	15.86	35	9.07	16.01	44	9.56	17.62	75	11.26	22.37	49	13.34	16.96	29	7.5	10.66	29	6.77	8.68	26	6.35	8.04	27	5.4	7.54	49	11.29	14.28
FOB87_RS12365	NZ_CP054795[+]2546676-2547302	3	0.72	1.32	11	2.33	3.96	2	0.4	0.76	1	0.29	0.51	2	0.48	0.89	3	0.5	0.99	66	19.87	25.25	55	15.73	22.35	83	21.4	27.46	72	19.43	24.6	65	14.36	20.07	89	22.67	28.67
FOB87_RS12360	NZ_CP054795[+]2546416-2546664	1	0.61	1.11	2	1.06	1.81	1	0.51	0.96	2	1.45	2.55	1	0.6	1.11	0	0.0	0.0	1	0.76	0.96	0	0.0	0.0	0	0.0	0.0	0	0.0	0.0	1	0.56	0.78	2	1.28	1.62
FOB87_RS15660	NZ_CP054795[-]3265442-3265939	268	81.53	148.87	185	49.33	83.89	269	68.68	129.03	122	44.02	77.66	248	74.96	138.22	421	87.94	174.7	383	145.17	184.51	393	141.55	201.08	415	134.74	172.88	337	114.51	144.94	397	110.44	154.34	299	95.89	121.27
FOB87_RS15665	NZ_CP054795[+]3266137-3267573	330	34.79	63.53	1170	108.12	183.87	249	22.03	41.39	344	43.01	75.88	383	40.11	73.97	200	14.48	28.76	23416	3075.86	3909.39	16991	2120.91	3012.84	25119	2826.33	3626.32	25022	2946.38	3729.52	21230	2046.8	2860.32	26181	2909.52	3679.79
FOB87_RS16280	NZ_CP054795[+]3394979-3395371	2	0.77	1.41	0	0.0	0.0	0	0.0	0.0	0	0.0	0.0	0	0.0	0.0	0	0.0	0.0	0	0.0	0.0	1	0.46	0.65	1	0.41	0.53	1	0.43	0.54	2	0.71	0.99	1	0.4	0.51
FOB87_RS31405	NZ_CP054795[-]6584180-6586384	329	22.61	41.28	519	31.26	53.16	371	21.39	40.19	344	28.03	49.45	345	23.55	43.43	349	16.47	32.71	261	22.34	28.4	69	5.61	7.97	346	25.37	32.55	590	45.28	57.31	724	45.49	63.57	1353	97.99	123.93
FOB87_RS16285	NZ_CP054795[+]3395527-3397011	2	0.2	0.37	0	0.0	0.0	1	0.09	0.16	3	0.36	0.64	0	0.0	0.0	4	0.28	0.56	7	0.89	1.13	3	0.36	0.51	6	0.65	0.84	6	0.69	0.87	7	0.65	0.91	5	0.54	0.68
FOB87_RS22440	NZ_CP054795[-]4694140-4695162	157	23.25	42.46	353	45.82	77.93	95	11.81	22.18	148	25.99	45.86	169	24.86	45.85	145	14.74	29.29	442	81.56	103.66	436	76.45	108.6	550	86.93	111.53	393	65.0	82.28	543	73.54	102.77	473	73.84	93.39
FOB87_RS16045	NZ_CP054795[-]3347715-3348992	9	1.07	1.95	28	2.91	4.95	7	0.7	1.31	10	1.41	2.48	6	0.7	1.3	16	1.3	2.59	113	16.69	21.21	86	12.07	17.15	118	14.93	19.15	117	15.49	19.61	107	11.6	16.21	76	9.5	12.01
FOB87_RS22445	NZ_CP054795[-]4695211-4695621	10	3.69	6.73	26	8.4	14.29	12	3.71	6.97	6	2.62	4.63	12	4.39	8.1	50	12.65	25.14	567	260.4	330.97	401	175.01	248.61	512	201.42	258.43	536	220.68	279.33	443	149.33	208.68	629	244.4	309.1
FOB87_RS33665	NZ_CP054795[-]3341292-3341657	0	0.0	0.0	4	1.45	2.47	2	0.7	1.31	1	0.49	0.87	0	0.0	0.0	0	0.0	0.0	1	0.52	0.66	1	0.49	0.7	0	0.0	0.0	0	0.0	0.0	1	0.38	0.53	0	0.0	0.0
FOB87_RS11945	NZ_CP054795[+]2458287-2459759	116	11.93	21.79	283	25.51	43.39	89	7.68	14.43	174	21.22	37.44	135	13.8	25.44	201	14.2	28.2	397	50.87	64.66	422	51.39	73.0	479	52.58	67.46	515	59.16	74.88	594	55.87	78.07	580	62.88	79.53
FOB87_RS27545	NZ_CP054795[+]5710401-5710616	129	90.48	165.21	143	87.91	149.51	138	81.23	152.61	120	99.81	176.1	133	92.68	170.9	167	80.43	159.78	6	5.24	6.66	22	18.27	25.95	4	2.99	3.84	19	14.88	18.84	28	17.96	25.1	4	2.96	3.74
FOB87_RS11940	NZ_CP054795[+]2458058-2458309	15	9.02	16.47	46	24.24	41.22	7	3.53	6.64	27	19.25	33.96	22	13.14	24.23	10	4.13	8.2	32	23.97	30.47	22	15.66	22.25	23	14.75	18.93	50	33.58	42.5	20	11.0	15.37	43	27.25	34.46
FOB87_RS33660	NZ_CP054795[+]3292887-3293113	0	0.0	0.0	0	0.0	0.0	0	0.0	0.0	0	0.0	0.0	0	0.0	0.0	0	0.0	0.0	0	0.0	0.0	0	0.0	0.0	0	0.0	0.0	0	0.0	0.0	0	0.0	0.0	0	0.0	0.0
FOB87_RS16040	NZ_CP054795[-]3347282-3347509	65	43.19	78.87	262	152.59	259.51	43	23.98	45.05	153	120.56	212.72	63	41.59	76.69	18	8.21	16.31	164	135.78	172.57	62	48.78	69.29	203	143.96	184.71	204	151.4	191.64	69	41.93	58.59	196	137.28	173.63
FOB87_RS25795	NZ_CP054795[-]5349248-5351071	40	3.32	6.07	37	2.69	4.58	40	2.79	5.24	29	2.86	5.04	34	2.8	5.17	36	2.05	4.08	55	5.69	7.23	48	4.72	6.71	52	4.61	5.91	76	7.05	8.92	72	5.47	7.64	76	6.66	8.42
FOB87_RS25790	NZ_CP054795[-]5348622-5349212	37	9.49	17.32	42	9.44	16.05	27	5.81	10.91	35	10.64	18.77	33	8.41	15.5	42	7.39	14.69	126	40.24	51.15	71	21.55	30.61	132	36.11	46.33	127	36.36	46.03	106	24.85	34.72	138	37.29	47.16
FOB87_RS27540	NZ_CP054795[-]5709476-5710231	8	1.6	2.93	7	1.23	2.09	6	1.01	1.9	8	1.9	3.35	7	1.39	2.57	22	3.03	6.01	92	22.97	29.2	70	16.61	23.59	91	19.46	24.97	126	28.2	35.7	113	20.71	28.94	132	27.89	35.27
FOB87_RS13545	NZ_CP054795[+]2806013-2807215	16	2.02	3.68	23	2.54	4.32	20	2.11	3.97	30	4.48	7.9	13	1.63	3.0	28	2.42	4.81	186	29.18	37.09	102	15.21	21.6	170	22.85	29.32	169	23.77	30.09	143	16.47	23.01	284	37.7	47.68
FOB87_RS18735	NZ_CP054795[-]3933068-3933769	0	0.0	0.0	0	0.0	0.0	0	0.0	0.0	0	0.0	0.0	0	0.0	0.0	0	0.0	0.0	0	0.0	0.0	0	0.0	0.0	0	0.0	0.0	0	0.0	0.0	0	0.0	0.0	0	0.0	0.0
FOB87_RS16060	NZ_CP054795[-]3351104-3351997	7	1.19	2.17	6	0.89	1.52	2	0.28	0.53	1	0.2	0.35	1	0.17	0.31	2	0.23	0.46	17	3.59	4.56	9	1.81	2.57	11	1.99	2.55	20	3.78	4.79	22	3.41	4.76	18	3.22	4.07
FOB87_RS13010	NZ_CP054795[-]2691759-2691832	0	0.0	0.0	0	0.0	0.0	0	0.0	0.0	0	0.0	0.0	0	0.0	0.0	0	0.0	0.0	0	0.0	0.0	0	0.0	0.0	0	0.0	0.0	2	4.57	5.79	0	0.0	0.0	0	0.0	0.0
FOB87_RS29020	NZ_CP054795[+]6040348-6041376	6	0.88	1.61	12	1.55	2.63	1	0.12	0.23	3	0.52	0.92	5	0.73	1.35	5	0.5	1.0	507	93.01	118.21	380	66.24	94.1	721	113.29	145.36	712	117.08	148.2	573	77.15	107.81	379	58.82	74.39
FOB87_RS29025	NZ_CP054795[+]6041360-6042157	2	0.38	0.69	7	1.16	1.98	2	0.32	0.6	4	0.9	1.59	2	0.38	0.7	4	0.52	1.04	378	89.41	113.64	333	74.85	106.33	601	121.77	156.24	597	126.59	160.24	486	84.37	117.91	204	40.82	51.63
FOB87_RS21235	NZ_CP054795[+]4441920-4443173	41	4.95	9.04	34	3.6	6.12	37	3.75	7.05	40	5.73	10.11	68	8.16	15.05	123	10.2	20.27	88	13.25	16.84	101	14.45	20.52	87	11.22	14.39	89	12.01	15.2	122	13.48	18.84	84	10.7	13.53
FOB87_RS21230	NZ_CP054795[+]4440994-4441899	188	31.43	57.4	127	18.62	31.66	280	39.29	73.82	495	98.16	173.19	674	111.98	206.48	491	56.38	112.0	58	12.09	15.36	92	18.21	25.87	63	11.25	14.43	67	12.51	15.84	142	21.71	30.34	65	11.46	14.49
FOB87_RS29910	NZ_CP054795[-]6227849-6228592	2	0.41	0.74	3	0.54	0.91	5	0.86	1.61	1	0.24	0.43	3	0.61	1.12	1	0.14	0.28	8	2.03	2.58	6	1.44	2.05	9	1.96	2.51	18	4.09	5.18	11	2.05	2.86	21	4.51	5.7
FOB87_RS07460	NZ_CP054795[-]1556324-1556755	4	1.4	2.56	4	1.23	2.09	3	0.88	1.66	4	1.67	2.94	4	1.39	2.57	3	0.72	1.44	57	24.91	31.66	73	30.31	43.06	58	21.71	27.85	41	16.06	20.33	48	15.39	21.51	39	14.41	18.23
FOB87_RS07465	NZ_CP054795[+]1556844-1557614	22	4.32	7.89	44	7.58	12.89	18	2.97	5.58	19	4.43	7.81	20	3.9	7.2	29	3.91	7.77	74	18.12	23.03	90	20.94	29.74	91	19.09	24.49	75	16.46	20.84	106	19.05	26.62	53	10.97	13.88
FOB87_RS01455	NZ_CP054795[+]321027-321194	8	7.21	13.17	16	12.65	21.51	6	4.54	8.53	8	8.55	15.09	2	1.79	3.3	3	1.86	3.69	314	352.8	448.41	163	174.04	247.23	295	283.92	364.28	403	405.9	513.79	245	202.04	282.34	814	773.76	978.61
FOB87_RS26140	NZ_CP054795[-]5431014-5432360	162	18.22	33.27	455	44.85	76.28	143	13.5	25.36	238	31.75	56.01	141	15.75	29.05	178	13.75	27.31	502	70.35	89.41	451	60.05	85.31	694	83.3	106.88	636	79.89	101.13	638	65.62	91.7	982	116.42	147.24
FOB87_RS01105	NZ_CP054795[-]241190-242527	60	6.8	12.41	71	7.04	11.98	74	7.03	13.21	32	4.3	7.58	40	4.5	8.3	78	6.07	12.05	190	26.81	34.07	102	13.67	19.42	174	21.03	26.98	185	23.39	29.61	188	19.46	27.2	241	28.76	36.38
FOB87_RS06330	NZ_CP054795[+]1325166-1326176	50	7.49	13.68	42	5.52	9.38	41	5.16	9.69	39	6.93	12.23	51	7.59	14.0	112	11.52	22.89	213	39.77	50.55	217	38.5	54.69	204	32.63	41.86	229	38.32	48.51	253	34.67	48.45	245	38.7	48.95
FOB87_RS01100	NZ_CP054795[-]240508-241197	5	1.1	2.0	2	0.38	0.65	6	1.11	2.08	3	0.78	1.38	1	0.22	0.4	5	0.76	1.5	16	4.37	5.56	11	2.86	4.06	21	4.92	6.31	11	2.69	3.41	3	0.6	0.84	19	4.4	5.56
FOB87_RS06480	NZ_CP054795[+]1356545-1357171	6850	1655.12	3022.24	9558	2024.25	3442.61	5712	1158.3	2176.1	6822	1954.77	3448.95	4375	1050.25	1936.64	17227	2858.16	5677.93	6406	1928.54	2451.16	6011	1719.64	2442.83	6818	1758.2	2255.85	5444	1469.18	1859.68	7692	1699.64	2375.17	5584	1422.23	1798.75
FOB87_RS06485	NZ_CP054795[-]1357232-1358200	220	34.4	62.81	159	21.79	37.06	185	24.27	45.6	163	30.22	53.32	220	34.17	63.01	243	26.09	51.82	1267	246.81	313.69	1151	213.07	302.67	1311	218.75	280.67	1151	200.99	254.41	1250	178.72	249.75	828	136.45	172.58
FOB87_RS29790	NZ_CP054795[-]6206672-6207676	13	1.96	3.58	44	5.82	9.89	19	2.41	4.52	24	4.29	7.57	23	3.44	6.35	12	1.24	2.47	235	44.14	56.1	145	25.88	36.76	309	49.71	63.78	276	46.47	58.82	189	26.05	36.41	300	47.67	60.29
FOB87_RS29795	NZ_CP054795[-]6207676-6208332	12	2.77	5.05	13	2.63	4.47	19	3.68	6.91	9	2.46	4.34	23	5.27	9.72	11	1.74	3.46	17	4.89	6.21	9	2.46	3.49	14	3.44	4.42	19	4.89	6.19	22	4.64	6.48	31	7.54	9.53
FOB87_RS26145	NZ_CP054795[+]5432520-5433374	31	5.49	10.03	55	8.54	14.53	16	2.38	4.47	32	6.72	11.86	34	5.99	11.04	18	2.19	4.35	1122	247.7	314.83	566	118.74	168.68	1168	220.88	283.4	1102	218.09	276.06	556	90.09	125.9	1438	268.58	339.69
FOB87_RS05820	NZ_CP054795[+]1220585-1221631	12	1.74	3.17	18	2.28	3.88	17	2.07	3.88	18	3.09	5.45	26	3.74	6.89	14	1.39	2.76	14	2.53	3.21	9	1.54	2.19	8	1.24	1.59	14	2.26	2.86	19	2.51	3.51	15	2.29	2.89
FOB87_RS05825	NZ_CP054795[-]1221661-1223160	6	0.61	1.11	7	0.62	1.05	1	0.09	0.16	6	0.72	1.27	5	0.5	0.93	3	0.21	0.41	18	2.27	2.88	18	2.15	3.06	26	2.81	3.6	19	2.14	2.71	20	1.85	2.58	26	2.77	3.5
FOB87_RS33935	NZ_CP054795[+]6865420-6866124	22	4.73	8.63	7	1.32	2.24	28	5.05	9.49	9	2.3	4.05	21	4.48	8.27	90	13.28	26.38	33	8.84	11.23	30	7.63	10.84	32	7.34	9.42	37	8.88	11.24	38	7.47	10.44	44	9.97	12.61
FOB87_RS07685	NZ_CP054795[-]1601088-1601981	11	1.86	3.4	19	2.82	4.8	5	0.71	1.34	129	25.92	45.74	76	12.79	23.59	20	2.33	4.62	2	0.42	0.54	0	0.0	0.0	4	0.72	0.93	4	0.76	0.96	3	0.47	0.65	4	0.71	0.9
FOB87_RS07680	NZ_CP054795[-]1600024-1601067	34	4.93	9.01	37	4.7	8.0	28	3.41	6.41	264	45.43	80.16	173	24.94	45.99	97	9.66	19.2	13	2.35	2.99	6	1.03	1.46	10	1.55	1.99	7	1.14	1.44	6	0.79	1.11	34	5.2	6.58
FOB87_RS30315	NZ_CP054795[+]6324439-6325461	21	3.11	5.68	29	3.76	6.4	18	2.24	4.2	19	3.34	5.89	20	2.94	5.43	19	1.93	3.84	32	5.9	7.5	21	3.68	5.23	38	6.01	7.71	41	6.78	8.58	28	3.79	5.3	34	5.31	6.71
FOB87_RS30310	NZ_CP054795[-]6322746-6324335	3370	321.1	586.33	4744	396.2	673.81	4639	370.96	696.92	3289	371.64	655.71	4110	389.07	717.43	5254	343.74	682.87	40	4.75	6.04	104	11.73	16.67	40	4.07	5.22	79	8.41	10.64	145	12.64	17.66	45	4.52	5.72
FOB87_RS30910	NZ_CP054795[-]6485162-6485908	4	0.81	1.48	6	1.06	1.81	4	0.68	1.28	6	1.45	2.55	3	0.6	1.11	2	0.28	0.55	86	21.73	27.62	49	11.76	16.71	96	20.78	26.66	71	16.08	20.36	61	11.31	15.81	99	21.17	26.77
FOB87_RS06150	NZ_CP054795[+]1290460-1290750	29	15.1	27.57	69	31.49	53.55	22	9.61	18.06	16	9.88	17.43	24	12.41	22.89	74	26.45	52.55	784	508.55	646.36	720	443.81	630.45	856	475.62	610.24	845	491.34	621.94	777	369.92	516.95	829	454.94	575.38
FOB87_RS06155	NZ_CP054795[-]1290752-1292191	122	12.84	23.44	83	7.66	13.02	161	14.22	26.71	76	9.48	16.73	123	12.86	23.71	362	26.15	51.95	166	21.76	27.66	144	17.94	25.48	150	16.84	21.61	142	16.69	21.12	209	20.11	28.1	148	16.41	20.76
FOB87_RS30915	NZ_CP054795[-]6485905-6487281	14	1.54	2.81	42	4.05	6.89	10	0.92	1.73	22	2.87	5.06	10	1.1	2.02	15	1.13	2.25	246	33.72	42.86	184	23.97	34.05	259	30.41	39.02	223	27.41	34.69	275	27.67	38.67	245	28.42	35.94
FOB87_RS21945	NZ_CP054795[-]4592470-4594425	31	2.4	4.38	50	3.39	5.77	17	1.11	2.08	25	2.3	4.05	24	1.85	3.41	39	2.07	4.12	329	31.75	40.35	141	12.93	18.37	328	27.12	34.79	216	18.68	23.65	203	14.38	20.09	396	32.33	40.89
FOB87_RS32225	NZ_CP054795[+]6759912-6760319	11	4.09	7.46	12	3.9	6.64	3	0.94	1.76	2	0.88	1.55	3	1.11	2.04	6	1.53	3.04	325	150.36	191.11	228	100.24	142.39	273	108.19	138.81	313	129.81	164.31	254	86.25	120.53	262	102.55	129.7
FOB87_RS32220	NZ_CP054795[+]6758691-6759908	132	16.42	29.98	129	14.06	23.92	108	11.27	21.18	81	11.95	21.08	110	13.6	25.07	178	15.2	30.2	1872	290.11	368.73	1488	219.13	311.29	1886	250.36	321.23	1960	272.29	344.66	1673	190.3	265.93	1813	237.71	300.64
FOB87_RS21940	NZ_CP054795[+]4591643-4592461	32	5.92	10.81	107	17.35	29.5	15	2.33	4.37	33	7.24	12.77	39	7.17	13.22	34	4.32	8.58	250	57.62	73.23	141	30.88	43.87	241	47.58	61.05	240	49.58	62.76	175	29.6	41.37	331	64.54	81.63
FOB87_RS07405	NZ_CP054795[+]1545104-1546300	318	40.25	73.49	317	35.17	59.81	261	27.72	52.08	253	37.97	67.0	247	31.06	57.27	511	44.41	88.22	1150	181.35	230.49	1442	216.09	306.96	1276	172.36	221.14	1287	181.93	230.29	1608	186.11	260.08	1030	137.41	173.79
FOB87_RS21490	NZ_CP054795[-]4493069-4493431	19	7.93	14.48	26	9.51	16.18	23	8.05	15.13	22	10.89	19.21	19	7.88	14.53	20	5.73	11.39	9	4.68	5.95	9	4.45	6.32	9	4.01	5.14	12	5.59	7.08	7	2.67	3.73	6	2.64	3.34
FOB87_RS21495	NZ_CP054795[-]4493485-4493799	8	3.85	7.03	5	2.11	3.58	3	1.21	2.27	14	7.99	14.09	2	0.95	1.76	5	1.65	3.28	3	1.79	2.28	1	0.57	0.81	1	0.51	0.66	4	2.15	2.72	1	0.44	0.61	3	1.52	1.92
FOB87_RS28775	NZ_CP054795[+]5989528-5989830	1264	631.99	1154.01	3458	1515.47	2577.34	949	398.22	748.14	998	591.75	1044.07	645	320.4	590.82	786	269.85	536.08	2267	1412.27	1794.99	2753	1629.76	2315.14	2602	1388.49	1781.5	2892	1615.03	2044.3	4879	2230.86	3117.53	4175	2200.42	2782.96
FOB87_RS17620	NZ_CP054795[-]3691445-3692665	7837	972.39	1775.58	4126	448.73	763.14	7755	807.55	1517.14	5165	759.99	1340.9	6095	751.35	1385.47	7176	611.38	1214.55	127	19.63	24.95	147	21.6	30.68	98	12.98	16.65	108	14.97	18.95	257	29.16	40.75	110	14.39	18.2
FOB87_RS17625	NZ_CP054795[-]3692662-3693738	7951	1118.44	2042.27	3618	446.09	758.65	8127	959.44	1802.49	4997	833.58	1470.74	6292	879.34	1621.48	4771	460.82	915.46	164	28.74	36.53	180	29.98	42.59	180	27.02	34.67	161	25.3	32.02	361	46.44	64.9	124	18.38	23.25
FOB87_RS28770	NZ_CP054795[+]5988120-5989442	355	40.65	74.23	712	71.47	121.54	275	26.43	49.65	287	38.97	68.76	238	27.08	49.93	387	30.43	60.45	358	51.08	64.92	456	61.83	87.83	331	40.45	51.9	397	50.77	64.27	864	90.48	126.44	624	75.32	95.26
FOB87_RS07400	NZ_CP054795[+]1544848-1545039	0	0.0	0.0	0	0.0	0.0	0	0.0	0.0	0	0.0	0.0	0	0.0	0.0	0	0.0	0.0	0	0.0	0.0	0	0.0	0.0	0	0.0	0.0	1	0.88	1.12	2	1.45	2.02	0	0.0	0.0
FOB87_RS20010	NZ_CP054795[-]4199995-4200678	1163	257.59	470.36	1544	299.75	509.78	1773	329.57	619.17	922	242.18	427.29	1469	323.26	596.08	2701	410.78	816.05	185	51.05	64.89	244	63.99	90.9	134	31.67	40.64	239	59.12	74.84	398	80.61	112.65	253	59.07	74.71
FOB87_RS20545	NZ_CP054795[+]4302701-4303243	3	0.84	1.53	7	1.71	2.91	0	0.0	0.0	0	0.0	0.0	4	1.11	2.04	4	0.77	1.52	14	4.87	6.19	10	3.3	4.69	13	3.87	4.97	12	3.74	4.73	7	1.79	2.5	49	14.41	18.23
FOB87_RS20015	NZ_CP054795[-]4200675-4201811	8025	1069.28	1952.5	10117	1181.56	2009.46	12031	1345.37	2527.55	7993	1263.0	2228.4	10558	1397.66	2577.26	17110	1565.43	3109.83	807	133.97	170.28	2661	419.8	596.35	790	112.34	144.14	1550	230.67	291.98	3040	370.42	517.65	963	135.25	171.06
FOB87_RS20540	NZ_CP054795[-]4301844-4302572	28	5.82	10.63	34	6.19	10.53	23	4.01	7.54	22	5.42	9.57	29	5.99	11.04	15	2.14	4.25	17	4.4	5.59	12	2.95	4.19	14	3.1	3.98	15	3.48	4.41	22	4.18	5.84	24	5.26	6.65
FOB87_RS09680	NZ_CP054795[+]1999384-1999866	15	4.7	8.59	49	13.47	22.91	8	2.11	3.96	14	5.21	9.19	19	5.92	10.92	26	5.6	11.12	359	140.3	178.32	296	109.93	156.16	361	120.85	155.05	354	124.02	156.98	399	114.45	159.94	866	286.33	362.13
FOB87_RS10935	NZ_CP054795[+]2269367-2270354	24	3.68	6.72	8	1.08	1.83	20	2.58	4.84	12	2.18	3.85	19	2.9	5.34	9	0.95	1.88	48	9.17	11.66	24	4.36	6.19	87	14.24	18.27	55	9.42	11.92	41	5.75	8.03	71	11.47	14.51
FOB87_RS26910	NZ_CP054795[+]5583841-5586387	182	10.83	19.77	126	6.57	11.17	155	7.74	14.54	84	5.92	10.45	178	10.52	19.4	211	8.62	17.12	677	50.17	63.77	410	28.88	41.02	562	35.67	45.77	561	37.27	47.18	507	27.58	38.54	436	27.33	34.57
FOB87_RS10930	NZ_CP054795[+]2268882-2269358	7	2.22	4.06	4	1.11	1.89	8	2.13	4.01	4	1.51	2.66	8	2.52	4.65	2	0.44	0.87	17	6.73	8.55	14	5.27	7.48	41	13.9	17.83	25	8.87	11.23	8	2.33	3.25	36	12.05	15.24
FOB87_RS09685	NZ_CP054795[+]2000087-2002708	199	11.5	21.0	460	23.3	39.62	146	7.08	13.3	234	16.03	28.29	171	9.82	18.1	285	11.31	22.46	55	3.96	5.03	79	5.41	7.68	61	3.76	4.83	41	2.65	3.35	117	6.18	8.64	58	3.53	4.47
FOB87_RS26915	NZ_CP054795[-]5586394-5587113	33	6.94	12.68	65	11.99	20.39	43	7.6	14.27	34	8.48	14.97	74	15.47	28.53	84	12.14	24.11	177	46.4	58.98	142	35.37	50.25	178	39.98	51.29	189	44.41	56.22	139	26.75	37.38	220	48.79	61.71
FOB87_RS23890	NZ_CP054795[-]4971313-4972476	94	12.23	22.34	53	6.04	10.28	116	12.67	23.8	67	10.34	18.25	86	11.12	20.51	76	6.79	13.49	52	8.43	10.72	33	5.08	7.22	46	6.39	8.2	30	4.36	5.52	40	4.76	6.65	115	15.77	19.95
FOB87_RS23895	NZ_CP054795[-]4972476-4973480	102	15.38	28.08	47	6.21	10.56	141	17.84	33.51	81	14.48	25.55	75	11.23	20.71	138	14.29	28.38	70	13.15	16.71	24	4.28	6.08	46	7.4	9.5	46	7.74	9.8	51	7.03	9.82	128	20.34	25.72
FOB87_RS24200	NZ_CP054795[-]5035673-5036879	0	0.0	0.0	0	0.0	0.0	0	0.0	0.0	0	0.0	0.0	0	0.0	0.0	0	0.0	0.0	0	0.0	0.0	0	0.0	0.0	0	0.0	0.0	0	0.0	0.0	0	0.0	0.0	0	0.0	0.0
FOB87_RS05355	NZ_CP054795[+]1114839-1115822	3	0.46	0.84	12	1.62	2.75	6	0.78	1.46	3	0.55	0.97	2	0.3	0.56	3	0.32	0.63	24	4.6	5.85	15	2.73	3.88	24	3.94	5.06	34	5.85	7.4	26	3.66	5.12	29	4.7	5.95
FOB87_RS24205	NZ_CP054795[+]5037160-5037765	3	0.75	1.37	3	0.66	1.12	2	0.42	0.79	2	0.6	1.05	3	0.74	1.37	0	0.0	0.0	10	3.12	3.96	5	1.48	2.1	14	3.73	4.79	9	2.51	3.18	7	1.6	2.24	13	3.42	4.33
FOB87_RS00270	NZ_CP054795[+]48240-48464	1	0.67	1.23	2	1.18	2.01	0	0.0	0.0	1	0.8	1.41	1	0.67	1.23	1	0.46	0.92	2	1.68	2.13	3	2.39	3.4	1	0.72	0.92	3	2.26	2.86	2	1.23	1.72	1	0.71	0.9
FOB87_RS02815	NZ_CP054795[-]593360-593650	293	152.54	278.54	1417	646.61	1099.68	224	97.87	183.87	630	388.95	686.26	418	216.21	398.68	74	26.45	52.55	1250	810.82	1030.55	464	286.01	406.29	1377	765.1	981.66	1336	776.86	983.34	770	366.59	512.29	2186	1199.64	1517.23
FOB87_RS05070	NZ_CP054795[+]1056048-1056971	76	12.46	22.75	166	23.86	40.57	44	6.05	11.37	92	17.89	31.56	63	10.26	18.92	155	17.45	34.67	231	47.19	59.98	168	32.61	46.33	221	38.67	49.62	215	39.37	49.84	217	32.54	45.47	350	60.49	76.5
FOB87_RS02810	NZ_CP054795[-]591670-593322	252	23.09	42.17	824	66.2	112.58	219	16.85	31.65	416	45.21	79.77	241	21.95	40.47	141	8.87	17.63	424	48.42	61.54	153	16.6	23.58	437	42.74	54.84	366	37.46	47.42	289	24.22	33.85	919	88.78	112.29
FOB87_RS21525	NZ_CP054795[-]4502465-4503127	115	26.28	47.98	359	71.9	122.28	107	20.52	38.55	253	68.56	120.96	131	29.74	54.84	162	25.42	50.5	31	8.83	11.22	44	11.9	16.91	23	5.61	7.2	25	6.38	8.08	49	10.24	14.31	12	2.89	3.66
FOB87_RS09465	NZ_CP054795[-]1951068-1952207	3	0.4	0.73	6	0.7	1.19	3	0.34	0.63	1	0.16	0.28	0	0.0	0.0	3	0.27	0.54	4	0.66	0.84	3	0.47	0.67	1	0.14	0.18	1	0.15	0.19	5	0.61	0.85	1	0.14	0.18
FOB87_RS09460	NZ_CP054795[-]1949809-1951071	8	0.96	1.75	11	1.16	1.97	3	0.3	0.57	4	0.57	1.0	6	0.72	1.32	7	0.58	1.15	8	1.2	1.52	11	1.56	2.22	9	1.15	1.48	9	1.21	1.53	10	1.09	1.53	12	1.52	1.92
FOB87_RS05075	NZ_CP054795[-]1057104-1057847	1	0.2	0.37	2	0.36	0.61	4	0.68	1.28	6	1.45	2.56	2	0.41	0.75	1	0.14	0.28	18	4.56	5.8	4	0.96	1.37	30	6.52	8.37	19	4.32	5.47	12	2.23	3.12	32	6.87	8.69
FOB87_RS15275	NZ_CP054795[-]3184380-3185309	30799	5017.19	9161.36	49238	7030.43	11956.55	16294	2227.64	4185.07	29328	5665.69	9996.38	23895	3867.28	7131.19	13151	1471.02	2922.29	6	1.22	1.55	5	0.96	1.37	6	1.04	1.34	13	2.36	2.99	10	1.49	2.08	7	1.2	1.52
FOB87_RS08220	NZ_CP054795[+]1702890-1703744	66	11.69	21.35	98	15.22	25.89	77	11.45	21.51	65	13.66	24.1	133	23.41	43.17	133	16.18	32.15	139	30.68	39.0	178	37.34	53.05	159	30.07	38.58	133	26.32	33.32	195	31.6	44.16	101	18.87	23.86
FOB87_RS08225	NZ_CP054795[-]1703749-1705155	60	6.46	11.8	107	10.1	17.17	49	4.43	8.32	58	7.41	13.07	66	7.06	13.02	42	3.11	6.17	134	17.98	22.85	141	17.98	25.54	145	16.66	21.38	158	19.0	24.05	165	16.24	22.7	125	14.18	17.94
FOB87_RS05685	NZ_CP054795[+]1188132-1189307	37	4.76	8.7	27	3.05	5.18	47	5.08	9.55	27	4.13	7.28	35	4.48	8.26	27	2.39	4.74	79	12.68	16.12	49	7.48	10.62	110	15.12	19.4	90	12.95	16.39	59	6.95	9.71	132	17.92	22.67
FOB87_RS05680	NZ_CP054795[+]1187194-1188078	1	0.17	0.31	0	0.0	0.0	1	0.14	0.27	0	0.0	0.0	2	0.34	0.63	4	0.47	0.93	1	0.21	0.27	1	0.2	0.29	1	0.18	0.23	1	0.19	0.24	3	0.47	0.66	2	0.36	0.46
FOB87_RS00410	NZ_CP054795[+]74794-76065	211	25.13	45.89	20	2.09	3.55	509	50.88	95.58	98	13.84	24.42	129	15.27	28.15	670	54.79	108.85	8	1.19	1.51	14	1.97	2.8	12	1.53	1.96	16	2.13	2.69	14	1.52	2.13	4	0.51	0.64
FOB87_RS00415	NZ_CP054795[+]76097-76240	134	140.98	257.42	27	24.9	42.34	315	278.13	522.52	79	98.56	173.9	128	133.79	246.71	89	64.29	127.72	12	15.73	19.99	6	7.48	10.62	7	7.86	10.08	10	11.75	14.87	3	2.88	4.03	16	17.74	22.44
FOB87_RS33060	NZ_CP054795[+]6929396-6929497	4	5.94	10.85	26	33.85	57.57	2	2.49	4.68	9	15.85	27.97	4	5.9	10.88	8	8.16	16.21	318	588.48	747.96	237	416.78	592.06	342	542.13	695.58	452	749.83	949.13	321	436.0	609.29	436	682.62	863.34
FOB87_RS33065	NZ_CP054795[+]6929527-6930654	97	13.03	23.79	183	21.54	36.64	61	6.88	12.92	68	10.83	19.11	96	12.81	23.62	228	21.03	41.77	1111	185.92	236.3	903	143.59	203.98	1169	167.56	214.99	1114	167.11	211.53	1011	124.18	173.53	2064	292.21	369.57
FOB87_RS04880	NZ_CP054795[-]1019236-1020462	805	99.39	181.49	1674	181.17	308.11	525	54.4	102.21	911	133.39	235.35	592	72.62	133.91	374	31.71	62.99	12	1.85	2.35	4	0.58	0.83	9	1.18	1.52	2	0.28	0.35	14	1.58	2.21	9	1.17	1.48
FOB87_RS04885	NZ_CP054795[-]1020459-1022843	2012	127.8	233.37	3805	211.85	360.29	1379	73.51	138.11	2179	164.14	289.61	1462	92.27	170.14	1474	64.29	127.72	18	1.42	1.81	17	1.28	1.82	12	0.81	1.04	9	0.64	0.81	26	1.51	2.11	12	0.81	1.02
FOB87_RS18285	NZ_CP054795[-]3840805-3842082	21	2.49	4.55	34	3.53	6.01	24	2.39	4.49	21	2.95	5.21	25	2.94	5.43	13	1.06	2.1	38	5.61	7.13	23	3.23	4.59	46	5.82	7.47	28	3.71	4.69	56	6.07	8.48	98	12.25	15.49
FOB87_RS22145	NZ_CP054795[-]4632494-4632937	23	7.85	14.33	34	10.17	17.29	35	10.02	18.83	36	14.57	25.7	44	14.91	27.5	42	9.84	19.55	537	228.29	290.16	325	131.3	186.52	633	230.51	295.76	676	257.62	326.1	468	146.03	204.07	613	220.48	278.85
FOB87_RS22140	NZ_CP054795[+]4631019-4632491	17	1.75	3.19	32	2.89	4.91	19	1.64	3.08	26	3.17	5.6	15	1.53	2.83	23	1.63	3.23	60	7.69	9.77	29	3.53	5.02	54	5.93	7.61	37	4.25	5.38	59	5.55	7.75	87	9.43	11.93
FOB87_RS07925	NZ_CP054795[+]1646368-1647276	72	12.0	21.91	154	22.5	38.26	43	6.01	11.3	69	13.64	24.06	58	9.6	17.71	60	6.87	13.64	1012	210.15	267.1	1203	237.39	337.22	1094	194.59	249.67	1147	213.51	270.26	1454	221.61	309.69	924	162.33	205.31
FOB87_RS33320	NZ_CP054795[-]6974653-6976017	74	8.21	15.0	84	8.17	13.9	69	6.42	12.07	51	6.71	11.84	77	8.49	15.66	150	11.43	22.71	175	24.2	30.76	193	25.36	36.03	196	23.22	29.79	180	22.31	28.24	193	19.59	27.37	162	18.95	23.97
FOB87_RS33325	NZ_CP054795[+]6976093-6976926	1327	241.05	440.16	2830	450.59	766.32	1748	266.49	500.65	1378	296.85	523.75	1693	305.55	563.42	2956	368.71	732.46	452	102.3	130.02	852	183.25	260.31	411	79.68	102.23	480	97.39	123.27	854	141.86	198.25	401	76.78	97.11
FOB87_RS04080	NZ_CP054795[-]852953-853960	18	2.71	4.94	27	3.56	6.05	19	2.4	4.5	24	4.28	7.55	28	4.18	7.71	39	4.03	8.0	309	57.86	73.54	266	47.33	67.24	333	53.41	68.53	367	61.61	77.98	266	36.56	51.09	360	57.03	72.13
FOB87_RS04085	NZ_CP054795[-]853957-855288	106	12.05	22.01	74	7.38	12.55	85	8.11	15.24	78	10.52	18.56	102	11.52	21.25	285	22.26	44.22	863	122.3	155.44	805	108.4	153.99	928	112.65	144.53	983	124.88	158.07	772	80.3	112.21	943	113.06	142.99
FOB87_RS23090	NZ_CP054795[+]4810031-4810828	67	12.72	23.23	148	24.63	41.88	41	6.53	12.27	69	15.54	27.41	29	5.47	10.09	33	4.3	8.55	984	232.76	295.83	552	124.08	176.26	1134	229.77	294.8	1197	253.82	321.28	854	148.26	207.19	1069	213.93	270.56
FOB87_RS18090	NZ_CP054795[+]3803255-3803452	2	1.53	2.79	1	0.67	1.14	5	3.21	6.03	1	0.91	1.6	4	3.04	5.61	1	0.52	1.04	3	2.86	3.64	0	0.0	0.0	3	2.45	3.14	4	3.42	4.33	3	2.1	2.93	7	5.65	7.14
FOB87_RS23095	NZ_CP054795[-]4810993-4811667	65	14.59	26.64	125	24.59	41.82	51	9.61	18.05	53	14.11	24.89	70	15.61	28.78	62	9.55	18.98	2660	743.85	945.43	1996	530.42	753.48	2787	667.59	856.55	2482	622.19	787.56	2477	508.4	710.47	2735	647.07	818.37
FOB87_RS18095	NZ_CP054795[+]3803533-3805188	20	1.83	3.34	17	1.36	2.32	8	0.61	1.15	16	1.73	3.06	17	1.55	2.85	16	1.01	2.0	39	4.45	5.65	12	1.3	1.85	26	2.54	3.26	34	3.48	4.4	26	2.18	3.04	30	2.89	3.66
FOB87_RS22320	NZ_CP054795[-]4673763-4675220	21	2.18	3.98	18	1.64	2.79	38	3.32	6.23	16	1.97	3.48	27	2.79	5.14	61	4.35	8.65	84	10.87	13.82	79	9.72	13.81	80	8.87	11.38	66	7.66	9.7	108	10.26	14.34	84	9.2	11.64
FOB87_RS22855	NZ_CP054795[-]4764901-4765815	126	20.86	38.09	84	12.19	20.73	158	21.96	41.25	118	23.17	40.88	116	19.08	35.19	102	11.6	23.04	528	108.92	138.44	407	79.79	113.34	625	110.44	141.7	642	118.72	150.28	553	83.73	117.01	473	82.55	104.41
FOB87_RS22325	NZ_CP054795[+]4675293-4675757	2	0.65	1.19	3	0.86	1.46	2	0.55	1.03	6	2.32	4.09	1	0.33	0.6	5	1.12	2.22	26	10.55	13.41	25	9.64	13.7	31	10.78	13.83	17	6.19	7.83	36	10.73	14.99	31	10.64	13.46
FOB87_RS22850	NZ_CP054795[-]4764116-4764892	81	15.79	28.84	69	11.79	20.05	112	18.33	34.43	89	20.58	36.31	107	20.73	38.22	112	15.0	29.79	536	130.21	165.5	478	110.35	156.75	551	114.66	147.11	594	129.36	163.74	560	99.85	139.54	487	100.09	126.59
FOB87_RS33490	NZ_CP054795[+]112104-112316	1	0.71	1.3	0	0.0	0.0	0	0.0	0.0	0	0.0	0.0	0	0.0	0.0	0	0.0	0.0	1	0.89	1.13	0	0.0	0.0	3	2.28	2.92	3	2.39	3.02	1	0.65	0.91	3	2.25	2.84
FOB87_RS11710	NZ_CP054795[+]2412393-2412758	61	25.25	46.11	92	33.38	56.77	58	20.15	37.85	32	15.71	27.71	61	25.09	46.26	149	42.35	84.13	339	174.83	222.21	266	130.37	185.19	342	151.09	193.85	270	124.83	158.01	293	110.91	154.99	322	140.5	177.69
FOB87_RS33495	NZ_CP054795[+]112313-112582	0	0.0	0.0	0	0.0	0.0	2	0.94	1.77	1	0.66	1.17	1	0.56	1.03	0	0.0	0.0	4	2.79	3.55	2	1.33	1.89	3	1.8	2.31	6	3.76	4.76	4	2.05	2.87	4	2.36	2.99
FOB87_RS11715	NZ_CP054795[-]2412764-2413207	18	6.14	11.21	28	8.37	14.24	16	4.58	8.61	12	4.86	8.57	16	5.42	10.0	15	3.51	6.98	32	13.6	17.29	29	11.71	16.64	26	9.47	12.15	28	10.67	13.51	29	9.05	12.65	30	10.79	13.65
FOB87_RS04225	NZ_CP054795[-]884975-885229	256	152.09	277.72	427	222.36	378.16	398	198.45	372.82	331	233.2	411.46	384	226.66	417.95	623	254.15	504.89	1333	986.73	1254.13	916	644.34	915.31	1119	709.52	910.35	1092	724.61	917.21	1294	703.03	982.46	714	447.14	565.52
FOB87_RS04555	NZ_CP054795[+]955978-956976	7	1.06	1.94	7	0.93	1.58	10	1.27	2.39	7	1.26	2.22	8	1.2	2.22	12	1.25	2.48	6	1.13	1.44	5	0.9	1.28	10	1.62	2.08	6	1.02	1.29	9	1.25	1.74	2	0.32	0.4
FOB87_RS04220	NZ_CP054795[+]883305-884804	31	3.13	5.72	83	7.35	12.5	30	2.54	4.78	42	5.03	8.88	26	2.61	4.81	64	4.44	8.82	880	110.74	140.75	529	63.26	89.86	843	90.87	116.59	815	91.93	116.37	555	51.26	71.63	1106	117.75	148.92
FOB87_RS04550	NZ_CP054795[+]955441-955977	3	0.85	1.55	5	1.23	2.1	4	0.95	1.78	8	2.68	4.72	0	0.0	0.0	9	1.74	3.46	3	1.05	1.34	4	1.34	1.9	3	0.9	1.16	3	0.95	1.2	5	1.29	1.8	6	1.79	2.26
FOB87_RS15415	NZ_CP054795[+]3214715-3215803	82	11.41	20.83	154	18.78	31.94	69	8.05	15.13	55	9.07	16.01	53	7.33	13.51	146	13.95	27.71	1100	190.67	242.34	693	114.15	162.15	1087	161.39	207.07	1130	175.58	222.25	913	116.15	162.32	1256	184.19	232.95
FOB87_RS15410	NZ_CP054795[+]3213868-3214572	13	2.79	5.1	51	9.61	16.34	6	1.08	2.03	14	3.57	6.29	10	2.14	3.94	30	4.42	8.79	343	91.83	116.72	250	63.61	90.36	354	81.19	104.17	311	74.64	94.48	367	72.12	100.79	391	88.57	112.02
FOB87_RS13840	NZ_CP054795[+]2868019-2868582	20	5.37	9.81	64	15.07	25.63	17	3.83	7.2	21	6.69	11.8	29	7.74	14.27	57	10.52	20.89	639	213.86	271.82	326	103.68	147.28	672	192.65	247.18	594	178.21	225.58	433	106.36	148.64	739	209.24	264.64
FOB87_RS18890	NZ_CP054795[-]3966732-3968384	14	1.28	2.34	54	4.34	7.38	28	2.16	4.05	14	1.52	2.68	22	2.0	3.69	19	1.2	2.38	1157	132.12	167.92	859	93.21	132.41	1255	122.75	157.5	1214	124.27	157.3	1159	97.14	135.75	1756	169.65	214.56
FOB87_RS13845	NZ_CP054795[+]2868588-2868881	4	2.06	3.76	12	5.42	9.22	2	0.86	1.62	5	3.05	5.39	2	1.02	1.89	4	1.41	2.81	180	115.57	146.89	84	51.25	72.8	182	100.09	128.42	155	89.21	112.92	99	46.65	65.19	204	110.81	140.14
FOB87_RS18895	NZ_CP054795[+]3968493-3968565	1	2.08	3.79	0	0.0	0.0	0	0.0	0.0	0	0.0	0.0	0	0.0	0.0	0	0.0	0.0	5	12.93	16.43	9	22.11	31.41	3	6.65	8.53	2	4.64	5.87	2	3.79	5.3	2	4.37	5.53
FOB87_RS03680	NZ_CP054795[-]767801-768157	15	6.36	11.62	24	8.93	15.18	7	2.49	4.68	6	3.02	5.33	9	3.8	7.0	12	3.5	6.95	171	90.42	114.92	100	50.24	71.37	183	82.88	106.34	199	94.32	119.39	117	45.4	63.45	331	148.06	187.26
FOB87_RS03685	NZ_CP054795[-]768258-770054	2357	198.71	362.84	4541	335.56	570.68	2634	186.37	350.13	1763	176.26	310.99	2386	199.85	368.52	1889	109.35	217.24	6567	689.81	876.74	3892	388.49	551.87	8868	797.91	1023.76	8862	834.46	1056.26	5955	459.11	641.59	12715	1129.95	1429.1
FOB87_RS19760	NZ_CP054795[-]4148857-4149495	258	61.17	111.69	625	129.88	220.89	178	35.42	66.54	725	203.84	359.65	326	76.79	141.6	414	67.4	133.89	6	1.77	2.25	5	1.4	1.99	7	1.77	2.27	5	1.33	1.68	9	1.95	2.73	3	0.75	0.95
FOB87_RS19765	NZ_CP054795[-]4149492-4151138	735	67.61	123.45	1743	140.53	239.0	539	41.61	78.17	2408	262.67	463.45	1008	92.12	169.87	780	49.27	97.87	16	1.83	2.33	10	1.09	1.55	15	1.47	1.89	7	0.72	0.91	13	1.09	1.53	12	1.16	1.47
FOB87_RS11575	NZ_CP054795[-]2387635-2388249	5	1.23	2.25	10	2.16	3.67	3	0.62	1.17	5	1.46	2.58	2	0.49	0.9	12	2.03	4.03	42	12.89	16.38	42	12.25	17.4	40	10.51	13.49	37	10.18	12.89	48	10.81	15.11	64	16.62	21.02
FOB87_RS11570	NZ_CP054795[+]2386779-2387633	18	3.19	5.82	34	5.28	8.98	16	2.38	4.47	16	3.36	5.93	31	5.46	10.06	9	1.1	2.18	219	48.35	61.45	147	30.84	43.81	250	47.28	60.66	224	44.33	56.11	251	40.67	56.84	253	47.26	59.77
FOB87_RS25495	NZ_CP054795[+]5297790-5299568	89	7.58	13.84	195	14.55	24.75	81	5.79	10.88	141	14.24	25.12	102	8.63	15.91	79	4.62	9.18	1276	135.39	172.08	725	73.1	103.84	1547	140.6	180.4	1507	143.34	181.44	1090	84.88	118.62	1380	123.88	156.67
FOB87_RS25490	NZ_CP054795[+]5297129-5297779	80	18.62	34.0	251	51.2	87.07	52	10.16	19.08	133	36.7	64.76	73	16.88	31.12	79	12.62	25.08	766	222.1	282.29	544	149.89	212.93	972	241.42	309.75	1085	282.01	356.97	798	169.83	237.33	672	164.85	208.49
FOB87_RS30675	NZ_CP054795[-]6430410-6431855	81	8.49	15.5	214	19.65	33.42	69	6.07	11.4	75	9.32	16.44	73	7.6	14.01	47	3.38	6.72	32	4.18	5.31	25	3.1	4.41	21	2.35	3.01	40	4.68	5.92	19	1.82	2.54	119	13.14	16.62
FOB87_RS30670	NZ_CP054795[-]6430123-6430371	3702	2252.39	4112.85	4038	2153.43	3662.31	5781	2951.92	5545.77	4178	3014.55	5318.78	5234	3163.85	5834.08	9729	4064.56	8074.52	351	266.08	338.19	1491	1074.08	1525.78	394	255.84	328.26	713	484.53	613.31	1665	926.4	1294.6	403	258.46	326.89
FOB87_RS23635	NZ_CP054795[+]4912416-4914116	24	2.14	3.9	18	1.41	2.39	39	2.92	5.48	24	2.53	4.47	30	2.66	4.9	38	2.33	4.62	339	37.62	47.81	225	23.72	33.7	447	42.49	54.52	357	35.51	44.95	292	23.79	33.24	697	65.44	82.76
FOB87_RS23630	NZ_CP054795[-]4911557-4912342	36	6.94	12.67	40	6.76	11.49	42	6.79	12.76	41	9.37	16.54	34	6.51	12.01	48	6.35	12.62	264	63.4	80.58	124	28.3	40.2	258	53.08	68.1	217	46.71	59.13	205	36.14	50.5	465	94.48	119.49
FOB87_RS32810	NZ_CP054795[-]6882829-6883152	1	0.47	0.85	2	0.82	1.39	7	2.75	5.16	2	1.11	1.96	3	1.39	2.57	3	0.96	1.91	8	4.66	5.92	5	2.77	3.93	8	3.99	5.12	7	3.66	4.63	2	0.86	1.2	7	3.45	4.36
FOB87_RS32815	NZ_CP054795[+]6883345-6884709	19	2.11	3.85	17	1.65	2.81	12	1.12	2.1	8	1.05	1.86	13	1.43	2.64	9	0.68	1.36	12	1.66	2.11	6	0.79	1.12	19	2.25	2.89	23	2.85	3.61	14	1.42	1.99	56	6.55	8.29
FOB87_RS04255	NZ_CP054795[-]888273-889364	43	5.96	10.89	47	5.72	9.72	48	5.59	10.5	42	6.91	12.19	40	5.52	10.17	69	6.57	13.06	376	65.0	82.61	288	47.31	67.2	434	64.26	82.45	388	60.12	76.1	352	44.66	62.41	356	52.06	65.84
FOB87_RS25670	NZ_CP054795[+]5327575-5328258	4832	1070.23	1954.24	21505	4174.92	7100.22	7954	1478.53	2777.71	5067	1330.91	2348.22	5914	1301.39	2399.73	5911	898.98	1785.88	264	72.86	92.6	1067	279.82	397.49	261	61.7	79.16	582	143.97	182.24	1607	325.49	454.86	350	81.72	103.35
FOB87_RS25675	NZ_CP054795[+]5328540-5328809	177	99.32	181.35	1583	778.54	1324.05	299	140.8	264.52	199	132.42	233.63	325	181.18	334.09	106	40.84	81.13	46	32.16	40.87	66	43.85	62.29	20	11.98	15.37	78	48.89	61.88	169	86.71	121.18	66	39.04	49.37
FOB87_RS03025	NZ_CP054795[-]643601-644119	30	8.76	15.99	42	10.75	18.28	39	9.55	17.95	24	8.31	14.66	30	8.7	16.04	21	4.21	8.36	104	37.82	48.07	49	16.94	24.06	89	27.72	35.57	92	30.0	37.97	83	22.15	30.96	114	35.07	44.36
FOB87_RS03020	NZ_CP054795[-]642219-643604	244	26.67	48.7	349	33.44	56.87	302	27.71	52.05	227	29.43	51.92	281	30.52	56.27	336	25.22	50.1	1012	137.82	175.17	782	101.21	143.77	1110	129.49	166.14	884	107.92	136.61	1165	116.45	162.74	1343	154.74	195.71
FOB87_RS13710	NZ_CP054795[-]2841833-2843017	26	3.32	6.07	31	3.48	5.91	26	2.79	5.24	23	3.49	6.15	28	3.56	6.56	41	3.6	7.15	250	39.82	50.61	277	41.93	59.56	253	34.52	44.29	256	36.55	46.27	277	32.39	45.26	259	34.9	44.14
FOB87_RS13715	NZ_CP054795[-]2843046-2843804	9	1.8	3.28	21	3.67	6.25	8	1.34	2.52	7	1.65	2.92	12	2.38	4.39	14	1.92	3.81	98	24.37	30.98	100	23.63	33.57	113	24.08	30.89	85	18.95	23.99	108	19.71	27.55	128	26.93	34.06
FOB87_RS17010	NZ_CP054795[-]3560640-3561482	3	0.54	0.98	3	0.47	0.8	2	0.3	0.57	2	0.43	0.75	1	0.18	0.33	6	0.74	1.47	90	20.15	25.61	75	15.96	22.67	67	12.85	16.49	77	15.45	19.56	78	12.82	17.91	126	23.87	30.19
FOB87_RS17015	NZ_CP054795[-]3561484-3562242	16	3.19	5.83	49	8.57	14.58	13	2.18	4.09	24	5.68	10.02	10	1.98	3.66	45	6.17	12.25	326	81.08	103.05	323	76.34	108.44	303	64.55	82.82	343	76.47	96.79	334	60.97	85.2	432	90.9	114.96
FOB87_RS07850	NZ_CP054795[-]1632887-1633807	91	14.97	27.33	173	24.94	42.42	56	7.73	14.52	98	19.12	33.73	91	14.87	27.42	88	9.94	19.75	1404	287.75	365.73	1177	229.23	325.63	1615	283.53	363.78	1493	274.3	347.21	1653	248.65	347.48	1439	249.51	315.57
FOB87_RS07855	NZ_CP054795[-]1633829-1634578	123	24.85	45.37	158	27.98	47.58	68	11.53	21.66	72	17.25	30.43	85	17.06	31.46	72	9.99	19.84	1151	289.69	368.19	1114	266.43	378.48	1455	313.68	402.46	1265	285.4	361.26	1626	300.36	419.74	688	146.5	185.28
FOB87_RS12005	NZ_CP054795[-]2471309-2472046	17	3.49	6.37	40	7.2	12.24	18	3.1	5.83	17	4.14	7.3	34	6.94	12.79	30	4.23	8.4	71	18.16	23.08	88	21.39	30.38	76	16.65	21.36	85	19.49	24.67	119	22.34	31.22	111	24.02	30.38
FOB87_RS12000	NZ_CP054795[+]2470224-2471301	13	1.83	3.34	28	3.45	5.87	7	0.83	1.55	15	2.5	4.41	13	1.82	3.35	16	1.55	3.07	48	8.4	10.68	36	5.99	8.51	54	8.1	10.39	38	5.96	7.55	66	8.48	11.85	59	8.74	11.05
FOB87_RS07145	NZ_CP054795[+]1495201-1495923	1	0.21	0.38	1	0.18	0.31	2	0.35	0.66	1	0.25	0.44	1	0.21	0.38	1	0.15	0.29	8	2.08	2.65	3	0.75	1.06	5	1.11	1.43	7	1.64	2.07	4	0.77	1.07	3	0.66	0.84
FOB87_RS02640	NZ_CP054795[+]556003-556305	82	41.0	74.86	207	90.72	154.28	58	24.34	45.72	123	72.93	128.68	287	142.57	262.89	56	19.22	38.19	2564	1597.29	2030.15	623	368.81	523.91	2247	1199.05	1538.44	2843	1587.67	2009.66	1710	781.88	1092.64	7234	3812.66	4822.03
FOB87_RS02315	NZ_CP054795[-]489688-490542	61	10.81	19.74	68	10.56	17.96	51	7.59	14.25	57	11.98	21.13	54	9.51	17.53	52	6.33	12.57	354	78.15	99.33	189	39.65	56.33	376	71.1	91.23	400	79.16	100.2	201	32.57	45.51	403	75.27	95.2
FOB87_RS02645	NZ_CP054795[+]556389-558011	245	22.87	41.76	690	56.45	96.01	256	20.06	37.68	335	37.08	65.43	625	57.96	106.88	199	12.76	25.34	5457	634.67	806.66	1740	192.31	273.18	5715	569.35	730.5	5977	623.14	788.77	3890	332.06	464.04	14034	1380.88	1746.45
FOB87_RS07140	NZ_CP054795[+]1494630-1495196	0	0.0	0.0	0	0.0	0.0	0	0.0	0.0	1	0.32	0.56	0	0.0	0.0	1	0.18	0.36	4	1.33	1.69	1	0.32	0.45	3	0.86	1.1	2	0.6	0.76	0	0.0	0.0	3	0.85	1.07
FOB87_RS02310	NZ_CP054795[-]488808-489659	78	13.87	25.33	113	17.61	29.95	78	11.64	21.87	104	21.93	38.69	112	19.79	36.49	70	8.55	16.98	778	172.36	219.07	354	74.53	105.87	817	155.04	198.93	786	156.1	197.59	561	91.22	127.48	889	166.63	210.74
FOB87_RS16495	NZ_CP054795[+]3441143-3442435	18	2.11	3.85	45	4.62	7.86	12	1.18	2.22	26	3.61	6.37	13	1.51	2.79	13	1.05	2.08	87	12.7	16.14	59	8.19	11.63	74	9.25	11.87	101	13.22	16.73	88	9.43	13.18	72	8.9	11.25
FOB87_RS16490	NZ_CP054795[+]3440227-3441054	14	2.56	4.68	31	4.97	8.46	2	0.31	0.58	12	2.6	4.59	9	1.64	3.02	12	1.51	3.0	65	14.82	18.83	65	14.08	20.0	74	14.45	18.54	86	17.58	22.25	81	13.55	18.94	66	12.73	16.1
FOB87_RS31230	NZ_CP054795[-]6547092-6548513	3	0.32	0.58	2	0.19	0.32	3	0.27	0.5	4	0.5	0.89	7	0.74	1.37	5	0.37	0.73	10	1.33	1.69	5	0.63	0.9	6	0.69	0.88	7	0.83	1.05	12	1.17	1.63	6	0.67	0.85
FOB87_RS31235	NZ_CP054795[-]6548513-6549568	1	0.14	0.26	0	0.0	0.0	3	0.36	0.68	2	0.34	0.6	0	0.0	0.0	3	0.3	0.59	6	1.07	1.36	2	0.34	0.48	2	0.3	0.39	8	1.28	1.62	5	0.66	0.92	6	0.91	1.15
FOB87_RS10545	NZ_CP054795[-]2185473-2185937	4	1.3	2.38	18	5.14	8.74	2	0.55	1.03	2	0.77	1.36	2	0.65	1.19	6	1.34	2.67	213	86.47	109.9	129	49.76	70.69	217	75.45	96.81	201	73.14	92.58	169	50.35	70.36	290	99.59	125.96
FOB87_RS10540	NZ_CP054795[-]2184558-2185355	13	2.47	4.51	34	5.66	9.62	13	2.07	3.89	6	1.35	2.38	9	1.7	3.13	26	3.39	6.73	416	98.4	125.07	401	90.13	128.04	450	91.17	116.98	361	76.54	96.89	509	88.37	123.49	475	95.06	120.22
FOB87_RS10890	NZ_CP054795[-]2258418-2259149	58	12.0	21.92	53	9.61	16.35	69	11.99	22.52	25	6.14	10.83	57	11.72	21.61	68	9.66	19.2	160	41.26	52.44	153	37.49	53.26	161	35.56	45.63	126	29.13	36.87	147	27.82	38.88	126	27.49	34.77
FOB87_RS10895	NZ_CP054795[-]2259166-2260029	57	9.99	18.25	123	18.9	32.15	78	11.48	21.56	61	12.68	22.38	85	14.81	27.31	71	8.55	16.98	296	64.67	82.19	320	66.43	94.37	338	63.26	81.16	354	69.33	87.76	357	57.25	80.0	281	51.94	65.69
FOB87_RS16720	NZ_CP054795[+]3497494-3498024	0	0.0	0.0	3	0.75	1.28	2	0.48	0.9	5	1.69	2.98	4	1.13	2.09	4	0.79	1.56	29	10.31	13.1	10	3.38	4.8	46	14.01	17.97	37	11.79	14.92	44	11.48	16.04	28	8.42	10.65
FOB87_RS16725	NZ_CP054795[+]3498021-3499043	2	0.3	0.54	2	0.26	0.44	4	0.5	0.93	5	0.88	1.55	3	0.44	0.81	4	0.41	0.81	43	7.93	10.08	8	1.4	1.99	50	7.9	10.14	45	7.44	9.42	40	5.42	7.57	30	4.68	5.92
FOB87_RS21000	NZ_CP054795[-]4388864-4390009	0	0.0	0.0	1	0.12	0.2	0	0.0	0.0	2	0.31	0.55	2	0.26	0.48	3	0.27	0.54	2	0.33	0.42	3	0.47	0.67	1	0.14	0.18	5	0.73	0.93	6	0.72	1.01	1	0.14	0.18
FOB87_RS21550	NZ_CP054795[-]4509048-4511048	610	46.18	84.33	682	45.26	76.97	518	32.92	61.84	432	38.79	68.44	509	38.29	70.6	609	31.66	62.9	1389	131.03	166.54	1281	114.83	163.12	1512	122.18	156.76	1310	110.78	140.22	1761	121.93	170.39	966	77.09	97.5
FOB87_RS21005	NZ_CP054795[-]4390033-4391400	0	0.0	0.0	1	0.1	0.17	0	0.0	0.0	1	0.13	0.23	0	0.0	0.0	0	0.0	0.0	0	0.0	0.0	0	0.0	0.0	0	0.0	0.0	0	0.0	0.0	0	0.0	0.0	1	0.12	0.15
FOB87_RS24075	NZ_CP054795[-]5009733-5011022	5	0.59	1.07	4	0.41	0.7	9	0.89	1.67	6	0.83	1.47	11	1.29	2.37	10	0.81	1.6	34	4.97	6.32	10	1.39	1.98	31	3.89	4.99	19	2.49	3.15	26	2.79	3.9	37	4.58	5.79
FOB87_RS20205	NZ_CP054795[+]4234298-4235368	8	1.13	2.07	11	1.36	2.32	5	0.6	1.12	3	0.5	0.89	6	0.84	1.55	10	0.97	1.93	117	20.62	26.21	101	16.92	24.03	160	24.15	30.99	127	20.07	25.4	122	15.78	22.05	143	21.32	26.97
FOB87_RS20975	NZ_CP054795[+]4380907-4382577	17	1.54	2.81	20	1.59	2.7	17	1.29	2.43	10	1.08	1.9	18	1.62	2.99	11	0.68	1.36	6	0.68	0.86	9	0.96	1.37	8	0.77	0.99	4	0.4	0.51	9	0.74	1.04	17	1.62	2.05
FOB87_RS20200	NZ_CP054795[+]4234023-4234235	5	3.55	6.49	8	4.99	8.48	1	0.6	1.12	8	6.75	11.91	7	4.95	9.12	4	1.95	3.88	80	70.9	90.11	45	37.89	53.83	71	53.9	69.15	69	54.81	69.38	77	50.08	69.99	51	38.24	48.36
FOB87_RS20970	NZ_CP054795[-]4379783-4380496	27	5.73	10.46	74	13.77	23.41	34	6.05	11.37	27	6.8	11.99	44	9.27	17.1	45	6.55	13.02	6	1.59	2.02	11	2.77	3.93	18	4.08	5.23	3	0.71	0.9	13	2.53	3.53	5	1.11	1.41
FOB87_RS09095	NZ_CP054795[-]1872522-1873319	49	9.3	16.99	29	4.83	8.21	60	9.56	17.96	29	6.53	11.52	50	9.43	17.39	138	17.99	35.74	144	34.06	43.29	133	29.9	42.47	190	38.49	49.39	138	29.26	37.04	164	28.47	39.79	99	19.81	25.06
FOB87_RS20750	NZ_CP054795[-]4339937-4340284	6134	2670.37	4876.08	9359	3571.21	6073.5	8308	3035.41	5702.63	6514	3362.96	5933.51	7568	3273.29	6035.87	12437	3717.75	7385.57	475	257.65	327.47	1817	936.56	1330.42	465	216.05	277.2	655	318.48	403.13	2221	884.21	1235.64	363	166.58	210.68
FOB87_RS09090	NZ_CP054795[-]1871720-1872427	321	68.69	125.42	260	48.76	82.93	337	60.52	113.7	294	74.6	131.63	271	57.61	106.24	613	90.07	178.93	227	60.52	76.92	307	77.78	110.49	232	52.98	67.98	225	53.78	68.07	369	72.21	100.91	109	24.58	31.09
FOB87_RS20755	NZ_CP054795[-]4340347-4340577	26	17.05	31.14	49	28.17	47.9	88	48.44	91.0	30	23.33	41.17	80	52.13	96.12	286	128.79	255.86	321	262.3	333.38	1514	1175.63	1670.04	408	285.58	366.41	240	175.8	222.53	1799	1078.95	1507.79	36	24.89	31.48
FOB87_RS10760	NZ_CP054795[+]2230736-2231956	66	8.19	14.95	95	10.33	17.57	66	6.87	12.91	50	7.36	12.98	71	8.75	16.14	91	7.75	15.4	822	127.07	161.51	851	125.02	177.59	977	129.38	166.0	937	129.86	164.37	1053	119.48	166.97	819	107.12	135.48
FOB87_RS10090	NZ_CP054795[+]2089877-2091088	1928	241.0	440.06	937	102.66	174.59	3157	331.19	622.2	1591	235.84	416.11	2069	256.94	473.8	2990	256.63	509.82	2326	362.26	460.43	1757	260.03	369.39	2156	287.62	369.03	2108	294.31	372.53	2415	276.06	385.78	3137	413.33	522.76
FOB87_RS10765	NZ_CP054795[+]2231999-2232934	88	14.24	26.01	132	18.73	31.85	89	12.09	22.71	87	16.7	29.46	88	14.15	26.09	206	22.89	45.48	100	20.17	25.63	156	29.9	42.47	91	15.72	20.17	88	15.91	20.14	200	29.6	41.37	84	14.33	18.13
FOB87_RS10095	NZ_CP054795[+]2091088-2091861	1309	256.22	467.85	843	144.63	245.97	1987	326.41	613.22	1117	259.28	457.46	1354	263.31	485.53	1651	221.9	440.81	1326	323.38	411.01	1159	268.59	381.55	1533	320.25	410.89	1344	293.82	371.92	1805	323.09	451.5	2142	441.95	558.95
FOB87_RS06810	NZ_CP054795[+]1421275-1422273	63	9.56	17.45	44	5.85	9.95	60	7.64	14.35	81	14.57	25.7	70	10.55	19.45	133	13.85	27.51	59	11.15	14.17	40	7.18	10.2	53	8.58	11.01	61	10.33	13.08	110	15.26	21.32	135	21.58	27.29
FOB87_RS01665	NZ_CP054795[+]366600-367025	0	0.0	0.0	0	0.0	0.0	0	0.0	0.0	0	0.0	0.0	0	0.0	0.0	0	0.0	0.0	13	5.76	7.32	7	2.95	4.19	21	7.97	10.23	17	6.75	8.55	12	3.9	5.45	17	6.37	8.06
FOB87_RS06815	NZ_CP054795[+]1422266-1422583	11	5.24	9.57	3	1.25	2.13	6	2.4	4.51	14	7.91	13.96	14	6.63	12.22	20	6.54	13.0	11	6.53	8.3	4	2.26	3.21	16	8.14	10.44	26	13.83	17.51	10	4.36	6.09	32	16.07	20.32
FOB87_RS01660	NZ_CP054795[-]365726-366430	20	4.3	7.85	33	6.22	10.57	11	1.99	3.73	8	2.04	3.6	24	5.12	9.45	6	0.89	1.76	51	13.66	17.36	51	12.97	18.43	55	12.61	16.18	31	7.44	9.42	77	15.13	21.15	46	10.42	13.18
FOB87_RS23950	NZ_CP054795[+]4982284-4982922	17	4.03	7.36	14	2.91	4.95	25	4.98	9.35	10	2.81	4.96	20	4.71	8.69	33	5.37	10.67	24	7.09	9.01	17	4.77	6.78	28	7.08	9.09	35	9.27	11.73	21	4.55	6.36	47	11.75	14.86
FOB87_RS23955	NZ_CP054795[+]4982919-4983665	100	20.28	37.03	90	16.0	27.21	152	25.87	48.61	86	20.68	36.49	133	26.8	49.42	160	22.28	44.26	72	18.19	23.12	45	10.81	15.35	67	14.5	18.61	75	16.99	21.5	59	10.94	15.29	91	19.45	24.6
FOB87_RS08410	NZ_CP054795[-]1738791-1739573	9	1.74	3.18	20	3.39	5.77	12	1.95	3.66	15	3.44	6.07	6	1.16	2.13	31	4.12	8.18	123	29.65	37.69	114	26.12	37.1	124	25.6	32.85	106	22.91	29.0	123	21.76	30.41	131	26.72	33.79
FOB87_RS08415	NZ_CP054795[+]1739608-1740645	12	1.75	3.2	19	2.43	4.13	5	0.61	1.15	8	1.38	2.44	12	1.74	3.21	8	0.8	1.59	714	129.84	165.03	405	69.99	99.42	745	116.04	148.89	592	96.51	122.16	562	75.01	104.82	880	135.39	171.23
FOB87_RS00645	NZ_CP054795[-]119269-119733	59	19.22	35.1	76	21.7	36.91	37	10.12	19.01	49	18.93	33.4	51	16.51	30.44	22	4.92	9.78	40	16.24	20.64	51	19.68	27.95	53	18.43	23.65	78	28.39	35.93	67	19.96	27.9	69	23.7	29.97
FOB87_RS00640	NZ_CP054795[-]118819-119190	16	6.52	11.9	10	3.57	6.07	9	3.08	5.78	9	4.35	7.67	15	6.07	11.19	9	2.52	5.0	26	13.19	16.77	27	13.02	18.49	16	6.95	8.92	21	9.55	12.09	31	11.54	16.13	50	21.47	27.15
FOB87_RS04760	NZ_CP054795[+]994599-995357	328	65.47	119.55	129	22.57	38.38	502	84.1	157.99	154	36.45	64.32	325	64.45	118.84	589	80.73	160.37	432	107.44	136.55	602	142.27	202.1	560	119.29	153.06	551	122.84	155.49	752	137.26	191.82	270	56.81	71.85
FOB87_RS04945	NZ_CP054795[-]1030662-1031651	225	34.43	62.87	110	14.75	25.09	243	31.21	58.63	136	24.68	43.55	221	33.6	61.96	272	28.58	56.78	208	39.66	50.41	180	32.61	46.33	324	52.91	67.89	247	42.22	53.44	216	30.23	42.24	133	21.45	27.13
FOB87_RS19880	NZ_CP054795[+]4174727-4175479	16	3.22	5.88	41	7.23	12.3	10	1.69	3.17	17	4.06	7.16	15	3.0	5.53	40	5.53	10.98	41	10.28	13.06	43	10.24	14.55	58	12.45	15.98	34	7.64	9.67	66	12.14	16.97	69	14.64	18.51
FOB87_RS04940	NZ_CP054795[-]1030309-1030665	80	33.95	61.99	48	17.85	30.36	100	35.62	66.91	65	32.71	57.71	85	35.84	66.08	134	39.05	77.57	107	56.58	71.91	102	51.25	72.8	163	73.82	94.72	104	49.3	62.4	97	37.64	52.6	66	29.52	37.34
FOB87_RS04765	NZ_CP054795[-]995369-996340	22	3.43	6.26	34	4.65	7.9	16	2.09	3.93	15	2.77	4.89	28	4.34	8.0	63	6.74	13.39	486	94.38	119.96	374	69.02	98.04	598	99.47	127.63	582	101.32	128.25	452	64.42	90.03	554	91.02	115.12
FOB87_RS09320	NZ_CP054795[+]1917485-1919152	46	4.18	7.63	90	7.17	12.19	24	1.83	3.44	34	3.66	6.46	39	3.52	6.49	40	2.5	4.96	1184	133.99	170.3	1012	108.83	154.6	1281	124.17	159.32	1201	121.84	154.22	1235	102.58	143.35	1225	117.28	148.33
FOB87_RS09325	NZ_CP054795[+]1919160-1919702	9	2.51	4.59	33	8.07	13.72	8	1.87	3.52	13	4.3	7.59	16	4.44	8.18	18	3.45	6.85	261	90.73	115.32	270	89.19	126.7	295	87.84	112.7	282	87.87	111.23	346	88.28	123.37	292	85.88	108.61
FOB87_RS19885	NZ_CP054795[+]4175569-4176567	68	10.31	18.83	99	13.16	22.38	91	11.58	21.76	59	10.61	18.72	106	15.97	29.45	82	8.54	16.96	281	53.09	67.48	301	54.04	76.77	321	51.95	66.66	242	40.99	51.88	406	56.3	78.68	226	36.13	45.69
FOB87_RS18150	NZ_CP054795[+]3813069-3813728	1	0.23	0.42	5	1.01	1.71	7	1.35	2.53	2	0.54	0.96	2	0.46	0.84	2	0.32	0.63	22	6.29	8.0	6	1.63	2.32	14	3.43	4.4	10	2.57	3.25	16	3.36	4.69	27	6.53	8.26
FOB87_RS28535	NZ_CP054795[+]5917818-5918054	6	3.83	7.0	11	6.16	10.48	1	0.54	1.01	0	0.0	0.0	2	1.27	2.34	5	2.19	4.36	25	19.91	25.31	2	1.51	2.15	20	13.65	17.51	19	13.56	17.17	4	2.34	3.27	12	8.09	10.23
FOB87_RS18155	NZ_CP054795[+]3813728-3815029	20	2.33	4.25	37	3.77	6.42	16	1.56	2.94	26	3.59	6.33	14	1.62	2.98	12	0.96	1.9	317	45.96	58.41	162	22.32	31.7	322	39.99	51.31	279	36.26	45.9	211	22.46	31.38	383	46.97	59.41
FOB87_RS24695	NZ_CP054795[-]5135437-5136645	52	6.52	11.9	50	5.49	9.34	40	4.21	7.9	37	5.5	9.7	44	5.48	10.1	122	10.5	20.85	650	101.49	128.99	429	63.65	90.42	620	82.92	106.39	584	81.74	103.46	504	57.75	80.71	558	73.71	93.22
FOB87_RS24690	NZ_CP054795[-]5135301-5135373	0	0.0	0.0	0	0.0	0.0	0	0.0	0.0	0	0.0	0.0	0	0.0	0.0	0	0.0	0.0	1	2.59	3.29	0	0.0	0.0	0	0.0	0.0	0	0.0	0.0	1	1.9	2.65	0	0.0	0.0
FOB87_RS28185	NZ_CP054795[-]5844416-5845030	11	2.71	4.95	59	12.74	21.67	10	2.07	3.88	20	5.84	10.31	19	4.65	8.57	12	2.03	4.03	217	66.6	84.65	96	28.0	39.78	309	81.24	104.23	273	75.11	95.08	178	40.1	56.04	191	49.6	62.73
FOB87_RS28180	NZ_CP054795[-]5843052-5844209	5	0.65	1.19	18	2.06	3.51	3	0.33	0.62	6	0.93	1.64	10	1.3	2.4	12	1.08	2.14	204	33.25	42.26	96	14.87	21.12	229	31.97	41.02	185	27.03	34.22	138	16.51	23.07	284	39.16	49.53
FOB87_RS26695	NZ_CP054795[+]5540680-5541312	2	0.48	0.87	9	1.89	3.21	2	0.4	0.75	3	0.85	1.5	4	0.95	1.75	4	0.66	1.31	56	16.7	21.22	45	12.75	18.11	87	22.22	28.51	88	23.53	29.78	55	12.04	16.82	54	13.62	17.23
FOB87_RS23405	NZ_CP054795[-]4865373-4865858	2	0.62	1.14	9	2.46	4.18	1	0.26	0.49	5	1.85	3.26	6	1.86	3.43	3	0.64	1.28	180	69.91	88.86	110	40.6	57.67	189	62.88	80.68	219	76.25	96.52	140	39.91	55.77	213	69.99	88.52
FOB87_RS26690	NZ_CP054795[-]5540025-5540567	4	1.12	2.04	6	1.47	2.5	3	0.7	1.32	3	0.99	1.75	6	1.66	3.07	11	2.11	4.19	37	12.86	16.35	45	14.87	21.12	35	10.42	13.37	47	14.65	18.54	48	12.24	17.11	48	14.11	17.85
FOB87_RS23400	NZ_CP054795[-]4864268-4865329	1	0.14	0.26	2	0.25	0.43	3	0.36	0.67	2	0.34	0.6	5	0.71	1.31	3	0.29	0.58	15	2.67	3.39	12	2.03	2.88	10	1.52	1.95	16	2.55	3.23	20	2.61	3.65	14	2.1	2.66
FOB87_RS05540	NZ_CP054795[+]1156721-1157494	6	1.17	2.14	12	2.06	3.5	17	2.79	5.25	12	2.78	4.91	15	2.92	5.38	13	1.75	3.47	20	4.88	6.2	24	5.56	7.9	19	3.97	5.09	29	6.34	8.03	24	4.29	6.0	19	3.92	4.96
FOB87_RS05545	NZ_CP054795[-]1157491-1158144	19	4.4	8.04	23	4.67	7.94	13	2.53	4.75	15	4.12	7.27	25	5.75	10.61	16	2.55	5.06	55	15.88	20.18	42	11.52	16.36	67	16.56	21.25	73	18.89	23.91	61	12.92	18.06	53	12.94	16.37
FOB87_RS28235	NZ_CP054795[-]5852307-5855390	265	13.02	23.77	1572	67.68	115.11	165	6.8	12.78	471	27.44	48.41	328	16.01	29.52	259	8.74	17.36	607	37.15	47.22	1203	69.97	99.4	761	39.9	51.19	781	42.85	54.24	1632	73.31	102.45	1047	54.22	68.57
FOB87_RS14730	NZ_CP054795[-]3065568-3066797	3	0.37	0.67	2	0.22	0.37	0	0.0	0.0	2	0.29	0.52	3	0.37	0.68	6	0.51	1.01	9	1.38	1.76	4	0.58	0.83	10	1.32	1.69	8	1.1	1.39	4	0.45	0.63	10	1.3	1.64
FOB87_RS14735	NZ_CP054795[-]3066794-3068455	7	0.64	1.17	5	0.4	0.68	1	0.07	0.14	3	0.32	0.57	3	0.27	0.5	6	0.38	0.75	20	2.27	2.89	6	0.65	0.92	17	1.65	2.12	15	1.52	1.93	15	1.25	1.75	15	1.44	1.82
FOB87_RS15065	NZ_CP054795[-]3138063-3139652	58	5.53	10.09	135	11.27	19.17	41	3.28	6.16	74	8.36	14.75	58	5.49	10.12	50	3.27	6.5	28	3.32	4.22	29	3.27	4.65	26	2.64	3.39	23	2.45	3.1	34	2.96	4.14	70	7.03	8.89
FOB87_RS15060	NZ_CP054795[-]3136928-3138061	86	11.49	20.98	185	21.66	36.84	79	8.86	16.64	105	16.63	29.35	84	11.15	20.56	59	5.41	10.75	146	24.3	30.89	87	13.76	19.55	175	24.95	32.01	125	18.65	23.61	119	14.54	20.32	192	27.04	34.2
FOB87_RS26340	NZ_CP054795[+]5473368-5474129	3	0.6	1.09	10	1.74	2.96	5	0.84	1.57	9	2.12	3.74	4	0.79	1.46	4	0.54	1.08	16	3.97	5.04	12	2.82	4.01	19	4.03	5.17	13	2.88	3.65	10	1.82	2.54	22	4.61	5.83
FOB87_RS03230	NZ_CP054795[+]685326-686585	167	20.08	36.67	1338	141.01	239.81	73	7.37	13.84	108	15.4	27.17	51	6.09	11.23	71	5.86	11.64	66	9.89	12.57	55	7.83	11.12	68	8.73	11.2	77	10.34	13.09	106	11.66	16.29	699	88.6	112.05
FOB87_RS03235	NZ_CP054795[-]686630-687289	25	5.74	10.48	108	21.73	36.95	28	5.39	10.13	13	3.54	6.24	9	2.05	3.78	31	4.89	9.71	69	19.73	25.08	51	13.86	19.69	60	14.7	18.86	74	18.97	24.01	52	10.91	15.25	129	31.22	39.48
FOB87_RS26345	NZ_CP054795[-]5474217-5474750	4	1.13	2.07	12	2.98	5.07	3	0.71	1.34	9	3.03	5.34	9	2.54	4.68	13	2.53	5.03	24	8.48	10.78	28	9.4	13.36	41	12.42	15.93	38	12.04	15.24	46	11.94	16.68	24	7.18	9.08
FOB87_RS19575	NZ_CP054795[+]4108924-4109754	175	31.91	58.26	259	41.39	70.39	169	25.86	48.58	144	31.13	54.93	140	25.36	46.76	243	30.42	60.43	391	88.81	112.88	488	105.33	149.63	353	68.68	88.12	398	81.04	102.58	578	96.36	134.66	322	61.88	78.26
FOB87_RS26455	NZ_CP054795[-]5496327-5497391	16	2.28	4.16	79	9.85	16.75	4	0.48	0.9	46	7.76	13.69	13	1.84	3.39	15	1.46	2.91	102	18.08	22.98	98	16.51	23.45	128	19.43	24.93	123	19.55	24.74	122	15.87	22.18	218	32.69	41.34
FOB87_RS19570	NZ_CP054795[+]4108048-4108836	3	0.58	1.05	2	0.34	0.57	0	0.0	0.0	1	0.23	0.4	1	0.19	0.35	0	0.0	0.0	2	0.48	0.61	1	0.23	0.32	5	1.02	1.31	1	0.21	0.27	2	0.35	0.49	3	0.61	0.77
FOB87_RS11380	NZ_CP054795[-]2348037-2349590	6	0.59	1.07	12	1.02	1.74	9	0.73	1.38	8	0.92	1.63	7	0.68	1.25	6	0.4	0.8	48	5.83	7.41	31	3.58	5.08	62	6.45	8.28	35	3.81	4.82	42	3.74	5.23	58	5.96	7.54
FOB87_RS11385	NZ_CP054795[-]2349600-2350718	2	0.27	0.49	10	1.19	2.02	3	0.34	0.64	5	0.8	1.42	3	0.4	0.74	1	0.09	0.18	14	2.36	3.0	8	1.28	1.82	17	2.46	3.15	19	2.88	3.64	15	1.86	2.6	33	4.71	5.96
FOB87_RS27205	NZ_CP054795[-]5646344-5646814	5	1.61	2.94	14	3.95	6.71	5	1.35	2.54	7	2.67	4.71	6	1.92	3.54	8	1.77	3.51	12	4.81	6.11	9	3.43	4.87	5	1.71	2.2	11	3.95	5.0	10	2.94	4.11	8	2.71	3.43
FOB87_RS15600	NZ_CP054795[-]3251169-3252275	3883	531.4	970.34	3008	360.83	613.65	3847	441.85	830.1	2863	464.65	819.82	3901	530.41	978.06	5711	536.67	1066.14	3880	661.6	840.89	4770	772.92	1097.96	4150	606.15	777.72	4213	643.97	815.14	5537	692.97	968.39	3719	536.5	678.53
FOB87_RS15605	NZ_CP054795[-]3252325-3253422	415	57.26	104.56	683	82.6	140.48	268	31.03	58.3	400	65.45	115.48	369	50.58	93.27	439	41.59	82.62	3204	550.81	700.07	2876	469.83	667.42	3705	545.58	700.01	3652	562.8	712.39	3137	395.82	553.14	3113	452.76	572.63
FOB87_RS27200	NZ_CP054795[+]5645429-5646337	2	0.33	0.61	2	0.29	0.5	4	0.56	1.05	0	0.0	0.0	4	0.66	1.22	6	0.68	1.36	1	0.2	0.26	5	0.99	1.4	6	1.07	1.37	3	0.56	0.71	2	0.31	0.43	3	0.53	0.67
FOB87_RS05010	NZ_CP054795[-]1045234-1046016	16	3.09	5.65	25	4.24	7.21	16	2.6	4.88	17	3.9	6.88	12	2.3	4.25	25	3.32	6.6	396	95.46	121.33	337	77.2	109.67	433	89.41	114.72	405	87.53	110.79	356	62.99	88.03	351	71.59	90.54
FOB87_RS25805	NZ_CP054795[+]5352724-5353185	2	0.66	1.2	4	1.15	1.96	1	0.28	0.52	1	0.39	0.69	1	0.33	0.6	2	0.45	0.89	23	9.39	11.94	7	2.72	3.86	20	7.0	8.98	15	5.49	6.95	9	2.7	3.77	29	10.03	12.68
FOB87_RS25800	NZ_CP054795[+]5351277-5352659	58	6.35	11.6	118	11.33	19.27	15	1.38	2.59	35	4.55	8.02	21	2.28	4.21	29	2.18	4.33	1334	182.07	231.41	766	99.35	141.13	1414	165.31	212.1	1229	150.36	190.33	997	99.87	139.57	1596	184.29	233.08
FOB87_RS31425	NZ_CP054795[+]6589337-6589936	81	20.45	37.35	81	17.93	30.49	81	17.17	32.25	0	0.0	0.0	0	0.0	0.0	0	0.0	0.0	417	131.19	166.74	259	77.43	109.99	591	159.26	204.34	0	0.0	0.0	0	0.0	0.0	0	0.0	0.0
FOB87_RS16265	NZ_CP054795[-]3393002-3393496	2	0.61	1.12	1	0.27	0.46	1	0.26	0.48	3	1.09	1.92	0	0.0	0.0	1	0.21	0.42	1	0.38	0.48	4	1.45	2.06	2	0.65	0.84	3	1.03	1.3	3	0.84	1.17	1	0.32	0.41
FOB87_RS16260	NZ_CP054795[-]3392436-3393005	3	0.8	1.46	4	0.93	1.58	6	1.34	2.51	2	0.63	1.11	0	0.0	0.0	1	0.18	0.36	4	1.32	1.68	2	0.63	0.89	2	0.57	0.73	2	0.59	0.75	4	0.97	1.36	7	1.96	2.48
FOB87_RS31420	NZ_CP054795[-]6588593-6589222	35	8.42	15.37	24	5.06	8.6	36	7.27	13.65	307	87.55	154.47	326	77.89	143.62	194	32.04	63.64	30	8.99	11.42	15	4.27	6.07	40	10.26	13.17	317	85.14	107.77	495	108.85	152.12	295	74.77	94.57
FOB87_RS22465	NZ_CP054795[+]4697977-4699437	106	10.99	20.07	314	28.54	48.54	52	4.52	8.5	64	7.87	13.89	77	7.93	14.63	65	4.63	9.19	4231	546.64	694.78	2726	334.68	475.43	4237	468.91	601.63	4719	546.54	691.81	5811	551.04	770.06	3619	395.57	500.3
FOB87_RS22460	NZ_CP054795[+]4697277-4697543	74	41.99	76.67	63	31.33	53.29	61	29.05	54.57	55	37.01	65.3	90	50.74	93.56	147	57.27	113.78	281	198.66	252.49	255	171.31	243.36	283	171.37	219.88	241	152.73	193.33	299	155.15	216.81	191	114.24	144.48
FOB87_RS33685	NZ_CP054795[-]3590248-3590538	8	4.17	7.61	20	9.13	15.52	2	0.87	1.64	11	6.79	11.98	8	4.14	7.63	34	12.16	24.15	149	96.65	122.84	120	73.97	105.08	214	118.9	152.56	189	109.9	139.11	147	69.98	97.8	117	64.21	81.21
FOB87_RS11965	NZ_CP054795[+]2463221-2463874	11	2.55	4.65	9	1.83	3.11	19	3.69	6.94	12	3.3	5.82	15	3.45	6.37	3	0.48	0.95	7	2.02	2.57	6	1.65	2.34	14	3.46	4.44	18	4.65	5.89	19	4.02	5.62	35	8.55	10.81
FOB87_RS11960	NZ_CP054795[+]2462232-2463149	37	6.11	11.15	72	10.41	17.71	42	5.82	10.93	30	5.87	10.36	48	7.87	14.51	95	10.77	21.39	350	71.97	91.47	366	71.51	101.59	442	77.85	99.88	383	70.6	89.36	440	66.41	92.8	628	109.25	138.17
FOB87_RS33680	NZ_CP054795[+]3584783-3584914	1	1.15	2.1	2	2.01	3.42	0	0.0	0.0	0	0.0	0.0	1	1.14	2.1	1	0.79	1.57	5	7.15	9.09	0	0.0	0.0	7	8.57	11.0	5	6.41	8.11	5	5.25	7.33	4	4.84	6.12
FOB87_RS17725	NZ_CP054795[+]3721165-3722898	1	0.09	0.16	3	0.23	0.39	4	0.29	0.55	0	0.0	0.0	6	0.52	0.96	6	0.36	0.72	134	14.59	18.54	67	6.93	9.85	170	15.85	20.34	157	15.32	19.39	93	7.43	10.38	347	31.96	40.42
FOB87_RS01895	NZ_CP054795[-]414254-415828	1	0.1	0.18	7	0.59	1.0	3	0.24	0.45	3	0.34	0.6	2	0.19	0.35	0	0.0	0.0	4	0.48	0.61	6	0.68	0.97	5	0.51	0.66	10	1.07	1.36	2	0.18	0.25	13	1.32	1.67
FOB87_RS01890	NZ_CP054795[+]412852-414267	24	2.57	4.69	49	4.59	7.81	13	1.17	2.19	35	4.44	7.84	18	1.91	3.53	40	2.94	5.84	315	41.99	53.37	236	29.9	42.47	298	34.03	43.66	252	30.12	38.12	249	24.37	34.05	265	29.89	37.8
FOB87_RS19960	NZ_CP054795[+]4189473-4190033	14	3.78	6.9	31	7.34	12.48	17	3.85	7.24	16	5.12	9.04	21	5.63	10.39	24	4.45	8.84	10	3.37	4.28	8	2.56	3.63	6	1.73	2.22	16	4.83	6.11	14	3.46	4.83	10	2.85	3.6
FOB87_RS13030	NZ_CP054795[-]2695396-2696082	77	16.98	31.01	90	17.4	29.59	78	14.44	27.12	76	19.88	35.07	65	14.24	26.26	105	15.9	31.58	670	184.09	233.98	555	144.91	205.85	647	152.27	195.37	605	149.01	188.62	659	132.9	185.72	588	136.68	172.87
FOB87_RS29000	NZ_CP054795[-]6035242-6036684	78	8.19	14.95	138	12.7	21.6	83	7.31	13.74	73	9.09	16.04	88	9.18	16.93	42	3.03	6.01	1161	151.87	193.03	812	100.94	143.39	1538	172.33	221.11	1588	186.21	235.71	1219	117.03	163.55	1941	214.81	271.68
FOB87_RS13520	NZ_CP054795[-]2799979-2802705	198	11.0	20.09	273	13.29	22.61	148	6.9	12.96	184	12.12	21.39	237	13.08	24.12	212	8.09	16.07	3622	250.71	318.65	2921	192.14	272.94	4217	250.03	320.8	4349	269.85	341.58	3888	197.52	276.03	3820	223.71	282.93
FOB87_RS29005	NZ_CP054795[-]6036703-6038244	20	1.97	3.59	65	5.6	9.52	21	1.73	3.25	29	3.38	5.96	28	2.73	5.04	33	2.22	4.42	355	43.45	55.23	278	32.34	45.94	427	44.78	57.45	419	45.98	58.2	326	29.29	40.93	654	67.73	85.66
FOB87_RS13525	NZ_CP054795[-]2802716-2803621	9	1.51	2.75	9	1.32	2.24	5	0.7	1.32	12	2.38	4.2	8	1.33	2.45	30	3.44	6.84	23	4.79	6.09	15	2.97	4.22	27	4.82	6.18	14	2.61	3.31	15	2.3	3.21	18	3.17	4.01
FOB87_RS02465	NZ_CP054795[-]520251-520949	17	3.69	6.73	18	3.42	5.82	21	3.82	7.18	21	5.4	9.52	21	4.52	8.34	45	6.69	13.3	25	6.75	8.58	28	7.19	10.21	28	6.48	8.31	25	6.05	7.66	33	6.54	9.14	46	10.51	13.29
FOB87_RS11010	NZ_CP054795[+]2284229-2285404	6	0.77	1.41	8	0.91	1.54	11	1.19	2.23	7	1.07	1.89	5	0.64	1.18	9	0.8	1.58	17	2.73	3.47	20	3.05	4.33	18	2.48	3.18	19	2.73	3.46	15	1.77	2.47	21	2.85	3.61
FOB87_RS02120	NZ_CP054795[-]451030-451956	146	23.86	43.57	196	28.08	47.75	117	16.05	30.15	93	18.02	31.8	147	23.87	44.01	129	14.48	28.76	755	153.74	195.4	782	151.32	214.95	980	170.93	219.31	788	143.84	182.07	1008	150.64	210.52	474	81.65	103.27
FOB87_RS07335	NZ_CP054795[+]1532994-1533962	4	0.62	1.14	6	0.82	1.4	1	0.13	0.25	6	1.11	1.96	3	0.47	0.86	6	0.64	1.28	2	0.39	0.5	4	0.74	1.05	4	0.67	0.86	5	0.88	1.11	3	0.43	0.6	2	0.33	0.42
FOB87_RS02125	NZ_CP054795[+]452129-453913	989	83.94	153.27	464	34.52	58.7	1072	76.36	143.45	513	51.63	91.1	914	77.07	142.12	963	56.12	111.49	2824	298.63	379.56	2736	274.94	390.56	3539	320.57	411.3	2846	269.79	341.5	3648	283.14	395.68	1675	149.86	189.53
FOB87_RS07330	NZ_CP054795[+]1531742-1532992	6	0.73	1.33	11	1.17	1.99	3	0.3	0.57	7	1.0	1.77	6	0.72	1.33	4	0.33	0.66	14	2.11	2.68	11	1.58	2.24	20	2.59	3.32	18	2.43	3.08	16	1.77	2.48	26	3.32	4.2
FOB87_RS30085	NZ_CP054795[-]6268331-6269518	159	20.27	37.02	169	18.89	32.13	105	11.24	21.11	122	18.45	32.55	115	14.57	26.87	284	24.87	49.4	11	1.75	2.22	4	0.61	0.86	6	0.82	1.05	11	1.56	1.98	7	0.82	1.14	55	7.39	9.35
FOB87_RS30080	NZ_CP054795[+]6267839-6268330	17	5.24	9.56	11	2.97	5.05	40	10.34	19.42	10	3.65	6.44	17	5.2	9.59	34	7.19	14.28	14	5.37	6.83	14	5.1	7.25	10	3.29	4.22	14	4.81	6.09	11	3.1	4.33	9	2.92	3.69
FOB87_RS02460	NZ_CP054795[+]519837-520235	58	22.02	40.21	170	56.58	96.22	122	38.88	73.04	96	43.23	76.27	108	40.74	75.13	109	28.42	56.45	37	17.51	22.25	25	11.24	15.97	21	8.51	10.92	65	27.56	34.89	38	13.2	18.44	124	49.63	62.77
FOB87_RS01470	NZ_CP054795[+]322106-322615	17	5.05	9.22	62	16.14	27.45	18	4.49	8.43	18	6.34	11.19	16	4.72	8.71	11	2.25	4.46	784	290.17	368.81	639	224.74	319.26	780	247.29	317.28	930	308.56	390.57	979	265.95	371.65	1745	546.41	691.07
FOB87_RS01475	NZ_CP054795[+]322788-322860	0	0.0	0.0	0	0.0	0.0	0	0.0	0.0	0	0.0	0.0	1	2.06	3.8	0	0.0	0.0	0	0.0	0.0	2	4.91	6.98	3	6.65	8.53	0	0.0	0.0	2	3.79	5.3	2	4.37	5.53
FOB87_RS32795	NZ_CP054795[+]6880400-6880999	17	4.29	7.84	32	7.08	12.04	9	1.91	3.58	37	11.08	19.55	22	5.52	10.18	9	1.56	3.1	279	87.77	111.56	191	57.1	81.11	282	75.99	97.5	330	93.06	117.8	250	57.73	80.67	164	43.65	55.21
FOB87_RS32025	NZ_CP054795[-]6720447-6721649	12	1.51	2.76	23	2.54	4.32	13	1.37	2.58	13	1.94	3.43	7	0.87	1.61	20	1.73	3.44	90	14.12	17.95	55	8.2	11.65	106	14.25	18.28	104	14.63	18.52	76	8.75	12.23	96	12.75	16.12
FOB87_RS32790	NZ_CP054795[+]6878802-6880331	1163	115.16	210.28	674	58.49	99.48	1307	108.61	204.05	762	89.48	157.87	1390	136.74	252.15	1560	106.07	210.71	188	23.19	29.48	158	18.52	26.31	222	23.46	30.1	190	21.01	26.6	223	20.19	28.22	511	53.34	67.46
FOB87_RS32020	NZ_CP054795[-]6719709-6720377	5	1.13	2.07	16	3.18	5.4	1	0.19	0.36	5	1.34	2.37	2	0.45	0.83	3	0.47	0.93	88	24.83	31.56	47	12.6	17.9	82	19.82	25.43	65	16.44	20.81	74	15.33	21.42	69	16.47	20.83
FOB87_RS16100	NZ_CP054795[+]3359642-3360655	105	15.69	28.65	186	24.36	41.43	89	11.16	20.97	129	22.86	40.33	85	12.62	23.27	41	4.21	8.36	303	56.4	71.69	211	37.32	53.02	369	58.84	75.49	335	55.9	70.76	358	48.91	68.35	485	76.38	96.6
FOB87_RS25115	NZ_CP054795[-]5219262-5220755	40	4.06	7.41	48	4.27	7.26	279	23.75	44.61	114	13.71	24.19	165	16.62	30.65	90	6.27	12.45	126	15.92	20.23	29	3.48	4.95	153	16.56	21.25	282	31.94	40.43	61	5.65	7.9	638	68.2	86.25
FOB87_RS25110	NZ_CP054795[-]5217926-5219092	276	35.83	65.43	414	47.11	80.12	720	78.44	147.37	330	50.81	89.64	645	83.19	153.4	349	31.11	61.8	53	8.58	10.9	53	8.14	11.57	86	11.92	15.29	70	10.15	12.85	51	6.05	8.46	169	23.13	29.25
FOB87_RS30335	NZ_CP054795[+]6327877-6328296	105	37.88	69.16	385	121.72	207.01	50	15.14	28.44	118	50.48	89.06	49	17.56	32.38	41	10.15	20.17	467	209.88	266.76	166	70.9	100.71	503	193.64	248.45	434	174.85	221.32	263	86.76	121.24	617	234.6	296.71
FOB87_RS30330	NZ_CP054795[+]6326883-6327164	1	0.54	0.98	0	0.0	0.0	2	0.9	1.69	2	1.28	2.25	1	0.53	0.98	1	0.37	0.73	4	2.68	3.4	1	0.63	0.9	5	2.87	3.68	9	5.4	6.84	4	1.97	2.75	5	2.83	3.58
FOB87_RS13465	NZ_CP054795[+]2788688-2790067	23	2.52	4.61	29	2.79	4.75	26	2.4	4.5	26	3.38	5.97	11	1.2	2.21	20	1.51	3.0	72	9.85	12.52	59	7.67	10.89	100	11.71	15.03	81	9.93	12.57	77	7.73	10.8	82	9.49	12.0
FOB87_RS12270	NZ_CP054795[+]2523430-2524005	0	0.0	0.0	0	0.0	0.0	0	0.0	0.0	0	0.0	0.0	1	0.26	0.48	1	0.18	0.36	32	10.49	13.33	13	4.05	5.75	33	9.27	11.89	27	7.93	10.04	25	6.01	8.4	17	4.71	5.96
FOB87_RS12275	NZ_CP054795[+]2524041-2525174	2	0.27	0.49	6	0.7	1.19	3	0.34	0.63	4	0.63	1.12	2	0.27	0.49	3	0.28	0.55	102	16.98	21.58	69	10.91	15.5	113	16.11	20.67	97	14.47	18.32	83	10.14	14.17	54	7.61	9.62
FOB87_RS24190	NZ_CP054795[+]5033537-5034196	36	8.26	15.09	68	13.68	23.27	36	6.94	13.03	37	10.07	17.77	32	7.3	13.46	57	8.99	17.85	422	120.69	153.4	322	87.52	124.32	433	106.08	136.1	393	100.76	127.54	339	71.16	99.44	344	83.23	105.27
FOB87_RS32240	NZ_CP054795[+]6762605-6763114	43	12.77	23.32	39	10.15	17.27	46	11.47	21.54	20	7.04	12.43	32	9.44	17.41	42	8.57	17.02	143	52.93	67.27	73	25.67	36.47	137	43.44	55.73	134	44.46	56.28	62	16.84	23.54	102	31.94	40.39
FOB87_RS21960	NZ_CP054795[+]4596803-4597558	0	0.0	0.0	0	0.0	0.0	0	0.0	0.0	0	0.0	0.0	4	0.8	1.47	6	0.83	1.64	4	1.0	1.27	1	0.24	0.34	4	0.86	1.1	2	0.45	0.57	0	0.0	0.0	7	1.48	1.87
FOB87_RS24195	NZ_CP054795[+]5034220-5035005	479	92.33	168.59	276	46.63	79.3	588	95.12	178.7	313	71.54	126.23	514	98.43	181.5	780	103.23	205.08	493	118.4	150.48	518	118.22	167.93	549	112.93	144.9	546	117.54	148.78	637	112.28	156.91	450	91.43	115.63
FOB87_RS24445	NZ_CP054795[-]5078844-5081156	898	58.82	107.4	1162	66.71	113.45	661	36.33	68.26	812	63.07	111.28	845	54.99	101.4	860	38.68	76.84	5570	454.56	577.74	4265	330.75	469.85	5832	407.68	523.07	5942	434.69	550.23	5653	338.6	473.18	5850	403.9	510.83
FOB87_RS32245	NZ_CP054795[+]6763111-6764208	41	5.66	10.33	81	9.8	16.66	61	7.06	13.27	48	7.86	13.86	67	9.19	16.94	40	3.79	7.53	194	33.35	42.39	80	13.07	18.57	180	26.51	34.01	218	33.59	42.52	97	12.24	17.1	184	26.76	33.85
FOB87_RS17355	NZ_CP054795[+]3633532-3634443	4	0.66	1.21	13	1.89	3.22	4	0.56	1.05	6	1.18	2.09	2	0.33	0.61	15	1.71	3.4	16	3.31	4.21	12	2.36	3.35	18	3.19	4.09	18	3.34	4.23	25	3.8	5.31	19	3.33	4.21
FOB87_RS17605	NZ_CP054795[-]3688933-3689787	844	149.55	273.08	800	124.25	211.31	1152	171.31	321.84	659	138.47	244.32	998	175.69	323.97	1530	186.16	369.81	285	62.92	79.97	717	150.42	213.68	226	42.74	54.84	374	74.02	93.69	972	157.5	220.1	198	36.98	46.77
FOB87_RS17350	NZ_CP054795[-]3632305-3633390	71	9.91	18.09	49	5.99	10.19	109	12.76	23.97	55	9.1	16.05	75	10.4	19.17	52	4.98	9.9	10	1.74	2.21	20	3.3	4.69	18	2.68	3.44	13	2.02	2.56	38	4.84	6.77	14	2.06	2.6
FOB87_RS17600	NZ_CP054795[+]3688760-3688832	0	0.0	0.0	0	0.0	0.0	0	0.0	0.0	0	0.0	0.0	0	0.0	0.0	0	0.0	0.0	0	0.0	0.0	0	0.0	0.0	0	0.0	0.0	0	0.0	0.0	0	0.0	0.0	0	0.0	0.0
FOB87_RS02785	NZ_CP054795[+]586497-587288	0	0.0	0.0	1	0.17	0.29	2	0.32	0.6	0	0.0	0.0	0	0.0	0.0	2	0.26	0.52	6	1.43	1.82	11	2.49	3.54	16	3.27	4.19	12	2.57	3.25	6	1.05	1.47	11	2.22	2.81
FOB87_RS28750	NZ_CP054795[+]5982181-5983620	265	27.88	50.91	819	75.52	128.44	268	23.67	44.46	336	41.92	73.96	240	25.09	46.26	218	15.75	31.29	629	82.46	104.8	705	87.82	124.75	796	89.38	114.68	892	104.82	132.68	1187	114.2	159.59	1116	123.76	156.53
FOB87_RS02780	NZ_CP054795[+]585629-586486	0	0.0	0.0	0	0.0	0.0	0	0.0	0.0	1	0.21	0.37	0	0.0	0.0	0	0.0	0.0	15	3.3	4.19	13	2.72	3.86	17	3.2	4.11	18	3.55	4.49	12	1.94	2.71	18	3.35	4.24
FOB87_RS28755	NZ_CP054795[+]5983620-5985848	411	27.94	51.01	1430	85.19	144.88	351	20.02	37.61	498	40.14	70.82	345	23.3	42.96	291	13.58	26.98	1166	98.74	125.5	1221	98.26	139.58	1366	99.08	127.13	1476	112.05	141.83	2076	129.03	180.32	1919	137.48	173.88
FOB87_RS20565	NZ_CP054795[+]4308162-4308854	14	3.06	5.59	30	5.75	9.78	16	2.93	5.51	26	6.74	11.89	28	6.08	11.21	42	6.3	12.52	66	17.98	22.85	25	6.47	9.19	56	13.06	16.76	59	14.41	18.24	65	13.0	18.16	57	13.13	16.61
FOB87_RS20560	NZ_CP054795[+]4306582-4308165	141	13.48	24.62	316	26.49	45.05	103	8.27	15.53	194	22.0	38.82	127	12.07	22.25	142	9.33	18.53	187	22.28	28.32	180	20.39	28.96	243	24.81	31.83	225	24.03	30.42	204	17.84	24.93	230	23.19	29.33
FOB87_RS26970	NZ_CP054795[+]5595100-5595450	138	59.56	108.76	299	113.12	192.38	174	63.03	118.41	252	128.99	227.58	250	107.2	197.68	260	77.06	153.08	551	296.31	376.61	653	333.71	474.05	656	302.19	387.72	739	356.26	450.95	695	274.32	383.35	434	197.46	249.73
FOB87_RS09665	NZ_CP054795[-]1997057-1997632	51	13.41	24.49	305	70.31	119.58	31	6.85	12.86	81	25.27	44.58	43	11.24	20.72	42	7.59	15.07	706	231.36	294.06	410	127.68	181.37	658	184.71	236.99	686	201.53	255.09	607	146.0	204.03	925	256.46	324.35
FOB87_RS26975	NZ_CP054795[-]5595440-5596339	5	0.84	1.54	8	1.18	2.01	8	1.13	2.12	4	0.8	1.41	6	1.0	1.85	13	1.51	2.99	26	5.45	6.93	16	3.19	4.53	42	7.54	9.68	37	6.96	8.81	16	2.46	3.44	44	7.8	9.87
FOB87_RS09660	NZ_CP054795[+]1995931-1997010	90	12.62	23.05	119	14.63	24.88	43	5.06	9.51	85	14.14	24.95	68	9.48	17.48	105	10.11	20.09	946	165.34	210.15	658	109.28	155.24	829	124.11	159.24	876	137.25	173.73	771	98.9	138.21	1183	174.93	221.24
FOB87_RS10950	NZ_CP054795[+]2272307-2273191	9	1.54	2.81	11	1.65	2.81	8	1.15	2.16	10	2.03	3.58	10	1.7	3.14	8	0.94	1.87	70	14.93	18.98	50	10.14	14.4	100	18.27	23.44	74	14.15	17.91	50	7.83	10.94	91	16.42	20.77
FOB87_RS10955	NZ_CP054795[+]2273252-2274730	64	6.56	11.97	67	6.02	10.23	55	4.73	8.88	38	4.61	8.14	72	7.33	13.51	53	3.73	7.41	153	19.53	24.82	153	18.56	26.36	147	16.07	20.62	135	15.44	19.55	199	18.64	26.05	159	17.17	21.71
FOB87_RS21615	NZ_CP054795[-]4526333-4527235	90	15.1	27.57	141	20.73	35.26	74	10.42	19.58	62	12.33	21.76	61	10.17	18.75	48	5.53	10.99	4315	901.99	1146.42	3339	663.27	942.2	5590	1000.92	1284.23	5400	1011.89	1280.84	3742	574.11	802.3	4937	873.1	1104.25
FOB87_RS00255	NZ_CP054795[+]44878-45693	0	0.0	0.0	2	0.32	0.55	0	0.0	0.0	1	0.22	0.39	0	0.0	0.0	2	0.26	0.51	4	0.93	1.18	0	0.0	0.0	6	1.19	1.53	7	1.45	1.84	4	0.68	0.95	3	0.59	0.74
FOB87_RS24225	NZ_CP054795[+]5041430-5042146	5	1.06	1.93	10	1.85	3.15	15	2.66	5.0	6	1.5	2.65	17	3.57	6.58	6	0.87	1.73	46	12.11	15.39	37	9.26	13.15	59	13.3	17.07	33	7.79	9.86	67	12.94	18.09	24	5.34	6.76
FOB87_RS00250	NZ_CP054795[+]44264-44881	12	2.94	5.37	42	9.03	15.35	11	2.26	4.25	23	6.69	11.8	7	1.7	3.14	15	2.53	5.02	15	4.58	5.82	5	1.45	2.06	15	3.93	5.04	7	1.92	2.43	12	2.69	3.76	23	5.95	7.52
FOB87_RS21610	NZ_CP054795[+]4524411-4526264	4	0.33	0.6	9	0.65	1.1	5	0.34	0.64	2	0.19	0.34	6	0.49	0.9	0	0.0	0.0	123	12.53	15.92	44	4.26	6.05	141	12.3	15.78	107	9.76	12.36	54	4.04	5.64	167	14.38	18.19
FOB87_RS24220	NZ_CP054795[+]5040402-5041433	35	5.14	9.38	60	7.72	13.13	41	5.05	9.49	27	4.7	8.29	49	7.15	13.18	48	4.84	9.61	164	30.0	38.13	226	39.28	55.8	151	23.65	30.35	143	23.45	29.68	298	40.01	55.91	124	19.19	24.27
FOB87_RS00780	NZ_CP054795[-]155762-156442	4	0.89	1.62	7	1.36	2.32	5	0.93	1.75	5	1.32	2.33	6	1.33	2.45	5	0.77	1.52	24	6.66	8.46	15	3.95	5.61	20	4.75	6.09	17	4.23	5.35	24	4.88	6.82	17	3.99	5.04
FOB87_RS02870	NZ_CP054795[+]606259-607113	92	16.3	29.77	73	11.34	19.28	137	20.37	38.27	66	13.87	24.47	101	17.78	32.79	234	28.47	56.56	85	18.76	23.85	139	29.16	41.43	102	19.29	24.75	100	19.79	25.05	164	26.58	37.14	68	12.7	16.06
FOB87_RS12805	NZ_CP054795[+]2641440-2641871	634	222.34	405.99	552	169.68	288.57	809	238.1	447.32	568	236.22	416.78	832	289.88	534.54	852	205.16	407.57	438	191.38	243.24	601	249.55	354.49	457	171.05	219.46	460	180.18	228.07	791	253.67	354.5	235	86.87	109.87
FOB87_RS12800	NZ_CP054795[-]2640501-2641361	37	6.51	11.89	46	7.1	12.07	43	6.35	11.93	42	8.76	15.46	44	7.69	14.18	104	12.56	24.96	121	26.53	33.72	88	18.33	26.04	92	17.28	22.17	106	20.83	26.37	114	18.34	25.63	94	17.43	22.05
FOB87_RS02875	NZ_CP054795[+]607150-610437	56	2.58	4.71	79	3.19	5.43	66	2.55	4.79	57	3.12	5.5	62	2.84	5.23	103	3.26	6.47	126	7.23	9.19	103	5.62	7.98	114	5.6	7.19	151	7.77	9.84	109	4.59	6.42	162	7.87	9.95
FOB87_RS20690	NZ_CP054795[-]4330547-4331857	35	4.05	7.39	92	9.32	15.85	35	3.4	6.38	63	8.63	15.23	43	4.93	9.1	44	3.49	6.94	201	28.94	36.78	162	22.17	31.49	221	27.26	34.97	187	24.14	30.55	197	20.82	29.09	129	15.71	19.87
FOB87_RS20695	NZ_CP054795[-]4331869-4332477	8	1.99	3.63	14	3.05	5.19	10	2.09	3.92	7	2.06	3.64	2	0.49	0.91	7	1.2	2.38	6	1.86	2.36	9	2.65	3.77	7	1.85	2.38	10	2.78	3.52	14	3.18	4.45	5	1.31	1.66
FOB87_RS27060	NZ_CP054795[+]5613839-5617234	9	0.4	0.73	37	1.45	2.46	28	1.05	1.97	22	1.16	2.05	22	0.98	1.8	33	1.01	2.01	103	5.73	7.28	69	3.65	5.18	107	5.1	6.54	99	4.93	6.24	69	2.81	3.93	127	5.97	7.55
FOB87_RS09400	NZ_CP054795[-]1936108-1937235	25	3.36	6.13	10	1.18	2.0	84	9.47	17.79	20	3.19	5.62	35	4.67	8.61	68	6.27	12.46	64	10.71	13.61	65	10.33	14.68	79	11.32	14.53	66	9.9	12.53	61	7.49	10.47	105	14.86	18.8
FOB87_RS09405	NZ_CP054795[-]1937232-1938116	1	0.17	0.31	0	0.0	0.0	0	0.0	0.0	0	0.0	0.0	0	0.0	0.0	3	0.35	0.7	41	8.74	11.11	51	10.33	14.68	68	12.42	15.94	66	12.62	15.97	59	9.24	12.91	105	18.94	23.96
FOB87_RS01780	NZ_CP054795[-]391083-391784	0	0.0	0.0	0	0.0	0.0	0	0.0	0.0	0	0.0	0.0	0	0.0	0.0	0	0.0	0.0	0	0.0	0.0	0	0.0	0.0	0	0.0	0.0	0	0.0	0.0	0	0.0	0.0	0	0.0	0.0
FOB87_RS06175	NZ_CP054795[+]1294707-1295414	0	0.0	0.0	0	0.0	0.0	0	0.0	0.0	0	0.0	0.0	0	0.0	0.0	0	0.0	0.0	0	0.0	0.0	1	0.25	0.36	0	0.0	0.0	0	0.0	0.0	0	0.0	0.0	0	0.0	0.0
FOB87_RS01785	NZ_CP054795[+]391888-392739	1	0.18	0.32	2	0.31	0.53	1	0.15	0.28	0	0.0	0.0	2	0.35	0.65	2	0.25	0.49	0	0.0	0.0	0	0.0	0.0	0	0.0	0.0	0	0.0	0.0	0	0.0	0.0	0	0.0	0.0
FOB87_RS06170	NZ_CP054795[+]1293889-1294710	0	0.0	0.0	0	0.0	0.0	0	0.0	0.0	0	0.0	0.0	0	0.0	0.0	1	0.13	0.25	5	1.15	1.46	7	1.53	2.17	15	2.95	3.79	8	1.64	2.08	7	1.18	1.65	5	0.97	1.23
FOB87_RS00430	NZ_CP054795[+]77812-78297	3267	1018.4	1859.6	3749	1024.34	1742.08	4340	1135.41	2133.1	3659	1352.63	2386.54	3658	1132.89	2089.03	3217	688.59	1367.93	2125	825.34	1049.0	6750	2491.31	3539.01	2162	719.28	922.87	4402	1532.63	1940.0	9906	2823.88	3946.25	1128	370.65	468.78
FOB87_RS05155	NZ_CP054795[+]1074097-1074681	26865	6957.25	12703.9	25044	5684.76	9667.99	43916	9544.83	17931.85	18138	5570.4	9828.26	24364	6268.66	11559.27	21952	3903.57	7754.72	339	109.39	139.03	892	273.51	388.53	387	106.96	137.24	516	149.25	188.92	1324	313.56	438.18	508	138.68	175.39
FOB87_RS27065	NZ_CP054795[-]5617238-5618128	1	0.17	0.31	9	1.34	2.28	4	0.57	1.07	4	0.8	1.42	10	1.69	3.12	3	0.35	0.7	178	37.71	47.93	82	16.51	23.45	196	35.57	45.64	210	39.88	50.48	124	19.28	26.94	478	85.67	108.35
FOB87_RS02060	NZ_CP054795[+]444372-445934	8	0.78	1.42	19	1.62	2.75	13	1.06	1.99	12	1.38	2.43	10	0.97	1.78	23	1.53	3.04	12	1.45	1.84	12	1.38	1.96	18	1.86	2.39	12	1.3	1.64	20	1.77	2.48	24	2.45	3.1
FOB87_RS33045	NZ_CP054795[+]6927144-6927959	4	0.74	1.36	8	1.3	2.21	5	0.78	1.46	2	0.44	0.78	4	0.74	1.36	1	0.13	0.25	147	34.0	43.22	129	28.36	40.28	164	32.49	41.69	137	28.41	35.96	143	24.28	33.93	181	35.42	44.8
FOB87_RS33040	NZ_CP054795[+]6926266-6927111	5	0.89	1.63	10	1.57	2.67	5	0.75	1.41	5	1.06	1.87	3	0.53	0.98	3	0.37	0.73	218	48.64	61.82	174	36.89	52.41	231	44.15	56.65	192	38.4	48.61	201	32.92	46.0	245	46.25	58.49
FOB87_RS05115	NZ_CP054795[-]1065230-1066579	35	3.93	7.17	109	10.72	18.23	14	1.32	2.48	25	3.33	5.87	21	2.34	4.32	38	2.93	5.82	133	18.6	23.64	66	8.77	12.46	108	12.94	16.6	124	15.54	19.67	89	9.13	12.76	130	15.38	19.45
FOB87_RS02065	NZ_CP054795[+]445924-446418	2	0.61	1.12	1	0.27	0.46	4	1.03	1.93	1	0.36	0.64	1	0.3	0.56	3	0.63	1.25	1	0.38	0.48	0	0.0	0.0	2	0.65	0.84	2	0.69	0.87	1	0.28	0.39	6	1.94	2.45
FOB87_RS10375	NZ_CP054795[-]2149127-2149360	811	525.06	958.76	832	472.14	802.96	1061	576.5	1083.07	712	546.66	964.51	1010	649.66	1197.96	1768	785.98	1561.4	250	201.67	256.32	120	91.99	130.67	310	214.2	274.83	392	283.46	358.8	198	117.23	163.82	317	216.34	273.61
FOB87_RS10370	NZ_CP054795[+]2148721-2149122	36	13.57	24.77	34	11.23	19.1	44	13.91	26.14	34	15.2	26.81	54	20.22	37.28	150	38.82	77.11	28	13.15	16.71	46	20.53	29.16	20	8.04	10.32	19	7.99	10.12	30	10.34	14.45	17	6.75	8.54
FOB87_RS05110	NZ_CP054795[-]1063950-1065014	0	0.0	0.0	2	0.25	0.42	2	0.24	0.45	2	0.34	0.6	0	0.0	0.0	1	0.1	0.19	9	1.6	2.03	2	0.34	0.48	8	1.22	1.56	2	0.32	0.4	3	0.39	0.55	13	1.95	2.47
FOB87_RS16970	NZ_CP054795[-]3551706-3552683	58	8.99	16.41	135	18.33	31.17	53	6.89	12.94	48	8.82	15.56	55	8.47	15.61	64	6.81	13.52	92	17.76	22.57	95	17.42	24.75	104	17.19	22.06	101	17.48	22.12	128	18.13	25.34	132	21.55	27.26
FOB87_RS22120	NZ_CP054795[+]4626366-4627970	18	1.7	3.1	32	2.65	4.5	19	1.51	2.83	38	4.26	7.51	21	1.97	3.63	35	2.27	4.51	40	4.7	5.98	47	5.25	7.46	46	4.64	5.95	37	3.9	4.94	63	5.44	7.6	53	5.27	6.67
FOB87_RS22125	NZ_CP054795[+]4627977-4628714	6	1.23	2.25	13	2.34	3.98	6	1.03	1.94	16	3.89	6.87	16	3.26	6.02	5	0.7	1.4	21	5.37	6.83	12	2.91	4.14	21	4.6	5.9	8	1.83	2.32	36	6.76	9.44	22	4.76	6.02
FOB87_RS33300	NZ_CP054795[+]6971799-6972452	35	8.11	14.8	63	12.79	21.75	31	6.03	11.32	42	11.54	20.36	26	5.98	11.03	61	9.71	19.28	24	6.92	8.8	45	12.34	17.53	18	4.45	5.71	27	6.98	8.84	57	12.07	16.87	29	7.08	8.96
FOB87_RS33305	NZ_CP054795[+]6972456-6973085	18	4.33	7.9	52	10.96	18.64	11	2.22	4.17	24	6.85	12.08	12	2.87	5.29	32	5.29	10.5	18	5.39	6.85	38	10.82	15.37	27	6.93	8.89	16	4.3	5.44	36	7.91	11.06	23	5.83	7.37
FOB87_RS16975	NZ_CP054795[-]3552693-3554252	190	18.45	33.69	499	42.48	72.24	188	15.32	28.79	201	23.15	40.84	197	19.01	35.05	212	14.13	28.08	152	18.4	23.38	167	19.2	27.28	173	17.93	23.01	203	22.02	27.87	209	18.56	25.94	251	25.7	32.5
FOB87_RS27750	NZ_CP054795[-]5755749-5757137	27	2.95	5.38	54	5.16	8.78	17	1.55	2.92	23	2.98	5.25	17	1.84	3.4	19	1.42	2.83	132	17.94	22.8	135	17.44	24.77	158	18.39	23.6	170	20.71	26.21	180	17.95	25.09	136	15.64	19.78
FOB87_RS26595	NZ_CP054795[-]5520905-5521351	2	0.68	1.24	7	2.08	3.54	1	0.28	0.53	2	0.8	1.42	8	2.7	4.97	11	2.56	5.09	35	14.78	18.79	14	5.62	7.98	19	6.87	8.82	37	14.01	17.73	31	9.61	13.43	49	17.51	22.14
FOB87_RS26590	NZ_CP054795[-]5520327-5520827	18	5.44	9.94	24	6.36	10.82	10	2.54	4.77	18	6.46	11.39	16	4.8	8.86	3	0.62	1.24	12	4.52	5.75	12	4.29	6.1	21	6.78	8.7	15	5.06	6.41	23	6.36	8.89	16	5.1	6.45
FOB87_RS08755	NZ_CP054795[-]1805157-1805606	0	0.0	0.0	1	0.29	0.5	0	0.0	0.0	0	0.0	0.0	1	0.34	0.62	0	0.0	0.0	1	0.42	0.53	3	1.2	1.7	2	0.72	0.92	3	1.13	1.43	3	0.92	1.29	3	1.07	1.35
FOB87_RS08205	NZ_CP054795[-]1699899-1700588	746	163.8	299.09	623	119.89	203.9	733	135.07	253.75	551	143.47	253.13	888	193.71	357.19	654	98.6	195.87	776	212.28	269.81	864	224.6	319.06	844	197.77	253.75	777	190.54	241.19	1031	207.01	289.29	476	110.16	139.33
FOB87_RS08750	NZ_CP054795[+]1804721-1805143	9	3.23	5.89	16	5.02	8.54	19	5.71	10.73	6	2.55	4.5	18	6.4	11.81	27	6.64	13.19	133	59.35	75.43	59	25.02	35.54	99	37.84	48.55	91	36.4	46.08	57	18.67	26.09	123	46.44	58.73
FOB87_RS08200	NZ_CP054795[+]1699428-1699880	89	29.76	54.35	166	48.66	82.76	87	24.42	45.88	69	27.36	48.28	127	42.2	77.81	109	25.03	49.73	556	231.68	294.46	494	195.61	277.87	536	191.31	245.46	556	207.68	262.88	654	200.01	279.51	496	174.86	221.15
FOB87_RS22690	NZ_CP054795[-]4740339-4740539	0	0.0	0.0	0	0.0	0.0	0	0.0	0.0	0	0.0	0.0	0	0.0	0.0	0	0.0	0.0	2	1.88	2.39	0	0.0	0.0	1	0.8	1.03	0	0.0	0.0	0	0.0	0.0	0	0.0	0.0
FOB87_RS22875	NZ_CP054795[-]4769104-4769889	185	35.66	65.11	243	41.05	69.82	167	27.01	50.75	135	30.86	54.44	147	28.15	51.91	255	33.75	67.04	321	77.09	97.98	254	57.96	82.34	295	60.68	77.86	305	65.66	83.11	386	68.04	95.08	410	83.3	105.35
FOB87_RS19290	NZ_CP054795[-]4044934-4045611	33	7.37	13.46	36	7.05	11.99	57	10.69	20.08	33	8.75	15.43	53	11.77	21.7	127	19.49	38.71	195	54.29	69.0	75	19.84	28.19	156	37.2	47.73	204	50.91	64.44	168	34.33	47.97	91	21.44	27.11
FOB87_RS22870	NZ_CP054795[-]4768220-4769107	33	5.63	10.28	59	8.82	15.0	32	4.58	8.61	31	6.27	11.07	49	8.31	15.32	62	7.26	14.43	257	54.63	69.43	270	54.54	77.48	282	51.35	65.88	254	48.4	61.26	410	63.97	89.39	331	59.53	75.29
FOB87_RS22695	NZ_CP054795[-]4740536-4741252	2	0.42	0.77	2	0.37	0.63	0	0.0	0.0	1	0.25	0.44	0	0.0	0.0	1	0.15	0.29	15	3.95	5.02	13	3.25	4.62	12	2.7	3.47	13	3.07	3.88	12	2.32	3.24	6	1.34	1.69
FOB87_RS19295	NZ_CP054795[-]4045667-4046815	73	9.63	17.58	58	6.7	11.4	63	6.97	13.1	53	8.29	14.62	54	7.07	13.04	114	10.32	20.5	380	62.42	79.34	298	46.52	66.09	331	46.58	59.76	368	54.2	68.6	365	44.01	61.5	410	56.98	72.07
FOB87_RS14075	NZ_CP054795[-]2913139-2914239	12	1.65	3.02	27	3.26	5.54	2	0.23	0.43	11	1.8	3.17	11	1.5	2.77	8	0.76	1.5	40	6.86	8.72	33	5.38	7.64	79	11.61	14.89	48	7.38	9.34	27	3.4	4.75	80	11.61	14.68
FOB87_RS11770	NZ_CP054795[-]2426993-2427382	5	1.94	3.55	9	3.06	5.21	4	1.3	2.45	1	0.46	0.81	4	1.55	2.85	8	2.13	4.24	92	44.52	56.59	98	45.07	64.03	67	27.78	35.64	70	30.37	38.44	95	33.75	47.16	65	26.61	33.66
FOB87_RS11775	NZ_CP054795[-]2427400-2427987	2	0.51	0.94	2	0.45	0.77	3	0.65	1.22	1	0.31	0.54	6	1.53	2.83	6	1.06	2.11	66	21.19	26.93	35	10.68	15.17	53	14.57	18.7	48	13.81	17.48	43	10.13	14.16	52	14.12	17.86
FOB87_RS14070	NZ_CP054795[-]2912214-2913155	1	0.16	0.29	3	0.42	0.72	1	0.13	0.25	2	0.38	0.67	2	0.32	0.59	2	0.22	0.44	33	6.61	8.4	24	4.57	6.49	63	10.81	13.87	46	8.26	10.46	32	4.71	6.58	55	9.32	11.79
FOB87_RS04200	NZ_CP054795[-]881083-881574	0	0.0	0.0	5	1.35	2.3	0	0.0	0.0	2	0.73	1.29	0	0.0	0.0	3	0.63	1.26	89	34.15	43.4	54	19.69	27.97	98	32.2	41.32	76	26.14	33.09	78	21.96	30.69	82	26.61	33.66
FOB87_RS04205	NZ_CP054795[+]881855-882502	176	41.15	75.14	340	69.67	118.49	172	33.75	63.4	170	47.13	83.16	170	39.49	72.81	156	25.04	49.75	1624	473.06	601.26	1093	302.55	429.79	1738	433.66	556.41	1796	468.99	593.64	1504	321.56	449.36	1506	371.14	469.4
FOB87_RS15470	NZ_CP054795[-]3225896-3226333	164	56.73	103.58	149	45.17	76.82	148	42.96	80.71	101	41.43	73.1	147	50.52	93.15	195	46.31	92.0	873	376.23	478.18	683	279.71	397.34	855	315.62	404.96	802	309.83	392.18	795	251.46	351.41	764	278.55	352.3
FOB87_RS30535	NZ_CP054795[+]6401810-6402577	49	9.67	17.65	127	21.96	37.34	49	8.11	15.24	50	11.7	20.64	56	10.98	20.24	93	12.59	25.02	218	53.58	68.1	275	64.23	91.24	271	57.05	73.2	237	52.22	66.1	391	70.54	98.57	252	52.4	66.27
FOB87_RS30530	NZ_CP054795[-]6401249-6401545	1306	666.18	1216.45	2331	1042.2	1772.45	922	394.71	741.54	1561	944.28	1666.06	1191	603.58	1112.99	573	200.7	398.7	4	2.54	3.23	2	1.21	1.72	1	0.55	0.7	3	1.71	2.16	4	1.87	2.61	13	6.99	8.84
FOB87_RS15475	NZ_CP054795[-]3226427-3226816	3	1.17	2.13	10	3.4	5.79	4	1.3	2.45	5	2.3	4.06	4	1.55	2.85	6	1.6	3.18	103	49.85	63.36	42	19.32	27.44	104	43.12	55.32	88	38.18	48.33	46	16.34	22.84	138	56.51	71.47
FOB87_RS15880	NZ_CP054795[-]3312325-3312909	8	2.07	3.78	6	1.36	2.32	9	1.95	3.67	4	1.23	2.17	7	1.8	3.32	7	1.24	2.47	25	8.06	10.25	14	4.29	6.1	21	5.81	7.45	13	3.76	4.76	30	7.11	9.93	20	5.46	6.91
FOB87_RS11595	NZ_CP054795[+]2391201-2392325	31	4.17	7.62	82	9.68	16.46	30	3.39	6.37	41	6.55	11.55	32	4.28	7.89	24	2.22	4.41	27	4.53	5.76	11	1.75	2.49	20	2.88	3.69	28	4.21	5.33	23	2.83	3.96	38	5.39	6.82
FOB87_RS11590	NZ_CP054795[+]2390275-2390640	0	0.0	0.0	4	1.45	2.47	0	0.0	0.0	2	0.98	1.73	1	0.41	0.76	1	0.28	0.56	4	2.06	2.62	2	0.98	1.39	1	0.44	0.57	1	0.47	0.59	2	0.76	1.06	2	0.87	1.1
FOB87_RS25475	NZ_CP054795[+]5294973-5295464	2	0.61	1.12	10	2.7	4.59	0	0.0	0.0	4	1.46	2.58	2	0.61	1.13	7	1.48	2.94	233	89.39	113.62	153	55.78	79.24	189	62.11	79.69	220	75.66	95.77	155	43.64	60.99	599	194.43	245.9
FOB87_RS25470	NZ_CP054795[-]5293660-5294904	76	9.25	16.89	114	12.16	20.68	85	8.68	16.31	69	9.96	17.57	108	13.06	24.08	117	9.78	19.42	188	28.51	36.23	107	15.42	21.9	146	18.96	24.33	199	27.05	34.24	143	15.91	22.24	325	41.68	52.72
FOB87_RS30650	NZ_CP054795[+]6425369-6426712	20	2.26	4.12	53	5.24	8.91	32	3.03	5.69	20	2.68	4.72	20	2.24	4.13	19	1.47	2.92	252	35.39	44.98	151	20.15	28.63	317	38.14	48.93	252	31.73	40.16	161	16.59	23.19	446	52.99	67.02
FOB87_RS30655	NZ_CP054795[-]6426787-6427206	4	1.44	2.63	10	3.16	5.38	6	1.82	3.41	9	3.85	6.79	9	3.23	5.95	1	0.25	0.49	854	383.81	487.82	1074	458.68	651.58	401	154.37	198.07	6800	2739.58	3467.75	1510	498.09	696.06	97	36.89	46.65
FOB87_RS23610	NZ_CP054795[-]4906898-4908973	330	24.08	43.97	290	18.55	31.55	372	22.78	42.8	233	20.17	35.58	364	26.39	48.66	562	28.16	55.94	658	59.83	76.04	620	53.57	76.1	780	60.75	77.94	815	66.42	84.08	773	51.59	72.09	819	63.0	79.68
FOB87_RS23615	NZ_CP054795[-]4909080-4909463	5049	1991.96	3637.31	5347	1849.03	3144.62	7294	2415.1	4537.25	4613	2158.27	3807.99	5698	2233.43	4118.4	3565	965.77	1918.56	447	219.73	279.27	1823	851.56	1209.68	460	193.69	248.51	1200	528.78	669.33	2387	861.2	1203.49	536	222.91	281.92
FOB87_RS32870	NZ_CP054795[-]6895993-6896553	11	2.97	5.42	32	7.57	12.88	9	2.04	3.83	14	4.48	7.91	9	2.41	4.45	6	1.11	2.21	407	136.94	174.05	253	80.89	114.91	394	113.56	145.7	380	114.62	145.08	339	83.72	116.99	318	90.52	114.49
FOB87_RS32875	NZ_CP054795[-]6896581-6898017	21	2.21	4.04	37	3.42	5.81	20	1.77	3.32	23	2.87	5.07	26	2.72	5.02	13	0.94	1.87	130	17.07	21.7	108	13.48	19.15	130	14.63	18.77	165	19.43	24.59	140	13.5	18.86	130	14.45	18.27
FOB87_RS25610	NZ_CP054795[-]5320262-5321134	19	3.3	6.02	22	3.35	5.69	31	4.51	8.48	33	6.79	11.98	24	4.14	7.63	19	2.27	4.5	69	14.92	18.96	41	8.43	11.97	72	13.34	17.11	62	12.02	15.21	74	11.74	16.41	43	7.87	9.95
FOB87_RS25615	NZ_CP054795[+]5321223-5321561	99	44.24	80.79	63	24.68	41.97	134	50.26	94.42	69	36.57	64.52	124	55.05	101.52	154	47.26	93.88	85	47.33	60.16	77	40.74	57.88	92	43.88	56.3	85	42.42	53.7	98	40.05	55.97	74	34.86	44.09
FOB87_RS15295	NZ_CP054795[+]3189172-3189894	76	15.93	29.08	90	16.53	28.11	82	14.42	27.09	74	18.39	32.44	91	18.94	34.93	181	26.04	51.74	2863	747.47	950.03	3402	844.03	1198.98	2996	670.01	859.65	3052	714.29	904.14	3916	750.39	1048.64	1601	353.63	447.25
FOB87_RS15290	NZ_CP054795[+]3187896-3189104	55	6.89	12.58	88	9.67	16.44	49	5.15	9.68	56	8.32	14.68	42	5.23	9.64	31	2.67	5.3	29	4.52	5.75	30	4.45	6.32	27	3.61	4.63	40	5.6	7.09	43	4.93	6.89	23	3.04	3.84
FOB87_RS03005	NZ_CP054795[-]639548-639865	28	13.34	24.36	84	35.07	59.65	49	19.59	36.81	40	22.6	39.87	38	17.99	33.17	51	16.68	33.14	42	24.93	31.69	38	21.44	30.45	40	20.33	26.09	52	27.67	35.02	52	22.66	31.66	62	31.14	39.38
FOB87_RS03000	NZ_CP054795[+]638468-639505	5955	869.14	1587.05	5579	713.71	1213.8	9072	1111.24	2087.68	4873	843.44	1488.14	6289	911.94	1681.6	8688	870.7	1729.7	603	109.65	139.37	896	154.84	219.95	647	100.78	129.31	819	133.51	169.0	1137	151.75	212.07	662	101.85	128.81
FOB87_RS16925	NZ_CP054795[-]3543541-3544560	21	3.12	5.7	60	7.81	13.28	21	2.62	4.92	27	4.76	8.39	25	3.69	6.8	34	3.47	6.89	1913	354.01	449.95	1440	253.23	359.73	2717	430.69	552.6	2175	360.82	456.72	1472	199.93	279.4	3478	544.53	688.69
FOB87_RS13735	NZ_CP054795[+]2845895-2846854	12	1.89	3.46	44	6.09	10.35	13	1.72	3.23	11	2.06	3.63	24	3.76	6.94	23	2.49	4.95	272	53.49	67.98	180	33.64	47.78	252	42.45	54.46	216	38.07	48.19	183	26.41	36.91	371	61.71	78.05
FOB87_RS16920	NZ_CP054795[-]3542519-3543499	10	1.54	2.82	26	3.52	5.99	12	1.55	2.92	8	1.47	2.59	13	2.0	3.68	9	0.96	1.9	953	183.37	233.06	624	114.1	162.08	1260	207.67	266.45	928	160.07	202.61	688	97.16	135.78	1815	295.46	373.68
FOB87_RS13730	NZ_CP054795[-]2845398-2845802	299	111.85	204.23	217	71.15	121.0	314	98.58	185.2	181	80.29	141.67	312	115.95	213.81	354	90.93	180.63	219	102.07	129.73	294	130.21	184.97	244	97.41	124.98	196	81.89	103.65	327	111.86	156.32	173	68.21	86.27
FOB87_RS19740	NZ_CP054795[-]4145112-4147013	73	5.82	10.62	150	10.47	17.81	40	2.67	5.02	63	5.95	10.5	64	5.07	9.34	50	2.73	5.43	2356	233.82	297.18	1542	145.42	206.58	2463	209.38	268.64	2335	207.73	262.94	1898	138.25	193.2	3388	284.46	359.77
FOB87_RS19035	NZ_CP054795[-]3994146-3996017	0	0.0	0.0	7	0.49	0.84	5	0.34	0.64	0	0.0	0.0	4	0.32	0.59	5	0.28	0.55	57	5.75	7.31	68	6.52	9.26	60	5.18	6.65	45	4.07	5.15	58	4.29	6.0	41	3.49	4.42
FOB87_RS19745	NZ_CP054795[+]4147323-4147586	1380	791.92	1446.04	921	463.25	787.85	1938	933.36	1753.51	974	662.84	1169.49	1320	752.58	1387.74	621	244.7	486.11	149	106.54	135.41	314	213.35	303.07	169	103.5	132.8	134	85.88	108.71	636	333.76	466.42	58	35.08	44.37
FOB87_RS19030	NZ_CP054795[-]3992792-3994090	4	0.47	0.85	1	0.1	0.17	1	0.1	0.18	0	0.0	0.0	4	0.46	0.85	4	0.32	0.64	42	6.11	7.76	30	4.14	5.88	55	6.84	8.78	47	6.12	7.75	36	3.84	5.37	44	5.41	6.84
FOB87_RS17030	NZ_CP054795[-]3563321-3563971	16	3.72	6.8	39	7.96	13.53	11	2.15	4.04	12	3.31	5.84	13	3.0	5.54	18	2.87	5.71	199	57.7	73.34	151	41.6	59.1	156	38.74	49.71	171	44.45	56.26	186	39.59	55.32	220	53.97	68.26
FOB87_RS17035	NZ_CP054795[-]3564048-3565505	163	16.94	30.93	162	14.75	25.09	182	15.87	29.82	119	14.66	25.87	163	16.83	31.03	151	10.77	21.4	489	63.3	80.46	411	50.57	71.83	530	58.77	75.41	461	53.5	67.72	501	47.61	66.53	561	61.44	77.71
FOB87_RS07830	NZ_CP054795[+]1630768-1631505	27	5.54	10.12	70	12.59	21.42	25	4.31	8.09	30	7.31	12.89	25	5.1	9.4	31	4.37	8.68	571	146.04	185.62	409	99.41	141.22	584	127.95	164.16	665	152.47	193.0	516	96.87	135.37	733	158.61	200.6
FOB87_RS07785	NZ_CP054795[+]1620338-1620745	1	0.37	0.68	1	0.32	0.55	1	0.31	0.59	1	0.44	0.78	2	0.74	1.36	1	0.26	0.51	40	18.51	23.52	39	17.15	24.36	55	21.8	27.97	49	20.32	25.72	40	13.58	18.98	167	65.37	82.67
FOB87_RS07835	NZ_CP054795[+]1631502-1631969	8	2.59	4.73	13	3.69	6.27	8	2.17	4.08	7	2.69	4.74	6	1.93	3.56	20	4.44	8.83	182	73.41	93.3	106	40.63	57.71	178	61.49	78.9	163	58.94	74.6	132	39.08	54.61	239	81.55	103.14
FOB87_RS07780	NZ_CP054795[+]1619964-1620233	9	5.05	9.22	40	19.67	33.46	7	3.29	6.19	11	7.32	12.91	6	3.35	6.17	11	4.24	8.42	460	321.59	408.74	381	253.11	359.56	543	325.17	417.21	627	392.94	497.38	603	309.41	432.39	1407	832.19	1052.5
FOB87_RS12025	NZ_CP054795[+]2474429-2476678	60	4.04	7.38	88	5.19	8.83	65	3.67	6.9	71	5.67	10.0	75	5.02	9.25	82	3.79	7.53	270	22.65	28.79	168	13.4	19.03	283	20.33	26.09	226	16.99	21.51	239	14.72	20.57	235	16.68	21.09
FOB87_RS12020	NZ_CP054795[+]2473845-2474432	6	1.54	2.82	0	0.0	0.0	4	0.86	1.62	3	0.92	1.62	2	0.51	0.94	3	0.53	1.05	31	9.95	12.65	19	5.79	8.23	26	7.15	9.17	23	6.62	8.38	15	3.53	4.94	27	7.33	9.27
FOB87_RS02665	NZ_CP054795[-]560665-561645	3	0.47	0.85	2	0.27	0.46	1	0.13	0.24	3	0.55	0.97	0	0.0	0.0	3	0.32	0.63	3	0.57	0.73	4	0.73	1.04	3	0.49	0.63	1	0.17	0.22	1	0.14	0.2	4	0.65	0.82
FOB87_RS02660	NZ_CP054795[+]560330-560689	5	2.1	3.84	32	11.8	20.07	2	0.71	1.33	15	7.49	13.21	4	1.67	3.08	11	3.18	6.31	1	0.53	0.67	0	0.0	0.0	2	0.9	1.15	1	0.47	0.59	0	0.0	0.0	0	0.0	0.0
FOB87_RS07160	NZ_CP054795[-]1500117-1501241	748	100.73	183.93	1042	122.99	209.17	876	99.0	186.0	590	94.22	166.24	707	94.59	174.42	1462	135.19	268.56	1633	274.0	348.25	1460	232.79	330.69	1708	245.48	314.96	1628	244.87	309.95	1714	211.08	294.97	1507	213.92	270.55
FOB87_RS07165	NZ_CP054795[-]1501249-1502202	14	2.22	4.06	34	4.73	8.05	5	0.67	1.25	7	1.32	2.33	7	1.11	2.04	13	1.42	2.82	260	51.44	65.38	180	33.85	48.08	282	47.79	61.32	253	44.87	56.8	251	36.45	50.94	300	50.22	63.51
FOB87_RS16460	NZ_CP054795[+]3433255-3434742	124	12.62	23.05	176	15.71	26.71	155	13.24	24.88	155	18.71	33.02	152	15.37	28.35	159	11.11	22.08	50	6.34	8.06	28	3.37	4.79	30	3.26	4.18	29	3.29	4.17	27	2.51	3.51	58	6.22	7.87
FOB87_RS06780	NZ_CP054795[+]1416586-1417971	1308	142.97	261.07	1242	118.99	202.37	1040	95.41	179.24	1218	157.89	278.57	1005	109.14	201.25	1256	94.27	187.27	1425	194.07	246.66	1322	171.09	243.04	1683	196.34	251.91	2572	314.0	397.46	2201	220.01	307.45	1519	175.02	221.35
FOB87_RS06785	NZ_CP054795[+]1418088-1418861	114	22.31	40.74	218	37.4	63.61	50	8.21	15.43	135	31.34	55.29	87	16.92	31.2	108	14.52	28.84	478	116.57	148.16	347	80.42	114.24	510	106.54	136.69	460	100.56	127.29	365	65.33	91.3	546	112.66	142.48
FOB87_RS31210	NZ_CP054795[-]6542695-6543681	154	23.64	43.16	142	19.1	32.49	125	16.1	30.25	83	15.11	26.66	138	21.05	38.81	235	24.77	49.2	310	59.28	75.35	335	60.89	86.49	358	58.65	75.25	334	57.26	72.48	409	57.41	80.23	267	43.2	54.64
FOB87_RS13190	NZ_CP054795[-]2730423-2730899	19	6.04	11.02	20	5.57	9.47	10	2.67	5.01	10	3.77	6.65	6	1.89	3.49	25	5.45	10.83	167	66.08	83.99	143	53.78	76.39	166	56.27	72.2	123	43.63	55.23	131	38.05	53.17	235	78.67	99.5
FOB87_RS31215	NZ_CP054795[-]6543716-6545128	32	3.43	6.26	61	5.73	9.75	11	0.99	1.86	22	2.8	4.94	12	1.28	2.36	20	1.47	2.93	273	36.47	46.35	189	23.99	34.08	320	36.62	46.98	303	36.29	45.93	230	22.55	31.51	276	31.19	39.45
FOB87_RS13195	NZ_CP054795[-]2730904-2731827	52	8.53	15.57	34	4.89	8.31	49	6.74	12.67	50	9.72	17.15	51	8.31	15.32	93	10.47	20.8	840	171.6	218.1	740	143.66	204.07	804	140.69	180.51	734	134.41	170.14	570	85.46	119.43	932	161.08	203.72
FOB87_RS32495	NZ_CP054795[+]6818071-6819825	8	0.69	1.26	11	0.83	1.42	5	0.36	0.68	3	0.31	0.54	7	0.6	1.11	7	0.41	0.82	14	1.5	1.91	8	0.82	1.16	17	1.57	2.01	23	2.22	2.81	14	1.1	1.54	22	2.0	2.53
FOB87_RS22165	NZ_CP054795[-]4637213-4638328	160	21.72	39.66	105	12.49	21.25	190	21.65	40.67	106	17.07	30.11	163	21.99	40.54	318	29.64	58.89	1196	202.29	257.11	1168	187.73	266.68	1511	218.92	280.88	1389	210.6	266.58	1459	181.12	253.11	1013	144.95	183.33
FOB87_RS32490	NZ_CP054795[-]6816133-6817731	42	3.98	7.27	199	16.53	28.11	18	1.43	2.69	48	5.4	9.52	32	3.01	5.55	38	2.47	4.91	1437	169.64	215.61	1612	180.83	256.88	1739	175.85	225.62	1571	166.24	210.43	3068	265.82	371.47	2438	243.49	307.95
FOB87_RS27965	NZ_CP054795[+]5802141-5802656	0	0.0	0.0	1	0.26	0.44	0	0.0	0.0	0	0.0	0.0	0	0.0	0.0	1	0.2	0.4	0	0.0	0.0	0	0.0	0.0	2	0.62	0.8	0	0.0	0.0	0	0.0	0.0	0	0.0	0.0
FOB87_RS27960	NZ_CP054795[-]5801579-5801995	4	1.45	2.65	12	3.82	6.5	9	2.75	5.16	8	3.45	6.08	6	2.16	3.99	13	3.24	6.44	3	1.36	1.73	0	0.0	0.0	0	0.0	0.0	2	0.81	1.03	2	0.67	0.93	1	0.38	0.48
FOB87_RS29270	NZ_CP054795[-]6090958-6092301	18	2.03	3.7	17	1.68	2.86	17	1.61	3.02	17	2.27	4.01	22	2.46	4.54	19	1.47	2.92	0	0.0	0.0	2	0.27	0.38	1	0.12	0.15	1	0.13	0.16	1	0.1	0.14	1	0.12	0.15
FOB87_RS10560	NZ_CP054795[+]2188262-2189080	307	56.79	103.7	497	80.58	137.04	317	49.21	92.46	272	59.67	105.28	355	65.24	120.3	387	49.16	97.65	3487	803.67	1021.46	2769	606.46	861.5	3469	684.85	878.7	3310	683.86	865.63	3414	577.51	807.05	4292	836.89	1058.45
FOB87_RS29275	NZ_CP054795[+]6092475-6093317	55	9.89	18.05	34	5.36	9.11	202	30.47	57.24	62	13.21	23.31	121	21.61	39.84	478	58.99	117.18	62	13.88	17.64	84	17.87	25.39	114	21.86	28.05	73	14.65	18.55	87	14.3	19.98	62	11.74	14.85
FOB87_RS10565	NZ_CP054795[+]2189116-2190393	115	13.63	24.89	150	15.59	26.51	113	11.24	21.12	126	17.71	31.25	131	15.43	28.45	118	9.6	19.08	1797	265.41	337.34	1449	203.37	288.9	1921	243.04	311.83	1877	248.52	314.57	1608	174.32	243.6	2301	287.53	363.65
FOB87_RS29615	NZ_CP054795[+]6167139-6167759	4	0.97	1.78	10	2.14	3.64	3	0.61	1.15	5	1.45	2.55	1	0.24	0.45	10	1.68	3.33	184	55.93	71.09	101	29.17	41.44	221	57.54	73.83	196	53.41	67.6	154	34.36	48.01	267	68.66	86.84
FOB87_RS18500	NZ_CP054795[+]3884303-3884677	71	28.69	52.38	60	21.24	36.13	80	27.13	50.96	36	17.25	30.43	76	30.5	56.25	78	21.64	42.98	442	222.49	282.78	466	222.9	316.64	419	180.66	231.79	422	190.42	241.03	503	185.83	259.69	352	149.9	189.59
FOB87_RS18505	NZ_CP054795[+]3884678-3885022	239	104.95	191.64	124	47.73	81.17	236	86.98	163.4	137	71.35	125.88	205	89.44	164.92	285	85.94	170.72	2540	1389.71	1766.31	2457	1277.45	1814.68	2937	1376.46	1766.06	2690	1319.34	1670.02	2694	1081.84	1511.82	1901	879.94	1112.9
FOB87_RS29610	NZ_CP054795[-]6165075-6167075	834	63.14	115.3	920	61.05	103.83	704	44.73	84.04	521	46.78	82.53	893	67.17	123.86	656	34.1	67.75	7581	715.13	908.93	7900	708.17	1005.99	9726	785.89	1008.34	9002	761.23	963.56	9619	665.99	930.69	5784	461.6	583.81
FOB87_RS21570	NZ_CP054795[-]4515087-4516670	46	4.4	8.03	132	11.07	18.82	31	2.49	4.67	51	5.79	10.21	36	3.42	6.31	59	3.88	7.7	1524	181.61	230.82	1202	136.12	193.36	1658	169.24	217.14	1662	177.54	224.73	1369	119.74	167.33	1583	159.6	201.85
FOB87_RS24055	NZ_CP054795[-]5005721-5006467	21	4.26	7.78	56	9.95	16.93	15	2.55	4.8	27	6.5	11.46	29	5.84	10.77	11	1.53	3.04	31	7.84	9.96	8	1.92	2.73	25	5.41	6.94	35	7.93	10.04	18	3.34	4.67	73	15.61	19.74
FOB87_RS17295	NZ_CP054795[-]3620044-3620367	0	0.0	0.0	0	0.0	0.0	0	0.0	0.0	0	0.0	0.0	0	0.0	0.0	0	0.0	0.0	16	9.32	11.85	20	11.07	15.73	15	7.48	9.6	13	6.79	8.59	28	11.97	16.73	17	8.38	10.6
FOB87_RS17290	NZ_CP054795[-]3619326-3619808	59	18.5	33.79	131	36.01	61.25	47	12.37	23.24	21	7.81	13.78	42	13.09	24.13	130	28.0	55.62	21	8.21	10.43	6	2.23	3.17	23	7.7	9.88	28	9.81	12.42	18	5.17	7.22	90	29.75	37.63
FOB87_RS20730	NZ_CP054795[+]4336620-4337693	61	8.6	15.71	66	8.16	13.88	55	6.51	12.23	49	8.2	14.46	81	11.35	20.93	127	12.3	24.44	23	4.04	5.14	17	2.84	4.03	16	2.41	3.09	18	2.84	3.59	52	6.71	9.37	17	2.53	3.2
FOB87_RS20220	NZ_CP054795[-]4236269-4236544	158	86.73	158.36	173	83.24	141.56	131	60.35	113.38	160	104.15	183.76	186	101.43	187.04	152	57.29	113.81	70	47.88	60.85	106	68.89	97.86	75	43.93	56.37	84	51.5	65.19	165	82.82	115.74	78	45.13	57.08
FOB87_RS20735	NZ_CP054795[-]4337701-4338306	9	2.25	4.11	13	2.85	4.84	7	1.47	2.76	8	2.37	4.18	3	0.74	1.37	17	2.92	5.8	83	25.85	32.86	66	19.53	27.75	74	19.74	25.33	70	19.55	24.74	71	16.23	22.68	66	17.39	22.0
FOB87_RS20225	NZ_CP054795[+]4236945-4238024	22	3.09	5.64	26	3.2	5.44	24	2.83	5.31	22	3.66	6.46	16	2.23	4.11	11	1.06	2.1	66	11.53	14.66	32	5.31	7.55	52	7.79	9.99	43	6.74	8.53	34	4.37	6.1	114	16.86	21.32
FOB87_RS10745	NZ_CP054795[-]2227989-2228864	80117	13855.66	25300.37	94583	14337.51	24383.58	91488	13278.87	24946.99	65385	13409.95	23660.14	73693	12662.05	23348.55	85066	10101.73	20067.79	933	201.04	255.52	3297	675.11	959.02	996	183.84	235.87	1823	352.13	445.73	5167	817.18	1141.97	1583	288.58	364.98
FOB87_RS10740	NZ_CP054795[-]2227494-2227979	24632	7678.39	14020.7	26430	7221.47	12281.44	26986	7059.98	13263.57	16081	5944.7	10488.66	23691	7337.18	13529.6	28202	6036.53	11991.99	898	348.77	443.29	1126	415.59	590.36	932	310.07	397.83	1160	403.87	511.22	1870	533.08	744.95	1127	370.32	468.36
FOB87_RS01645	NZ_CP054795[+]362383-363171	19	3.65	6.66	32	5.39	9.16	25	4.03	7.57	31	7.06	12.45	33	6.3	11.61	21	2.77	5.5	39	9.33	11.86	57	12.96	18.41	34	6.97	8.94	26	5.58	7.06	61	10.71	14.97	26	5.27	6.66
FOB87_RS01315	NZ_CP054795[+]287273-288676	0	0.0	0.0	0	0.0	0.0	0	0.0	0.0	0	0.0	0.0	0	0.0	0.0	0	0.0	0.0	0	0.0	0.0	0	0.0	0.0	0	0.0	0.0	0	0.0	0.0	0	0.0	0.0	0	0.0	0.0
FOB87_RS01640	NZ_CP054795[+]361139-362386	30	3.64	6.65	54	5.74	9.77	19	1.94	3.64	34	4.9	8.64	48	5.79	10.67	73	6.09	12.09	42	6.35	8.07	61	8.76	12.45	28	3.62	4.65	29	3.93	4.98	79	8.77	12.26	46	5.88	7.44
FOB87_RS01310	NZ_CP054795[-]284691-286394	7	0.62	1.14	6	0.47	0.8	8	0.6	1.12	7	0.74	1.3	8	0.7	1.3	4	0.25	0.49	1	0.11	0.14	0	0.0	0.0	0	0.0	0.0	0	0.0	0.0	1	0.08	0.11	5	0.47	0.59
FOB87_RS08430	NZ_CP054795[-]1741754-1742179	18	6.4	11.69	30	9.35	15.9	17	5.07	9.53	19	8.01	14.14	19	6.71	12.38	17	4.15	8.25	211	93.49	118.83	122	51.37	72.97	208	78.94	101.29	209	83.02	105.08	113	36.75	51.36	294	110.21	139.39
FOB87_RS08925	NZ_CP054795[+]1840264-1841151	3	0.51	0.93	2	0.3	0.51	2	0.29	0.54	7	1.42	2.5	5	0.85	1.56	6	0.7	1.4	11	2.34	2.97	7	1.41	2.01	10	1.82	2.34	7	1.34	1.69	10	1.56	2.18	16	2.88	3.64
FOB87_RS08435	NZ_CP054795[-]1742222-1742956	8	1.65	3.01	13	2.35	3.99	9	1.55	2.92	8	1.96	3.45	8	1.64	3.02	4	0.56	1.12	52	13.35	16.97	40	9.76	13.87	50	11.0	14.11	61	14.05	17.78	49	9.24	12.91	59	12.82	16.21
FOB87_RS08920	NZ_CP054795[+]1838345-1840267	11	0.87	1.58	7	0.48	0.82	8	0.53	0.99	6	0.56	0.99	12	0.94	1.73	7	0.38	0.75	8	0.79	1.0	5	0.46	0.66	5	0.42	0.54	3	0.26	0.33	6	0.43	0.6	7	0.59	0.74
FOB87_RS09340	NZ_CP054795[-]1923591-1924202	1	0.25	0.45	2	0.44	0.74	1	0.21	0.39	0	0.0	0.0	1	0.24	0.45	0	0.0	0.0	1	0.31	0.39	1	0.3	0.42	0	0.0	0.0	0	0.0	0.0	1	0.23	0.32	2	0.52	0.66
FOB87_RS04920	NZ_CP054795[-]1028196-1028594	152	57.71	105.38	231	76.88	130.75	148	47.16	88.6	174	78.35	138.24	166	62.62	115.47	231	60.22	119.64	136	64.34	81.77	136	61.14	86.85	153	62.0	79.55	153	64.88	82.13	191	66.32	92.68	108	43.23	54.67
FOB87_RS09345	NZ_CP054795[+]1924352-1924963	6	1.48	2.71	0	0.0	0.0	4	0.83	1.56	1	0.29	0.52	6	1.48	2.72	4	0.68	1.35	0	0.0	0.0	2	0.58	0.83	1	0.26	0.34	2	0.55	0.7	8	1.81	2.53	3	0.78	0.99
FOB87_RS04925	NZ_CP054795[-]1028658-1029176	188	54.88	100.21	162	41.45	70.49	200	49.0	92.05	126	43.62	76.96	179	51.91	95.72	260	52.11	103.53	127	46.19	58.71	121	41.82	59.41	138	42.99	55.16	130	42.38	53.65	150	40.04	55.96	62	19.08	24.13
FOB87_RS18170	NZ_CP054795[+]3817160-3818350	2	0.25	0.46	4	0.45	0.76	2	0.21	0.4	3	0.45	0.8	1	0.12	0.23	1	0.09	0.17	81	12.84	16.32	26	3.91	5.56	87	11.81	15.15	74	10.52	13.31	29	3.37	4.71	86	11.53	14.58
FOB87_RS18175	NZ_CP054795[-]3818364-3818867	82	24.65	45.01	155	40.84	69.45	61	15.39	28.91	99	35.29	62.27	83	24.79	45.71	56	11.56	22.96	83	31.09	39.51	71	25.27	35.9	136	43.63	55.98	108	36.26	45.9	117	32.16	44.94	101	32.0	40.47
FOB87_RS08695	NZ_CP054795[+]1790211-1792613	134	8.45	15.43	175	9.67	16.45	119	6.3	11.83	68	5.08	8.97	123	7.71	14.21	161	6.97	13.85	3750	294.57	374.4	3425	255.66	363.18	4168	280.45	359.83	5360	377.43	477.75	4239	244.39	341.53	3977	264.3	334.27
FOB87_RS08690	NZ_CP054795[+]1789658-1790140	545	170.94	312.14	684	188.05	319.81	776	204.27	383.77	456	169.62	299.27	552	172.02	317.2	515	110.92	220.35	2	0.78	0.99	5	1.86	2.64	2	0.67	0.86	11	3.86	4.88	5	1.43	2.0	10	3.31	4.18
FOB87_RS32045	NZ_CP054795[-]6726144-6727205	8	1.14	2.08	20	2.5	4.25	12	1.44	2.7	5	0.84	1.49	6	0.85	1.57	5	0.49	0.97	58	10.31	13.1	30	5.07	7.2	64	9.74	12.5	66	10.52	13.31	46	6.0	8.39	93	13.99	17.69
FOB87_RS23425	NZ_CP054795[-]4869462-4870826	54	5.99	10.94	225	21.89	37.23	38	3.54	6.65	62	8.16	14.4	43	4.74	8.74	54	4.12	8.18	734	101.5	129.01	644	84.63	120.22	751	88.96	114.14	923	114.42	144.83	804	81.61	114.04	1167	136.53	172.68
FOB87_RS26100	NZ_CP054795[+]5423945-5424229	8	4.26	7.77	2	0.93	1.58	7	3.12	5.87	9	5.67	10.01	10	5.28	9.74	5	1.83	3.63	9	5.96	7.58	7	4.41	6.26	12	6.8	8.73	5	2.97	3.76	9	4.37	6.11	11	6.17	7.8
FOB87_RS05520	NZ_CP054795[-]1152683-1153675	30	4.58	8.36	119	15.91	27.06	19	2.43	4.57	34	6.15	10.85	27	4.09	7.55	70	7.33	14.57	149	28.32	36.0	204	36.85	52.35	166	27.03	34.68	178	30.33	38.39	242	33.76	47.18	196	31.52	39.87
FOB87_RS05525	NZ_CP054795[-]1153727-1154869	4	0.53	0.97	13	1.51	2.57	6	0.67	1.25	8	1.26	2.22	12	1.58	2.91	12	1.09	2.17	12	1.98	2.52	10	1.57	2.23	21	2.97	3.81	30	4.44	5.62	29	3.51	4.91	19	2.66	3.36
FOB87_RS14710	NZ_CP054795[-]3061090-3062121	18	2.65	4.83	7	0.9	1.53	17	2.09	3.93	11	1.92	3.38	8	1.17	2.15	4	0.4	0.8	99	18.1	23.01	30	5.22	7.41	145	22.72	29.15	74	12.13	15.36	50	6.71	9.38	94	14.55	18.4
FOB87_RS28250	NZ_CP054795[-]5856677-5857174	57	17.34	31.66	127	33.86	57.59	53	13.53	25.42	50	18.04	31.83	46	13.9	25.64	66	13.79	27.39	1008	382.07	485.61	1373	494.54	702.51	1235	400.98	514.47	1250	424.72	537.61	2186	608.14	849.85	3544	1136.47	1437.34
FOB87_RS14245	NZ_CP054795[+]2954374-2955192	57	10.54	19.25	48	7.79	13.24	109	16.92	31.79	37	8.12	14.32	52	9.56	17.62	56	7.11	14.13	58	13.37	16.99	46	10.07	14.31	58	11.45	14.69	50	10.33	13.08	58	9.81	13.71	38	7.41	9.37
FOB87_RS14715	NZ_CP054795[-]3062214-3063425	15	1.87	3.42	18	1.97	3.35	26	2.73	5.12	14	2.07	3.66	27	3.35	6.18	17	1.46	2.9	26	4.05	5.15	11	1.63	2.31	29	3.87	4.96	23	3.21	4.06	13	1.49	2.08	23	3.03	3.83
FOB87_RS14240	NZ_CP054795[+]2953100-2954377	7	0.83	1.52	13	1.35	2.3	12	1.19	2.24	8	1.12	1.98	12	1.42	2.61	1	0.08	0.16	30	4.43	5.63	13	1.82	2.59	9	1.14	1.46	17	2.25	2.85	21	2.28	3.18	10	1.25	1.58
FOB87_RS28255	NZ_CP054795[-]5857247-5857537	33	17.18	31.37	112	51.11	86.92	21	9.18	17.24	22	13.58	23.96	33	17.07	31.47	13	4.65	9.23	1421	921.74	1171.53	1803	1111.38	1578.76	1562	867.9	1113.55	1853	1077.47	1363.86	3138	1493.98	2087.77	4638	2545.25	3219.08
FOB87_RS15590	NZ_CP054795[+]3249372-3250427	10	1.43	2.62	11	1.38	2.35	8	0.96	1.81	6	1.02	1.8	6	0.86	1.58	21	2.07	4.11	257	45.94	58.39	269	45.69	64.91	279	42.72	54.81	236	37.82	47.87	323	42.38	59.22	271	40.98	51.83
FOB87_RS15040	NZ_CP054795[-]3132871-3133593	34	7.12	13.01	70	12.85	21.86	39	6.86	12.89	52	12.92	22.8	52	10.82	19.96	50	7.19	14.29	97	25.33	32.19	69	17.12	24.32	88	19.68	25.25	75	17.55	22.22	92	17.63	24.64	100	22.09	27.94
FOB87_RS15595	NZ_CP054795[+]3250447-3251172	7	1.46	2.67	16	2.93	4.98	17	2.98	5.59	10	2.48	4.37	14	2.9	5.35	18	2.58	5.12	59	15.34	19.5	69	17.05	24.22	79	17.59	22.57	91	21.21	26.85	91	17.37	24.27	57	12.54	15.86
FOB87_RS15045	NZ_CP054795[-]3133593-3134321	45	9.35	17.08	99	18.03	30.67	51	8.89	16.71	68	16.76	29.57	55	11.36	20.94	43	6.14	12.19	111	28.74	36.53	77	18.94	26.91	138	30.61	39.27	97	22.52	28.5	103	19.57	27.35	146	31.98	40.45
FOB87_RS26360	NZ_CP054795[+]5476174-5478036	8621	701.05	1280.12	7135	508.57	864.91	14065	959.9	1803.37	6831	658.76	1162.29	9673	781.5	1441.07	14292	798.04	1585.36	555	56.23	71.47	803	77.32	109.83	507	44.0	56.46	768	69.76	88.3	1049	78.01	109.01	497	42.6	53.88
FOB87_RS03250	NZ_CP054795[-]689347-690417	77	10.89	19.89	700	86.79	147.6	44	5.22	9.81	77	12.92	22.79	37	5.2	9.59	43	4.18	8.3	2	0.35	0.45	2	0.34	0.48	4	0.6	0.77	4	0.63	0.8	8	1.04	1.45	118	17.59	22.25
FOB87_RS03255	NZ_CP054795[-]690417-691943	504	50.01	91.31	5811	505.33	859.41	288	23.98	45.05	458	53.89	95.08	294	28.98	53.44	967	65.88	130.87	10	1.24	1.57	27	3.17	4.51	15	1.59	2.04	39	4.32	5.47	34	3.08	4.31	235	24.57	31.08
FOB87_RS26365	NZ_CP054795[+]5478033-5478245	385	273.83	500.02	309	192.64	327.62	572	341.44	641.47	395	333.17	587.84	557	393.6	725.79	348	169.96	337.63	30	26.59	33.79	18	15.16	21.53	38	28.85	37.01	39	30.98	39.22	28	18.21	25.45	28	20.99	26.55
FOB87_RS28450	NZ_CP054795[-]5899842-5900234	10	3.86	7.04	6	2.03	3.45	2	0.65	1.22	5	2.28	4.03	8	3.06	5.65	8	2.12	4.21	204	97.98	124.53	169	77.13	109.57	202	83.11	106.63	198	85.25	107.91	184	64.87	90.65	590	239.75	303.22
FOB87_RS28800	NZ_CP054795[+]5994638-5995603	117	18.35	33.51	147	20.21	34.37	161	21.19	39.81	147	27.34	48.24	126	19.63	36.2	114	12.28	24.39	855	167.07	212.34	587	109.0	154.84	930	155.66	199.72	1004	175.87	222.61	753	108.0	150.92	953	157.55	199.26
FOB87_RS27435	NZ_CP054795[+]5690366-5691271	30	5.02	9.16	76	11.14	18.94	36	5.05	9.49	22	4.36	7.7	29	4.82	8.88	24	2.75	5.47	135	28.13	35.75	274	54.25	77.06	217	38.73	49.69	182	33.99	43.03	321	49.09	68.6	161	28.38	35.89
FOB87_RS28455	NZ_CP054795[-]5900266-5900409	1	1.05	1.92	10	9.22	15.68	3	2.65	4.98	5	6.24	11.01	9	9.41	17.35	10	7.22	14.35	298	390.63	496.49	244	303.94	431.76	259	290.82	373.13	315	370.15	468.53	272	261.69	365.7	556	616.6	779.84
FOB87_RS16585	NZ_CP054795[+]3460823-3461233	38	14.01	25.58	58	18.74	31.87	26	8.04	15.11	30	13.12	23.14	43	15.75	29.04	120	30.37	60.34	139	63.84	81.14	92	40.15	57.04	128	50.36	64.61	130	53.52	67.75	123	41.46	57.94	130	50.51	63.88
FOB87_RS27430	NZ_CP054795[+]5689782-5690270	399	123.61	225.72	791	214.8	365.31	500	130.0	244.24	389	142.92	252.16	538	165.6	305.36	402	85.52	169.89	96	37.06	47.1	139	50.99	72.43	79	26.12	33.51	168	58.13	73.58	192	54.4	76.02	254	82.95	104.91
FOB87_RS33515	NZ_CP054795[+]238517-238801	8	4.26	7.77	22	10.25	17.43	8	3.57	6.71	11	6.93	12.23	12	6.34	11.69	7	2.56	5.08	36	23.84	30.3	10	6.29	8.94	15	8.51	10.92	19	11.28	14.28	13	6.32	8.83	30	16.81	21.26
FOB87_RS29820	NZ_CP054795[-]6210050-6211633	7	0.67	1.22	3	0.25	0.43	2	0.16	0.3	5	0.57	1.0	11	1.05	1.93	15	0.99	1.96	2	0.24	0.3	3	0.34	0.48	3	0.3	0.39	3	0.32	0.41	9	0.79	1.1	3	0.3	0.38
FOB87_RS25860	NZ_CP054795[-]5378771-5379784	129	19.27	35.19	135	17.68	30.07	134	16.8	31.57	76	13.47	23.76	141	20.93	38.59	167	17.14	34.04	1928	358.9	456.16	1602	283.39	402.57	2081	331.83	425.75	1912	319.06	403.87	1948	266.15	371.94	1478	232.77	294.39
FOB87_RS25865	NZ_CP054795[-]5379803-5380276	58	18.54	33.85	67	18.77	31.92	57	15.29	28.72	29	10.99	19.39	68	21.59	39.82	121	26.55	52.75	297	118.27	150.32	337	127.53	181.16	336	114.62	147.06	295	105.31	133.3	365	106.69	149.09	226	76.14	96.3
FOB87_RS26210	NZ_CP054795[+]5449352-5449558	0	0.0	0.0	1	0.64	1.09	3	1.84	3.46	1	0.87	1.53	2	1.45	2.68	18	9.05	17.97	2	1.83	2.32	3	2.6	3.69	0	0.0	0.0	5	4.08	5.17	3	2.01	2.81	2	1.54	1.95
FOB87_RS16245	NZ_CP054795[-]3390640-3391179	1	0.28	0.51	0	0.0	0.0	2	0.47	0.88	0	0.0	0.0	2	0.56	1.03	1	0.19	0.38	2	0.7	0.89	0	0.0	0.0	1	0.3	0.38	2	0.62	0.79	2	0.52	0.72	1	0.29	0.37
FOB87_RS29825	NZ_CP054795[-]6211630-6212910	0	0.0	0.0	3	0.31	0.53	2	0.2	0.37	3	0.42	0.74	2	0.23	0.43	7	0.57	1.13	1	0.15	0.19	2	0.28	0.4	1	0.12	0.16	3	0.4	0.5	0	0.0	0.0	1	0.13	0.16
FOB87_RS16240	NZ_CP054795[-]3389748-3390347	18	4.55	8.3	11	2.43	4.14	53	11.23	21.1	23	6.89	12.15	25	6.27	11.56	90	15.6	31.0	4	1.26	1.6	2	0.6	0.85	5	1.35	1.73	1	0.28	0.36	1	0.23	0.32	4	1.07	1.35
FOB87_RS22485	NZ_CP054795[-]4700872-4701069	12	9.18	16.77	40	26.82	45.62	10	6.42	12.06	14	12.7	22.41	21	15.97	29.44	31	16.29	32.36	1087	1036.27	1317.09	916	829.83	1178.81	1020	832.94	1068.7	1031	881.08	1115.27	823	575.86	804.74	1036	835.58	1056.79
FOB87_RS22480	NZ_CP054795[-]4700396-4700869	22	7.03	12.84	64	17.93	30.49	14	3.76	7.06	25	9.48	16.72	17	5.4	9.95	54	11.85	23.54	1582	630.0	800.72	1343	508.23	721.96	1509	514.74	660.44	1408	502.63	636.23	1330	388.73	543.24	1685	567.69	717.98
FOB87_RS23335	NZ_CP054795[-]4853038-4853694	4	0.92	1.68	6	1.21	2.06	1	0.19	0.36	0	0.0	0.0	1	0.23	0.42	1	0.16	0.31	12	3.45	4.38	11	3.01	4.27	11	2.7	3.47	27	6.95	8.8	15	3.16	4.42	22	5.34	6.76
FOB87_RS11900	NZ_CP054795[+]2449528-2449980	283	94.64	172.82	578	169.43	288.15	186	52.21	98.08	372	147.54	260.31	284	94.36	174.0	472	108.39	215.32	2527	1052.97	1338.32	1833	725.81	1031.05	2514	897.32	1151.3	2546	951.01	1203.78	2351	719.01	1004.79	3103	1093.89	1383.49
FOB87_RS26330	NZ_CP054795[+]5471743-5472573	3	0.55	1.0	6	0.96	1.63	1	0.15	0.29	2	0.43	0.76	2	0.36	0.67	3	0.38	0.75	6	1.36	1.73	0	0.0	0.0	3	0.58	0.75	4	0.81	1.03	6	1.0	1.4	2	0.39	0.49
FOB87_RS11905	NZ_CP054795[+]2450333-2450806	9	2.88	5.25	19	5.32	9.05	5	1.34	2.52	9	3.41	6.02	8	2.54	4.68	4	0.88	1.74	232	92.39	117.43	70	26.49	37.63	205	69.93	89.72	215	76.75	97.15	168	49.1	68.62	225	75.8	95.87
FOB87_RS29855	NZ_CP054795[+]6217817-6218587	3	0.59	1.08	22	3.79	6.44	4	0.66	1.24	6	1.4	2.47	4	0.78	1.44	7	0.95	1.88	15	3.67	4.67	11	2.56	3.64	13	2.73	3.5	11	2.42	3.06	16	2.88	4.02	14	2.9	3.67
FOB87_RS26335	NZ_CP054795[+]5472570-5473349	0	0.0	0.0	2	0.34	0.58	0	0.0	0.0	1	0.23	0.41	0	0.0	0.0	0	0.0	0.0	4	0.97	1.23	1	0.23	0.33	8	1.66	2.13	6	1.3	1.65	6	1.07	1.49	3	0.62	0.78
FOB87_RS27340	NZ_CP054795[+]5671768-5672520	26	5.23	9.55	23	4.06	6.9	30	5.07	9.52	30	7.16	12.63	35	7.0	12.9	8	1.11	2.2	30	7.52	9.56	26	6.19	8.8	32	6.87	8.82	41	9.21	11.66	38	6.99	9.77	27	5.72	7.24
FOB87_RS15625	NZ_CP054795[-]3257942-3258289	110	47.89	87.44	187	71.35	121.35	79	28.87	54.23	80	41.3	72.87	125	54.06	99.69	80	23.92	47.51	715	387.82	492.92	741	381.95	542.57	896	416.3	534.13	798	388.02	491.15	983	391.35	546.89	355	162.91	206.04
FOB87_RS15620	NZ_CP054795[-]3256131-3257867	53	4.62	8.44	116	8.87	15.08	42	3.08	5.78	43	4.45	7.85	72	6.24	11.5	89	5.33	10.59	538	58.47	74.31	486	50.19	71.29	561	52.22	67.0	518	50.46	63.87	523	41.71	58.29	391	35.94	45.46
FOB87_RS13500	NZ_CP054795[-]2796813-2796974	15	14.03	25.61	3	2.46	4.18	7	5.49	10.32	3	3.33	5.87	8	7.44	13.71	16	10.27	20.41	23	26.8	34.06	16	17.72	25.17	19	18.96	24.33	19	19.85	25.12	25	21.38	29.88	26	25.63	32.42
FOB87_RS27345	NZ_CP054795[+]5672540-5673388	27	4.82	8.8	32	5.0	8.51	46	6.89	12.94	40	8.46	14.93	45	7.98	14.71	16	1.96	3.89	50	11.12	14.13	34	7.18	10.2	87	16.57	21.26	53	10.56	13.37	68	11.1	15.51	64	12.04	15.23
FOB87_RS13050	NZ_CP054795[-]2698562-2699431	172	29.95	54.69	356	54.34	92.41	52	7.6	14.28	186	38.41	67.77	85	14.71	27.12	161	19.25	38.24	844	183.12	232.74	655	135.05	191.84	830	154.26	197.92	895	174.07	220.34	874	139.18	194.5	732	134.37	169.94
FOB87_RS16025	NZ_CP054795[+]3342127-3344298	66	4.61	8.41	167	10.21	17.36	32	1.87	3.52	109	9.02	15.91	32	2.22	4.09	47	2.25	4.47	398	34.59	43.96	468	38.65	54.9	414	30.82	39.54	466	36.3	45.95	664	42.36	59.19	326	23.97	30.31
FOB87_RS18775	NZ_CP054795[-]3942466-3942831	0	0.0	0.0	0	0.0	0.0	0	0.0	0.0	0	0.0	0.0	0	0.0	0.0	0	0.0	0.0	0	0.0	0.0	0	0.0	0.0	0	0.0	0.0	0	0.0	0.0	0	0.0	0.0	0	0.0	0.0
FOB87_RS21925	NZ_CP054795[+]4588215-4589438	915	113.25	206.8	2771	300.62	511.26	578	60.04	112.8	936	137.39	242.4	971	119.4	220.18	1355	115.16	228.77	701	108.1	137.4	495	72.54	103.05	1035	136.72	175.42	1164	160.92	203.69	645	73.0	102.02	1033	134.78	170.46
FOB87_RS00135	NZ_CP054795[+]22401-23372	14	2.18	3.98	40	5.46	9.29	17	2.22	4.18	27	4.99	8.81	9	1.39	2.57	16	1.71	3.4	45	8.74	11.11	27	4.98	7.08	50	8.32	10.67	54	9.4	11.9	51	7.27	10.16	30	4.93	6.23
FOB87_RS17995	NZ_CP054795[-]3784317-3785342	9	1.33	2.43	137	17.73	30.16	13	1.61	3.03	15	2.62	4.63	14	2.06	3.79	10	1.01	2.01	18	3.31	4.21	12	2.1	2.98	8	1.26	1.62	5	0.82	1.04	14	1.89	2.64	10	1.56	1.97
FOB87_RS17990	NZ_CP054795[-]3783877-3784317	10	3.43	6.27	109	32.82	55.82	7	2.02	3.79	6	2.44	4.31	6	2.05	3.78	11	2.59	5.15	9	3.86	4.9	5	2.03	2.89	6	2.2	2.82	8	3.07	3.89	17	5.34	7.46	11	3.99	5.04
FOB87_RS07315	NZ_CP054795[-]1529253-1530071	4	0.74	1.35	2	0.32	0.55	3	0.46	0.87	5	1.1	1.94	7	1.29	2.37	6	0.76	1.51	6	1.38	1.76	1	0.22	0.31	3	0.59	0.76	11	2.28	2.88	2	0.34	0.47	9	1.76	2.22
FOB87_RS25285	NZ_CP054795[+]5255805-5257028	14	1.73	3.16	46	4.99	8.49	18	1.87	3.51	10	1.47	2.59	22	2.71	4.99	55	4.68	9.29	417	64.3	81.73	367	53.78	76.4	381	50.33	64.57	416	57.51	72.79	384	43.46	60.74	443	57.8	73.1
FOB87_RS07310	NZ_CP054795[+]1529061-1529252	1	0.79	1.44	0	0.0	0.0	0	0.0	0.0	2	1.87	3.3	2	1.57	2.89	1	0.54	1.08	0	0.0	0.0	1	0.94	1.33	3	2.53	3.24	3	2.65	3.35	0	0.0	0.0	0	0.0	0.0
FOB87_RS25280	NZ_CP054795[-]5254718-5255731	488	72.91	133.13	915	119.82	203.78	215	26.96	50.65	482	85.4	150.68	228	33.85	62.41	733	75.2	149.39	968	180.2	229.03	1085	191.93	272.65	1068	170.3	218.5	1231	205.42	260.02	1526	208.5	291.37	714	112.45	142.22
FOB87_RS05410	NZ_CP054795[+]1128130-1129521	2	0.22	0.4	3	0.29	0.49	10	0.92	1.72	8	1.03	1.82	5	0.54	1.0	2	0.15	0.3	20	2.71	3.45	13	1.68	2.38	28	3.25	4.17	39	4.74	6.0	20	1.99	2.78	83	9.52	12.04
FOB87_RS32005	NZ_CP054795[+]6716697-6717922	0	0.0	0.0	0	0.0	0.0	0	0.0	0.0	0	0.0	0.0	0	0.0	0.0	0	0.0	0.0	4	0.61	0.78	0	0.0	0.0	2	0.26	0.34	0	0.0	0.0	0	0.0	0.0	4	0.52	0.66
FOB87_RS32000	NZ_CP054795[-]6715992-6716534	1	0.28	0.51	0	0.0	0.0	0	0.0	0.0	0	0.0	0.0	0	0.0	0.0	0	0.0	0.0	1	0.35	0.44	1	0.33	0.47	2	0.59	0.76	1	0.31	0.39	1	0.26	0.36	1	0.29	0.37
FOB87_RS21410	NZ_CP054795[-]4476055-4476261	2	1.46	2.67	5	3.2	5.45	4	2.46	4.62	6	5.21	9.19	1	0.73	1.34	5	2.51	4.99	34	31.01	39.41	17	14.73	20.93	24	18.74	24.05	25	20.44	25.87	30	20.08	28.06	72	55.54	70.25
FOB87_RS17195	NZ_CP054795[+]3597087-3597728	40	9.44	17.24	34	7.03	11.96	47	9.31	17.49	35	9.79	17.28	45	10.55	19.45	45	7.29	14.49	109	32.05	40.73	86	24.03	34.13	98	24.68	31.67	102	26.88	34.03	111	23.95	33.47	75	18.65	23.59
FOB87_RS17190	NZ_CP054795[-]3595761-3597020	11	1.33	2.42	19	2.01	3.41	10	1.01	1.9	13	1.85	3.27	10	1.19	2.2	10	0.83	1.64	8	1.2	1.52	4	0.57	0.81	9	1.15	1.48	9	1.21	1.53	4	0.44	0.61	20	2.54	3.21
FOB87_RS25135	NZ_CP054795[+]5223839-5224399	0	0.0	0.0	0	0.0	0.0	2	0.45	0.85	0	0.0	0.0	2	0.54	0.99	2	0.37	0.74	7	2.35	2.99	5	1.6	2.27	12	3.46	4.44	3	0.91	1.15	1	0.25	0.35	2	0.57	0.72
FOB87_RS25130	NZ_CP054795[-]5223284-5223757	5	1.6	2.92	3	0.84	1.43	2	0.54	1.01	3	1.14	2.01	3	0.95	1.76	1	0.22	0.44	37	14.74	18.73	17	6.43	9.14	40	13.65	17.51	56	19.99	25.3	32	9.35	13.07	51	17.18	21.73
FOB87_RS21415	NZ_CP054795[+]4476407-4476877	141	45.35	82.81	325	91.63	155.83	57	15.39	28.91	220	83.92	148.06	134	42.82	78.96	51	11.27	22.38	131	52.5	66.73	119	45.32	64.38	199	68.31	87.65	206	74.01	93.68	249	73.24	102.35	95	32.21	40.74
FOB87_RS30350	NZ_CP054795[-]6334241-6334579	1874	837.48	1529.24	3221	1261.7	2145.75	2239	839.76	1577.66	1692	896.72	1582.14	1942	862.24	1589.96	2127	652.7	1296.63	979	545.12	692.84	763	403.73	573.51	1190	567.58	728.23	1358	677.83	858.0	877	358.42	500.87	1684	793.29	1003.31
FOB87_RS30355	NZ_CP054795[-]6334763-6335629	14	2.45	4.47	26	3.98	6.77	11	1.61	3.03	8	1.65	2.92	11	1.91	3.52	3	0.36	0.72	313	68.14	86.61	112	23.17	32.92	318	59.3	76.09	308	60.11	76.09	163	26.05	36.4	351	64.65	81.77
FOB87_RS15345	NZ_CP054795[-]3197375-3198823	153	16.0	29.21	130	11.91	20.26	78	6.85	12.86	166	20.58	36.31	93	9.66	17.81	207	14.86	29.52	539	70.21	89.24	439	54.35	77.2	509	56.79	72.87	541	63.18	79.97	554	52.97	74.02	524	57.75	73.04
FOB87_RS32260	NZ_CP054795[+]6765363-6766373	132	19.78	36.12	268	35.2	59.86	115	14.46	27.17	93	16.53	29.16	151	22.48	41.45	142	14.61	29.03	2248	419.71	533.45	2219	393.7	559.27	2777	444.12	569.83	2373	397.17	502.73	2600	356.29	497.9	1805	285.12	360.6
FOB87_RS21900	NZ_CP054795[-]4583676-4585532	41	3.35	6.11	87	6.22	10.58	43	2.94	5.53	63	6.09	10.75	78	6.32	11.66	72	4.03	8.01	75	7.62	9.69	69	6.67	9.47	89	7.75	9.94	127	11.57	14.65	175	13.06	18.25	122	10.49	13.27
FOB87_RS21905	NZ_CP054795[+]4585653-4586444	16	3.06	5.59	44	7.38	12.55	10	1.61	3.02	16	3.63	6.4	17	3.23	5.96	5	0.65	1.3	69	16.44	20.9	28	6.34	9.01	74	15.1	19.38	74	15.81	20.01	46	8.04	11.24	111	22.38	28.31
FOB87_RS32265	NZ_CP054795[-]6766552-6767316	4	0.79	1.45	18	3.12	5.31	2	0.33	0.62	9	2.11	3.73	6	1.18	2.18	5	0.68	1.35	25	6.17	7.84	38	8.91	12.66	43	9.09	11.66	35	7.74	9.8	38	6.88	9.62	61	12.74	16.11
FOB87_RS19825	NZ_CP054795[+]4166562-4167170	1069	265.93	485.59	1065	232.22	394.93	467	97.5	183.17	1274	375.84	663.13	436	107.76	198.7	637	108.81	216.16	1808	560.39	712.25	986	290.42	412.55	2452	651.0	835.26	2437	677.12	857.09	1835	417.45	583.37	1452	380.75	481.55
FOB87_RS19820	NZ_CP054795[-]4165230-4166363	18	2.4	4.39	23	2.69	4.58	16	1.79	3.37	14	2.22	3.91	16	2.13	3.92	22	2.02	4.01	126	20.98	26.66	76	12.02	17.08	129	18.39	23.6	149	22.23	28.14	123	15.03	21.0	149	20.98	26.54
FOB87_RS28730	NZ_CP054795[+]5978744-5979061	8	3.81	6.96	36	15.04	25.57	4	1.6	3.0	18	10.17	17.94	6	2.84	5.24	6	1.96	3.9	9	5.34	6.79	14	7.9	11.22	18	9.15	11.74	18	9.58	12.12	40	17.42	24.35	42	21.1	26.68
FOB87_RS17370	NZ_CP054795[-]3636402-3637391	1443	220.82	403.22	1443	193.55	329.17	1417	181.99	341.9	1715	311.23	549.13	1378	209.5	386.32	772	81.12	161.15	130	24.78	31.5	87	15.76	22.39	164	26.79	34.37	130	22.22	28.13	152	21.27	29.73	461	74.36	94.05
FOB87_RS28735	NZ_CP054795[+]5979066-5979914	99	17.67	32.26	271	42.39	72.09	76	11.38	21.38	108	22.85	40.32	81	14.36	26.48	77	9.43	18.74	243	54.03	68.67	330	69.72	99.04	261	49.71	63.78	306	60.99	77.2	526	85.83	119.95	546	102.7	129.89
FOB87_RS17375	NZ_CP054795[-]3637631-3638368	138	28.33	51.73	115	20.69	35.19	103	17.75	33.34	87	21.18	37.37	94	19.17	35.35	255	35.95	71.41	100	25.58	32.51	67	16.28	23.13	91	19.94	25.58	75	17.2	21.77	72	13.52	18.89	83	17.96	22.72
FOB87_RS09645	NZ_CP054795[+]1993472-1993915	2	0.68	1.25	4	1.19	2.03	1	0.29	0.54	0	0.0	0.0	0	0.0	0.0	6	1.4	2.79	17	7.23	9.19	14	5.65	8.03	22	8.01	10.28	20	7.62	9.65	19	5.93	8.29	17	6.11	7.73
FOB87_RS26955	NZ_CP054795[-]5592790-5593563	1	0.2	0.36	1	0.17	0.29	1	0.17	0.31	0	0.0	0.0	0	0.0	0.0	2	0.27	0.53	12	2.93	3.72	7	1.62	2.3	9	1.88	2.41	10	2.19	2.77	7	1.25	1.75	18	3.72	4.7
FOB87_RS09640	NZ_CP054795[+]1992617-1993462	22	3.94	7.19	31	4.87	8.28	22	3.31	6.21	25	5.31	9.37	27	4.8	8.86	49	6.03	11.97	286	63.82	81.11	304	64.45	91.56	307	58.67	75.28	301	60.21	76.21	318	52.07	72.77	334	63.05	79.74
FOB87_RS20505	NZ_CP054795[-]4295200-4296828	43	4.0	7.3	157	12.8	21.77	51	3.98	7.48	64	7.06	12.45	64	5.91	10.9	46	2.94	5.84	532	61.64	78.35	444	48.89	69.45	585	58.06	74.5	480	49.86	63.11	549	46.69	65.25	446	43.72	55.3
FOB87_RS10970	NZ_CP054795[+]2277353-2278294	16	2.57	4.7	34	4.79	8.15	29	3.91	7.35	20	3.81	6.73	23	3.68	6.78	36	3.98	7.9	91	18.24	23.18	78	14.85	21.1	80	13.73	17.62	77	13.83	17.51	81	11.91	16.65	137	23.22	29.37
FOB87_RS10975	NZ_CP054795[-]2278339-2279171	79	14.37	26.24	69	11.0	18.71	82	12.51	23.51	57	12.29	21.69	62	11.2	20.66	112	13.99	27.79	29	6.57	8.35	42	9.05	12.85	30	5.82	7.47	29	5.89	7.46	53	8.82	12.32	20	3.83	4.85
FOB87_RS06370	NZ_CP054795[+]1334103-1335614	583	58.42	106.67	471	41.37	70.35	590	49.61	93.21	379	45.04	79.46	609	60.62	111.79	728	50.09	99.5	3381	422.09	536.47	3550	421.15	598.26	3873	414.16	531.39	3908	437.35	553.59	4149	380.17	531.27	3385	357.52	452.17
FOB87_RS06375	NZ_CP054795[-]1335673-1336344	13	2.93	5.35	21	4.15	7.06	5	0.95	1.78	10	2.68	4.72	10	2.24	4.13	14	2.17	4.31	89	25.0	31.77	76	20.29	28.82	88	21.18	27.17	72	18.13	22.95	74	15.26	21.32	117	27.8	35.16
FOB87_RS05310	NZ_CP054795[+]1102269-1105913	7	0.29	0.53	8	0.29	0.5	6	0.21	0.39	5	0.24	0.43	7	0.29	0.53	6	0.17	0.34	23	1.19	1.51	27	1.33	1.89	24	1.07	1.37	21	0.97	1.23	27	1.02	1.43	19	0.83	1.05
FOB87_RS21630	NZ_CP054795[+]4529811-4530494	14	3.1	5.66	33	6.41	10.9	11	2.04	3.84	9	2.36	4.17	15	3.3	6.09	10	1.52	3.02	69	19.04	24.2	35	9.18	13.04	63	14.89	19.11	72	17.81	22.55	52	10.53	14.72	60	14.01	17.72
FOB87_RS21635	NZ_CP054795[+]4530669-4531637	1	0.16	0.29	1	0.14	0.23	1	0.13	0.25	2	0.37	0.65	0	0.0	0.0	1	0.11	0.21	21	4.09	5.2	9	1.67	2.37	25	4.17	5.35	13	2.27	2.87	17	2.43	3.4	14	2.31	2.92
FOB87_RS00235	NZ_CP054795[+]41230-41892	30	6.86	12.52	74	14.82	25.21	22	4.22	7.93	41	11.11	19.6	18	4.09	7.54	20	3.14	6.23	13	3.7	4.7	11	2.98	4.23	25	6.09	7.82	15	3.83	4.85	25	5.22	7.3	22	5.3	6.7
FOB87_RS28085	NZ_CP054795[+]5824847-5825431	36	9.32	17.02	26	5.9	10.04	30	6.52	12.25	17	5.22	9.21	37	9.52	17.55	25	4.44	8.83	84	27.1	34.45	78	23.91	33.97	74	20.45	26.24	92	26.61	33.68	89	21.07	29.45	56	15.28	19.33
FOB87_RS28080	NZ_CP054795[-]5824135-5824689	11	3.0	5.48	9	2.15	3.66	9	2.06	3.87	3	0.97	1.71	10	2.71	5.0	9	1.69	3.35	13	4.42	5.62	7	2.26	3.21	21	6.12	7.85	13	3.97	5.02	16	3.99	5.58	23	6.62	8.37
FOB87_RS02850	NZ_CP054795[-]602132-603007	25	4.32	7.89	43	6.52	11.09	18	2.61	4.91	23	4.72	8.32	11	1.89	3.49	9	1.07	2.12	51	10.99	13.97	34	6.96	9.89	54	9.97	12.79	39	7.54	9.54	50	7.91	11.05	40	7.29	9.22
FOB87_RS12825	NZ_CP054795[-]2644453-2646177	18690	1641.44	2997.27	20267	1560.15	2653.32	24773	1825.96	3430.42	14158	1474.57	2601.69	18074	1577.06	2908.06	19934	1202.12	2388.1	6779	741.8	942.82	5359	557.26	791.61	7617	713.96	916.04	7193	705.58	893.12	6591	529.35	739.75	8800	814.68	1030.36
FOB87_RS02505	NZ_CP054795[+]529143-529919	214	41.73	76.19	772	131.94	224.38	114	18.66	35.05	260	60.12	106.07	148	28.67	52.87	65	8.7	17.29	128	31.09	39.52	122	28.17	40.01	157	32.67	41.92	145	31.58	39.97	226	40.29	56.31	169	34.73	43.93
FOB87_RS12820	NZ_CP054795[-]2644128-2644439	1331	646.29	1180.13	1657	705.23	1199.38	1936	788.96	1482.21	937	539.56	951.98	1359	655.61	1208.93	1986	662.17	1315.44	736	445.28	565.95	739	424.87	603.54	973	504.24	646.96	847	459.36	581.46	964	428.06	598.2	930	476.02	602.04
FOB87_RS02855	NZ_CP054795[+]603171-604022	27	4.8	8.77	20	3.12	5.3	34	5.07	9.53	21	4.43	7.81	27	4.77	8.8	9	1.1	2.18	7	1.55	1.97	9	1.89	2.69	7	1.32	1.7	16	3.18	4.02	7	1.14	1.59	7	1.31	1.66
FOB87_RS02500	NZ_CP054795[+]527731-529146	704	75.32	137.54	2942	275.89	469.21	400	35.92	67.48	946	120.03	211.77	477	50.71	93.5	268	19.69	39.11	312	41.59	52.86	326	41.29	58.66	419	47.85	61.39	411	49.12	62.17	667	65.26	91.2	487	54.92	69.46
FOB87_RS09420	NZ_CP054795[-]1940268-1941083	7	1.3	2.37	20	3.26	5.54	12	1.87	3.51	11	2.42	4.27	12	2.21	4.08	3	0.38	0.76	9	2.08	2.65	5	1.1	1.56	14	2.77	3.56	10	2.07	2.62	12	2.04	2.85	39	7.63	9.65
FOB87_RS09425	NZ_CP054795[-]1941080-1942717	21	1.94	3.55	64	5.19	8.82	30	2.33	4.37	25	2.74	4.84	34	3.12	5.76	8	0.51	1.01	17	1.96	2.49	9	0.99	1.4	12	1.18	1.52	19	1.96	2.48	19	1.61	2.25	42	4.1	5.18
FOB87_RS06195	NZ_CP054795[-]1298407-1299951	0	0.0	0.0	0	0.0	0.0	0	0.0	0.0	0	0.0	0.0	0	0.0	0.0	0	0.0	0.0	0	0.0	0.0	0	0.0	0.0	0	0.0	0.0	0	0.0	0.0	0	0.0	0.0	0	0.0	0.0
FOB87_RS06190	NZ_CP054795[+]1297674-1298375	0	0.0	0.0	0	0.0	0.0	0	0.0	0.0	0	0.0	0.0	0	0.0	0.0	0	0.0	0.0	0	0.0	0.0	0	0.0	0.0	0	0.0	0.0	0	0.0	0.0	0	0.0	0.0	0	0.0	0.0
FOB87_RS31005	NZ_CP054795[-]6505546-6506616	915	129.43	236.34	886	109.85	186.82	1478	175.46	329.64	770	129.17	227.9	972	136.6	251.89	2071	201.16	399.61	16	2.82	3.58	66	11.05	15.7	12	1.81	2.32	25	3.95	5.0	74	9.57	13.38	15	2.24	2.83
FOB87_RS31000	NZ_CP054795[+]6504887-6505534	784	183.29	334.69	1251	256.36	435.98	408	80.06	150.4	533	147.77	260.73	420	97.56	179.89	423	67.91	134.9	56	16.31	20.73	39	10.8	15.34	59	14.72	18.89	53	13.84	17.52	66	14.11	19.72	71	17.5	22.13
FOB87_RS09975	NZ_CP054795[-]2064388-2065122	463	95.43	174.26	435	78.59	133.66	494	85.46	160.55	393	96.06	169.49	475	97.27	179.37	475	67.23	133.55	1630	418.61	532.05	1154	281.63	400.07	2000	439.97	564.5	1729	398.04	503.84	1566	295.18	412.5	1443	313.53	396.53
FOB87_RS27190	NZ_CP054795[+]5643997-5644482	1773	552.68	1009.2	1250	341.54	580.85	1926	503.88	946.63	925	341.95	603.32	775	240.02	442.59	4118	881.44	1751.05	50	19.42	24.68	71	26.21	37.23	44	14.64	18.78	63	21.93	27.76	119	33.93	47.41	40	13.14	16.62
FOB87_RS27195	NZ_CP054795[-]5644432-5645292	89	15.66	28.6	87	13.42	22.82	138	20.38	38.29	84	17.53	30.93	107	18.7	34.49	228	27.54	54.72	76	16.66	21.18	54	11.25	15.98	59	11.08	14.22	79	15.52	19.65	48	7.72	10.79	94	17.43	22.05
FOB87_RS10355	NZ_CP054795[+]2144224-2147778	1160	49.44	90.27	2763	103.21	175.52	486	17.38	32.66	1357	68.58	121.0	837	35.44	65.35	1071	31.34	62.26	7826	415.53	528.14	8375	422.58	600.29	8614	391.78	502.67	10536	501.49	634.78	12077	470.65	657.72	6875	308.84	390.6
FOB87_RS10350	NZ_CP054795[+]2143497-2144141	1	0.24	0.43	2	0.41	0.7	0	0.0	0.0	1	0.28	0.49	0	0.0	0.0	2	0.32	0.64	17	4.97	6.32	5	1.39	1.98	25	6.27	8.04	18	4.72	5.98	11	2.36	3.3	27	6.68	8.45
FOB87_RS09970	NZ_CP054795[-]2063963-2064334	43	17.51	31.98	76	27.13	46.14	26	8.89	16.7	68	32.84	57.94	59	23.87	44.02	63	17.62	35.0	132	66.98	85.13	107	51.59	73.29	151	65.63	84.21	144	65.5	82.91	104	38.73	54.13	129	55.38	70.04
FOB87_RS06995	NZ_CP054795[-]1464855-1466021	47	6.1	11.14	62	7.06	12.0	55	5.99	11.26	57	8.77	15.48	71	9.16	16.89	46	4.1	8.15	50	8.09	10.28	36	5.53	7.86	37	5.13	6.58	40	5.8	7.34	50	5.94	8.3	56	7.66	9.69
FOB87_RS06990	NZ_CP054795[-]1463652-1464851	78	9.85	17.98	126	13.94	23.71	84	8.9	16.72	106	15.87	28.0	107	13.42	24.75	99	8.58	17.05	68	10.7	13.6	62	9.27	13.17	75	10.11	12.97	59	8.32	10.53	84	9.7	13.55	80	10.64	13.46
FOB87_RS23855	NZ_CP054795[-]4963198-4964985	10	0.85	1.55	5	0.37	0.63	39	2.77	5.21	7	0.7	1.24	8	0.67	1.24	45	2.62	5.2	2	0.21	0.27	2	0.2	0.29	2	0.18	0.23	3	0.28	0.36	3	0.23	0.32	3	0.27	0.34
FOB87_RS23850	NZ_CP054795[-]4962202-4963161	13	2.05	3.75	5	0.69	1.18	12	1.59	2.99	8	1.5	2.64	6	0.94	1.73	5	0.54	1.08	1	0.2	0.25	5	0.94	1.33	3	0.51	0.65	4	0.7	0.89	4	0.58	0.81	3	0.5	0.63
FOB87_RS08595	NZ_CP054795[-]1772433-1773539	0	0.0	0.0	0	0.0	0.0	0	0.0	0.0	0	0.0	0.0	0	0.0	0.0	0	0.0	0.0	0	0.0	0.0	0	0.0	0.0	0	0.0	0.0	0	0.0	0.0	0	0.0	0.0	0	0.0	0.0
FOB87_RS29425	NZ_CP054795[+]6123774-6124670	13	2.2	4.01	13	1.92	3.27	12	1.7	3.2	9	1.8	3.18	25	4.2	7.74	5	0.58	1.15	51	10.73	13.64	31	6.2	8.81	70	12.62	16.19	66	12.45	15.76	40	6.18	8.63	51	9.08	11.48
FOB87_RS29420	NZ_CP054795[+]6122129-6123769	26	2.4	4.38	35	2.83	4.82	27	2.09	3.93	22	2.41	4.25	13	1.19	2.2	16	1.01	2.01	69	7.94	10.09	51	5.58	7.92	59	5.81	7.46	73	7.53	9.53	49	4.14	5.78	93	9.05	11.45
FOB87_RS08590	NZ_CP054795[+]1770948-1772414	0	0.0	0.0	0	0.0	0.0	0	0.0	0.0	0	0.0	0.0	0	0.0	0.0	0	0.0	0.0	0	0.0	0.0	0	0.0	0.0	0	0.0	0.0	0	0.0	0.0	0	0.0	0.0	0	0.0	0.0
FOB87_RS22100	NZ_CP054795[-]4620954-4622792	1	0.08	0.15	11	0.79	1.35	7	0.48	0.91	6	0.58	1.03	7	0.57	1.06	3	0.17	0.34	15	1.54	1.96	9	0.88	1.25	26	2.28	2.93	10	0.92	1.16	7	0.53	0.74	43	3.73	4.72
FOB87_RS22105	NZ_CP054795[-]4622789-4623961	6	0.78	1.42	5	0.56	0.96	4	0.43	0.81	3	0.46	0.81	1	0.13	0.24	4	0.35	0.7	9	1.45	1.84	6	0.92	1.3	9	1.24	1.59	9	1.3	1.64	12	1.42	1.98	29	3.95	4.99
FOB87_RS04045	NZ_CP054795[+]844923-846332	21	2.26	4.12	44	4.15	7.05	14	1.26	2.37	21	2.68	4.72	20	2.14	3.94	29	2.14	4.25	180	24.1	30.63	195	24.81	35.24	186	21.33	27.37	200	24.0	30.38	203	19.94	27.87	266	30.12	38.1
FOB87_RS27770	NZ_CP054795[+]5759507-5759920	1	0.37	0.67	2	0.64	1.09	5	1.53	2.88	0	0.0	0.0	5	1.82	3.35	2	0.5	1.0	6	2.74	3.48	1	0.44	0.62	11	4.29	5.51	5	2.05	2.59	8	2.68	3.74	8	3.08	3.9
FOB87_RS04040	NZ_CP054795[-]844211-844753	1	0.28	0.51	2	0.49	0.83	2	0.47	0.88	2	0.66	1.17	1	0.28	0.51	2	0.38	0.76	6	2.08	2.65	5	1.65	2.35	13	3.87	4.97	5	1.56	1.97	4	1.02	1.43	9	2.65	3.35
FOB87_RS08770	NZ_CP054795[+]1807555-1808400	4	0.72	1.31	2	0.31	0.53	12	1.8	3.39	6	1.28	2.25	5	0.89	1.64	3	0.37	0.73	2	0.45	0.57	1	0.21	0.3	1	0.19	0.25	1	0.2	0.25	0	0.0	0.0	1	0.19	0.24
FOB87_RS08775	NZ_CP054795[+]1808427-1809614	6	0.77	1.4	7	0.78	1.33	11	1.18	2.21	4	0.61	1.07	4	0.5	0.93	4	0.35	0.7	4	0.64	0.81	1	0.15	0.21	2	0.27	0.35	2	0.28	0.36	1	0.11	0.16	3	0.4	0.51
FOB87_RS11025	NZ_CP054795[-]2286961-2288439	2	0.2	0.37	1	0.09	0.15	2	0.17	0.32	0	0.0	0.0	2	0.21	0.38	1	0.07	0.14	11	1.4	1.78	9	1.09	1.55	6	0.65	0.84	5	0.57	0.72	8	0.75	1.05	14	1.51	1.91
FOB87_RS11755	NZ_CP054795[-]2422237-2423253	125	18.62	34.0	485	63.33	107.7	53	6.63	12.45	286	50.52	89.14	123	18.21	33.57	158	16.16	32.11	261	48.44	61.57	177	31.22	44.35	277	44.04	56.5	300	49.91	63.18	221	30.1	42.07	114	17.9	22.64
FOB87_RS11020	NZ_CP054795[+]2286000-2287007	52	7.81	14.27	211	27.79	47.27	49	6.18	11.61	132	23.53	41.51	62	9.26	17.07	19	1.96	3.9	90	16.85	21.42	49	8.72	12.39	110	17.65	22.64	93	15.61	19.76	87	11.96	16.71	163	25.82	32.66
FOB87_RS22815	NZ_CP054795[-]4756374-4756787	12	4.39	8.02	44	14.11	24.0	9	2.76	5.19	9	3.91	6.89	5	1.82	3.35	23	5.78	11.48	830	378.43	480.98	419	181.54	257.89	818	319.47	409.9	832	340.06	430.44	542	181.38	253.47	1150	443.6	561.04
FOB87_RS14050	NZ_CP054795[-]2908737-2909735	46	6.98	12.74	69	9.17	15.6	25	3.18	5.98	55	9.89	17.45	89	13.41	24.73	113	11.77	23.38	140	26.45	33.62	96	17.24	24.49	172	27.84	35.72	133	22.53	28.52	130	18.03	25.19	189	30.21	38.21
FOB87_RS14055	NZ_CP054795[+]2909951-2910202	4	2.4	4.39	12	6.32	10.75	2	1.01	1.9	6	4.28	7.55	17	10.15	18.72	13	5.37	10.66	187	140.07	178.03	105	74.74	106.17	248	159.12	204.16	240	161.16	203.99	106	58.28	81.44	474	300.38	379.9
FOB87_RS04260	NZ_CP054795[-]889361-889972	58	14.36	26.22	70	15.19	25.83	41	8.52	16.0	40	11.74	20.72	55	13.53	24.94	95	16.15	32.08	360	111.03	141.12	372	109.03	154.88	455	120.21	154.23	408	112.81	142.79	414	93.72	130.97	322	84.03	106.27
FOB87_RS04590	NZ_CP054795[+]963345-965105	65	5.59	10.21	175	13.19	22.44	36	2.6	4.88	80	8.16	14.4	37	3.16	5.83	43	2.54	5.05	209	22.4	28.47	201	20.47	29.08	270	24.79	31.81	259	24.89	31.5	314	24.7	34.52	227	20.59	26.04
FOB87_RS04265	NZ_CP054795[+]890031-890828	133	25.25	46.11	183	30.45	51.79	135	21.51	40.41	146	32.87	58.0	172	32.44	59.82	193	25.16	49.98	720	170.31	216.46	571	128.35	182.33	827	167.56	214.99	759	160.94	203.72	604	104.86	146.54	785	157.09	198.68
FOB87_RS04595	NZ_CP054795[+]965102-965995	38	6.44	11.76	101	15.0	25.51	28	3.98	7.48	44	8.84	15.6	25	4.21	7.76	46	5.35	10.63	112	23.65	30.06	122	24.48	34.77	119	21.52	27.61	106	20.07	25.4	155	24.02	33.57	74	13.22	16.72
FOB87_RS13885	NZ_CP054795[+]2873498-2874646	10	1.32	2.41	17	1.96	3.34	27	2.99	5.61	28	4.38	7.72	36	4.72	8.7	68	6.16	12.23	132	21.68	27.56	51	7.96	11.31	116	16.32	20.94	133	19.58	24.79	66	7.96	11.12	221	30.72	38.85
FOB87_RS30515	NZ_CP054795[-]6397634-6398383	91	18.38	33.56	299	52.94	90.03	58	9.83	18.47	171	40.96	72.27	79	15.86	29.24	65	9.02	17.91	21	5.29	6.72	32	7.65	10.87	30	6.47	8.3	13	2.93	3.71	37	6.83	9.55	36	7.66	9.69
FOB87_RS30510	NZ_CP054795[-]6397395-6397556	8404	7859.19	14350.84	3364	2757.44	4689.53	12840	10077.46	18932.51	6024	6680.72	11787.27	10503	9758.44	17994.35	7746	4974.01	9881.21	547	637.35	810.07	951	1052.99	1495.82	751	749.55	961.71	743	776.07	982.34	1445	1235.77	1726.93	223	219.82	278.02
FOB87_RS13880	NZ_CP054795[-]2872888-2873457	0	0.0	0.0	0	0.0	0.0	0	0.0	0.0	0	0.0	0.0	0	0.0	0.0	0	0.0	0.0	1	0.33	0.42	0	0.0	0.0	0	0.0	0.0	2	0.59	0.75	5	1.22	1.7	0	0.0	0.0
FOB87_RS01365	NZ_CP054795[-]300702-302003	6	0.7	1.27	10	1.02	1.73	9	0.88	1.65	9	1.24	2.19	5	0.58	1.07	6	0.48	0.95	7	1.01	1.29	6	0.82	1.17	7	0.87	1.12	9	1.17	1.48	0	0.0	0.0	5	0.62	0.78
FOB87_RS25450	NZ_CP054795[+]5288856-5289629	3	0.59	1.07	28	4.8	8.17	1	0.17	0.31	5	1.16	2.05	3	0.59	1.08	3	0.4	0.8	585	142.67	181.33	414	95.94	136.29	714	149.15	191.37	655	143.19	181.25	552	98.81	138.08	673	138.86	175.62
FOB87_RS25455	NZ_CP054795[-]5289736-5291061	22	2.51	4.59	51	5.11	8.69	7	0.67	1.26	30	4.06	7.17	10	1.13	2.09	23	1.8	3.58	221	31.46	39.99	169	22.86	32.48	207	25.24	32.39	212	27.05	34.24	232	24.24	33.87	199	23.97	30.31
FOB87_RS30630	NZ_CP054795[-]6421009-6421611	4	1.01	1.84	10	2.2	3.75	5	1.05	1.98	6	1.79	3.15	9	2.25	4.14	4	0.69	1.37	32	10.02	12.73	35	10.41	14.79	38	10.19	13.07	35	9.82	12.43	34	7.81	10.92	29	7.68	9.71
FOB87_RS30635	NZ_CP054795[+]6421701-6422693	5	0.76	1.39	7	0.93	1.59	2	0.26	0.48	6	1.09	1.92	3	0.46	0.84	5	0.52	1.04	15	2.85	3.62	3	0.54	0.77	21	3.42	4.39	12	2.05	2.59	10	1.4	1.95	35	5.63	7.12
FOB87_RS23670	NZ_CP054795[-]4921907-4922812	9	1.51	2.75	41	6.01	10.22	3	0.42	0.79	23	4.56	8.05	8	1.33	2.45	6	0.69	1.37	12	2.5	3.18	7	1.39	1.97	10	1.78	2.29	9	1.68	2.13	9	1.37	1.92	7	1.23	1.56
FOB87_RS23675	NZ_CP054795[-]4922809-4924011	18	2.27	4.14	152	16.78	28.53	12	1.27	2.38	23	3.43	6.06	13	1.63	3.0	11	0.95	1.89	9	1.41	1.79	3	0.45	0.64	7	0.94	1.21	4	0.56	0.71	6	0.69	0.97	9	1.19	1.51
FOB87_RS32855	NZ_CP054795[-]6893280-6894149	1	0.18	0.32	3	0.46	0.78	7	1.02	1.92	3	0.62	1.09	7	1.21	2.23	15	1.79	3.56	12	2.6	3.31	10	2.06	2.93	9	1.68	2.15	11	2.14	2.71	14	2.23	3.12	18	3.31	4.18
FOB87_RS01360	NZ_CP054795[-]299551-300705	10	1.31	2.4	37	4.25	7.23	23	2.53	4.76	13	2.02	3.57	13	1.69	3.12	16	1.44	2.86	11	1.79	2.28	8	1.24	1.76	9	1.26	1.62	14	2.05	2.6	15	1.8	2.51	14	1.94	2.45
FOB87_RS32850	NZ_CP054795[+]6892803-6893279	760	241.38	440.76	715	199.04	338.51	973	259.36	487.25	834	314.12	554.23	1022	322.49	594.66	1407	306.85	609.57	106	41.94	53.31	112	42.12	59.83	132	44.75	57.41	151	53.56	67.8	165	47.92	66.97	162	54.23	68.59
FOB87_RS25635	NZ_CP054795[-]5323093-5323761	10	2.27	4.14	12	2.38	4.05	2	0.38	0.71	1	0.27	0.47	5	1.12	2.07	9	1.4	2.78	7	1.97	2.51	4	1.07	1.52	4	0.97	1.24	5	1.26	1.6	7	1.45	2.03	9	2.15	2.72
FOB87_RS25630	NZ_CP054795[+]5322660-5323088	33	11.65	21.28	93	28.79	48.96	30	8.89	16.7	31	12.98	22.91	49	17.19	31.7	58	14.06	27.94	629	276.76	351.76	571	238.75	339.15	633	238.57	306.1	632	249.28	315.54	785	253.51	354.27	729	271.37	343.21
FOB87_RS12595	NZ_CP054795[+]2596707-2598995	1239	82.0	149.74	1313	76.17	129.54	1129	62.71	117.82	794	62.32	109.96	1030	67.73	124.89	1297	58.95	117.1	3397	280.13	356.04	3075	240.97	342.31	3568	252.03	323.37	3547	262.21	331.9	4191	253.66	354.48	3694	257.72	325.95
FOB87_RS30185	NZ_CP054795[+]6291326-6292465	29	3.86	7.04	37	4.31	7.33	20	2.23	4.19	28	4.42	7.79	24	3.17	5.84	27	2.46	4.89	164	27.15	34.51	95	14.94	21.23	167	23.69	30.39	181	26.87	34.01	129	15.68	21.91	175	24.51	31.0
FOB87_RS15905	NZ_CP054795[-]3317014-3318126	375	51.05	93.21	696	83.04	141.22	312	35.64	66.96	771	124.45	219.58	396	53.55	98.75	207	19.34	38.43	50	8.48	10.78	46	7.41	10.53	65	9.45	12.12	66	10.03	12.7	77	9.58	13.39	76	10.9	13.79
FOB87_RS12590	NZ_CP054795[+]2594461-2596659	2517	173.41	316.64	2333	140.88	239.6	2266	131.02	246.15	1651	134.89	237.99	2121	145.18	267.7	1240	58.66	116.53	11974	1027.83	1306.37	9364	763.83	1085.05	13569	997.7	1280.1	13437	1033.96	1308.78	14023	883.48	1234.63	9875	717.14	907.0
FOB87_RS15900	NZ_CP054795[-]3316140-3316973	47	8.54	15.59	96	15.29	26.0	23	3.51	6.59	99	21.33	37.63	46	8.3	15.31	75	9.35	18.58	824	186.5	237.04	555	119.37	169.57	789	152.96	196.26	701	142.23	180.03	623	103.5	144.63	757	144.95	183.33
FOB87_RS30180	NZ_CP054795[+]6290028-6291329	15	1.75	3.19	13	1.32	2.25	7	0.68	1.28	6	0.83	1.46	14	1.62	2.98	15	1.2	2.38	132	19.13	24.32	80	11.02	15.66	141	17.51	22.47	125	16.24	20.56	104	11.06	15.46	107	13.13	16.6
FOB87_RS03060	NZ_CP054795[-]650502-650972	38	12.22	22.32	66	18.61	31.65	44	11.88	22.31	49	18.69	32.98	41	13.1	24.16	37	8.17	16.23	1114	446.45	567.44	923	351.51	499.34	1312	450.39	577.87	1180	423.92	536.6	1334	392.39	548.35	1487	504.17	637.65
FOB87_RS03065	NZ_CP054795[-]650969-651385	57	20.71	37.81	71	22.61	38.45	42	12.81	24.06	44	18.96	33.45	43	15.52	28.62	45	11.23	22.3	1531	693.03	880.83	1261	542.43	770.54	1866	723.53	928.32	1892	767.73	971.79	1691	561.81	785.11	2037	780.1	986.62
FOB87_RS19015	NZ_CP054795[+]3989842-3990258	6	2.18	3.98	6	1.91	3.25	2	0.61	1.15	9	3.88	6.84	8	2.89	5.32	14	3.49	6.94	30	13.58	17.26	27	11.62	16.5	36	13.96	17.91	25	10.14	12.84	52	17.27	24.14	25	9.58	12.11
FOB87_RS16900	NZ_CP054795[-]3538270-3539043	36	7.05	12.87	36	6.17	10.5	34	5.58	10.49	39	9.05	15.97	40	7.78	14.34	61	8.2	16.29	37	9.02	11.47	40	9.27	13.17	31	6.48	8.31	39	8.52	10.79	42	7.52	10.51	73	15.06	19.05
FOB87_RS19010	NZ_CP054795[+]3989227-3989790	6	1.61	2.94	10	2.35	4.0	7	1.58	2.96	5	1.59	2.81	7	1.87	3.44	14	2.58	5.13	28	9.37	11.91	28	8.91	12.65	17	4.87	6.25	11	3.3	4.18	28	6.88	9.61	35	9.91	12.53
FOB87_RS16905	NZ_CP054795[-]3539142-3541037	248	19.81	36.18	217	15.2	25.85	322	21.59	40.57	207	19.62	34.61	295	23.42	43.18	283	15.53	30.85	2032	202.3	257.12	1474	139.45	198.09	2092	178.4	228.9	2173	193.93	245.48	1617	118.16	165.12	2401	202.23	255.77
FOB87_RS07765	NZ_CP054795[-]1616859-1618028	4	0.52	0.95	11	1.25	2.12	3	0.32	0.61	7	1.08	1.9	0	0.0	0.0	8	0.71	1.41	754	121.65	154.61	409	62.7	89.07	744	102.82	131.92	608	87.93	111.3	703	83.24	116.33	510	69.61	88.04
FOB87_RS07815	NZ_CP054795[-]1627382-1628143	65	12.92	23.6	122	21.26	36.16	24	4.0	7.52	83	19.57	34.53	52	10.27	18.94	66	9.01	17.9	422	104.53	132.86	398	93.69	133.09	504	106.94	137.21	525	116.58	147.57	472	85.81	119.92	371	77.76	98.34
FOB87_RS07760	NZ_CP054795[-]1615629-1616843	1	0.13	0.23	6	0.66	1.12	2	0.21	0.39	1	0.15	0.26	0	0.0	0.0	2	0.17	0.34	320	49.72	63.19	230	33.96	48.24	342	45.51	58.39	289	40.25	50.95	401	45.73	63.9	263	34.57	43.72
FOB87_RS07810	NZ_CP054795[+]1626856-1627371	80	23.49	42.89	71	18.27	31.07	98	24.15	45.37	52	18.1	31.94	56	16.33	30.12	232	46.77	92.92	353	129.14	164.13	305	106.02	150.61	459	143.83	184.54	402	131.82	166.86	303	81.35	113.69	349	108.01	136.61
FOB87_RS12040	NZ_CP054795[-]2478638-2478937	9	4.55	8.3	3	1.33	2.26	10	4.24	7.96	7	4.19	7.4	8	4.01	7.4	10	3.47	6.89	3	1.89	2.4	7	4.19	5.95	5	2.7	3.46	2	1.13	1.43	7	3.23	4.52	4	2.13	2.69
FOB87_RS12045	NZ_CP054795[+]2479140-2479916	64	12.48	22.79	60	10.25	17.44	73	11.94	22.44	41	9.48	16.73	65	12.59	23.22	118	15.8	31.38	101	24.54	31.19	99	22.86	32.47	118	24.56	31.51	102	22.22	28.12	131	23.36	32.64	77	15.83	20.02
FOB87_RS31580	NZ_CP054795[+]6623975-6625906	184	14.43	26.35	271	18.63	31.68	56	3.68	6.92	198	18.41	32.49	80	6.23	11.49	195	10.5	20.86	753	73.57	93.51	554	51.44	73.07	813	68.04	87.3	990	86.7	109.75	771	55.29	77.26	835	69.02	87.29
FOB87_RS31585	NZ_CP054795[-]6625907-6626917	1942	291.01	531.38	7522	987.98	1680.24	1276	160.47	301.48	1601	284.51	501.98	1112	165.56	305.28	1676	172.45	342.59	2886	538.83	684.85	2961	525.35	746.28	3824	611.57	784.67	3155	528.05	668.4	4040	553.62	773.66	3257	514.47	650.67
FOB87_RS33725	NZ_CP054795[-]5414894-5416000	191	26.14	47.73	257	30.83	52.43	125	14.36	26.97	214	34.73	61.28	112	15.23	28.08	218	20.49	40.7	202	34.45	43.78	181	29.33	41.66	239	34.91	44.79	254	38.82	49.14	270	33.79	47.22	196	28.27	35.76
FOB87_RS33720	NZ_CP054795[+]5329992-5330900	2	0.33	0.61	12	1.75	2.98	4	0.56	1.05	1	0.2	0.35	3	0.5	0.92	4	0.46	0.91	40	8.31	10.56	20	3.95	5.61	34	6.05	7.76	44	8.19	10.37	39	5.95	8.31	50	8.78	11.11
FOB87_RS07100	NZ_CP054795[+]1486506-1487408	128	21.47	39.21	175	25.74	43.77	63	8.87	16.67	224	44.57	78.63	82	13.67	25.2	177	20.39	40.51	424	88.63	112.65	383	76.08	108.08	483	86.48	110.96	627	117.49	148.72	537	82.39	115.14	283	50.05	63.3
FOB87_RS07105	NZ_CP054795[+]1487405-1488286	39	6.7	12.23	72	10.84	18.44	20	2.88	5.42	69	14.06	24.8	27	4.61	8.5	80	9.43	18.74	457	97.81	124.31	312	63.45	90.14	422	77.36	99.26	579	111.08	140.6	397	62.36	87.15	330	59.75	75.57
FOB87_RS16320	NZ_CP054795[-]3401634-3402041	1	0.37	0.68	1	0.32	0.55	1	0.31	0.59	1	0.44	0.78	0	0.0	0.0	3	0.77	1.52	9	4.16	5.29	1	0.44	0.62	9	3.57	4.58	1	0.41	0.52	5	1.7	2.37	9	3.53	4.46
FOB87_RS18690	NZ_CP054795[-]3923906-3925333	0	0.0	0.0	0	0.0	0.0	0	0.0	0.0	0	0.0	0.0	0	0.0	0.0	0	0.0	0.0	0	0.0	0.0	0	0.0	0.0	0	0.0	0.0	0	0.0	0.0	0	0.0	0.0	0	0.0	0.0
FOB87_RS18695	NZ_CP054795[-]3925371-3926294	0	0.0	0.0	0	0.0	0.0	0	0.0	0.0	0	0.0	0.0	0	0.0	0.0	0	0.0	0.0	0	0.0	0.0	0	0.0	0.0	0	0.0	0.0	0	0.0	0.0	0	0.0	0.0	0	0.0	0.0
FOB87_RS15455	NZ_CP054795[-]3223382-3224107	384	80.13	146.32	561	102.61	174.51	322	56.39	105.94	308	76.22	134.48	387	80.23	147.95	715	102.45	203.52	787	204.62	260.07	876	216.44	307.46	977	217.59	279.18	755	175.97	222.74	1058	201.9	282.14	1137	250.1	316.31
FOB87_RS05130	NZ_CP054795[-]1069446-1070078	126	30.15	55.06	72	15.11	25.69	158	31.73	59.62	65	18.45	32.55	107	25.44	46.92	253	41.58	82.6	117	34.89	44.34	113	32.02	45.49	123	31.42	40.31	137	36.63	46.36	122	26.7	37.31	106	26.74	33.82
FOB87_RS27940	NZ_CP054795[-]5797324-5797902	2	0.53	0.96	0	0.0	0.0	0	0.0	0.0	1	0.31	0.55	1	0.26	0.48	1	0.18	0.36	1	0.32	0.41	0	0.0	0.0	1	0.28	0.36	2	0.58	0.74	1	0.24	0.33	0	0.0	0.0
FOB87_RS27945	NZ_CP054795[+]5798059-5799075	8	1.19	2.18	14	1.83	3.11	9	1.12	2.11	5	0.88	1.56	8	1.18	2.18	19	1.94	3.86	5	0.93	1.18	3	0.53	0.75	5	0.79	1.02	11	1.83	2.32	5	0.68	0.95	8	1.26	1.59
FOB87_RS28530	NZ_CP054795[-]5916662-5917621	2	0.32	0.58	3	0.42	0.71	0	0.0	0.0	2	0.37	0.66	0	0.0	0.0	3	0.33	0.65	265	52.11	66.23	46	8.6	12.21	286	48.17	61.8	257	45.3	57.34	79	11.4	15.93	105	17.47	22.09
FOB87_RS10500	NZ_CP054795[+]2177889-2178509	166	40.5	73.95	121	25.87	44.0	220	45.04	84.62	133	38.48	67.89	191	46.29	85.36	302	50.59	100.5	517	157.14	199.73	363	104.85	148.95	485	126.28	162.02	488	132.97	168.31	437	97.49	136.24	935	240.44	304.1
FOB87_RS10505	NZ_CP054795[+]2178506-2179123	118	28.93	52.82	80	17.19	29.23	162	33.33	62.62	87	25.29	44.62	134	32.64	60.18	184	30.97	61.53	406	124.01	157.61	269	78.08	110.91	370	96.8	124.2	382	104.59	132.39	327	73.3	102.44	712	183.98	232.69
FOB87_RS13315	NZ_CP054795[+]2757587-2758951	10	1.11	2.03	50	4.86	8.27	15	1.39	2.62	27	3.55	6.27	18	1.98	3.66	19	1.45	2.88	123	17.01	21.62	155	20.37	28.93	176	20.85	26.75	157	19.47	24.64	195	19.79	27.66	128	14.98	18.94
FOB87_RS18525	NZ_CP054795[-]3887263-3888096	131	23.8	43.45	88	14.01	23.83	159	24.24	45.54	112	24.13	42.57	180	32.48	59.9	214	26.69	53.03	300	67.9	86.3	245	52.69	74.85	317	61.46	78.85	307	62.28	78.84	275	45.68	63.84	224	42.89	54.25
FOB87_RS13310	NZ_CP054795[+]2754219-2757539	185	8.44	15.41	387	15.48	26.32	91	3.49	6.55	222	12.01	21.19	101	4.58	8.44	182	5.7	11.33	988	56.15	71.37	959	51.8	73.58	1168	56.86	72.96	1311	66.8	84.55	1360	56.74	79.29	999	48.04	60.76
FOB87_RS16760	NZ_CP054795[+]3505711-3507420	65	5.76	10.52	91	7.07	12.02	49	3.64	6.84	49	5.15	9.08	51	4.49	8.28	103	6.27	12.45	3376	372.66	473.65	3962	415.6	590.38	4703	444.69	570.56	4333	428.77	542.73	6073	492.03	687.59	5897	550.71	696.51
FOB87_RS29630	NZ_CP054795[-]6170164-6170634	2	0.64	1.17	7	1.98	3.36	3	0.81	1.52	5	1.91	3.37	2	0.64	1.18	4	0.89	1.76	220	88.17	112.06	212	80.74	114.69	302	103.68	133.02	282	101.31	128.24	282	82.95	115.92	423	143.42	181.39
FOB87_RS29635	NZ_CP054795[-]6170627-6171922	14	1.64	2.99	22	2.25	3.83	10	0.98	1.84	11	1.52	2.69	16	1.86	3.43	32	2.57	5.1	730	106.33	135.14	548	75.84	107.74	866	108.04	138.62	819	106.93	135.35	742	79.32	110.85	1360	167.58	211.95
FOB87_RS29315	NZ_CP054795[-]6101219-6101590	4	1.63	2.97	5	1.79	3.04	0	0.0	0.0	0	0.0	0.0	1	0.41	0.75	0	0.0	0.0	49	24.86	31.6	19	9.16	13.01	54	23.47	30.11	58	26.38	33.39	38	14.15	19.78	52	22.32	28.23
FOB87_RS01335	NZ_CP054795[+]294069-294983	1150	190.41	347.68	1185	171.97	292.47	1663	231.09	434.14	1212	237.98	419.88	1550	254.97	470.16	1594	181.22	360.01	136	28.06	35.66	239	46.86	66.56	106	18.73	24.03	195	36.06	45.65	353	53.45	74.69	171	29.85	37.75
FOB87_RS01330	NZ_CP054795[+]291682-294024	44	2.85	5.2	44	2.49	4.24	26	1.41	2.65	32	2.45	4.33	31	1.99	3.67	23	1.02	2.03	186	14.99	19.05	129	9.88	14.03	223	15.39	19.74	199	14.37	18.19	206	12.18	17.02	246	16.77	21.21
FOB87_RS01620	NZ_CP054795[+]357289-358047	48	9.58	17.49	184	32.19	54.75	27	4.52	8.5	63	14.91	26.31	40	7.93	14.63	22	3.02	5.99	0	0.0	0.0	1	0.24	0.34	2	0.43	0.55	5	1.11	1.41	3	0.55	0.77	20	4.21	5.32
FOB87_RS01625	NZ_CP054795[+]358044-359162	51	6.91	12.61	201	23.86	40.57	32	3.64	6.83	71	11.4	20.11	31	4.17	7.69	26	2.42	4.8	5	0.84	1.07	2	0.32	0.46	6	0.87	1.11	3	0.45	0.57	5	0.62	0.87	49	6.99	8.84
FOB87_RS08905	NZ_CP054795[-]1833998-1835419	17	1.81	3.31	19	1.78	3.02	19	1.7	3.19	11	1.39	2.45	14	1.48	2.73	20	1.46	2.91	61	8.1	10.29	32	4.03	5.73	64	7.28	9.34	34	4.04	5.12	42	4.09	5.72	82	9.21	11.65
FOB87_RS08900	NZ_CP054795[-]1833187-1833969	6	1.16	2.12	5	0.85	1.44	7	1.14	2.14	5	1.14	2.02	7	1.34	2.48	6	0.8	1.58	36	8.68	11.03	20	4.58	6.51	42	8.67	11.13	29	6.26	7.93	28	4.95	6.92	37	7.54	9.54
FOB87_RS26565	NZ_CP054795[-]5516450-5517157	22	4.71	8.6	19	3.56	6.06	10	1.79	3.37	6	1.52	2.69	16	3.4	6.27	18	2.64	5.25	73	19.47	24.74	39	9.88	14.04	71	16.21	20.8	83	19.84	25.11	74	14.48	20.24	95	21.43	27.1
FOB87_RS17415	NZ_CP054795[+]3646312-3648627	1211	79.22	144.65	889	50.97	86.69	1368	75.1	141.09	1292	100.22	176.83	1374	89.3	164.66	1441	64.72	128.58	2558	208.48	264.98	1587	122.91	174.6	2875	200.72	257.53	2378	173.74	219.92	1903	113.84	159.08	3511	242.1	306.19
FOB87_RS17410	NZ_CP054795[-]3645252-3646190	22	3.55	6.48	48	6.79	11.54	21	2.84	5.34	30	5.74	10.13	27	4.33	7.98	43	4.76	9.46	76	15.28	19.42	89	17.0	24.15	73	12.57	16.13	61	10.99	13.91	90	13.28	18.56	57	9.69	12.26
FOB87_RS23040	NZ_CP054795[+]4797916-4798347	21	7.37	13.45	25	7.69	13.07	14	4.12	7.74	12	4.99	8.81	16	5.57	10.28	19	4.58	9.09	23	10.05	12.77	11	4.57	6.49	23	8.6	11.04	20	7.84	9.92	28	8.98	12.55	26	9.61	12.16
FOB87_RS20240	NZ_CP054795[+]4239684-4240871	116	14.79	27.01	262	29.29	49.81	88	9.42	17.69	119	18.0	31.75	86	10.89	20.09	86	7.53	14.96	192	30.5	38.77	202	30.5	43.33	220	29.94	38.42	271	38.6	48.86	285	33.24	46.45	195	26.21	33.15
FOB87_RS20715	NZ_CP054795[-]4335077-4335718	7	1.65	3.02	13	2.69	4.57	7	1.38	2.6	7	1.96	3.46	12	2.81	5.19	5	0.81	1.61	14	4.11	5.23	19	5.31	7.54	18	4.54	5.82	16	4.22	5.34	32	6.91	9.65	10	2.49	3.15
FOB87_RS20245	NZ_CP054795[-]4240849-4241673	320	58.76	107.3	167	26.88	45.71	309	47.62	89.47	127	27.66	48.8	301	54.91	101.26	346	43.63	86.67	649	148.49	188.73	545	118.5	168.33	680	133.27	170.99	609	124.91	158.11	751	126.11	176.24	602	116.53	147.38
FOB87_RS20710	NZ_CP054795[-]4333813-4335060	60	7.28	13.3	124	13.19	22.44	85	8.66	16.27	94	13.53	23.88	101	12.18	22.46	44	3.67	7.29	123	18.61	23.65	147	21.13	30.01	163	21.12	27.1	137	18.57	23.51	300	33.3	46.54	149	19.06	24.11
FOB87_RS26160	NZ_CP054795[-]5434994-5436460	17	1.76	3.21	78	7.06	12.01	16	1.39	2.61	18	2.2	3.89	10	1.02	1.89	16	1.13	2.25	392	50.44	64.11	436	53.31	75.73	284	31.3	40.16	405	46.71	59.13	805	76.02	106.24	2718	295.88	374.21
FOB87_RS26165	NZ_CP054795[-]5436453-5441075	37	1.21	2.21	140	4.02	6.84	29	0.8	1.5	33	1.28	2.26	35	1.14	2.1	55	1.24	2.46	840	34.3	43.59	1052	40.82	57.98	782	27.35	35.09	896	32.79	41.51	1953	58.53	81.79	3712	128.22	162.17
FOB87_RS00575	NZ_CP054795[+]108674-109477	1	0.19	0.34	1	0.16	0.28	0	0.0	0.0	2	0.45	0.79	2	0.37	0.69	2	0.26	0.51	0	0.0	0.0	0	0.0	0.0	2	0.41	0.52	0	0.0	0.0	0	0.0	0.0	2	0.4	0.5
FOB87_RS05505	NZ_CP054795[+]1148427-1149050	5	1.22	2.22	3	0.64	1.09	7	1.43	2.68	3	0.86	1.52	7	1.69	3.11	4	0.66	1.32	1	0.3	0.38	0	0.0	0.0	1	0.26	0.33	2	0.55	0.69	0	0.0	0.0	1	0.25	0.32
FOB87_RS05050	NZ_CP054795[+]1052219-1052704	11	3.43	6.26	20	5.46	9.29	16	4.18	7.86	5	1.85	3.26	7	2.17	4.0	6	1.28	2.55	293	113.8	144.64	276	101.87	144.71	297	98.81	126.78	334	116.29	147.2	347	98.92	138.23	331	108.77	137.56
FOB87_RS05500	NZ_CP054795[+]1147588-1148430	5	0.9	1.64	7	1.11	1.88	9	1.36	2.55	3	0.64	1.13	7	1.25	2.3	3	0.37	0.74	0	0.0	0.0	4	0.85	1.21	2	0.38	0.49	2	0.4	0.51	0	0.0	0.0	1	0.19	0.24
FOB87_RS28270	NZ_CP054795[-]5859938-5862295	377	24.22	44.23	653	36.77	62.54	284	15.31	28.77	335	25.52	45.03	358	22.85	42.14	449	19.81	39.35	3166	253.44	322.12	3682	280.09	397.88	3558	243.97	313.03	3480	249.72	316.1	4211	247.41	345.75	2948	199.65	252.51
FOB87_RS14265	NZ_CP054795[-]2958345-2959661	0	0.0	0.0	1	0.1	0.17	0	0.0	0.0	3	0.41	0.72	0	0.0	0.0	0	0.0	0.0	32	4.59	5.83	18	2.45	3.48	45	5.53	7.09	30	3.86	4.88	19	2.0	2.79	39	4.73	5.98
FOB87_RS14260	NZ_CP054795[-]2957500-2958276	1	0.2	0.36	1	0.17	0.29	2	0.32	0.61	0	0.0	0.0	2	0.39	0.71	2	0.27	0.53	53	12.87	16.36	15	3.46	4.92	47	9.78	12.55	37	8.06	10.2	32	5.7	7.97	55	11.31	14.3
FOB87_RS28275	NZ_CP054795[-]5862414-5862845	63	22.09	40.34	154	47.34	80.51	43	12.66	23.78	47	19.55	34.49	65	22.65	41.76	77	18.54	36.83	686	299.74	380.97	680	282.35	401.09	731	273.6	351.04	733	287.11	363.42	718	230.26	321.78	552	204.06	258.08
FOB87_RS04900	NZ_CP054795[-]1025058-1026386	879	100.2	182.97	1054	105.31	179.1	648	62.0	116.47	985	133.16	234.94	718	81.32	149.95	745	58.32	115.85	8	1.13	1.44	6	0.81	1.15	8	0.97	1.25	5	0.64	0.81	7	0.73	1.02	6	0.72	0.91
FOB87_RS05300	NZ_CP054795[-]1101026-1101622	554	140.59	256.71	552	122.78	208.81	841	179.11	336.5	402	120.98	213.45	621	156.57	288.71	924	161.01	319.85	503	159.04	202.14	720	216.33	307.31	623	168.73	216.49	570	161.56	204.5	908	210.71	294.46	465	124.39	157.32
FOB87_RS04905	NZ_CP054795[-]1026386-1027102	307	64.87	118.45	425	78.71	133.86	135	23.94	44.98	316	79.18	139.7	202	42.4	78.19	137	19.88	39.49	4	1.05	1.34	1	0.25	0.36	2	0.45	0.58	3	0.71	0.9	2	0.39	0.54	4	0.89	1.13
FOB87_RS09360	NZ_CP054795[-]1926961-1928514	59	5.75	10.5	67	5.73	9.74	54	4.42	8.3	80	9.25	16.32	71	6.88	12.68	98	6.56	13.03	51	6.19	7.87	38	4.39	6.23	53	5.52	7.08	53	5.77	7.3	56	4.99	6.98	47	4.83	6.11
FOB87_RS03905	NZ_CP054795[-]813255-813349	6	9.57	17.47	9	12.58	21.39	1	1.34	2.51	10	18.91	33.37	9	14.26	26.29	2	2.19	4.35	27	53.65	68.19	17	32.1	45.6	45	76.59	98.27	48	85.5	108.22	30	43.75	61.14	24	40.34	51.02
FOB87_RS03275	NZ_CP054795[+]695720-697225	60	6.04	11.02	875	77.15	131.21	19	1.6	3.01	40	4.77	8.42	18	1.8	3.32	43	2.97	5.9	30	3.76	4.78	23	2.74	3.89	64	6.87	8.82	78	8.76	11.09	53	4.87	6.81	753	79.85	100.99
FOB87_RS26385	NZ_CP054795[+]5480628-5481332	0	0.0	0.0	1	0.19	0.32	2	0.36	0.68	1	0.26	0.45	2	0.43	0.79	2	0.3	0.59	14	3.75	4.76	5	1.27	1.81	17	3.9	5.0	13	3.12	3.95	17	3.34	4.67	30	6.79	8.59
FOB87_RS03900	NZ_CP054795[-]811951-813231	77	9.11	16.63	127	13.17	22.39	64	6.35	11.93	81	11.36	20.04	59	6.93	12.78	106	8.61	17.1	322	47.45	60.31	201	28.14	39.98	339	42.79	54.9	304	40.16	50.83	254	27.47	38.39	262	32.66	41.31
FOB87_RS26380	NZ_CP054795[-]5479971-5480537	15	4.01	7.32	16	3.75	6.37	12	2.69	5.06	8	2.53	4.47	14	3.71	6.85	24	4.4	8.75	53	17.65	22.43	49	15.5	22.02	60	17.11	21.95	59	17.61	22.29	44	10.75	15.02	69	19.43	24.58
FOB87_RS03270	NZ_CP054795[+]695022-695717	24	5.22	9.54	392	74.79	127.19	8	1.46	2.75	19	4.9	8.65	5	1.08	1.99	8	1.2	2.38	21	5.7	7.24	17	4.38	6.22	37	8.6	11.03	40	9.73	12.31	39	7.76	10.85	416	95.45	120.72
FOB87_RS08015	NZ_CP054795[-]1661132-1661416	153	81.33	148.51	341	158.88	270.21	249	111.09	208.7	371	233.87	412.64	201	106.15	195.74	135	49.28	97.89	16	10.6	13.47	16	10.07	14.31	5	2.84	3.64	7	4.16	5.26	17	8.27	11.55	6	3.36	4.25
FOB87_RS08010	NZ_CP054795[-]1659967-1661091	569	76.63	139.92	1257	148.37	252.33	904	102.17	191.94	1323	211.28	372.78	768	102.75	189.47	612	56.59	112.42	39	6.55	8.32	28	4.46	6.34	27	3.88	4.98	25	3.76	4.76	70	8.62	12.05	12	1.7	2.15
FOB87_RS20865	NZ_CP054795[+]4357851-4358292	0	0.0	0.0	0	0.0	0.0	0	0.0	0.0	0	0.0	0.0	0	0.0	0.0	0	0.0	0.0	0	0.0	0.0	1	0.41	0.58	0	0.0	0.0	1	0.38	0.48	0	0.0	0.0	0	0.0	0.0
FOB87_RS14190	NZ_CP054795[-]2940307-2940951	147	34.53	63.05	93	19.15	32.56	321	63.28	118.88	99	27.57	48.65	165	38.5	71.0	481	77.58	154.11	228	66.73	84.81	115	31.98	45.43	224	56.16	72.05	211	55.36	70.07	137	29.42	41.12	233	57.69	72.96
FOB87_RS20860	NZ_CP054795[+]4357296-4357838	0	0.0	0.0	0	0.0	0.0	0	0.0	0.0	0	0.0	0.0	0	0.0	0.0	0	0.0	0.0	0	0.0	0.0	0	0.0	0.0	0	0.0	0.0	0	0.0	0.0	0	0.0	0.0	0	0.0	0.0
FOB87_RS14195	NZ_CP054795[-]2941017-2942198	130	16.66	30.43	159	17.86	30.38	195	20.98	39.41	198	30.1	53.1	197	25.09	46.26	70	6.16	12.24	126	20.12	25.57	65	9.86	14.01	124	16.96	21.76	95	13.6	17.21	99	11.61	16.22	126	17.02	21.53
FOB87_RS22715	NZ_CP054795[-]4742936-4743316	2	0.79	1.45	6	2.09	3.56	2	0.67	1.25	4	1.89	3.33	4	1.58	2.91	5	1.36	2.71	17	8.42	10.7	8	3.77	5.35	17	7.22	9.26	17	7.55	9.56	9	3.27	4.57	16	6.7	8.48
FOB87_RS22710	NZ_CP054795[-]4742706-4742936	4	2.62	4.79	19	10.93	18.58	9	4.96	9.31	8	6.22	10.98	6	3.91	7.21	7	3.15	6.26	93	76.0	96.59	55	42.71	60.67	104	72.8	93.4	92	67.39	85.3	59	35.39	49.45	88	60.83	76.94
FOB87_RS11165	NZ_CP054795[-]2311655-2312743	96	13.36	24.39	113	13.78	23.43	96	11.21	21.06	93	15.34	27.07	97	13.41	24.72	50	4.78	9.49	678	117.52	149.37	369	60.78	86.34	653	96.96	124.4	676	105.04	132.96	471	59.92	83.74	594	87.11	110.17
FOB87_RS16440	NZ_CP054795[-]3427991-3428890	2	0.33	0.61	10	1.48	2.51	5	0.71	1.33	7	1.4	2.47	1	0.17	0.31	12	1.39	2.76	4	0.84	1.07	12	2.39	3.4	6	1.08	1.38	4	0.75	0.95	7	1.08	1.51	6	1.07	1.35
FOB87_RS18725	NZ_CP054795[-]3931004-3931450	0	0.0	0.0	0	0.0	0.0	0	0.0	0.0	0	0.0	0.0	0	0.0	0.0	0	0.0	0.0	0	0.0	0.0	0	0.0	0.0	0	0.0	0.0	0	0.0	0.0	0	0.0	0.0	0	0.0	0.0
FOB87_RS14990	NZ_CP054795[-]3122703-3123656	6	0.95	1.74	29	4.03	6.86	8	1.06	2.0	25	4.71	8.31	20	3.16	5.82	16	1.75	3.47	30	5.93	7.54	41	7.71	10.95	27	4.58	5.87	30	5.32	6.74	39	5.66	7.91	31	5.19	6.56
FOB87_RS33530	NZ_CP054795[+]393618-394289	9	2.03	3.7	12	2.37	4.03	5	0.95	1.78	17	4.55	8.02	13	2.91	5.37	7	1.08	2.15	0	0.0	0.0	0	0.0	0.0	0	0.0	0.0	1	0.25	0.32	2	0.42	0.58	2	0.47	0.6
FOB87_RS33535	NZ_CP054795[+]534707-535096	13	5.05	9.22	14	4.77	8.11	13	4.24	7.96	25	11.52	20.32	13	5.02	9.25	18	4.8	9.54	20	9.68	12.3	21	9.66	13.72	22	9.12	11.7	23	9.98	12.63	33	11.72	16.38	24	9.83	12.43
FOB87_RS14995	NZ_CP054795[-]3123659-3124117	2	0.66	1.21	4	1.16	1.97	2	0.55	1.04	1	0.39	0.69	1	0.33	0.6	1	0.23	0.45	4	1.64	2.09	2	0.78	1.11	5	1.76	2.26	5	1.84	2.33	5	1.51	2.11	6	2.09	2.64
FOB87_RS14400	NZ_CP054795[-]2989276-2990184	1	0.16	0.3	3	0.44	0.75	1	0.14	0.26	6	1.18	2.09	3	0.5	0.92	6	0.68	1.36	23	4.78	6.07	14	2.76	3.92	23	4.09	5.25	15	2.79	3.53	25	3.81	5.32	34	5.97	7.55
FOB87_RS04675	NZ_CP054795[-]979176-979988	3	0.56	1.02	21	3.43	5.83	1	0.15	0.29	2	0.44	0.78	5	0.93	1.71	6	0.77	1.53	385	89.39	113.61	271	59.79	84.94	372	73.98	94.92	384	79.92	101.16	278	47.37	66.2	74	14.53	18.38
FOB87_RS04670	NZ_CP054795[-]978094-979179	10	1.4	2.55	20	2.45	4.16	8	0.94	1.76	9	1.49	2.63	7	0.97	1.79	9	0.86	1.71	665	115.59	146.91	362	59.79	84.94	595	88.59	113.66	694	108.13	136.87	457	58.3	81.47	152	22.35	28.27
FOB87_RS25840	NZ_CP054795[+]5368229-5369467	3	0.37	0.67	1	0.11	0.18	1	0.1	0.19	1	0.15	0.26	0	0.0	0.0	5	0.42	0.83	22	3.35	4.26	11	1.59	2.26	24	3.13	4.02	30	4.1	5.19	17	1.9	2.66	42	5.42	6.85
FOB87_RS25845	NZ_CP054795[-]5369499-5371052	671	65.42	119.45	833	71.18	121.05	548	44.83	84.23	901	104.17	183.79	511	49.5	91.27	942	63.06	125.27	2586	314.12	399.24	1974	227.86	323.68	3259	339.08	435.06	3124	340.16	430.57	2447	218.15	304.86	5945	610.93	772.67
FOB87_RS15020	NZ_CP054795[+]3129158-3129385	0	0.0	0.0	1	0.58	0.99	0	0.0	0.0	0	0.0	0.0	1	0.66	1.22	0	0.0	0.0	4	3.31	4.21	1	0.79	1.12	1	0.71	0.91	2	1.49	1.88	4	2.43	3.4	0	0.0	0.0
FOB87_RS15025	NZ_CP054795[-]3129423-3130742	0	0.0	0.0	0	0.0	0.0	0	0.0	0.0	1	0.14	0.24	0	0.0	0.0	1	0.08	0.16	0	0.0	0.0	1	0.13	0.19	0	0.0	0.0	0	0.0	0.0	0	0.0	0.0	1	0.12	0.15
FOB87_RS13000	NZ_CP054795[-]2689949-2691034	21	2.93	5.35	26	3.18	5.41	17	1.99	3.74	21	3.47	6.13	18	2.49	4.6	21	2.01	4.0	38	6.6	8.39	24	3.96	5.63	29	4.32	5.54	22	3.43	4.34	36	4.59	6.42	48	7.06	8.93
FOB87_RS19465	NZ_CP054795[+]4084852-4085754	2	0.33	0.61	14	2.06	3.5	4	0.56	1.06	5	1.0	1.76	3	0.5	0.92	3	0.35	0.69	151	31.57	40.12	87	17.28	24.55	140	25.07	32.16	153	28.67	36.29	94	14.42	20.15	114	20.16	25.5
FOB87_RS19460	NZ_CP054795[+]4084196-4084855	8	1.83	3.35	18	3.62	6.16	3	0.58	1.09	3	0.82	1.44	4	0.91	1.68	4	0.63	1.25	131	37.47	47.62	58	15.76	22.39	115	28.18	36.15	119	30.51	38.62	79	16.58	23.17	99	23.96	30.3
FOB87_RS16225	NZ_CP054795[-]3387784-3388233	1	0.33	0.61	3	0.89	1.51	9	2.54	4.78	3	1.2	2.11	3	1.0	1.85	7	1.62	3.21	4	1.68	2.13	2	0.8	1.13	4	1.43	1.84	2	0.75	0.95	4	1.23	1.72	4	1.42	1.8
FOB87_RS29380	NZ_CP054795[+]6114625-6115089	24	7.82	14.28	38	10.85	18.46	10	2.74	5.14	14	5.41	9.54	30	9.71	17.91	43	9.62	19.11	68	27.6	35.08	57	21.98	31.23	76	26.43	33.91	74	26.93	34.09	60	17.88	24.98	62	21.29	26.93
FOB87_RS29385	NZ_CP054795[-]6115079-6115537	8	2.64	4.82	22	6.36	10.82	3	0.83	1.56	7	2.74	4.83	8	2.62	4.84	18	4.08	8.1	112	46.06	58.54	100	39.08	55.51	107	37.69	48.36	129	47.56	60.2	91	27.46	38.38	116	40.36	51.04
FOB87_RS11920	NZ_CP054795[+]2455009-2455611	2	0.5	0.92	14	3.08	5.24	5	1.05	1.98	8	2.39	4.21	10	2.49	4.6	4	0.69	1.37	765	239.47	304.37	374	111.25	158.04	810	217.19	278.67	808	226.73	287.0	758	174.15	243.37	1540	407.85	515.82
FOB87_RS11255	NZ_CP054795[-]2325659-2326324	10	2.27	4.15	14	2.79	4.75	4	0.76	1.43	10	2.7	4.76	3	0.68	1.25	8	1.25	2.48	31	8.79	11.17	13	3.5	4.97	22	5.34	6.85	15	3.81	4.82	14	2.91	4.07	28	6.71	8.49
FOB87_RS11925	NZ_CP054795[+]2455663-2456409	14	2.84	5.18	22	3.91	6.65	9	1.53	2.88	7	1.68	2.97	14	2.82	5.2	16	2.23	4.43	445	112.45	142.92	369	88.61	125.87	572	123.81	158.85	517	117.11	148.24	569	105.53	147.47	852	182.14	230.36
FOB87_RS11250	NZ_CP054795[-]2324903-2325490	110	28.34	51.75	44	9.94	16.9	128	27.68	52.0	46	14.06	24.8	73	18.69	34.46	182	32.2	63.96	243	78.01	99.15	116	35.39	50.27	237	65.17	83.62	243	69.93	88.52	142	33.46	46.76	197	53.51	67.67
FOB87_RS27550	NZ_CP054795[-]5710620-5711555	10	1.62	2.96	41	5.82	9.89	12	1.63	3.06	8	1.54	2.71	19	3.05	5.63	17	1.89	3.75	599	120.8	153.53	379	72.63	103.18	621	107.28	137.64	775	140.1	177.34	566	83.77	117.07	1505	256.77	324.75
FOB87_RS16070	NZ_CP054795[-]3352968-3353621	1	0.23	0.42	3	0.61	1.04	4	0.78	1.46	1	0.27	0.48	4	0.92	1.7	3	0.48	0.95	5	1.44	1.83	2	0.55	0.78	7	1.73	2.22	2	0.51	0.65	4	0.84	1.18	11	2.69	3.4
FOB87_RS12695	NZ_CP054795[-]2619658-2621073	17	1.82	3.32	86	8.07	13.72	11	0.99	1.86	26	3.3	5.82	15	1.59	2.94	4	0.29	0.58	572	76.25	96.91	270	34.21	48.59	620	70.79	90.83	609	72.78	92.12	425	41.58	58.11	712	80.3	101.56
FOB87_RS16075	NZ_CP054795[-]3353623-3354330	2	0.43	0.78	2	0.38	0.64	2	0.36	0.67	2	0.51	0.9	1	0.21	0.39	2	0.29	0.58	8	2.13	2.71	7	1.77	2.52	8	1.82	2.34	5	1.19	1.51	7	1.37	1.91	6	1.35	1.71
FOB87_RS12690	NZ_CP054795[-]2618882-2619508	87	21.02	38.38	292	61.84	105.17	35	7.1	13.33	133	38.11	67.24	63	15.12	27.89	101	16.76	33.29	3273	985.35	1252.37	2031	581.04	825.39	3701	954.4	1224.54	4658	1257.06	1591.18	2951	652.06	911.22	2280	580.71	734.45
FOB87_RS29925	NZ_CP054795[-]6230210-6231469	0	0.0	0.0	0	0.0	0.0	0	0.0	0.0	1	0.14	0.25	2	0.24	0.44	1	0.08	0.16	3	0.45	0.57	2	0.28	0.4	2	0.26	0.33	2	0.27	0.34	5	0.55	0.77	6	0.76	0.96
FOB87_RS27555	NZ_CP054795[+]5711691-5712413	6	1.26	2.3	11	2.02	3.44	8	1.41	2.64	9	2.24	3.95	7	1.46	2.69	8	1.15	2.29	295	77.02	97.89	134	33.25	47.23	255	57.03	73.17	287	67.17	85.02	102	19.54	27.31	366	80.84	102.24
FOB87_RS16590	NZ_CP054795[-]3461247-3461651	0	0.0	0.0	2	0.66	1.12	2	0.63	1.18	3	1.33	2.35	1	0.37	0.69	8	2.05	4.08	149	69.44	88.26	114	50.49	71.72	152	60.68	77.86	125	52.23	66.11	107	36.6	51.15	165	65.06	82.29
FOB87_RS16595	NZ_CP054795[-]3461648-3462103	15	4.98	9.1	18	5.24	8.91	12	3.35	6.29	9	3.55	6.26	9	2.97	5.48	17	3.88	7.7	305	126.26	160.47	242	95.2	135.23	289	102.47	131.48	312	115.78	146.55	269	81.73	114.21	378	132.38	167.43
FOB87_RS00765	NZ_CP054795[+]150498-151259	29	5.77	10.53	83	14.46	24.6	21	3.5	6.58	53	12.5	22.05	33	6.52	12.02	29	3.96	7.86	60	14.86	18.89	55	12.95	18.39	67	14.22	18.24	63	13.99	17.71	90	16.37	22.87	57	11.95	15.11
FOB87_RS29920	NZ_CP054795[-]6229724-6230179	11	3.65	6.67	10	2.91	4.95	10	2.79	5.24	9	3.55	6.26	16	5.28	9.74	14	3.19	6.34	56	23.18	29.46	53	20.85	29.62	62	21.99	28.21	60	22.26	28.18	56	17.02	23.78	52	18.21	23.03
FOB87_RS00760	NZ_CP054795[-]150075-150332	0	0.0	0.0	1	0.52	0.88	0	0.0	0.0	2	1.39	2.46	1	0.59	1.08	0	0.0	0.0	1	0.73	0.93	0	0.0	0.0	1	0.62	0.8	3	1.97	2.49	2	1.07	1.5	1	0.62	0.78
FOB87_RS07370	NZ_CP054795[+]1540814-1541101	36	18.94	34.58	45	20.75	35.29	23	10.16	19.08	28	17.47	30.82	30	15.68	28.91	33	11.92	23.68	219	143.53	182.43	202	125.81	178.72	260	145.97	187.28	265	155.7	197.08	236	113.53	158.65	279	154.7	195.66
FOB87_RS07375	NZ_CP054795[-]1541109-1541582	3	0.96	1.75	13	3.64	6.19	6	1.61	3.02	7	2.65	4.68	7	2.22	4.1	3	0.66	1.31	45	17.92	22.78	22	8.33	11.83	52	17.74	22.76	58	20.71	26.21	34	9.94	13.89	43	14.49	18.32
FOB87_RS16445	NZ_CP054795[+]3429119-3430672	46	4.49	8.19	68	5.81	9.88	58	4.75	8.92	66	7.63	13.46	63	6.1	11.25	39	2.61	5.19	10	1.21	1.54	7	0.81	1.15	8	0.83	1.07	9	0.98	1.24	8	0.72	1.0	20	2.06	2.6
FOB87_RS32060	NZ_CP054795[+]6728918-6729694	57	11.11	20.29	83	14.18	24.12	35	5.73	10.76	31	7.17	12.65	47	9.11	16.79	67	8.97	17.82	342	83.08	105.6	324	74.8	106.25	338	70.33	90.24	374	81.45	103.1	391	69.72	97.43	436	89.61	113.33
FOB87_RS32065	NZ_CP054795[+]6729725-6730627	14	2.35	4.29	19	2.79	4.75	13	1.83	3.44	14	2.78	4.91	18	3.0	5.53	16	1.84	3.66	241	50.38	64.03	192	38.14	54.18	255	45.66	58.58	237	44.41	56.21	256	39.28	54.89	282	49.87	63.07
FOB87_RS17175	NZ_CP054795[-]3592255-3594297	409	30.33	55.38	729	47.38	80.58	325	20.23	38.0	368	32.36	57.1	338	24.9	45.92	528	26.89	53.41	2116	195.5	248.48	1243	109.13	155.03	2131	168.65	216.39	1970	163.16	206.53	1582	107.28	149.92	1707	133.43	168.76
FOB87_RS17170	NZ_CP054795[+]3591885-3592247	0	0.0	0.0	0	0.0	0.0	0	0.0	0.0	0	0.0	0.0	0	0.0	0.0	0	0.0	0.0	0	0.0	0.0	0	0.0	0.0	0	0.0	0.0	1	0.47	0.59	0	0.0	0.0	0	0.0	0.0
FOB87_RS18750	NZ_CP054795[-]3934698-3937824	9	0.44	0.8	19	0.81	1.37	16	0.65	1.22	4	0.23	0.41	6	0.29	0.53	5	0.17	0.33	10	0.61	0.77	11	0.63	0.9	10	0.51	0.66	11	0.59	0.75	17	0.75	1.05	17	0.87	1.1
FOB87_RS25150	NZ_CP054795[-]5226908-5227873	100	15.68	28.64	152	20.89	35.53	112	14.74	27.69	122	22.69	40.03	115	17.92	33.04	97	10.45	20.75	347	67.81	86.18	293	54.41	77.29	413	69.12	88.69	306	53.6	67.85	383	54.93	76.76	247	40.83	51.64
FOB87_RS25155	NZ_CP054795[-]5227885-5228568	82	18.16	33.16	132	25.62	43.58	99	18.4	34.57	100	26.26	46.34	103	22.66	41.79	112	17.03	33.84	213	58.78	74.71	183	47.99	68.17	267	63.12	80.98	228	56.4	71.39	219	44.36	61.99	258	60.23	76.18
FOB87_RS30370	NZ_CP054795[+]6338844-6339578	156	32.15	58.71	124	22.4	38.1	146	25.26	47.45	91	22.25	39.25	162	33.17	61.17	156	22.08	43.86	1540	395.49	502.67	760	185.48	263.48	1664	366.05	469.66	1524	350.85	444.11	1036	195.28	272.89	1507	327.43	414.11
FOB87_RS30375	NZ_CP054795[+]6339830-6340630	46	8.7	15.89	163	27.02	45.96	28	4.44	8.35	62	13.91	24.54	48	9.02	16.63	55	7.14	14.19	1073	252.86	321.38	435	97.41	138.38	1054	212.76	272.98	1027	216.95	274.62	513	88.73	124.0	1877	374.22	473.29
FOB87_RS28475	NZ_CP054795[+]5905156-5906310	92	12.06	22.03	182	20.93	35.59	87	9.58	17.99	79	12.29	21.68	56	7.3	13.46	148	13.33	26.48	256	41.84	53.18	392	60.88	86.48	323	45.22	58.02	364	53.33	67.5	473	56.74	79.29	388	53.65	67.85
FOB87_RS24155	NZ_CP054795[-]5026504-5027511	2	0.3	0.55	8	1.05	1.79	1	0.13	0.24	3	0.53	0.94	5	0.75	1.38	4	0.41	0.82	66	12.36	15.71	46	8.19	11.63	75	12.03	15.44	94	15.78	19.97	95	13.06	18.25	132	20.91	26.45
FOB87_RS24405	NZ_CP054795[-]5072320-5073264	17	2.73	4.98	51	7.17	12.19	6	0.81	1.52	30	5.7	10.06	35	5.57	10.28	17	1.87	3.72	379	75.7	96.22	402	76.3	108.39	372	63.65	81.66	398	71.27	90.21	498	73.01	102.03	433	73.17	92.54
FOB87_RS29210	NZ_CP054795[-]6076789-6077871	12	1.68	3.07	10	1.23	2.09	9	1.06	1.99	11	1.83	3.22	6	0.84	1.54	8	0.77	1.53	25	4.36	5.54	22	3.65	5.18	33	4.93	6.32	38	5.94	7.52	23	2.94	4.11	57	8.4	10.63
FOB87_RS24150	NZ_CP054795[-]5025738-5026517	21	4.08	7.45	48	8.17	13.9	20	3.26	6.12	18	4.15	7.32	21	4.05	7.47	16	2.13	4.24	46	11.13	14.15	27	6.21	8.82	39	8.08	10.37	54	11.72	14.83	49	8.7	12.16	82	16.79	21.23
FOB87_RS32280	NZ_CP054795[+]6769405-6770982	1	0.1	0.18	3	0.25	0.43	6	0.48	0.91	4	0.45	0.8	2	0.19	0.35	1	0.07	0.13	69	8.25	10.49	80	9.1	12.92	88	9.02	11.57	62	6.65	8.42	102	8.95	12.51	289	29.25	36.99
FOB87_RS24400	NZ_CP054795[-]5071429-5072244	19	3.53	6.44	51	8.3	14.11	1	0.15	0.29	22	4.85	8.55	29	5.35	9.86	23	2.93	5.82	296	68.47	87.03	356	78.26	111.17	348	68.95	88.47	346	71.75	90.82	426	72.32	101.07	351	68.69	86.88
FOB87_RS21380	NZ_CP054795[-]4470328-4471092	10	1.98	3.62	19	3.3	5.61	7	1.17	2.19	7	1.64	2.9	7	1.38	2.54	15	2.04	4.05	103	25.41	32.3	67	15.71	22.32	93	19.66	25.22	94	20.79	26.32	93	16.84	23.54	124	25.89	32.74
FOB87_RS21385	NZ_CP054795[-]4471200-4472996	58	4.89	8.93	111	8.2	13.95	53	3.75	7.05	56	5.6	9.88	65	5.44	10.04	54	3.13	6.21	18	1.89	2.4	16	1.6	2.27	39	3.51	4.5	38	3.58	4.53	28	2.16	3.02	112	9.95	12.59
FOB87_RS27735	NZ_CP054795[+]5752352-5753272	59	9.7	17.72	114	16.43	27.95	20	2.76	5.19	45	8.78	15.49	48	7.85	14.47	14	1.58	3.14	2	0.41	0.52	0	0.0	0.0	3	0.53	0.68	3	0.55	0.7	3	0.45	0.63	10	1.73	2.19
FOB87_RS17310	NZ_CP054795[-]3623097-3625052	237	18.36	33.52	196	13.31	22.63	218	14.17	26.62	175	16.07	28.36	215	16.55	30.51	252	13.4	26.62	10731	1035.58	1316.21	7465	684.58	972.47	12988	1073.62	1377.51	12010	1038.96	1315.11	11300	800.37	1118.49	9488	774.63	979.71
FOB87_RS28715	NZ_CP054795[+]5974269-5975354	0	0.0	0.0	0	0.0	0.0	0	0.0	0.0	0	0.0	0.0	0	0.0	0.0	0	0.0	0.0	17	2.96	3.76	7	1.15	1.64	15	2.24	2.87	17	2.65	3.35	9	1.14	1.6	17	2.5	3.16
FOB87_RS19800	NZ_CP054795[+]4162721-4163641	3	0.49	0.9	15	2.16	3.68	3	0.42	0.78	6	1.17	2.07	6	0.98	1.81	9	1.02	2.02	94	19.27	24.49	59	11.49	16.32	99	17.38	22.3	53	9.74	12.33	107	16.09	22.49	114	19.77	25.0
FOB87_RS17315	NZ_CP054795[-]3625413-3626237	6	1.1	2.01	28	4.5	7.66	7	1.08	2.03	10	2.18	3.84	15	2.74	5.05	19	2.4	4.76	386	88.32	112.25	244	53.05	75.36	326	63.89	81.98	332	68.09	86.19	336	56.42	78.85	387	74.91	94.74
FOB87_RS19805	NZ_CP054795[+]4163643-4164542	9	1.52	2.77	9	1.33	2.26	3	0.43	0.8	7	1.4	2.47	7	1.17	2.16	3	0.35	0.69	45	9.44	12.0	34	6.78	9.63	69	12.39	15.9	38	7.14	9.04	68	10.47	14.63	92	16.33	20.65
FOB87_RS07470	NZ_CP054795[+]1557624-1558319	335	72.92	133.15	152	29.0	49.32	428	78.19	146.89	163	42.08	74.24	355	76.77	141.57	700	104.62	207.84	101	27.39	34.81	135	34.79	49.42	118	27.41	35.17	127	30.87	39.08	205	40.81	57.03	89	20.42	25.83
FOB87_RS07595	NZ_CP054795[+]1582148-1582762	55	13.55	24.74	47	10.15	17.26	74	15.3	28.74	57	16.65	29.38	81	19.83	36.56	83	14.04	27.89	943	289.44	367.87	907	264.54	375.79	1000	262.91	337.32	948	260.83	330.16	985	221.9	310.09	387	100.49	127.1
FOB87_RS07590	NZ_CP054795[+]1580252-1582135	180	14.47	26.43	151	10.64	18.1	194	13.09	24.6	144	13.73	24.23	215	17.17	31.67	337	18.61	36.97	2069	207.29	263.47	1747	166.33	236.28	2034	174.56	223.97	1937	173.97	220.21	2069	152.15	212.62	1282	108.67	137.44
FOB87_RS20520	NZ_CP054795[-]4297678-4299195	12	1.2	2.19	12	1.05	1.79	17	1.43	2.68	21	2.49	4.39	18	1.78	3.29	27	1.85	3.68	17	2.12	2.69	14	1.65	2.35	21	2.24	2.87	22	2.45	3.1	23	2.1	2.93	20	2.1	2.66
FOB87_RS20525	NZ_CP054795[+]4299365-4301077	5	0.44	0.81	7	0.54	0.92	5	0.37	0.7	5	0.53	0.93	11	0.97	1.78	9	0.55	1.09	5	0.55	0.7	4	0.42	0.59	8	0.76	0.97	2	0.2	0.25	7	0.57	0.79	11	1.03	1.3
FOB87_RS00545	NZ_CP054795[+]102360-103541	6	0.77	1.4	9	1.01	1.72	5	0.54	1.01	5	0.76	1.34	5	0.63	1.17	1	0.09	0.17	20	3.19	4.06	9	1.37	1.94	22	3.01	3.86	28	4.01	5.07	33	3.87	5.41	77	10.41	13.16
FOB87_RS09990	NZ_CP054795[-]2067594-2068709	2758	374.4	683.65	2948	350.78	596.56	3077	350.56	658.6	2125	342.09	603.58	2459	331.65	611.55	1788	166.66	331.09	7232	1223.22	1554.7	4901	787.73	1119.01	9569	1386.37	1778.78	8527	1292.88	1636.52	6505	807.54	1128.51	8633	1235.35	1562.4
FOB87_RS07475	NZ_CP054795[+]1558393-1558956	238	63.93	116.74	656	154.45	262.67	122	27.5	51.67	302	96.2	169.73	208	55.51	102.36	166	30.62	60.82	234	78.32	99.54	192	61.06	86.74	227	65.08	83.5	225	67.51	85.45	308	75.66	105.73	388	109.86	138.95
FOB87_RS09620	NZ_CP054795[+]1987594-1987995	71	26.76	48.86	79	26.1	44.38	39	12.33	23.17	48	21.45	37.85	68	25.46	46.95	77	19.92	39.58	285	133.82	170.09	268	119.58	169.87	304	122.27	156.88	293	123.33	156.11	354	122.0	170.49	271	107.66	136.16
FOB87_RS09995	NZ_CP054795[-]2068744-2070834	1379	99.91	182.44	1578	100.21	170.43	1569	95.41	179.24	1173	100.78	177.82	1452	104.52	192.73	1311	65.22	129.57	7819	705.84	897.12	4754	407.82	579.32	10714	828.47	1062.96	10033	811.9	1027.7	6409	424.64	593.41	11288	862.1	1090.33
FOB87_RS09625	NZ_CP054795[+]1988196-1990886	190	10.7	19.53	346	17.08	29.04	182	8.6	16.16	241	16.09	28.39	237	13.25	24.44	228	8.81	17.51	3099	217.38	276.29	2605	173.64	246.67	3247	195.1	250.32	2998	188.51	238.62	3154	162.38	226.92	3941	233.87	295.79
FOB87_RS06425	NZ_CP054795[+]1345491-1347077	100	9.55	17.43	182	15.23	25.9	112	8.97	16.86	104	11.77	20.77	110	10.43	19.24	158	10.35	20.57	3859	459.0	583.38	2873	324.73	461.29	4448	453.17	581.44	4094	436.51	552.53	3485	304.24	425.16	4461	448.9	567.74
FOB87_RS01435	NZ_CP054795[+]318990-319451	0	0.0	0.0	1	0.29	0.49	0	0.0	0.0	0	0.0	0.0	0	0.0	0.0	0	0.0	0.0	1	0.41	0.52	0	0.0	0.0	6	2.1	2.69	5	1.83	2.32	5	1.5	2.1	3	1.04	1.31
FOB87_RS06420	NZ_CP054795[-]1343989-1345413	190	20.2	36.88	153	14.26	24.25	228	20.34	38.22	117	14.75	26.03	179	18.9	34.86	286	20.88	41.48	303	40.13	51.01	244	30.71	43.63	317	35.97	46.15	242	28.73	36.37	268	26.05	36.41	333	37.32	47.2
FOB87_RS01430	NZ_CP054795[-]318125-318862	43	8.83	16.12	53	9.54	16.22	42	7.23	13.59	19	4.62	8.16	51	10.4	19.18	53	7.47	14.84	704	180.06	228.86	522	126.87	180.23	747	163.66	209.98	677	155.22	196.48	584	109.63	153.21	730	157.96	199.78
FOB87_RS31395	NZ_CP054795[-]6583422-6583724	189	94.5	172.55	253	110.88	188.57	267	112.04	210.49	169	100.21	176.8	190	94.38	174.04	412	141.45	281.0	21	13.08	16.63	43	25.46	36.16	42	22.42	28.76	39	21.78	27.57	95	43.44	60.7	42	22.14	28.0
FOB87_RS00540	NZ_CP054795[+]100963-102363	3	0.32	0.59	7	0.66	1.13	4	0.36	0.68	4	0.52	0.91	7	0.75	1.39	3	0.22	0.44	18	2.42	3.08	7	0.89	1.27	23	2.66	3.41	13	1.57	1.99	26	2.57	3.59	43	4.9	6.2
FOB87_RS00815	NZ_CP054795[+]163189-164664	2	0.2	0.37	0	0.0	0.0	0	0.0	0.0	0	0.0	0.0	0	0.0	0.0	1	0.07	0.14	9	1.15	1.46	8	0.97	1.38	15	1.64	2.11	3	0.35	0.44	8	0.75	1.05	13	1.41	1.78
FOB87_RS19135	NZ_CP054795[+]4015417-4017153	38	3.31	6.05	70	5.35	9.1	18	1.32	2.48	28	2.9	5.11	24	2.08	3.83	32	1.92	3.81	141	15.32	19.47	146	15.08	21.42	116	10.79	13.85	111	10.82	13.69	181	14.43	20.17	145	13.33	16.86
FOB87_RS00810	NZ_CP054795[+]162155-163192	3	0.44	0.8	2	0.26	0.44	0	0.0	0.0	0	0.0	0.0	0	0.0	0.0	0	0.0	0.0	9	1.64	2.08	5	0.87	1.23	21	3.27	4.2	6	0.98	1.24	9	1.2	1.68	15	2.31	2.92
FOB87_RS00210	NZ_CP054795[+]36914-37726	2	0.37	0.68	4	0.65	1.11	4	0.63	1.18	1	0.22	0.39	2	0.37	0.68	0	0.0	0.0	17	3.95	5.02	6	1.32	1.88	13	2.59	3.32	12	2.5	3.16	8	1.37	1.91	13	2.55	3.23
FOB87_RS05995	NZ_CP054795[+]1258242-1258901	0	0.0	0.0	0	0.0	0.0	0	0.0	0.0	0	0.0	0.0	0	0.0	0.0	0	0.0	0.0	0	0.0	0.0	0	0.0	0.0	0	0.0	0.0	0	0.0	0.0	0	0.0	0.0	0	0.0	0.0
FOB87_RS00745	NZ_CP054795[-]146141-146581	25	8.59	15.68	11	3.31	5.63	20	5.76	10.83	15	6.11	10.78	24	8.19	15.1	66	15.57	30.93	150	64.2	81.6	115	46.78	66.45	130	47.66	61.15	114	43.74	55.37	100	31.41	43.9	115	41.64	52.67
FOB87_RS05990	NZ_CP054795[-]1256626-1258110	0	0.0	0.0	0	0.0	0.0	0	0.0	0.0	0	0.0	0.0	0	0.0	0.0	0	0.0	0.0	0	0.0	0.0	0	0.0	0.0	0	0.0	0.0	0	0.0	0.0	0	0.0	0.0	0	0.0	0.0
FOB87_RS00215	NZ_CP054795[+]37723-39123	4	0.43	0.79	4	0.38	0.64	5	0.45	0.85	3	0.39	0.68	5	0.54	0.99	2	0.15	0.3	13	1.75	2.23	9	1.15	1.64	11	1.27	1.63	10	1.21	1.53	15	1.48	2.07	22	2.51	3.17
FOB87_RS00740	NZ_CP054795[+]144402-146096	378	33.78	61.69	1283	100.51	170.94	240	18.0	33.82	479	50.77	89.58	289	25.66	47.32	673	41.3	82.05	84	9.35	11.89	165	17.46	24.8	102	9.73	12.48	175	17.47	22.11	228	18.63	26.04	156	14.7	18.59
FOB87_RS02525	NZ_CP054795[+]532361-532837	281	89.24	162.96	1084	301.77	513.22	309	82.37	154.74	236	88.89	156.83	249	78.57	144.88	301	65.65	130.41	255	100.91	128.26	348	130.87	185.9	229	77.62	99.59	270	95.78	121.24	530	153.94	215.12	390	130.57	165.14
FOB87_RS02520	NZ_CP054795[+]531597-532013	41	14.9	27.2	149	47.45	80.69	32	9.76	18.33	34	14.65	25.85	30	10.83	19.97	41	10.23	20.32	2139	968.24	1230.63	1899	816.86	1160.39	2072	803.4	1030.8	2477	1005.12	1272.27	3354	1114.32	1557.22	7653	2930.81	3706.72
FOB87_RS12840	NZ_CP054795[+]2648223-2649311	12	1.67	3.05	18	2.19	3.73	17	1.99	3.73	16	2.64	4.66	16	2.21	4.08	23	2.19	4.36	68	11.79	14.98	25	4.12	5.85	58	8.61	11.05	53	8.23	10.42	51	6.49	9.07	97	14.22	17.99
FOB87_RS16805	NZ_CP054795[-]3515349-3516626	16	1.89	3.46	18	1.87	3.18	7	0.7	1.31	9	1.26	2.23	16	1.88	3.47	32	2.6	5.17	399	58.93	74.9	879	123.38	175.26	686	86.79	111.36	618	81.82	103.57	1303	141.25	197.39	641	80.1	101.3
FOB87_RS33885	NZ_CP054795[+]3762980-3763105	1	1.2	2.2	1	1.05	1.79	0	0.0	0.0	0	0.0	0.0	0	0.0	0.0	1	0.83	1.64	0	0.0	0.0	1	1.42	2.02	1	1.29	1.65	2	2.69	3.4	3	3.3	4.61	1	1.27	1.6
FOB87_RS12845	NZ_CP054795[-]2649387-2650610	10	1.24	2.26	14	1.52	2.58	14	1.45	2.73	10	1.47	2.59	12	1.48	2.72	16	1.36	2.7	42	6.48	8.23	40	5.86	8.33	39	5.15	6.61	34	4.7	5.95	33	3.74	5.22	56	7.31	9.24
FOB87_RS09190	NZ_CP054795[+]1890926-1891837	51	8.47	15.47	132	19.22	32.69	53	7.39	13.88	65	12.8	22.59	74	12.21	22.52	65	7.41	14.73	1400	289.77	368.29	1043	205.14	291.41	1418	251.39	322.55	1285	238.41	301.78	1119	169.99	237.55	1550	271.42	343.27
FOB87_RS09195	NZ_CP054795[+]1891847-1892698	21	3.73	6.82	53	8.26	14.05	22	3.28	6.17	37	7.8	13.77	21	3.71	6.84	40	4.88	9.7	556	123.18	156.56	415	87.37	124.11	521	98.87	126.86	529	105.06	132.99	496	80.65	112.71	784	146.95	185.85
FOB87_RS18755	NZ_CP054795[-]3938191-3939712	0	0.0	0.0	0	0.0	0.0	1	0.09	0.16	0	0.0	0.0	0	0.0	0.0	0	0.0	0.0	0	0.0	0.0	2	0.23	0.33	1	0.11	0.14	1	0.11	0.14	0	0.0	0.0	0	0.0	0.0
FOB87_RS31020	NZ_CP054795[-]6507838-6508665	26	4.76	8.69	22	3.53	6.0	39	5.99	11.25	12	2.6	4.59	24	4.36	8.04	14	1.76	3.49	19	4.34	5.51	14	3.03	4.31	23	4.49	5.76	27	5.51	6.98	37	6.19	8.65	29	5.59	7.07
FOB87_RS31025	NZ_CP054795[+]6508878-6510476	8	0.76	1.38	17	1.41	2.4	2	0.16	0.3	3	0.33	0.59	3	0.28	0.52	7	0.45	0.9	16	1.89	2.4	7	0.79	1.12	11	1.11	1.43	11	1.16	1.47	5	0.44	0.61	23	2.3	2.91
FOB87_RS20385	NZ_CP054795[-]4268716-4269870	76	9.97	18.2	104	11.95	20.33	45	4.96	9.31	49	7.62	13.45	66	8.6	15.86	85	7.66	15.21	2738	447.47	568.73	1506	233.88	332.24	2819	394.63	506.33	2642	387.06	489.94	1635	196.12	274.07	3151	435.67	551.01
FOB87_RS27175	NZ_CP054795[+]5640565-5642034	15	1.54	2.82	40	3.62	6.15	10	0.86	1.62	20	2.44	4.31	17	1.74	3.21	40	2.83	5.62	475	60.99	77.52	133	16.23	23.05	430	47.29	60.68	383	44.08	55.8	152	14.33	20.02	375	40.74	51.52
FOB87_RS20380	NZ_CP054795[+]4268027-4268707	25	5.56	10.16	33	6.43	10.94	16	2.99	5.61	18	4.75	8.38	18	3.98	7.34	42	6.42	12.75	356	98.68	125.42	213	56.11	79.7	338	80.25	102.97	304	75.53	95.61	261	53.1	74.2	531	124.52	157.49
FOB87_RS27170	NZ_CP054795[+]5639487-5640506	4	0.59	1.08	2	0.26	0.44	1	0.12	0.23	1	0.18	0.31	1	0.15	0.27	3	0.31	0.61	6	1.11	1.41	7	1.23	1.75	9	1.43	1.83	10	1.66	2.1	5	0.68	0.95	9	1.41	1.78
FOB87_RS10330	NZ_CP054795[-]2139808-2140770	11	1.73	3.16	36	4.96	8.44	14	1.85	3.47	15	2.8	4.94	19	2.97	5.48	28	3.03	6.01	210	41.16	52.32	202	37.63	53.45	224	37.61	48.25	230	40.42	51.16	235	33.81	47.25	211	34.99	44.25
FOB87_RS10335	NZ_CP054795[+]2140846-2141520	97	21.77	39.75	145	28.52	48.51	79	14.88	27.96	68	18.1	31.93	99	22.08	40.71	223	34.37	68.27	920	257.27	326.99	940	249.79	354.84	1037	248.4	318.71	851	213.33	270.03	906	185.95	259.86	875	207.01	261.82
FOB87_RS01290	NZ_CP054795[+]281098-282141	18	2.61	4.77	26	3.3	5.62	42	5.12	9.61	17	2.92	5.16	23	3.31	6.11	18	1.79	3.56	9	1.63	2.07	12	2.06	2.93	20	3.09	3.97	14	2.27	2.87	16	2.13	2.97	16	2.45	3.1
FOB87_RS01295	NZ_CP054795[-]282151-282759	16	3.98	7.27	8	1.75	2.97	19	3.97	7.45	9	2.65	4.68	9	2.22	4.1	17	2.9	5.77	81	25.11	31.91	62	18.26	25.94	77	20.44	26.23	107	29.73	37.63	96	21.84	30.52	90	23.6	29.85
FOB87_RS08575	NZ_CP054795[+]1769179-1769658	5	1.58	2.88	19	5.26	8.94	6	1.59	2.99	12	4.49	7.92	8	2.51	4.63	5	1.08	2.15	68	26.74	33.99	31	11.59	16.46	62	20.89	26.8	59	20.8	26.33	30	8.66	12.1	63	20.96	26.51
FOB87_RS29405	NZ_CP054795[+]6119443-6120345	3	0.5	0.92	7	1.03	1.75	5	0.7	1.32	4	0.79	1.4	5	0.84	1.54	1	0.12	0.23	43	8.99	11.42	47	9.33	13.26	60	10.74	13.78	56	10.49	13.28	42	6.44	9.0	44	7.78	9.84
FOB87_RS23870	NZ_CP054795[-]4967617-4968723	405	55.43	101.21	446	53.5	90.99	466	53.52	100.55	368	59.73	105.38	423	57.51	106.05	659	61.93	123.02	259	44.16	56.13	302	48.93	69.51	258	37.68	48.35	305	46.62	59.01	471	58.94	82.37	303	43.71	55.28
FOB87_RS29400	NZ_CP054795[-]6118282-6119262	1	0.15	0.28	4	0.54	0.92	2	0.26	0.49	1	0.18	0.32	3	0.46	0.85	0	0.0	0.0	4	0.77	0.98	7	1.28	1.82	5	0.83	1.06	6	1.03	1.31	16	2.26	3.16	9	1.46	1.85
FOB87_RS08570	NZ_CP054795[+]1768315-1769127	100	18.64	34.03	152	24.83	42.22	128	20.02	37.61	99	21.88	38.6	82	15.18	27.99	126	16.12	32.03	310	71.98	91.48	235	51.85	73.65	336	66.83	85.74	309	64.32	81.41	267	45.5	63.58	369	72.48	91.67
FOB87_RS23875	NZ_CP054795[-]4968796-4969959	81	10.54	19.25	63	7.19	12.22	114	12.45	23.39	83	12.81	22.6	72	9.31	17.17	108	9.65	19.17	44	7.14	9.07	21	3.24	4.6	28	3.89	4.99	38	5.52	6.99	43	5.12	7.15	51	7.0	8.85
FOB87_RS27710	NZ_CP054795[+]5747714-5748313	0	0.0	0.0	6	1.33	2.26	3	0.63	1.19	6	1.8	3.17	3	0.75	1.39	4	0.69	1.38	0	0.0	0.0	3	0.89	1.27	3	0.81	1.04	1	0.28	0.36	7	1.62	2.26	4	1.07	1.35
FOB87_RS04060	NZ_CP054795[+]848810-849961	316	41.56	75.88	678	78.15	132.91	341	37.64	70.71	321	50.06	88.33	334	43.64	80.47	513	46.33	92.03	4818	789.45	1003.38	5134	799.4	1135.58	3508	492.36	631.72	3869	568.29	719.34	8367	1006.24	1406.18	2781	385.52	487.58
FOB87_RS04065	NZ_CP054795[+]850031-851287	2374	286.12	522.46	5625	594.23	1010.59	2623	265.32	498.45	1234	176.37	311.19	1928	230.86	425.71	2137	176.85	351.33	19526	2932.16	3726.75	22964	3276.96	4655.07	16100	2070.95	2657.12	17067	2297.46	2908.11	33772	3722.24	5201.68	7846	996.8	1260.69
FOB87_RS27715	NZ_CP054795[-]5748292-5749083	1306	249.82	456.17	1459	244.62	416.02	1977	317.38	596.27	821	186.24	328.6	1274	242.12	446.46	2171	285.15	566.48	66	15.73	19.99	136	30.81	43.76	62	12.66	16.24	99	21.15	26.77	252	44.08	61.6	103	20.77	26.27
FOB87_RS18035	NZ_CP054795[+]3793309-3793500	11	8.68	15.85	4	2.76	4.7	15	9.93	18.66	9	8.42	14.86	25	19.6	36.14	6	3.25	6.46	6	5.9	7.5	0	0.0	0.0	7	5.89	7.56	7	6.17	7.81	7	5.05	7.06	6	4.99	6.31
FOB87_RS18030	NZ_CP054795[+]3792393-3793265	3	0.52	0.95	2	0.31	0.52	1	0.14	0.27	4	0.82	1.45	6	1.04	1.91	5	0.59	1.18	2	0.43	0.55	2	0.41	0.58	9	1.67	2.14	5	0.97	1.23	10	1.59	2.22	9	1.64	2.08
FOB87_RS08710	NZ_CP054795[-]1794835-1796130	1	0.12	0.21	2	0.21	0.35	2	0.2	0.37	1	0.14	0.24	2	0.23	0.43	5	0.4	0.8	10	1.46	1.85	4	0.56	0.79	9	1.12	1.44	3	0.4	0.5	5	0.54	0.75	14	1.72	2.18
FOB87_RS08715	NZ_CP054795[-]1796127-1797482	1	0.11	0.2	0	0.0	0.0	4	0.37	0.7	1	0.13	0.23	4	0.44	0.82	2	0.15	0.3	14	1.95	2.48	9	1.19	1.69	6	0.72	0.92	7	0.88	1.11	6	0.62	0.86	14	1.65	2.09
FOB87_RS05195	NZ_CP054795[-]1082605-1085031	898	56.06	102.36	871	47.66	81.05	1285	67.32	126.47	739	54.71	96.52	951	58.98	108.75	1076	46.12	91.62	795	61.83	78.59	559	41.32	58.69	946	63.02	80.86	768	53.55	67.78	603	34.42	48.1	1286	84.62	107.02
FOB87_RS05190	NZ_CP054795[+]1079986-1082604	30	1.74	3.17	200	10.14	17.25	40	1.94	3.65	87	5.97	10.53	65	3.74	6.89	56	2.22	4.42	78	5.63	7.15	56	3.84	5.45	79	4.88	6.26	80	5.17	6.54	77	4.07	5.69	82	5.0	6.32
FOB87_RS14030	NZ_CP054795[+]2905073-2905726	16	3.71	6.77	18	3.66	6.22	4	0.78	1.46	12	3.3	5.82	19	4.37	8.06	14	2.22	4.42	102	29.44	37.42	56	15.36	21.82	140	34.61	44.41	114	29.49	37.33	81	17.16	23.98	121	29.55	37.37
FOB87_RS14520	NZ_CP054795[-]3014054-3014767	1	0.21	0.39	1	0.19	0.32	0	0.0	0.0	1	0.25	0.44	1	0.21	0.39	0	0.0	0.0	2	0.53	0.67	2	0.5	0.71	2	0.45	0.58	0	0.0	0.0	2	0.39	0.54	0	0.0	0.0
FOB87_RS14035	NZ_CP054795[-]2905728-2906618	82	13.94	25.46	99	14.75	25.09	94	13.41	25.2	88	17.75	31.31	101	17.06	31.46	163	19.03	37.81	1948	412.69	524.52	1016	204.54	290.56	2805	509.01	653.09	2709	514.47	651.21	902	140.25	196.0	1926	345.2	436.59
FOB87_RS14525	NZ_CP054795[-]3015390-3018134	12	0.66	1.21	18	0.87	1.48	15	0.7	1.31	18	1.18	2.08	14	0.77	1.42	28	1.06	2.11	255	17.54	22.29	45	2.94	4.18	205	12.07	15.49	139	8.57	10.85	64	3.23	4.51	128	7.45	9.42
FOB87_RS04245	NZ_CP054795[+]887413-887790	7	2.8	5.12	23	8.08	13.74	4	1.35	2.53	9	4.28	7.55	9	3.58	6.61	20	5.5	10.93	211	105.37	133.92	136	64.54	91.68	237	101.38	130.07	209	93.55	118.42	200	73.3	102.44	183	77.31	97.78
FOB87_RS04240	NZ_CP054795[+]886976-887413	17	5.88	10.74	37	11.22	19.08	9	2.61	4.91	20	8.2	14.47	13	4.47	8.24	14	3.33	6.61	450	193.93	246.49	318	130.23	185.0	465	171.65	220.24	469	181.18	229.34	388	122.73	171.51	432	157.51	199.21
FOB87_RS23380	NZ_CP054795[+]4861708-4862040	30	13.65	24.92	93	37.09	63.07	16	6.11	11.48	44	23.74	41.88	30	13.56	25.0	35	10.93	21.72	378	214.27	272.33	268	144.36	205.07	392	190.34	244.21	506	257.12	325.46	443	184.31	257.56	236	113.18	143.14
FOB87_RS30570	NZ_CP054795[-]6409199-6409441	1	0.62	1.14	2	1.09	1.86	2	1.05	1.97	2	1.48	2.61	1	0.62	1.14	3	1.28	2.55	4	3.11	3.95	14	10.33	14.68	9	5.99	7.68	6	4.18	5.29	11	6.27	8.76	4	2.63	3.32
FOB87_RS23385	NZ_CP054795[+]4862157-4862546	643	249.78	456.09	1407	479.07	814.74	472	153.88	289.09	887	408.62	720.95	674	260.12	479.66	469	125.1	248.52	3011	1457.33	1852.25	1829	841.22	1194.99	2817	1167.88	1498.45	3130	1358.02	1718.97	2845	1010.65	1412.34	2983	1221.47	1544.84
FOB87_RS30575	NZ_CP054795[+]6409825-6411192	36	3.99	7.28	119	11.55	19.64	57	5.3	9.95	45	5.91	10.43	44	4.84	8.93	21	1.6	3.17	1	0.14	0.18	2	0.26	0.37	1	0.12	0.15	2	0.24	0.31	4	0.41	0.57	3	0.35	0.44
FOB87_RS27995	NZ_CP054795[-]5807894-5808946	2	0.29	0.53	1	0.12	0.21	4	0.48	0.91	0	0.0	0.0	2	0.29	0.53	1	0.1	0.2	2	0.36	0.46	4	0.68	0.97	4	0.62	0.79	3	0.48	0.61	7	0.92	1.29	1	0.15	0.19
FOB87_RS25430	NZ_CP054795[-]5284762-5286024	27	3.24	5.91	71	7.47	12.7	20	2.01	3.78	23	3.27	5.77	36	4.29	7.91	49	4.04	8.02	297	44.39	56.42	297	42.18	59.92	357	45.7	58.64	286	38.32	48.5	391	42.89	59.94	191	24.15	30.54
FOB87_RS25435	NZ_CP054795[+]5286079-5286447	2100	862.18	1574.34	1797	646.67	1099.79	3314	1141.9	2145.28	1912	930.93	1642.5	2671	1089.5	2009.02	1482	417.8	829.98	89	45.53	57.87	317	154.1	218.9	75	32.87	42.17	218	99.97	126.54	444	166.7	232.96	126	54.53	68.97
FOB87_RS01990	NZ_CP054795[-]428062-428463	1	0.38	0.69	0	0.0	0.0	2	0.63	1.19	0	0.0	0.0	0	0.0	0.0	0	0.0	0.0	23	10.8	13.73	32	14.28	20.28	21	8.45	10.84	17	7.16	9.06	64	22.05	30.82	36	14.3	18.09
FOB87_RS30615	NZ_CP054795[-]6418015-6418968	80	12.71	23.2	172	23.94	40.72	31	4.13	7.76	77	14.5	25.59	38	6.0	11.06	70	7.63	15.16	375	74.2	94.31	374	70.32	99.89	408	69.15	88.72	443	78.58	99.46	495	71.89	100.46	287	48.04	60.76
FOB87_RS01995	NZ_CP054795[-]428463-429962	2	0.2	0.37	4	0.35	0.6	4	0.34	0.64	0	0.0	0.0	2	0.2	0.37	4	0.28	0.55	144	18.12	23.03	210	25.11	35.67	131	14.12	18.12	124	13.99	17.71	270	24.94	34.85	255	27.15	34.34
FOB87_RS30610	NZ_CP054795[-]6417310-6417930	8	1.95	3.56	7	1.5	2.55	5	1.02	1.92	4	1.16	2.04	6	1.45	2.68	5	0.84	1.66	259	78.73	100.06	152	43.91	62.37	241	62.75	80.51	224	61.04	77.26	198	44.17	61.73	331	85.12	107.65
FOB87_RS23125	NZ_CP054795[-]4815713-4816198	10	3.12	5.69	43	11.75	19.98	7	1.83	3.44	4	1.48	2.61	7	2.17	4.0	9	1.93	3.83	3185	1237.04	1572.27	1110	409.68	581.97	3104	1032.67	1324.97	2614	910.11	1152.01	1392	396.81	554.53	1731	568.79	719.37
FOB87_RS23655	NZ_CP054795[+]4919401-4919979	25	6.54	11.94	62	14.22	24.18	16	3.51	6.6	33	10.24	18.07	26	6.76	12.46	24	4.31	8.57	16	5.22	6.63	5	1.55	2.2	17	4.75	6.09	10	2.92	3.7	14	3.35	4.68	17	4.69	5.93
FOB87_RS23120	NZ_CP054795[-]4814932-4815648	6	1.27	2.31	4	0.74	1.26	2	0.36	0.67	1	0.25	0.44	2	0.42	0.77	5	0.72	1.44	724	190.6	242.25	238	59.54	84.58	767	172.96	221.92	621	146.56	185.51	291	56.23	78.58	418	93.1	117.75
FOB87_RS23650	NZ_CP054795[+]4917765-4919366	4	0.38	0.69	34	2.82	4.79	2	0.16	0.3	13	1.46	2.57	6	0.56	1.04	5	0.32	0.64	6	0.71	0.9	1	0.11	0.16	10	1.01	1.29	4	0.42	0.53	8	0.69	0.97	12	1.19	1.51
FOB87_RS03590	NZ_CP054795[+]754586-755170	4535	1174.43	2144.51	5467	1240.96	2110.48	6046	1314.05	2468.71	4016	1233.36	2176.11	4458	1147.01	2115.06	16314	2901.01	5763.05	66	21.3	27.07	445	136.45	193.83	64	17.69	22.7	127	36.74	46.5	519	122.91	171.76	42	11.46	14.5
FOB87_RS03595	NZ_CP054795[-]755167-755595	183	64.62	118.0	1363	421.89	717.51	70	20.75	38.98	207	86.69	152.95	128	44.91	82.81	35	8.49	16.86	682	300.08	381.4	552	230.81	327.87	802	302.27	387.83	570	224.82	284.58	897	289.68	404.82	519	193.2	244.35
FOB87_RS19255	NZ_CP054795[-]4038919-4039569	35	8.14	14.87	26	5.3	9.02	53	10.35	19.45	24	6.63	11.69	53	12.26	22.6	111	17.74	35.24	111	32.19	40.91	132	36.37	51.67	114	28.32	36.33	114	29.63	37.51	140	29.8	41.64	82	20.11	25.44
FOB87_RS19250	NZ_CP054795[+]4037865-4038922	5	0.72	1.31	8	1.01	1.71	6	0.72	1.35	5	0.85	1.5	7	1.0	1.84	15	1.47	2.93	8	1.42	1.81	12	2.03	2.89	16	2.45	3.14	6	0.96	1.21	14	1.83	2.56	11	1.66	2.1
FOB87_RS22830	NZ_CP054795[+]4759390-4761768	84	5.35	9.77	327	18.25	31.04	36	1.92	3.61	89	6.72	11.86	73	4.62	8.52	71	3.11	6.17	1148	91.09	115.77	795	59.94	85.15	1144	77.75	99.76	1206	85.78	108.58	1247	72.62	101.48	1093	73.37	92.79
FOB87_RS22380	NZ_CP054795[-]4684678-4685694	321	47.82	87.32	294	38.39	65.29	446	55.76	104.75	369	65.18	115.01	477	70.6	130.18	611	62.5	124.16	507	94.1	119.6	231	40.74	57.88	776	123.37	158.29	728	121.13	153.32	355	48.36	67.58	1061	166.6	210.71
FOB87_RS22835	NZ_CP054795[+]4761845-4762513	1242	281.25	513.57	773	153.43	260.94	1271	241.56	453.81	664	178.32	314.62	1320	296.98	547.63	1587	246.77	490.23	1474	415.9	528.6	1542	413.45	587.32	1585	383.07	491.5	1620	409.74	518.65	2030	420.39	587.48	1302	310.8	393.08
FOB87_RS22385	NZ_CP054795[+]4685815-4686579	33	6.53	11.93	30	5.21	8.86	26	4.32	8.12	39	9.16	16.16	39	7.67	14.15	59	8.02	15.94	71	17.52	22.27	73	17.12	24.32	83	17.54	22.51	80	17.7	22.4	63	11.41	15.94	119	24.84	31.42
FOB87_RS25385	NZ_CP054795[+]5274963-5276321	18	2.0	3.66	18	1.76	2.99	35	3.27	6.15	35	4.62	8.16	26	2.88	5.31	18	1.38	2.74	12	1.67	2.12	4	0.53	0.75	15	1.78	2.29	30	3.74	4.73	10	1.02	1.42	94	11.05	13.97
FOB87_RS25380	NZ_CP054795[+]5273716-5274966	25	3.03	5.53	16	1.7	2.89	29	2.95	5.54	32	4.6	8.11	33	3.97	7.32	26	2.16	4.3	8	1.2	1.53	4	0.57	0.81	7	0.9	1.16	45	6.08	7.7	0	0.0	0.0	90	11.49	14.53
FOB87_RS15925	NZ_CP054795[-]3321696-3321845	0	0.0	0.0	0	0.0	0.0	0	0.0	0.0	0	0.0	0.0	0	0.0	0.0	0	0.0	0.0	0	0.0	0.0	0	0.0	0.0	0	0.0	0.0	0	0.0	0.0	1	0.92	1.29	1	1.07	1.35
FOB87_RS12200	NZ_CP054795[-]2509167-2510612	4	0.42	0.77	8	0.73	1.25	3	0.27	0.5	2	0.25	0.44	2	0.21	0.38	2	0.15	0.29	34	4.44	5.64	33	4.1	5.82	41	4.58	5.88	35	4.09	5.18	40	3.84	5.36	19	2.1	2.65
FOB87_RS29310	NZ_CP054795[-]6100902-6101213	1	0.49	0.89	2	0.85	1.45	2	0.81	1.53	3	1.73	3.05	2	0.97	1.78	5	1.67	3.31	31	18.76	23.84	20	11.5	16.33	30	15.55	19.95	31	16.81	21.28	24	10.66	14.89	32	16.38	20.72
FOB87_RS03040	NZ_CP054795[+]646755-647279	68	19.62	35.83	43	10.88	18.5	85	20.58	38.67	56	19.16	33.81	71	20.36	37.54	74	14.66	29.13	91	32.71	41.58	68	23.23	33.0	85	26.18	33.59	97	31.26	39.57	97	25.6	35.77	55	16.73	21.16
FOB87_RS03735	NZ_CP054795[-]778032-778703	3657	824.44	1505.43	3608	712.95	1212.51	6271	1186.5	2229.08	3397	908.2	1602.4	4102	918.77	1694.2	5626	870.91	1730.13	1551	435.67	553.73	1573	419.87	596.45	1464	352.25	451.95	1507	379.46	480.32	1985	409.24	571.89	1606	381.65	482.69
FOB87_RS03045	NZ_CP054795[-]647233-647820	147	37.88	69.16	122	27.55	46.86	130	28.11	52.81	189	57.75	101.89	244	62.46	115.17	95	16.81	33.39	52	16.7	21.22	71	21.66	30.77	58	15.95	20.46	51	14.68	18.58	110	25.92	36.22	62	16.84	21.3
FOB87_RS03730	NZ_CP054795[+]777559-778077	22	6.42	11.73	52	13.31	22.63	14	3.43	6.44	25	8.65	15.27	18	5.22	9.63	27	5.41	10.75	229	83.29	105.86	213	73.61	104.57	223	69.48	89.14	228	74.33	94.09	246	65.67	91.77	155	47.69	60.32
FOB87_RS31625	NZ_CP054795[-]6634970-6635761	2	0.38	0.7	2	0.34	0.57	1	0.16	0.3	0	0.0	0.0	1	0.19	0.35	0	0.0	0.0	4	0.95	1.21	7	1.58	2.25	5	1.02	1.31	2	0.43	0.54	2	0.35	0.49	2	0.4	0.51
FOB87_RS16960	NZ_CP054795[+]3550022-3550882	209	36.77	67.15	634	97.78	166.29	90	13.29	24.97	340	70.95	125.18	215	37.59	69.31	126	15.22	30.24	108	23.67	30.09	144	30.0	42.62	153	28.73	36.86	139	27.32	34.58	196	31.54	44.07	138	25.59	32.37
FOB87_RS16965	NZ_CP054795[-]3550866-3551705	78	14.07	25.69	194	30.67	52.16	66	9.99	18.77	111	23.74	41.89	87	15.59	28.75	77	9.53	18.94	164	36.85	46.84	140	29.9	42.47	167	32.14	41.24	154	31.02	39.27	157	25.9	36.19	160	30.42	38.47
FOB87_RS31620	NZ_CP054795[-]6633375-6634973	0	0.0	0.0	1	0.08	0.14	0	0.0	0.0	0	0.0	0.0	0	0.0	0.0	0	0.0	0.0	9	1.06	1.35	5	0.56	0.8	15	1.52	1.95	5	0.53	0.67	9	0.78	1.09	12	1.2	1.52
FOB87_RS19070	NZ_CP054795[+]4000084-4001061	29	4.49	8.2	49	6.65	11.31	12	1.56	2.93	20	3.67	6.48	20	3.08	5.68	24	2.55	5.07	290	55.97	71.14	257	47.14	66.96	329	54.39	69.79	292	50.52	63.95	293	41.5	58.0	230	37.56	47.5
FOB87_RS19075	NZ_CP054795[+]4001058-4001990	33	5.36	9.78	61	8.68	14.77	21	2.86	5.38	47	9.05	15.97	30	4.84	8.92	23	2.56	5.09	409	82.75	105.17	354	68.06	96.68	426	73.82	94.72	391	70.91	89.76	411	61.03	85.29	314	53.74	67.97
FOB87_RS07290	NZ_CP054795[+]1524297-1524854	687	186.52	340.59	1553	369.57	628.53	871	198.47	372.86	764	245.99	434.01	927	250.05	461.09	1421	264.91	526.27	109	36.87	46.86	132	42.43	60.28	83	24.05	30.86	115	34.87	44.14	181	44.94	62.8	118	33.77	42.71
FOB87_RS07740	NZ_CP054795[-]1611589-1612800	0	0.0	0.0	1	0.11	0.19	0	0.0	0.0	0	0.0	0.0	0	0.0	0.0	0	0.0	0.0	1	0.16	0.2	0	0.0	0.0	0	0.0	0.0	0	0.0	0.0	0	0.0	0.0	2	0.26	0.33
FOB87_RS07295	NZ_CP054795[-]1524870-1527119	126	8.48	15.49	151	8.91	15.16	111	6.27	11.78	103	8.22	14.51	143	9.57	17.64	140	6.47	12.86	339	28.44	36.15	438	34.92	49.6	436	31.33	40.2	313	23.54	29.8	571	35.16	49.13	167	11.85	14.99
FOB87_RS07745	NZ_CP054795[+]1613074-1614039	109	17.09	31.21	172	23.64	40.21	87	11.45	21.51	84	15.62	27.56	109	16.99	31.32	66	7.11	14.12	2821	551.23	700.61	1955	363.02	515.68	2916	488.08	626.23	2562	448.77	568.05	2162	310.07	433.31	2668	441.06	557.83
FOB87_RS12060	NZ_CP054795[+]2481408-2482058	10	2.33	4.25	20	4.08	6.94	4	0.78	1.47	11	3.04	5.36	6	1.39	2.56	14	2.24	4.44	47	13.63	17.32	38	10.47	14.87	41	10.19	13.07	48	12.47	15.79	46	9.79	13.68	38	9.32	11.79
FOB87_RS12065	NZ_CP054795[-]2482042-2482821	1044	202.77	370.26	781	132.96	226.12	1094	178.33	335.03	659	151.79	267.81	1202	231.95	427.71	2476	330.22	656.0	907	219.49	278.97	1077	247.67	351.83	1054	218.49	280.33	1063	230.61	291.9	1357	241.03	336.83	689	141.06	178.41
FOB87_RS31565	NZ_CP054795[+]6621064-6621717	44	10.19	18.61	157	31.88	54.21	22	4.28	8.04	56	15.38	27.14	36	8.29	15.28	54	8.59	17.06	125	36.07	45.85	61	16.73	23.77	118	29.17	37.43	106	27.42	34.71	78	16.52	23.09	113	27.59	34.9
FOB87_RS31560	NZ_CP054795[-]6619521-6620984	202	20.9	38.17	107	9.71	16.51	245	21.28	39.97	101	12.4	21.87	152	15.63	28.82	190	13.5	26.82	1085	139.89	177.8	739	90.54	128.62	1470	162.35	208.3	1286	148.63	188.14	996	94.26	131.72	996	108.65	137.41
FOB87_RS22525	NZ_CP054795[-]4708080-4708754	0	0.0	0.0	3	0.59	1.0	2	0.38	0.71	2	0.53	0.94	0	0.0	0.0	0	0.0	0.0	7	1.96	2.49	0	0.0	0.0	5	1.2	1.54	3	0.75	0.95	3	0.62	0.86	4	0.95	1.2
FOB87_RS22520	NZ_CP054795[-]4707206-4707943	9	1.85	3.37	26	4.68	7.96	5	0.86	1.62	11	2.68	4.72	10	2.04	3.76	12	1.69	3.36	35	8.95	11.38	7	1.7	2.42	21	4.6	5.9	28	6.42	8.13	20	3.76	5.25	36	7.79	9.85
FOB87_RS33705	NZ_CP054795[-]4709957-4710889	29	4.71	8.6	83	11.81	20.09	20	2.73	5.12	39	7.51	13.25	41	6.62	12.2	35	3.9	7.75	154	31.16	39.6	122	23.46	33.32	164	28.42	36.47	150	27.2	34.43	145	21.53	30.09	175	29.95	37.88
FOB87_RS33700	NZ_CP054795[+]4401143-4401760	40	9.81	17.91	85	18.26	31.06	17	3.5	6.57	66	19.19	33.85	30	7.3	13.47	17	2.86	5.68	106	32.38	41.15	44	12.77	18.14	141	36.89	47.33	123	33.68	42.63	90	20.18	28.2	108	27.91	35.3
FOB87_RS27920	NZ_CP054795[-]5792420-5795149	10	0.55	1.01	12	0.58	0.99	10	0.46	0.87	10	0.66	1.16	11	0.61	1.12	12	0.46	0.91	27	1.86	2.37	23	1.51	2.15	18	1.07	1.37	23	1.42	1.8	30	1.52	2.13	33	1.93	2.44
FOB87_RS27925	NZ_CP054795[+]5795208-5795660	4	1.34	2.44	9	2.64	4.49	3	0.84	1.58	1	0.4	0.7	6	2.0	3.68	7	1.61	3.19	60	25.0	31.78	58	22.96	32.62	80	28.56	36.64	57	21.29	26.95	74	22.63	31.63	48	16.92	21.4
FOB87_RS10835	NZ_CP054795[+]2247264-2248097	50	9.08	16.58	98	15.61	26.54	70	10.67	20.05	60	12.92	22.8	57	10.29	18.97	64	7.98	15.86	21	4.75	6.04	28	6.02	8.55	25	4.85	6.22	23	4.67	5.91	37	6.15	8.59	27	5.17	6.54
FOB87_RS10525	NZ_CP054795[+]2181534-2181881	24	10.45	19.08	13	4.96	8.44	23	8.4	15.79	17	8.78	15.49	23	9.95	18.34	41	12.26	24.35	131	71.05	90.31	107	55.15	78.35	108	50.18	64.38	104	50.57	64.01	134	53.35	74.55	163	74.8	94.6
FOB87_RS10830	NZ_CP054795[+]2246100-2247185	2086	291.0	531.36	3279	400.94	681.87	2362	276.54	519.53	2124	351.38	619.97	2425	336.09	619.75	2822	270.32	537.0	61	10.61	13.48	266	43.93	62.41	54	8.04	10.32	89	13.86	17.55	323	41.2	57.58	113	16.62	21.02
FOB87_RS10520	NZ_CP054795[+]2180738-2181523	78	15.03	27.45	45	7.6	12.93	72	11.65	21.88	59	13.48	23.79	66	12.64	23.31	196	25.94	51.53	261	62.68	79.67	234	53.4	75.86	208	42.79	54.9	241	51.88	65.67	253	44.6	62.32	430	87.36	110.49
FOB87_RS16785	NZ_CP054795[-]3510787-3511644	131	23.13	42.24	112	17.33	29.48	182	26.97	50.67	106	22.19	39.16	151	26.49	48.85	303	36.74	72.98	508	111.76	142.05	481	100.56	142.85	804	151.51	194.4	675	133.12	168.5	708	114.32	159.76	953	177.38	224.34
FOB87_RS16780	NZ_CP054795[-]3509966-3510790	373	68.49	125.07	358	57.62	98.0	521	80.29	150.85	260	56.62	99.9	393	71.7	132.21	696	87.76	174.34	614	140.48	178.55	510	110.89	157.52	775	151.89	194.88	705	144.6	183.03	717	120.4	168.26	995	192.6	243.59
FOB87_RS29650	NZ_CP054795[+]6175795-6176376	64	16.66	30.42	181	41.3	70.23	48	10.49	19.7	70	21.61	38.13	80	20.69	38.15	84	15.02	29.83	668	216.65	275.36	240	73.97	105.08	841	233.64	299.77	757	220.09	278.59	368	87.6	122.42	1304	357.8	452.53
FOB87_RS13330	NZ_CP054795[+]2761405-2761872	0	0.0	0.0	2	0.57	0.97	0	0.0	0.0	2	0.77	1.35	2	0.65	1.19	1	0.22	0.44	26	10.49	13.33	20	7.67	10.89	21	7.26	9.31	22	7.96	10.07	22	6.51	9.1	30	10.24	12.95
FOB87_RS29655	NZ_CP054795[+]6176546-6176926	452	179.73	328.19	1649	574.73	977.43	287	95.77	179.93	740	348.95	615.67	410	161.97	298.67	369	100.75	200.15	4636	2296.83	2919.25	2301	1083.3	1538.88	5471	2321.77	2978.94	6383	2834.81	3588.29	3780	1374.52	1920.83	6489	2719.85	3439.91
FOB87_RS13335	NZ_CP054795[-]2761878-2763080	46	5.79	10.58	48	5.3	9.01	38	4.02	7.55	36	5.38	9.49	52	6.51	12.0	83	7.18	14.26	117	18.36	23.33	109	16.25	23.09	113	15.19	19.49	93	13.08	16.56	164	18.88	26.39	79	10.48	13.26
FOB87_RS07125	NZ_CP054795[+]1490887-1491714	52	9.51	17.37	83	13.31	22.64	40	6.14	11.54	40	8.68	15.31	41	7.45	13.74	85	10.68	21.21	2288	521.6	662.95	2125	460.35	653.95	2316	452.26	580.27	2438	498.22	630.65	2878	481.55	672.95	6451	1244.2	1573.59
FOB87_RS07120	NZ_CP054795[+]1490038-1490871	95	17.26	31.51	175	27.87	47.39	70	10.67	20.05	88	18.96	33.45	80	14.44	26.62	98	12.22	24.28	5105	1155.42	1468.53	3573	768.47	1091.64	4897	949.38	1218.1	5484	1112.64	1408.38	6056	1006.01	1405.86	14996	2871.45	3631.64
FOB87_RS10780	NZ_CP054795[-]2235310-2236098	64	12.29	22.44	95	15.99	27.19	42	6.77	12.72	57	12.98	22.9	58	11.06	20.4	58	7.65	15.19	153	36.6	46.52	289	65.7	93.33	149	30.54	39.18	133	28.52	36.1	336	59.0	82.45	164	33.19	41.98
FOB87_RS10785	NZ_CP054795[-]2236095-2237117	100	14.81	27.04	187	24.27	41.28	74	9.2	17.28	91	15.98	28.2	82	12.07	22.25	48	4.88	9.7	168	31.0	39.4	216	37.87	53.8	172	27.19	34.88	177	29.28	37.06	286	38.73	54.13	172	26.85	33.96
FOB87_RS19895	NZ_CP054795[+]4177070-4178701	666	61.82	112.89	811	65.99	112.22	907	70.66	132.75	566	62.31	109.94	767	70.74	130.44	688	43.85	87.12	39	4.51	5.73	26	2.86	4.06	37	3.66	4.7	30	3.11	3.94	48	4.07	5.69	73	7.14	9.03
FOB87_RS01600	NZ_CP054795[+]350027-353980	2858	109.5	199.95	5275	177.15	301.28	2694	86.63	162.75	3160	143.58	253.33	2486	94.63	174.5	2726	71.72	142.47	10814	516.25	656.15	14013	635.7	903.04	13812	564.8	724.67	12091	517.43	654.96	23199	812.86	1135.94	23484	948.48	1199.58
FOB87_RS01350	NZ_CP054795[-]297885-298574	96	21.08	38.49	42	8.08	13.75	109	20.08	37.73	49	12.76	22.51	88	19.2	35.4	169	25.48	50.62	83	22.71	28.86	87	22.62	32.13	101	23.67	30.37	116	28.45	36.01	99	19.88	27.78	126	29.16	36.88
FOB87_RS06655	NZ_CP054795[+]1391628-1393118	63	6.4	11.69	129	11.49	19.54	50	4.26	8.01	65	7.83	13.82	46	4.64	8.56	71	4.95	9.84	1435	181.67	230.9	1054	126.8	180.13	1609	174.48	223.87	1545	175.34	221.94	1364	126.74	177.12	1557	166.76	210.91
FOB87_RS01605	NZ_CP054795[-]354045-355094	0	0.0	0.0	7	0.89	1.51	1	0.12	0.23	3	0.52	0.91	5	0.72	1.32	6	0.59	1.18	41	7.37	9.37	39	6.66	9.46	42	6.47	8.3	46	7.41	9.38	54	7.13	9.96	33	5.02	6.35
FOB87_RS17745	NZ_CP054795[-]3726402-3727286	3	0.51	0.94	3	0.45	0.77	1	0.14	0.27	2	0.41	0.72	2	0.34	0.63	0	0.0	0.0	71	15.15	19.25	36	7.3	10.37	98	17.9	22.97	64	12.24	15.49	55	8.61	12.03	174	31.4	39.71
FOB87_RS01355	NZ_CP054795[-]298626-299537	8	1.33	2.43	36	5.24	8.91	10	1.39	2.62	7	1.38	2.43	8	1.32	2.43	1	0.12	0.23	36	7.45	9.47	13	2.56	3.63	32	5.67	7.28	35	6.49	8.22	27	4.1	5.73	45	7.88	9.97
FOB87_RS32545	NZ_CP054795[+]6827221-6827676	21	6.98	12.74	18	5.24	8.91	13	3.62	6.81	12	4.73	8.34	21	6.93	12.78	38	8.67	17.22	189	78.24	99.44	141	55.46	78.79	213	75.52	96.9	191	70.87	89.71	179	54.38	76.0	188	65.84	83.27
FOB87_RS19890	NZ_CP054795[+]4176783-4177073	138	71.85	131.19	107	48.83	83.04	226	98.74	185.51	93	57.42	101.31	147	76.03	140.2	123	43.97	87.35	8	5.19	6.6	4	2.46	3.5	13	7.22	9.27	8	4.65	5.89	7	3.33	4.66	17	9.33	11.8
FOB87_RS08960	NZ_CP054795[-]1846356-1847537	14	1.8	3.28	43	4.83	8.22	23	2.48	4.65	28	4.26	7.51	17	2.16	3.99	28	2.47	4.9	3	0.48	0.61	6	0.91	1.29	11	1.5	1.93	4	0.57	0.72	3	0.35	0.49	10	1.35	1.71
FOB87_RS32540	NZ_CP054795[+]6826080-6827210	80	10.72	19.57	150	17.61	29.95	60	6.74	12.67	73	11.6	20.46	98	13.04	24.05	65	5.98	11.88	1423	237.49	301.85	1309	207.6	294.91	1797	256.9	329.61	1637	244.91	310.01	2000	244.99	342.37	1986	280.42	354.66
FOB87_RS08965	NZ_CP054795[-]1847597-1848652	0	0.0	0.0	0	0.0	0.0	0	0.0	0.0	1	0.17	0.3	0	0.0	0.0	0	0.0	0.0	3	0.54	0.68	0	0.0	0.0	2	0.3	0.39	1	0.16	0.2	3	0.39	0.55	1	0.15	0.19
FOB87_RS17785	NZ_CP054795[+]3736622-3737347	18	3.76	6.86	42	7.68	13.06	19	3.33	6.25	45	11.14	19.65	31	6.43	11.85	12	1.72	3.42	21	5.46	6.94	24	5.93	8.42	34	7.58	9.72	32	7.46	9.44	25	4.77	6.67	41	9.02	11.41
FOB87_RS17780	NZ_CP054795[-]3735674-3736450	10	1.95	3.56	52	8.88	15.11	11	1.8	3.38	8	1.85	3.26	11	2.13	3.93	20	2.68	5.32	208	50.53	64.22	129	29.78	42.3	202	42.03	53.93	198	43.12	54.58	213	37.98	53.07	287	58.98	74.6
FOB87_RS18545	NZ_CP054795[-]3890060-3890476	34	12.35	22.56	33	10.51	17.87	36	10.98	20.62	40	17.24	30.41	61	22.02	40.6	27	6.74	13.38	618	279.74	355.55	391	168.19	238.92	599	232.26	298.0	573	232.51	294.31	456	151.5	211.71	440	168.5	213.11
FOB87_RS18540	NZ_CP054795[-]3889769-3890050	89	47.82	87.31	100	47.09	80.08	82	36.97	69.46	84	53.51	94.42	118	62.98	116.14	134	49.43	98.2	711	475.92	604.89	521	331.39	470.76	816	467.86	600.29	746	447.62	566.6	567	278.56	389.27	654	370.36	468.41
FOB87_RS28520	NZ_CP054795[+]5914775-5915833	9	1.29	2.35	14	1.76	2.99	12	1.44	2.71	5	0.85	1.5	2	0.28	0.52	15	1.47	2.93	100	17.82	22.65	32	5.42	7.7	94	14.35	18.41	91	14.54	18.4	66	8.64	12.07	46	6.93	8.77
FOB87_RS05295	NZ_CP054795[-]1100589-1101029	111	38.13	69.63	126	37.94	64.52	148	42.67	80.16	110	44.81	79.07	109	37.2	68.6	149	35.15	69.82	173	74.05	94.12	193	78.5	111.51	239	87.63	112.43	200	76.74	97.14	245	76.97	107.56	179	64.82	81.98
FOB87_RS24365	NZ_CP054795[-]5063567-5064115	13	3.59	6.55	34	8.23	13.99	6	1.39	2.61	18	5.89	10.39	13	3.56	6.57	16	3.03	6.02	448	154.04	195.78	238	77.76	110.46	511	150.49	193.09	443	136.54	172.83	366	92.36	129.07	674	196.06	247.96
FOB87_RS24360	NZ_CP054795[+]5062243-5063562	24	2.75	5.03	58	5.83	9.92	23	2.21	4.16	31	4.22	7.44	32	3.65	6.73	49	3.86	7.67	785	112.26	142.68	674	91.59	130.11	758	92.85	119.13	862	110.5	139.87	979	102.75	143.59	980	118.56	149.95
FOB87_RS05290	NZ_CP054795[+]1099880-1100578	26	5.64	10.29	66	12.54	21.32	38	6.91	12.99	46	11.82	20.86	36	7.75	14.29	60	8.93	17.74	145	39.16	49.77	92	23.61	33.54	108	24.98	32.05	127	30.74	38.91	127	25.17	35.18	143	32.67	41.32
FOB87_RS17435	NZ_CP054795[-]3652734-3653390	272	62.72	114.53	282	56.99	96.93	303	58.64	110.16	182	49.77	87.81	245	56.13	103.5	224	35.47	70.46	3585	1029.99	1309.11	2559	698.66	992.47	4034	992.77	1273.77	3750	965.8	1222.51	3178	670.15	936.51	4318	1049.57	1327.43
FOB87_RS17430	NZ_CP054795[-]3650997-3652277	1825	215.83	394.11	2331	241.63	410.94	1434	142.33	267.4	1406	197.19	347.92	1361	159.92	294.88	1668	135.45	269.09	3792	558.77	710.19	2750	385.07	547.01	4203	530.5	680.66	3810	503.27	637.04	3903	422.12	589.89	3708	462.25	584.63
FOB87_RS02955	NZ_CP054795[+]627508-628125	1	0.25	0.45	5	1.08	1.83	1	0.21	0.39	3	0.87	1.54	0	0.0	0.0	3	0.5	1.0	7	2.14	2.72	9	2.61	3.71	14	3.66	4.7	14	3.83	4.85	13	2.91	4.07	14	3.62	4.58
FOB87_RS02950	NZ_CP054795[-]626118-627278	4	0.52	0.95	8	0.92	1.56	2	0.22	0.41	4	0.62	1.09	7	0.91	1.67	2	0.18	0.36	4	0.65	0.83	6	0.93	1.32	16	2.23	2.86	4	0.58	0.74	7	0.84	1.17	13	1.79	2.26
FOB87_RS28525	NZ_CP054795[+]5915842-5916672	6	1.1	2.0	4	0.64	1.09	4	0.61	1.15	3	0.65	1.14	7	1.27	2.34	4	0.5	0.99	114	25.89	32.91	37	7.99	11.35	92	17.9	22.97	97	19.75	25.0	49	8.17	11.42	49	9.42	11.91
FOB87_RS20265	NZ_CP054795[-]4244856-4246571	209	18.45	33.69	415	32.12	54.62	139	10.3	19.35	372	38.95	68.72	257	22.54	41.57	325	19.7	39.14	1463	160.93	204.54	1069	111.75	158.74	1785	168.19	215.79	1747	172.26	218.05	1168	94.3	131.78	2594	241.4	305.31
FOB87_RS20260	NZ_CP054795[+]4243427-4244833	406	43.71	79.82	426	40.21	68.38	445	40.21	75.55	385	49.16	86.74	508	54.34	100.21	543	40.14	79.75	3817	512.08	650.85	2505	319.36	453.66	4521	519.54	666.59	4255	511.72	647.73	3221	317.16	443.22	4666	529.59	669.8
FOB87_RS23460	NZ_CP054795[-]4877043-4877234	86	67.86	123.91	184	127.25	216.42	106	70.2	131.88	159	148.78	262.51	127	99.56	183.59	53	28.72	57.05	188	184.82	234.91	259	241.97	343.73	244	205.48	263.64	320	282.01	356.97	416	300.17	419.48	168	139.74	176.73
FOB87_RS26635	NZ_CP054795[-]5529147-5529569	4	1.43	2.62	4	1.26	2.14	5	1.5	2.82	4	1.7	3.0	4	1.42	2.62	5	1.23	2.44	44	19.64	24.96	27	11.45	16.26	37	14.15	18.15	46	18.4	23.29	33	10.81	15.1	59	22.27	28.17
FOB87_RS23465	NZ_CP054795[+]4877399-4878577	200	25.7	46.93	182	20.5	34.86	316	34.08	64.02	197	30.02	52.97	245	31.28	57.68	455	40.14	79.75	113	18.09	22.99	120	18.25	25.93	108	14.81	19.0	109	15.64	19.8	145	17.04	23.81	171	23.16	29.29
FOB87_RS26630	NZ_CP054795[-]5528774-5529079	326	161.4	294.72	112	48.6	82.66	567	235.59	442.61	267	156.76	276.59	420	206.59	380.95	1490	506.54	1006.27	870	536.67	682.1	1132	663.57	942.63	1014	535.79	687.44	870	481.09	608.96	1090	493.5	689.65	466	243.2	307.58
FOB87_RS08385	NZ_CP054795[+]1734308-1735003	278	60.51	110.49	190	36.25	61.65	336	61.38	115.32	178	45.95	81.07	298	64.45	118.84	128	19.13	38.01	1930	523.43	665.27	1467	378.08	537.08	2309	536.4	688.23	2422	588.83	745.34	2277	453.25	633.4	1725	395.8	500.58
FOB87_RS08380	NZ_CP054795[+]1732942-1734303	50	5.56	10.16	58	5.66	9.62	75	7.0	13.15	51	6.73	11.87	63	6.96	12.84	130	9.93	19.72	241	33.4	42.45	250	32.92	46.77	237	28.14	36.1	242	30.07	38.06	248	25.22	35.25	260	30.49	38.56
FOB87_RS00005	NZ_CP054795[+]1-378	0	0.0	0.0	0	0.0	0.0	0	0.0	0.0	0	0.0	0.0	0	0.0	0.0	0	0.0	0.0	0	0.0	0.0	0	0.0	0.0	0	0.0	0.0	2	0.89	1.13	0	0.0	0.0	1	0.42	0.53
FOB87_RS24015	NZ_CP054795[-]4995244-4996530	279	32.84	59.97	1110	114.52	194.77	198	19.56	36.75	557	77.76	137.19	308	36.02	66.42	196	15.84	31.47	36	5.28	6.71	20	2.79	3.96	42	5.28	6.77	33	4.34	5.49	46	4.95	6.92	143	17.74	22.44
FOB87_RS00550	NZ_CP054795[+]103538-104344	3	0.56	1.03	6	0.99	1.68	2	0.31	0.59	2	0.45	0.79	3	0.56	1.03	1	0.13	0.26	9	2.11	2.68	6	1.33	1.89	18	3.61	4.63	6	1.26	1.59	15	2.58	3.6	41	8.11	10.26
FOB87_RS00555	NZ_CP054795[+]104341-105228	6	1.02	1.87	12	1.79	3.05	4	0.57	1.08	4	0.81	1.43	4	0.68	1.25	9	1.05	2.09	5	1.06	1.35	15	3.03	4.3	27	4.92	6.31	18	3.43	4.34	18	2.81	3.92	57	10.25	12.96
FOB87_RS11465	NZ_CP054795[+]2367227-2368228	3	0.45	0.83	6	0.79	1.35	7	0.89	1.67	6	1.08	1.9	6	0.9	1.66	6	0.62	1.24	42	7.92	10.06	35	6.27	8.9	35	5.65	7.25	33	5.57	7.05	32	4.42	6.18	52	8.29	10.48
FOB87_RS28295	NZ_CP054795[+]5865714-5866628	38	6.29	11.49	71	10.3	17.52	32	4.44	8.35	26	5.11	9.01	35	5.76	10.62	48	5.46	10.84	748	154.31	196.13	616	120.76	171.54	884	156.21	200.42	750	138.7	175.56	725	109.77	153.4	876	152.89	193.36
FOB87_RS28290	NZ_CP054795[+]5864551-5865642	985	136.65	249.53	1052	127.92	217.56	943	109.8	206.28	1004	165.18	291.44	911	125.57	231.54	602	57.35	113.93	387	66.89	85.02	864	141.92	201.61	579	85.73	110.0	629	97.46	123.37	1940	246.13	343.95	1894	276.98	350.31
FOB87_RS24010	NZ_CP054795[+]4994075-4995235	49	6.4	11.68	86	9.84	16.73	35	3.83	7.2	47	7.27	12.83	52	6.74	12.43	68	6.09	12.1	168	27.32	34.72	109	16.84	23.92	206	28.69	36.81	163	23.76	30.07	117	13.96	19.51	180	24.76	31.31
FOB87_RS14200	NZ_CP054795[-]2942195-2943328	96	12.83	23.42	83	9.72	16.53	115	12.89	24.22	133	21.07	37.18	153	20.31	37.45	63	5.78	11.48	83	13.82	17.56	53	8.38	11.91	110	15.68	20.12	92	13.73	17.38	73	8.92	12.46	94	13.24	16.74
FOB87_RS33145	NZ_CP054795[+]6942606-6943088	1707	535.42	977.67	2077	571.02	971.13	2427	638.89	1200.28	1049	390.2	688.45	1515	472.11	870.57	2777	598.1	1188.16	395	154.37	196.2	309	114.75	163.01	480	160.68	206.16	461	161.5	204.43	447	128.22	179.18	396	130.93	165.59
FOB87_RS33140	NZ_CP054795[+]6942357-6942569	571	406.13	741.59	650	405.22	689.16	892	532.46	1000.33	515	434.39	766.43	640	452.26	833.95	1164	568.48	1129.33	11	9.75	12.39	44	37.06	52.64	11	8.35	10.71	24	19.06	24.13	35	22.76	31.81	11	8.25	10.43
FOB87_RS14205	NZ_CP054795[-]2943353-2944489	76	10.13	18.49	49	5.72	9.73	103	11.52	21.64	103	16.28	28.72	101	13.37	24.65	34	3.11	6.18	50	8.3	10.55	24	3.79	5.38	48	6.83	8.76	54	8.03	10.17	29	3.53	4.94	56	7.87	9.95
FOB87_RS09385	NZ_CP054795[+]1932804-1934084	330	39.03	71.26	215	22.29	37.9	376	37.32	70.11	224	31.42	55.43	330	38.77	71.5	678	55.06	109.38	1618	238.42	303.03	1155	161.73	229.75	1483	187.19	240.17	1629	215.18	272.37	1323	143.09	199.96	1582	197.22	249.43
FOB87_RS09380	NZ_CP054795[+]1932130-1932807	345	77.09	140.77	243	47.59	80.94	423	79.33	149.03	251	66.51	117.35	422	93.68	172.75	518	79.48	157.89	840	233.86	297.24	908	240.22	341.25	836	199.37	255.8	992	247.58	313.38	1094	223.55	312.4	629	148.16	187.38
FOB87_RS11460	NZ_CP054795[+]2365869-2367230	6	0.67	1.22	19	1.85	3.15	20	1.87	3.51	11	1.45	2.56	18	1.99	3.67	9	0.69	1.37	80	11.09	14.09	56	7.38	10.48	77	9.14	11.73	56	6.96	8.81	57	5.8	8.1	95	11.14	14.09
FOB87_RS08035	NZ_CP054795[-]1664655-1665392	403	82.73	151.06	676	121.63	206.86	604	104.06	195.5	814	198.16	349.63	462	94.23	173.75	393	55.4	110.05	24	6.14	7.8	11	2.68	3.8	24	5.26	6.75	16	3.67	4.64	23	4.31	6.03	7	1.52	1.92
FOB87_RS03920	NZ_CP054795[+]816420-817619	63	7.95	14.52	138	15.27	25.97	41	4.34	8.16	58	8.68	15.32	61	7.65	14.11	89	7.72	15.33	143	22.49	28.59	140	20.93	29.73	128	17.25	22.13	150	21.15	26.77	174	20.09	28.07	159	21.16	26.76
FOB87_RS08030	NZ_CP054795[-]1663975-1664658	587	130.01	237.4	1019	197.83	336.44	853	158.56	297.89	1322	347.24	612.66	756	166.36	306.76	428	65.09	129.31	25	6.9	8.77	20	5.24	7.45	33	7.8	10.01	21	5.2	6.58	44	8.91	12.45	11	2.57	3.25
FOB87_RS03925	NZ_CP054795[+]817616-818638	54	8.0	14.6	81	10.51	17.88	30	3.73	7.0	39	6.85	12.08	28	4.12	7.6	60	6.1	12.12	168	31.0	39.4	184	32.26	45.83	196	30.98	39.75	164	27.13	34.34	177	23.97	33.5	154	24.04	30.4
FOB87_RS19855	NZ_CP054795[+]4170151-4171350	19	2.4	4.38	56	6.2	10.54	18	1.91	3.58	33	4.94	8.72	23	2.89	5.32	28	2.43	4.82	108	16.99	21.59	78	11.66	16.56	104	14.01	17.98	96	13.53	17.13	88	10.16	14.2	146	19.43	24.57
FOB87_RS31815	NZ_CP054795[-]6674577-6675098	4165	1208.79	2207.25	6362	1618.41	2752.4	6012	1464.36	2751.1	4846	1667.88	2942.77	5509	1588.49	2929.14	3562	709.85	1410.17	196	70.87	90.08	751	258.06	366.59	187	57.92	74.32	422	136.79	173.15	924	245.24	342.71	264	80.77	102.15
FOB87_RS31810	NZ_CP054795[-]6673585-6674580	7306	1111.29	2029.21	11685	1557.88	2649.46	10115	1291.24	2425.85	8414	1517.74	2677.85	9182	1387.59	2558.68	5090	531.62	1056.1	273	51.74	65.76	681	122.64	174.22	294	47.73	61.24	642	109.07	138.06	1025	142.57	199.24	541	86.75	109.71
FOB87_RS26460	NZ_CP054795[-]5497388-5498209	7	1.29	2.36	45	7.27	12.36	3	0.46	0.87	13	2.84	5.01	15	2.74	5.06	2	0.25	0.5	73	16.77	21.31	27	5.89	8.37	83	16.33	20.95	80	16.47	20.85	54	9.1	12.72	103	20.01	25.31
FOB87_RS20840	NZ_CP054795[+]4354625-4355389	412	81.59	148.98	441	76.55	130.19	172	28.59	53.71	475	111.55	196.82	185	36.4	67.12	772	104.98	208.55	2012	496.45	630.99	2083	488.41	693.81	2160	456.53	585.75	2365	523.11	662.15	3026	548.02	765.83	1313	274.09	346.65
FOB87_RS20845	NZ_CP054795[+]4355386-4355760	90	36.36	66.39	78	27.62	46.97	38	12.89	24.21	86	41.2	72.7	30	12.04	22.2	138	38.28	76.05	679	341.78	434.4	570	272.65	387.31	722	311.31	399.42	723	326.24	412.95	727	268.59	375.34	442	188.23	238.06
FOB87_RS06900	NZ_CP054795[+]1443730-1444509	1	0.19	0.35	0	0.0	0.0	0	0.0	0.0	0	0.0	0.0	0	0.0	0.0	0	0.0	0.0	1	0.24	0.31	1	0.23	0.33	1	0.21	0.27	1	0.21	0.27	2	0.36	0.5	2	0.41	0.52
FOB87_RS27270	NZ_CP054795[-]5657712-5658431	126	26.51	48.41	179	33.01	56.14	169	29.85	56.07	190	47.41	83.65	180	37.63	69.39	246	35.54	70.61	23	6.03	7.66	27	6.73	9.56	27	6.06	7.78	41	9.64	12.2	82	15.78	22.05	44	9.76	12.34
FOB87_RS27275	NZ_CP054795[-]5658428-5659813	154	16.83	30.74	173	16.58	28.19	156	14.31	26.89	211	27.35	48.26	227	24.65	45.46	95	7.13	14.16	39	5.31	6.75	35	4.53	6.43	42	4.9	6.29	46	5.62	7.11	129	12.89	18.02	61	7.03	8.89
FOB87_RS22730	NZ_CP054795[+]4745160-4746362	8	1.01	1.84	20	2.2	3.75	3	0.32	0.6	5	0.75	1.32	8	1.0	1.85	3	0.26	0.52	50	7.84	9.97	28	4.17	5.93	62	8.33	10.69	47	6.61	8.37	62	7.14	9.98	21	2.79	3.53
FOB87_RS22735	NZ_CP054795[-]4746493-4746566	0	0.0	0.0	0	0.0	0.0	0	0.0	0.0	0	0.0	0.0	0	0.0	0.0	0	0.0	0.0	0	0.0	0.0	1	2.42	3.44	1	2.18	2.8	0	0.0	0.0	1	1.87	2.62	0	0.0	0.0
FOB87_RS11490	NZ_CP054795[+]2373075-2373668	42	10.71	19.56	50	11.18	19.01	34	7.28	13.67	40	12.1	21.35	52	13.18	24.3	36	6.3	12.52	132	41.94	53.31	133	40.16	57.05	106	28.85	37.02	141	40.16	50.84	229	53.41	74.64	145	38.98	49.3
FOB87_RS33555	NZ_CP054795[+]1105910-1107076	0	0.0	0.0	2	0.23	0.39	1	0.11	0.2	3	0.46	0.81	2	0.26	0.48	1	0.09	0.18	10	1.62	2.06	10	1.53	2.18	10	1.39	1.78	9	1.3	1.65	10	1.19	1.66	6	0.82	1.04
FOB87_RS11495	NZ_CP054795[-]2373789-2374742	46	7.31	13.34	38	5.29	9.0	84	11.19	21.03	38	7.16	12.63	68	10.73	19.78	91	9.92	19.71	111	21.96	27.91	79	14.85	21.1	126	21.36	27.4	101	17.92	22.68	55	7.99	11.16	144	24.11	30.49
FOB87_RS04655	NZ_CP054795[-]974933-975937	4	0.6	1.1	3	0.39	0.67	2	0.26	0.48	3	0.54	0.95	1	0.15	0.28	3	0.31	0.62	14	2.63	3.34	12	2.14	3.04	11	1.77	2.27	18	3.03	3.84	15	2.07	2.89	10	1.59	2.01
FOB87_RS04650	NZ_CP054795[-]974470-974787	3	1.43	2.61	8	3.34	5.68	5	2.0	3.76	2	1.13	1.99	5	2.36	4.36	4	1.31	2.6	923	547.88	696.35	478	269.62	383.01	767	389.99	500.37	752	400.14	506.5	406	176.88	247.18	592	297.29	376.0
FOB87_RS15555	NZ_CP054795[-]3242493-3243518	176	25.99	47.45	496	64.19	109.17	97	12.02	22.58	157	27.49	48.51	142	20.83	38.41	149	15.11	30.01	6938	1276.43	1622.33	4928	861.56	1223.88	7816	1231.73	1580.37	7419	1223.55	1548.77	6011	811.67	1134.28	8834	1375.0	1739.02
FOB87_RS15005	NZ_CP054795[+]3125310-3126419	2	0.27	0.5	2	0.24	0.41	2	0.23	0.43	4	0.65	1.14	2	0.27	0.5	9	0.85	1.68	24	4.08	5.19	18	2.91	4.13	31	4.51	5.79	17	2.59	3.28	23	2.87	4.01	30	4.32	5.46
FOB87_RS15550	NZ_CP054795[-]3242054-3242473	38	13.71	25.03	95	30.03	51.08	16	4.84	9.1	39	16.68	29.43	36	12.9	23.79	21	5.2	10.33	2374	1066.95	1356.08	1846	788.39	1119.94	2939	1131.43	1451.68	2987	1203.4	1523.26	2484	819.38	1145.05	3026	1150.57	1455.17
FOB87_RS15000	NZ_CP054795[+]3124175-3125188	0	0.0	0.0	3	0.39	0.67	3	0.38	0.71	1	0.18	0.31	2	0.3	0.55	3	0.31	0.61	12	2.23	2.84	5	0.89	1.26	17	2.71	3.48	22	3.67	4.65	8	1.09	1.53	16	2.52	3.19
FOB87_RS13925	NZ_CP054795[-]2880566-2881369	0	0.0	0.0	1	0.16	0.28	2	0.31	0.59	3	0.67	1.18	2	0.37	0.69	1	0.13	0.26	26	6.11	7.76	18	4.01	5.7	29	5.83	7.48	21	4.42	5.59	24	4.14	5.78	29	5.76	7.29
FOB87_RS13920	NZ_CP054795[+]2879844-2880569	62	12.94	23.62	73	13.35	22.71	76	13.31	25.01	62	15.34	27.07	80	16.58	30.58	49	7.02	13.95	87	22.62	28.75	64	15.81	22.46	117	26.06	33.43	98	22.84	28.91	67	12.79	17.87	91	20.02	25.32
FOB87_RS16200	NZ_CP054795[+]3383751-3384452	0	0.0	0.0	0	0.0	0.0	0	0.0	0.0	0	0.0	0.0	0	0.0	0.0	0	0.0	0.0	0	0.0	0.0	0	0.0	0.0	0	0.0	0.0	0	0.0	0.0	0	0.0	0.0	0	0.0	0.0
FOB87_RS16205	NZ_CP054795[-]3384460-3385782	0	0.0	0.0	0	0.0	0.0	0	0.0	0.0	0	0.0	0.0	0	0.0	0.0	0	0.0	0.0	0	0.0	0.0	0	0.0	0.0	0	0.0	0.0	0	0.0	0.0	0	0.0	0.0	0	0.0	0.0
FOB87_RS19440	NZ_CP054795[-]4080499-4081995	536	54.24	99.05	848	75.22	127.93	485	41.19	77.39	413	49.56	87.45	496	49.87	91.96	656	45.59	90.56	6238	786.56	999.71	7899	946.48	1344.51	6991	755.09	968.81	5713	645.75	817.39	9752	902.52	1261.23	4013	428.1	541.43
FOB87_RS19445	NZ_CP054795[-]4082044-4082442	204	77.46	141.44	340	113.15	192.44	168	53.54	100.58	136	61.24	108.05	203	76.58	141.21	519	135.31	268.81	1900	898.86	1142.44	2757	1239.43	1760.67	2264	917.45	1177.13	1607	681.5	862.64	3344	1161.12	1622.61	901	360.61	456.08
FOB87_RS11275	NZ_CP054795[+]2328920-2329882	53	8.34	15.22	26	3.59	6.1	61	8.05	15.13	33	6.16	10.86	42	6.56	12.1	125	13.5	26.82	50	9.8	12.46	66	12.29	17.46	60	10.08	12.93	53	9.31	11.79	79	11.36	15.88	57	9.45	11.95
FOB87_RS11270	NZ_CP054795[+]2328167-2328793	3	0.72	1.32	5	1.06	1.8	1	0.2	0.38	0	0.0	0.0	4	0.96	1.77	5	0.83	1.65	172	51.78	65.81	109	31.19	44.3	206	53.12	68.16	172	46.42	58.76	113	24.97	34.89	168	42.79	54.12
FOB87_RS27395	NZ_CP054795[-]5682682-5683545	57	9.99	18.25	92	14.14	24.05	74	10.89	20.46	65	13.52	23.85	90	15.68	28.91	101	12.16	24.16	75	16.39	20.83	79	16.4	23.3	93	17.4	22.33	89	17.43	22.06	71	11.38	15.91	49	9.05	11.45
FOB87_RS19910	NZ_CP054795[-]4181338-4181508	49	43.41	79.27	51	39.6	67.35	39	29.0	54.48	62	65.14	114.93	46	40.49	74.66	65	39.54	78.55	225	248.36	315.67	149	156.3	222.03	164	155.07	198.96	199	196.92	249.26	192	155.55	217.38	171	159.69	201.97
FOB87_RS19915	NZ_CP054795[-]4181527-4181970	294	100.32	183.18	308	92.12	156.66	234	67.01	125.89	189	76.47	134.93	263	89.16	164.4	168	39.36	78.19	659	280.17	356.09	566	228.66	324.82	775	282.23	362.11	655	249.62	315.97	804	250.88	350.59	486	174.8	221.08
FOB87_RS11060	NZ_CP054795[-]2295333-2295836	216	64.93	118.56	184	48.48	82.45	260	65.59	123.23	222	79.14	139.63	146	43.6	80.4	155	31.99	63.55	204	76.4	97.11	118	42.0	59.66	233	74.75	95.91	162	54.39	68.85	147	40.41	56.47	147	46.58	58.91
FOB87_RS07350	NZ_CP054795[+]1535475-1536989	26	2.6	4.75	22	1.93	3.28	49	4.11	7.73	13	1.54	2.72	34	3.38	6.23	34	2.34	4.64	13	1.62	2.06	6	0.71	1.01	11	1.18	1.51	10	1.11	1.41	7	0.64	0.89	10	1.05	1.33
FOB87_RS07355	NZ_CP054795[+]1536991-1537923	6	0.97	1.78	6	0.85	1.45	11	1.5	2.82	6	1.16	2.04	6	0.97	1.78	12	1.34	2.66	7	1.42	1.8	3	0.58	0.82	7	1.22	1.56	2	0.36	0.46	0	0.0	0.0	2	0.34	0.43
FOB87_RS13475	NZ_CP054795[+]2791052-2791780	5	1.04	1.9	21	3.83	6.51	4	0.7	1.31	8	1.97	3.48	10	2.07	3.81	9	1.28	2.55	47	12.17	15.47	34	8.36	11.88	50	11.09	14.23	50	11.61	14.69	56	10.64	14.87	70	15.33	19.39
FOB87_RS11065	NZ_CP054795[-]2296044-2297234	512	65.13	118.92	516	57.53	97.84	819	87.43	164.26	760	114.65	202.28	602	76.08	140.29	461	40.27	79.99	95	15.06	19.14	83	12.5	17.76	124	16.83	21.6	87	12.36	15.65	118	13.72	19.18	114	15.28	19.33
FOB87_RS07955	NZ_CP054795[-]1653393-1653875	10	3.14	5.73	14	3.85	6.55	3	0.79	1.48	10	3.72	6.56	4	1.25	2.3	15	3.23	6.42	218	85.19	108.28	179	66.47	94.43	245	82.02	105.23	226	79.18	100.22	184	52.78	73.76	241	79.68	100.78
FOB87_RS16110	NZ_CP054795[+]3361560-3364436	43	2.26	4.13	54	2.49	4.24	26	1.15	2.16	43	2.69	4.74	44	2.3	4.24	26	0.94	1.87	1380	90.54	115.08	431	26.87	38.17	1205	67.72	86.89	1102	64.81	82.04	622	29.95	41.86	1112	61.73	78.07
FOB87_RS29565	NZ_CP054795[-]6152652-6155549	38	1.99	3.63	64	2.93	4.99	32	1.41	2.64	41	2.54	4.48	47	2.44	4.5	47	1.69	3.35	805	52.43	66.64	835	51.68	73.42	875	48.82	62.64	866	50.56	64.0	992	47.42	66.27	1083	59.68	75.48
FOB87_RS32040	NZ_CP054795[-]6725068-6726147	15	2.1	3.84	32	3.93	6.69	17	2.0	3.76	21	3.49	6.16	16	2.23	4.11	5	0.48	0.96	151	26.39	33.54	95	15.78	22.41	196	29.34	37.65	134	20.99	26.57	122	15.65	21.87	181	26.76	33.85
FOB87_RS32735	NZ_CP054795[-]6868525-6869442	30	4.95	9.04	53	7.67	13.04	32	4.43	8.33	18	3.53	6.22	42	6.89	12.7	29	3.29	6.53	193	39.69	50.44	137	26.77	38.03	213	37.51	48.13	216	39.82	50.4	234	35.31	49.35	370	64.37	81.41
FOB87_RS07950	NZ_CP054795[+]1650752-1653382	1598	92.02	168.02	694	35.03	59.57	881	42.58	79.99	801	54.7	96.51	823	47.08	86.82	1755	69.39	137.85	8017	575.17	731.04	5525	376.68	535.09	8117	498.83	640.02	6811	438.04	554.47	7889	415.42	580.53	6934	420.88	532.3
FOB87_RS32730	NZ_CP054795[+]6867596-6868528	89	14.45	26.39	94	13.38	22.75	150	20.44	38.4	95	18.3	32.28	101	16.3	30.05	177	19.73	39.2	415	83.96	106.71	461	88.63	125.9	482	83.53	107.17	444	80.53	101.93	520	77.22	107.91	359	61.45	77.72
FOB87_RS16890	NZ_CP054795[+]3537013-3537519	35	10.46	19.1	60	15.72	26.73	32	8.03	15.08	48	17.01	30.01	32	9.5	17.52	33	6.77	13.45	387	144.08	183.13	283	100.12	142.23	479	152.76	196.0	332	110.8	140.25	356	97.28	135.95	473	148.99	188.43
FOB87_RS18630	NZ_CP054795[+]3909466-3911073	52	4.9	8.95	40	3.3	5.62	46	3.64	6.83	35	3.91	6.9	41	3.84	7.08	95	6.15	12.21	126	14.79	18.8	101	11.26	16.0	119	11.96	15.35	114	11.99	15.18	136	11.71	16.37	157	15.59	19.72
FOB87_RS17150	NZ_CP054795[+]3588788-3589263	2	0.64	1.16	8	2.23	3.8	1	0.27	0.5	6	2.27	4.0	2	0.63	1.17	4	0.88	1.74	28	11.1	14.11	21	7.91	11.24	37	12.57	16.13	37	13.15	16.65	31	9.02	12.61	34	11.41	14.43
FOB87_RS17155	NZ_CP054795[-]3589494-3590240	1	0.2	0.37	1	0.18	0.3	0	0.0	0.0	0	0.0	0.0	0	0.0	0.0	0	0.0	0.0	5	1.27	1.61	2	0.48	0.68	11	2.38	3.05	5	1.13	1.43	7	1.3	1.81	10	2.13	2.7
FOB87_RS25170	NZ_CP054795[-]5231239-5231880	12	2.83	5.17	51	10.55	17.94	11	2.18	4.09	15	4.2	7.41	9	2.11	3.89	21	3.4	6.76	277	81.44	103.51	181	50.57	71.84	272	68.5	87.89	278	73.27	92.75	231	49.85	69.66	269	66.91	84.63
FOB87_RS16895	NZ_CP054795[-]3537537-3538241	147	31.59	57.68	158	29.76	50.61	162	29.22	54.89	142	36.19	63.85	150	32.02	59.05	466	68.76	136.6	24	6.43	8.17	27	6.87	9.76	26	5.96	7.65	16	3.84	4.86	25	4.92	6.87	25	5.66	7.16
FOB87_RS28905	NZ_CP054795[-]6016978-6019125	50	3.53	6.44	97	6.0	10.2	31	1.84	3.45	65	5.44	9.59	52	3.64	6.72	70	3.39	6.73	143	12.56	15.97	164	13.69	19.45	151	11.36	14.58	151	11.9	15.06	192	12.39	17.31	132	9.81	12.41
FOB87_RS25175	NZ_CP054795[-]5231898-5232416	8	2.33	4.26	53	13.56	23.06	7	1.71	3.22	14	4.85	8.55	13	3.77	6.95	3	0.6	1.19	15	5.45	6.93	6	2.08	2.95	12	3.74	4.8	15	4.89	6.19	19	5.07	7.09	22	6.77	8.56
FOB87_RS28900	NZ_CP054795[+]6015964-6016938	75	11.65	21.28	79	10.76	18.3	93	12.13	22.78	62	11.43	20.16	88	13.58	25.05	143	15.26	30.31	41	7.94	10.09	50	9.2	13.07	31	5.14	6.6	38	6.6	8.35	55	7.81	10.92	37	6.06	7.66
FOB87_RS30395	NZ_CP054795[-]6344221-6345474	10	1.21	2.21	25	2.65	4.5	2	0.2	0.38	6	0.86	1.52	11	1.32	2.43	9	0.75	1.48	267	40.19	51.08	117	16.73	23.77	236	30.43	39.04	256	34.55	43.73	133	14.69	20.53	333	42.4	53.63
FOB87_RS30390	NZ_CP054795[+]6343395-6344183	26	4.99	9.12	126	21.2	36.06	27	4.35	8.17	27	6.15	10.85	20	3.82	7.04	34	4.49	8.91	1723	412.21	523.92	1211	275.31	391.09	1771	362.93	465.65	1884	404.05	511.44	1431	251.27	351.14	2020	408.85	517.09
FOB87_RS09815	NZ_CP054795[+]2030018-2031412	25	2.72	4.96	71	6.76	11.49	17	1.55	2.91	31	3.99	7.04	16	1.72	3.18	36	2.68	5.33	470	63.6	80.83	477	61.34	87.13	525	60.85	78.07	467	56.64	71.7	546	54.23	75.78	514	58.84	74.42
FOB87_RS09810	NZ_CP054795[+]2029083-2030021	30	4.84	8.84	28	3.96	6.73	15	2.03	3.82	16	3.06	5.4	20	3.21	5.91	35	3.88	7.7	349	70.16	89.17	298	56.93	80.87	386	66.47	85.28	356	64.15	81.2	342	50.46	70.52	307	52.21	66.03
FOB87_RS12260	NZ_CP054795[+]2520621-2522636	317	23.82	43.5	285	18.77	31.93	276	17.41	32.7	237	21.12	37.27	310	23.15	42.68	637	32.87	65.3	378	35.39	44.98	527	46.89	66.61	390	31.28	40.13	466	39.11	49.51	640	43.98	61.46	299	23.69	29.96
FOB87_RS24170	NZ_CP054795[-]5029941-5030843	0	0.0	0.0	0	0.0	0.0	0	0.0	0.0	2	0.4	0.7	0	0.0	0.0	2	0.23	0.46	12	2.51	3.19	2	0.39	0.56	2	0.36	0.46	5	0.94	1.19	9	1.38	1.93	6	1.06	1.34
FOB87_RS24175	NZ_CP054795[-]5030840-5032024	1	0.13	0.23	2	0.22	0.38	0	0.0	0.0	1	0.15	0.27	2	0.25	0.47	1	0.09	0.17	3	0.48	0.61	2	0.3	0.43	0	0.0	0.0	4	0.57	0.72	7	0.82	1.14	6	0.81	1.02
FOB87_RS17845	NZ_CP054795[+]3754866-3755972	43	5.89	10.75	51	6.12	10.4	24	2.76	5.18	52	8.44	14.89	25	3.4	6.27	22	2.07	4.11	10	1.71	2.17	7	1.13	1.61	10	1.46	1.87	6	0.92	1.16	20	2.5	3.5	25	3.61	4.56
FOB87_RS19860	NZ_CP054795[+]4171347-4172132	19	3.66	6.69	34	5.74	9.77	7	1.13	2.13	32	7.32	12.91	15	2.87	5.3	16	2.12	4.21	57	13.69	17.4	47	10.73	15.24	70	14.4	18.48	72	15.5	19.62	52	9.17	12.81	71	14.42	18.24
FOB87_RS17335	NZ_CP054795[+]3629670-3630539	142	24.73	45.15	296	45.18	76.84	172	25.13	47.22	219	45.22	79.79	203	35.12	64.76	162	19.37	38.48	31	6.73	8.55	41	8.45	12.01	52	9.66	12.4	43	8.37	10.59	79	12.58	17.58	74	13.58	17.18
FOB87_RS19865	NZ_CP054795[+]4172125-4172499	2	0.81	1.48	9	3.19	5.42	1	0.34	0.64	4	1.92	3.38	2	0.8	1.48	6	1.67	3.31	15	7.55	9.6	7	3.35	4.76	14	6.03	7.74	11	4.96	6.28	13	4.8	6.71	12	5.11	6.46
FOB87_RS17840	NZ_CP054795[-]3744279-3753548	1112	18.17	33.18	2985	42.76	72.72	401	5.5	10.33	2057	39.87	70.34	684	11.11	20.48	1096	12.3	24.43	9377	190.94	242.68	12074	233.63	331.88	13932	243.0	311.78	12819	233.99	296.18	15862	237.06	331.28	29539	508.87	643.59
FOB87_RS17330	NZ_CP054795[+]3628666-3629673	128	19.24	35.13	258	33.99	57.8	142	17.91	33.65	170	30.3	53.46	163	24.34	44.88	104	10.73	21.32	52	9.74	12.38	50	8.9	12.64	78	12.51	16.05	67	11.25	14.24	97	13.33	18.63	65	10.29	13.02
FOB87_RS02095	NZ_CP054795[+]448712-449251	295	82.76	151.12	567	139.43	237.13	389	91.59	172.07	306	101.81	179.63	315	87.8	161.9	336	64.73	128.59	1545	540.07	686.42	1908	633.79	900.32	1889	565.61	725.7	2002	627.33	794.07	3140	805.6	1125.79	6507	1924.33	2433.78
FOB87_RS02725	NZ_CP054795[-]571910-572320	801	295.25	539.13	696	224.87	382.43	817	252.74	474.83	500	218.56	385.63	815	298.47	550.37	455	115.16	228.78	3636	1669.91	2122.44	2932	1279.62	1817.76	3787	1489.81	1911.5	3959	1629.93	2063.16	4175	1407.33	1966.69	2839	1103.1	1395.14
FOB87_RS02090	NZ_CP054795[+]448299-448697	48	18.23	33.28	250	83.2	141.5	34	10.83	20.35	67	30.17	53.23	42	15.85	29.22	28	7.3	14.5	1728	817.49	1039.02	1900	854.16	1213.37	1741	705.51	905.2	1841	780.74	988.26	2792	969.45	1354.77	5998	2400.63	3036.18
FOB87_RS02720	NZ_CP054795[+]570680-571879	722	91.15	166.44	753	83.33	141.71	761	80.63	151.48	447	66.92	118.08	564	70.74	130.45	698	60.51	120.2	645	101.46	128.95	379	56.65	80.48	598	80.57	103.38	721	101.67	128.69	467	53.92	75.35	929	123.63	156.36
FOB87_RS12265	NZ_CP054795[-]2522652-2523281	20	4.81	8.78	23	4.85	8.24	8	1.61	3.03	12	3.42	6.04	21	5.02	9.25	38	6.27	12.46	70	20.98	26.66	78	22.21	31.55	93	23.87	30.62	74	19.88	25.16	61	13.42	18.75	121	30.67	38.79
FOB87_RS09600	NZ_CP054795[+]1984138-1984971	103	18.71	34.16	154	24.52	41.7	39	5.95	11.17	131	28.22	49.79	57	10.29	18.97	179	22.32	44.35	789	178.58	226.97	549	118.07	167.73	1017	197.16	252.97	1081	219.32	277.62	768	127.58	178.29	504	96.51	122.06
FOB87_RS26990	NZ_CP054795[-]5598551-5598859	0	0.0	0.0	0	0.0	0.0	0	0.0	0.0	0	0.0	0.0	0	0.0	0.0	1	0.34	0.67	33	20.16	25.62	8	4.65	6.6	26	13.61	17.46	24	13.15	16.64	7	3.14	4.39	27	13.96	17.65
FOB87_RS09605	NZ_CP054795[+]1985010-1986353	63	7.1	12.97	85	8.4	14.28	66	6.24	11.73	75	10.03	17.69	72	8.06	14.87	137	10.61	21.07	848	119.1	151.37	728	97.16	138.02	917	110.32	141.54	895	112.68	142.63	836	86.18	120.43	629	74.73	94.52
FOB87_RS26995	NZ_CP054795[-]5598847-5599710	1	0.18	0.32	1	0.15	0.26	2	0.29	0.55	0	0.0	0.0	2	0.35	0.64	0	0.0	0.0	17	3.71	4.72	15	3.11	4.42	30	5.61	7.2	17	3.33	4.21	10	1.6	2.24	34	6.29	7.95
FOB87_RS00835	NZ_CP054795[+]167395-168765	150	16.58	30.27	309	29.93	50.9	121	11.22	21.08	229	30.01	52.95	121	13.29	24.5	198	15.03	29.85	178	24.51	31.15	204	26.69	37.91	192	22.64	29.05	196	24.19	30.62	244	24.66	34.46	130	15.14	19.15
FOB87_RS06400	NZ_CP054795[+]1341202-1341714	24	7.09	12.94	68	17.6	29.94	24	5.95	11.18	29	10.16	17.92	27	7.92	14.61	25	5.07	10.07	320	117.74	149.65	301	105.25	149.51	327	103.07	132.24	359	118.42	149.89	445	120.18	167.94	591	183.97	232.68
FOB87_RS00830	NZ_CP054795[+]167096-167305	300	216.42	395.19	559	353.48	601.15	628	380.23	714.33	297	254.09	448.31	258	184.92	340.99	182	90.16	179.1	20	17.98	22.85	6	5.12	7.28	14	10.78	13.83	20	16.12	20.4	14	9.24	12.91	24	18.25	23.08
FOB87_RS06405	NZ_CP054795[+]1341771-1342784	140	20.91	38.19	381	49.89	84.85	127	15.93	29.92	212	37.56	66.27	152	22.56	41.6	158	16.21	32.2	5323	990.89	1259.42	3641	644.08	914.95	6063	966.78	1240.42	5737	957.35	1211.81	4211	575.34	804.02	7823	1232.05	1558.22
FOB87_RS02895	NZ_CP054795[-]612889-613353	2	0.65	1.19	3	0.86	1.46	1	0.27	0.51	0	0.0	0.0	2	0.65	1.19	1	0.22	0.44	35	14.21	18.06	28	10.8	15.34	41	14.26	18.29	27	9.83	12.44	42	12.52	17.49	47	16.14	20.41
FOB87_RS02890	NZ_CP054795[+]612230-612871	521	122.95	224.5	429	88.73	150.91	569	112.69	211.71	325	90.95	160.47	614	143.95	265.44	789	127.84	253.97	2255	663.01	842.68	1916	535.33	760.46	2675	673.7	864.39	2235	589.07	745.64	2523	544.46	760.86	2113	525.6	664.75
FOB87_RS12860	NZ_CP054795[+]2652863-2653564	0	0.0	0.0	0	0.0	0.0	0	0.0	0.0	0	0.0	0.0	0	0.0	0.0	0	0.0	0.0	0	0.0	0.0	0	0.0	0.0	0	0.0	0.0	0	0.0	0.0	0	0.0	0.0	0	0.0	0.0
FOB87_RS02540	NZ_CP054795[+]535101-536114	2	0.3	0.55	7	0.92	1.56	8	1.0	1.88	18	3.19	5.63	8	1.19	2.19	4	0.41	0.82	6	1.12	1.42	5	0.89	1.26	8	1.28	1.64	5	0.84	1.06	5	0.68	0.95	14	2.21	2.79
FOB87_RS12865	NZ_CP054795[-]2653572-2654894	0	0.0	0.0	0	0.0	0.0	0	0.0	0.0	0	0.0	0.0	0	0.0	0.0	0	0.0	0.0	1	0.14	0.18	0	0.0	0.0	0	0.0	0.0	0	0.0	0.0	0	0.0	0.0	0	0.0	0.0
FOB87_RS02545	NZ_CP054795[-]536111-537001	521	88.59	161.76	213	31.75	53.99	848	121.01	227.34	256	51.62	91.08	511	86.32	159.18	1691	197.43	392.21	462	97.88	124.4	532	107.1	152.14	475	86.2	110.6	411	78.05	98.8	623	96.87	135.37	272	48.75	61.66
FOB87_RS31040	NZ_CP054795[-]6512296-6515742	934	41.05	74.96	1080	41.61	70.76	949	35.0	65.76	1483	77.3	136.38	920	40.17	74.08	1178	35.55	70.62	259	14.19	18.03	138	7.18	10.2	308	14.45	18.54	277	13.6	17.21	230	9.25	12.92	509	23.58	29.82
FOB87_RS31045	NZ_CP054795[-]6515857-6516558	4557	983.44	1795.76	5198	983.25	1672.2	5039	912.66	1714.61	6611	1691.93	2985.2	4241	909.31	1676.75	4528	670.99	1332.96	2176	585.1	743.66	944	241.21	342.65	3210	739.34	948.61	2476	596.81	755.44	1778	350.89	490.36	3854	876.73	1108.84
FOB87_RS27155	NZ_CP054795[+]5636663-5637616	1	0.16	0.29	4	0.56	0.95	2	0.27	0.5	1	0.19	0.33	6	0.95	1.75	2	0.22	0.43	1	0.2	0.25	1	0.19	0.27	2	0.34	0.43	0	0.0	0.0	4	0.58	0.81	1	0.17	0.21
FOB87_RS27150	NZ_CP054795[+]5635527-5636666	3	0.4	0.73	2	0.24	0.4	5	0.56	1.05	1	0.16	0.28	5	0.66	1.22	4	0.37	0.73	1	0.17	0.21	3	0.47	0.67	1	0.14	0.18	1	0.15	0.19	5	0.61	0.85	7	0.98	1.24
FOB87_RS27480	NZ_CP054795[-]5699368-5700051	18	3.99	7.28	22	4.27	7.26	7	1.3	2.44	12	3.15	5.56	7	1.54	2.84	38	5.78	11.48	78	21.53	27.36	66	17.31	24.59	80	18.91	24.26	78	19.29	24.42	69	13.98	19.53	87	20.31	25.69
FOB87_RS27485	NZ_CP054795[+]5700211-5700657	21420	7259.69	13256.17	9048	2687.88	4571.24	22661	6445.74	12109.6	9927	3989.91	7039.69	16454	5540.46	10216.49	5060	1177.57	2339.33	594	250.84	318.81	933	374.4	531.85	615	222.45	285.42	944	357.35	452.33	2013	623.9	871.88	703	251.15	317.64
FOB87_RS10310	NZ_CP054795[+]2134486-2137608	85	4.12	7.53	145	6.17	10.49	95	3.87	7.27	98	5.64	9.95	123	5.93	10.93	105	3.5	6.95	1317	79.6	101.17	1150	66.05	93.83	1397	72.33	92.8	1589	86.1	108.98	1557	69.07	96.52	2212	113.11	143.06
FOB87_RS10645	NZ_CP054795[+]2210640-2211572	426	69.17	126.31	1196	170.22	289.49	250	34.07	64.01	836	160.98	284.03	362	58.4	107.69	158	17.62	35.0	451	91.24	115.97	333	64.02	90.94	576	99.82	128.07	529	95.94	121.44	500	74.25	103.76	929	159.01	201.11
FOB87_RS10315	NZ_CP054795[-]2137663-2137881	15	10.38	18.95	13	7.89	13.41	8	4.65	8.73	10	8.2	14.47	20	13.75	25.35	48	22.8	45.29	156	134.46	170.9	142	116.31	165.22	135	99.67	127.88	128	98.9	125.19	108	68.32	95.48	134	97.71	123.58
FOB87_RS10640	NZ_CP054795[+]2209743-2210630	1025	174.87	319.31	3308	494.67	841.28	671	96.08	180.5	2680	542.22	956.68	1204	204.08	376.31	524	61.39	121.95	3076	653.86	831.05	1828	369.25	524.54	3895	709.2	909.94	3740	712.66	902.08	2044	318.9	445.65	4709	846.85	1071.05
FOB87_RS00400	NZ_CP054795[+]73402-73686	32	17.01	31.06	21	9.78	16.64	58	25.87	48.61	21	13.24	23.36	42	22.18	40.9	35	12.78	25.38	33	21.86	27.78	37	23.29	33.08	39	22.13	28.39	39	23.16	29.31	35	17.02	23.78	38	21.29	26.93
FOB87_RS23810	NZ_CP054795[-]4953581-4954609	67	9.86	18.01	70	9.03	15.36	127	15.69	29.48	63	11.0	19.41	40	5.85	10.79	58	5.86	11.65	122	22.38	28.44	47	8.19	11.64	155	24.36	31.25	109	17.93	22.69	102	13.73	19.19	123	19.09	24.14
FOB87_RS23815	NZ_CP054795[-]4954639-4955307	23	5.21	9.51	16	3.18	5.4	50	9.5	17.85	24	6.44	11.37	22	4.95	9.13	20	3.11	6.18	31	8.75	11.12	17	4.55	6.47	66	15.95	20.47	62	15.68	19.85	47	9.73	13.6	37	8.83	11.17
FOB87_RS29460	NZ_CP054795[+]6132889-6134787	88	7.02	12.82	173	12.1	20.57	56	3.75	7.04	143	13.53	23.87	73	5.79	10.67	36	1.97	3.92	3	0.3	0.38	2	0.19	0.27	0	0.0	0.0	0	0.0	0.0	0	0.0	0.0	2	0.17	0.21
FOB87_RS08550	NZ_CP054795[+]1763445-1763660	0	0.0	0.0	0	0.0	0.0	0	0.0	0.0	0	0.0	0.0	0	0.0	0.0	0	0.0	0.0	0	0.0	0.0	0	0.0	0.0	1	0.75	0.96	0	0.0	0.0	0	0.0	0.0	0	0.0	0.0
FOB87_RS29465	NZ_CP054795[-]6134876-6135199	0	0.0	0.0	0	0.0	0.0	1	0.39	0.74	1	0.56	0.98	3	1.39	2.57	0	0.0	0.0	7	4.08	5.18	3	1.66	2.36	7	3.49	4.48	9	4.7	5.95	3	1.28	1.79	10	4.93	6.23
FOB87_RS24280	NZ_CP054795[+]5048599-5049834	4	0.49	0.9	9	0.96	1.64	4	0.41	0.77	3	0.44	0.77	5	0.61	1.12	10	0.84	1.67	111	16.96	21.55	92	13.35	18.97	139	18.18	23.33	127	17.39	22.01	97	10.87	15.19	125	16.15	20.43
FOB87_RS21675	NZ_CP054795[+]4540285-4541298	87	13.0	23.73	268	35.1	59.69	59	7.4	13.9	141	24.98	44.08	75	11.13	20.53	172	17.64	35.05	69	12.85	16.33	57	10.08	14.32	71	11.32	14.53	66	11.01	13.94	80	10.93	15.27	75	11.81	14.94
FOB87_RS07555	NZ_CP054795[+]1573688-1574026	73	32.62	59.57	215	84.22	143.23	34	12.75	23.96	48	25.44	44.88	31	13.76	25.38	55	16.88	33.53	492	273.95	348.19	694	367.21	521.64	582	277.59	356.16	464	231.6	293.16	808	330.21	461.46	481	226.59	286.58
FOB87_RS24285	NZ_CP054795[-]5049841-5050785	44	7.05	12.88	73	10.26	17.45	39	5.25	9.86	49	9.32	16.44	53	8.44	15.57	105	11.56	22.96	728	145.41	184.82	640	121.48	172.57	764	130.72	167.72	726	130.0	164.55	740	108.49	151.61	801	135.36	171.2
FOB87_RS21670	NZ_CP054795[-]4538145-4540154	123	9.27	16.93	165	10.9	18.54	50	3.16	5.94	146	13.05	23.03	63	4.72	8.7	217	11.23	22.31	866	81.33	103.37	887	79.16	112.45	903	72.64	93.2	1245	104.81	132.67	1112	76.65	107.11	639	50.77	64.21
FOB87_RS01525	NZ_CP054795[-]330670-332091	176	18.75	34.24	154	14.38	24.46	199	17.79	33.43	103	13.01	22.96	160	16.94	31.23	234	17.12	34.01	1047	138.98	176.64	1189	149.98	213.06	1207	137.24	176.09	1135	135.06	170.96	1693	164.94	230.5	1335	149.93	189.62
FOB87_RS27730	NZ_CP054795[-]5751387-5752127	15	3.07	5.6	23	4.12	7.01	10	1.71	3.22	12	2.91	5.13	20	4.06	7.49	31	4.35	8.65	33	8.4	10.68	31	7.5	10.66	32	6.98	8.96	42	9.59	12.14	35	6.54	9.14	63	13.58	17.17
FOB87_RS04000	NZ_CP054795[-]833622-834491	7	1.22	2.23	18	2.75	4.67	2	0.29	0.55	4	0.83	1.46	3	0.52	0.96	8	0.96	1.9	34	7.38	9.38	17	3.51	4.98	33	6.13	7.87	25	4.86	6.15	46	7.33	10.24	69	12.67	16.02
FOB87_RS20105	NZ_CP054795[-]4217540-4218118	1	0.26	0.48	5	1.15	1.95	1	0.22	0.41	2	0.62	1.09	1	0.26	0.48	1	0.18	0.36	18	5.87	7.46	7	2.17	3.08	13	3.63	4.66	17	4.97	6.29	14	3.35	4.68	34	9.38	11.86
FOB87_RS04005	NZ_CP054795[+]834581-835213	6	1.43	2.62	13	2.73	4.64	6	1.2	2.26	12	3.41	6.01	7	1.66	3.07	21	3.45	6.86	162	48.31	61.4	119	33.72	47.9	135	34.48	44.24	138	36.89	46.69	132	28.89	40.37	201	50.71	64.13
FOB87_RS01255	NZ_CP054795[+]274503-275861	715	79.7	145.54	1032	100.84	171.49	954	89.25	167.68	719	95.05	167.71	817	90.49	166.86	753	57.64	114.5	84	11.67	14.83	44	5.81	8.25	99	11.78	15.11	78	9.71	12.29	73	7.44	10.4	190	22.33	28.24
FOB87_RS20100	NZ_CP054795[-]4216848-4217543	1	0.22	0.4	4	0.76	1.3	0	0.0	0.0	0	0.0	0.0	3	0.65	1.2	3	0.45	0.89	35	9.49	12.06	30	7.73	10.98	38	8.83	11.33	31	7.54	9.54	37	7.36	10.29	49	11.24	14.22
FOB87_RS01015	NZ_CP054795[+]208815-209729	10	1.65	3.02	32	4.65	7.9	10	1.39	2.61	13	2.55	4.5	5	0.82	1.52	6	0.68	1.36	598	123.37	156.8	227	44.5	63.21	591	104.43	133.99	630	116.5	147.47	285	43.15	60.3	517	90.23	114.12
FOB87_RS01010	NZ_CP054795[+]207682-208803	16	2.16	3.94	40	4.73	8.05	6	0.68	1.28	7	1.12	1.98	7	0.94	1.73	6	0.56	1.11	585	98.42	125.09	153	24.46	34.75	537	77.39	99.29	594	89.58	113.39	231	28.52	39.86	614	87.39	110.53
FOB87_RS01520	NZ_CP054795[-]329753-330670	89	14.69	26.82	67	9.69	16.48	120	16.62	31.22	42	8.22	14.5	116	19.02	35.07	147	16.66	33.09	560	115.15	146.35	529	103.36	146.83	591	104.1	133.56	538	99.16	125.52	781	117.86	164.71	817	142.12	179.75
FOB87_RS18010	NZ_CP054795[-]3787489-3788286	3	0.57	1.04	84	13.98	23.77	7	1.12	2.1	17	3.83	6.75	6	1.13	2.09	10	1.3	2.59	3	0.71	0.9	2	0.45	0.64	2	0.41	0.52	6	1.27	1.61	4	0.69	0.97	10	2.0	2.53
FOB87_RS18015	NZ_CP054795[-]3788666-3789874	1	0.13	0.23	3	0.33	0.56	0	0.0	0.0	1	0.15	0.26	1	0.12	0.23	6	0.52	1.03	4	0.62	0.79	5	0.74	1.05	5	0.67	0.86	7	0.98	1.24	3	0.34	0.48	15	1.98	2.51
FOB87_RS08735	NZ_CP054795[-]1800947-1802533	5	0.48	0.87	4	0.34	0.57	7	0.56	1.05	4	0.45	0.8	4	0.38	0.7	4	0.26	0.52	5	0.6	0.76	1	0.11	0.16	2	0.2	0.26	3	0.32	0.4	0	0.0	0.0	7	0.7	0.89
FOB87_RS01250	NZ_CP054795[+]273587-274486	1847	310.91	567.72	2494	367.98	625.81	2241	316.59	594.78	2179	434.98	767.46	2175	363.75	670.74	974	112.58	223.65	138	28.95	36.79	111	22.13	31.43	149	26.77	34.35	159	29.89	37.84	166	25.55	35.71	342	60.68	76.75
FOB87_RS08730	NZ_CP054795[-]1799976-1800944	1	0.16	0.29	1	0.14	0.23	0	0.0	0.0	2	0.37	0.65	5	0.78	1.43	5	0.54	1.07	1	0.2	0.25	4	0.74	1.05	3	0.5	0.64	2	0.35	0.44	5	0.72	1.0	5	0.82	1.04
FOB87_RS00490	NZ_CP054795[+]89843-91447	22	2.08	3.79	126	10.43	17.73	16	1.27	2.38	20	2.24	3.95	21	1.97	3.63	19	1.23	2.45	39	4.59	5.83	58	6.48	9.21	53	5.34	6.85	70	7.38	9.34	86	7.42	10.37	87	8.66	10.95
FOB87_RS00495	NZ_CP054795[+]91444-92499	50	7.17	13.1	216	27.16	46.19	21	2.53	4.75	52	8.85	15.61	40	5.7	10.51	21	2.07	4.11	86	15.37	19.54	77	13.08	18.58	75	11.48	14.73	81	12.98	16.43	141	18.5	25.85	137	20.72	26.2
FOB87_RS23130	NZ_CP054795[-]4816218-4816763	28	7.77	14.19	16	3.89	6.62	20	4.66	8.75	13	4.28	7.55	16	4.41	8.13	36	6.86	13.63	89	30.77	39.11	90	29.57	42.0	112	33.16	42.55	134	41.53	52.57	109	27.66	38.65	50	14.63	18.5
FOB87_RS30550	NZ_CP054795[-]6403753-6404688	3	0.49	0.89	4	0.57	0.97	8	1.09	2.04	2	0.39	0.68	12	1.93	3.56	22	2.45	4.86	11	2.22	2.82	6	1.15	1.63	8	1.38	1.77	11	1.99	2.52	10	1.48	2.07	7	1.19	1.51
FOB87_RS26285	NZ_CP054795[-]5461383-5461838	130	43.19	78.87	142	41.35	70.33	156	43.5	81.72	163	64.22	113.31	204	67.34	124.17	493	112.47	223.42	556	230.15	292.52	577	226.97	322.42	622	220.55	282.97	604	224.13	283.7	606	184.11	257.29	591	206.98	261.77
FOB87_RS30805	NZ_CP054795[+]6462058-6462759	4	0.87	1.58	6	1.13	1.93	1	0.18	0.34	4	1.03	1.81	0	0.0	0.0	9	1.33	2.65	10	2.69	3.42	7	1.79	2.54	12	2.77	3.55	8	1.93	2.44	16	3.16	4.41	16	3.64	4.6
FOB87_RS30555	NZ_CP054795[+]6404687-6406096	7	0.75	1.37	7	0.66	1.12	5	0.45	0.85	9	1.14	2.02	5	0.53	0.98	14	1.03	2.05	18	2.41	3.06	23	2.93	4.16	18	2.07	2.65	14	1.68	2.13	32	3.14	4.39	23	2.6	3.29
FOB87_RS30800	NZ_CP054795[+]6460514-6462049	9	0.89	1.62	13	1.12	1.91	12	1.0	1.87	15	1.76	3.1	9	0.88	1.63	7	0.47	0.94	33	4.05	5.15	19	2.22	3.15	32	3.37	4.32	30	3.3	4.18	28	2.53	3.53	28	2.91	3.68
FOB87_RS26280	NZ_CP054795[-]5460021-5461262	99	12.08	22.05	106	11.33	19.27	93	9.52	17.89	83	12.0	21.18	94	11.39	21.01	197	16.5	32.78	549	83.44	106.05	388	56.03	79.6	550	71.6	91.87	634	86.37	109.33	470	52.43	73.27	836	107.49	135.95
FOB87_RS24825	NZ_CP054795[-]5164868-5165584	173	36.56	66.75	200	37.04	62.99	135	23.94	44.98	156	39.09	68.97	145	30.44	56.13	311	45.12	89.64	823	216.67	275.38	683	170.87	242.73	936	211.08	270.82	968	228.44	289.16	682	131.78	184.16	808	179.97	227.61
FOB87_RS24820	NZ_CP054795[+]5162849-5164804	775	60.03	109.61	847	57.5	97.79	699	45.44	85.36	656	60.25	106.31	1572	120.97	223.06	937	49.83	99.0	393	37.92	48.2	336	30.81	43.77	416	34.39	44.12	441	38.15	48.29	648	45.9	64.14	1362	111.2	140.64
FOB87_RS28335	NZ_CP054795[-]5873395-5876256	69	3.65	6.67	196	9.1	15.47	59	2.62	4.92	62	3.89	6.87	60	3.16	5.82	85	3.09	6.14	3432	226.35	287.69	3369	211.15	299.95	3738	211.18	270.95	3625	214.32	271.29	3929	190.2	265.79	3679	205.28	259.63
FOB87_RS28330	NZ_CP054795[+]5872723-5873388	20	4.55	8.31	32	6.38	10.85	16	3.06	5.74	10	2.7	4.76	14	3.16	5.83	20	3.13	6.21	358	101.46	128.96	328	88.34	125.49	382	92.74	118.99	515	130.84	165.62	379	78.84	110.18	334	80.09	101.29
FOB87_RS25415	NZ_CP054795[-]5281546-5282595	134	19.33	35.3	254	32.12	54.63	88	10.66	20.02	143	24.47	43.17	122	17.49	32.25	103	10.2	20.27	507	91.14	115.84	382	65.26	92.7	602	92.7	118.94	464	74.78	94.65	382	50.41	70.44	324	49.27	62.32
FOB87_RS25410	NZ_CP054795[+]5280856-5281530	58	13.02	23.77	71	13.96	23.75	43	8.1	15.22	34	9.05	15.97	47	10.48	19.33	95	14.64	29.08	220	61.52	78.19	172	45.71	64.93	268	64.2	82.37	276	69.19	87.58	203	41.67	58.23	237	56.07	70.92
FOB87_RS23100	NZ_CP054795[-]4811664-4811903	49	30.93	56.48	70	38.73	65.87	28	14.83	27.87	36	26.95	47.55	30	18.81	34.69	53	22.97	45.64	844	663.8	843.69	697	520.93	740.01	1000	673.7	864.39	1028	724.78	917.42	750	432.94	605.02	1016	676.04	855.02
FOB87_RS26465	NZ_CP054795[-]5498206-5499066	10	1.76	3.21	55	8.48	14.43	4	0.59	1.11	21	4.38	7.73	9	1.57	2.9	7	0.85	1.68	72	15.78	20.06	56	11.66	16.57	96	18.03	23.13	79	15.52	19.65	73	11.75	16.42	179	33.2	41.99
FOB87_RS32890	NZ_CP054795[+]6898909-6899757	103	18.38	33.56	123	19.24	32.72	92	13.78	25.88	69	14.6	25.76	133	23.58	43.48	82	10.05	19.96	1284	285.48	362.84	1233	260.51	370.06	1438	273.86	351.38	1304	259.89	328.97	1607	262.23	366.46	1061	199.57	252.41
FOB87_RS32895	NZ_CP054795[+]6900006-6901292	36	4.24	7.74	82	8.46	14.39	84	8.3	15.59	21	2.93	5.17	205	23.98	44.21	29	2.35	4.66	1034	151.65	192.75	628	87.53	124.34	1201	150.88	193.59	813	106.89	135.3	995	107.11	149.68	1284	159.32	201.5
FOB87_RS19275	NZ_CP054795[-]4042208-4043077	7	1.22	2.23	14	2.13	3.63	4	0.59	1.1	3	0.62	1.09	4	0.69	1.28	9	1.08	2.14	188	40.79	51.84	163	33.61	47.74	236	43.86	56.27	174	33.84	42.84	191	30.41	42.5	236	43.32	54.79
FOB87_RS05715	NZ_CP054795[+]1194193-1195821	6	0.56	1.02	3	0.25	0.42	3	0.23	0.44	7	0.77	1.36	3	0.28	0.51	3	0.19	0.38	11	1.27	1.62	2	0.22	0.31	3	0.3	0.38	7	0.73	0.92	1	0.09	0.12	6	0.59	0.74
FOB87_RS19270	NZ_CP054795[+]4040844-4042211	643	71.21	130.03	988	95.9	163.1	513	47.68	89.58	701	92.06	162.43	696	76.58	141.21	614	46.69	92.75	2350	324.26	412.13	2246	294.5	418.35	3015	356.35	457.22	2668	330.01	417.72	2821	285.69	399.24	2512	293.24	370.87
FOB87_RS05710	NZ_CP054795[+]1192939-1194189	2	0.24	0.44	2	0.21	0.36	8	0.81	1.53	6	0.86	1.52	5	0.6	1.11	7	0.58	1.16	21	3.17	4.03	3	0.43	0.61	17	2.2	2.82	9	1.22	1.54	4	0.44	0.62	14	1.79	2.26
FOB87_RS29880	NZ_CP054795[+]6221486-6222601	0	0.0	0.0	1	0.12	0.2	0	0.0	0.0	0	0.0	0.0	4	0.54	0.99	3	0.28	0.56	2	0.34	0.43	1	0.16	0.23	2	0.29	0.37	1	0.15	0.19	3	0.37	0.52	2	0.28	0.36
FOB87_RS29885	NZ_CP054795[+]6222679-6223893	60	7.48	13.66	67	7.32	12.45	53	5.55	10.42	57	8.43	14.87	38	4.71	8.68	115	9.85	19.56	70	10.87	13.82	69	10.19	14.47	93	12.38	15.88	86	11.98	15.16	85	9.69	13.54	78	10.26	12.97
FOB87_RS14540	NZ_CP054795[+]3020583-3021209	108	26.1	47.65	61	12.92	21.97	429	87.0	163.44	131	37.54	66.23	229	54.97	101.37	726	120.45	239.29	116	34.93	44.39	147	42.05	59.74	203	52.35	67.17	170	45.88	58.07	172	38.0	53.11	134	34.13	43.16
FOB87_RS14015	NZ_CP054795[-]2900595-2902238	161	14.84	27.09	137	11.07	18.82	201	15.54	29.2	143	15.63	27.57	168	15.38	28.36	268	16.96	33.69	277	31.8	40.42	230	25.1	35.65	329	32.36	41.52	313	32.22	40.78	299	25.2	35.21	329	31.96	40.42
FOB87_RS14545	NZ_CP054795[+]3021286-3022596	154	17.8	32.5	32	3.24	5.51	811	78.66	147.77	227	31.11	54.89	365	41.9	77.27	637	50.54	100.41	22	3.17	4.03	16	2.19	3.11	25	3.09	3.96	36	4.65	5.88	25	2.64	3.69	30	3.65	4.62
FOB87_RS14010	NZ_CP054795[+]2899697-2900578	14	2.4	4.39	40	6.02	10.24	10	1.44	2.71	21	4.28	7.55	48	8.19	15.1	34	4.01	7.97	534	114.28	145.25	319	64.88	92.16	834	152.89	196.16	617	118.37	149.83	361	56.7	79.24	1071	193.91	245.25
FOB87_RS18905	NZ_CP054795[+]3969837-3971096	3	0.36	0.66	5	0.53	0.9	1	0.1	0.19	1	0.14	0.25	2	0.24	0.44	3	0.25	0.49	6	0.9	1.14	7	1.0	1.42	11	1.41	1.81	7	0.94	1.19	11	1.21	1.69	15	1.9	2.4
FOB87_RS15940	NZ_CP054795[+]3324290-3324520	51	33.45	61.08	54	31.04	52.79	17	9.36	17.58	44	34.22	60.38	19	12.38	22.83	55	24.77	49.2	38	31.05	39.47	36	27.95	39.71	31	21.7	27.84	28	20.51	25.96	45	26.99	37.72	30	20.74	26.23
FOB87_RS15765	NZ_CP054795[+]3290542-3291033	138	42.49	77.59	58	15.65	26.62	163	42.12	79.14	104	37.98	67.01	206	63.02	116.21	326	68.93	136.93	668	256.28	325.73	623	227.13	322.65	747	245.49	314.97	704	242.12	306.48	778	219.08	306.15	475	154.17	194.99
FOB87_RS18900	NZ_CP054795[-]3969300-3969575	15	8.23	15.03	10	4.81	8.18	13	5.99	11.25	9	5.86	10.34	27	14.72	27.15	52	19.6	38.94	146	99.85	126.91	50	32.49	46.16	131	76.75	98.47	143	87.67	110.97	59	29.62	41.39	124	71.75	90.74
FOB87_RS15760	NZ_CP054795[+]3289857-3290549	115	25.14	45.91	67	12.84	21.83	122	22.38	42.05	65	16.85	29.73	117	25.41	46.86	194	29.12	57.85	1066	290.36	369.04	1076	278.51	395.63	1374	320.57	411.31	1104	269.56	341.21	1181	236.1	329.94	598	137.81	174.29
FOB87_RS15945	NZ_CP054795[+]3324523-3325605	71	9.93	18.14	95	11.65	19.81	54	6.34	11.91	93	15.43	27.22	58	8.06	14.86	73	7.01	13.93	60	10.46	13.29	70	11.59	16.47	77	11.5	14.75	50	7.81	9.89	77	9.85	13.77	85	12.53	15.85
FOB87_RS03715	NZ_CP054795[-]773322-774950	171	15.9	29.04	288	23.48	39.93	126	9.84	18.48	178	19.63	34.64	173	15.99	29.48	167	10.67	21.19	6826	790.96	1005.3	3037	334.41	475.05	8998	893.11	1145.9	7388	767.41	971.39	5374	457.04	638.7	14164	1388.54	1756.14
FOB87_RS03710	NZ_CP054795[-]773014-773298	6	3.19	5.82	11	5.13	8.72	10	4.46	8.38	14	8.82	15.57	12	6.34	11.69	27	9.86	19.58	459	304.01	386.39	278	174.97	248.55	649	368.19	472.41	526	312.29	395.3	409	198.82	277.84	995	557.53	705.13
FOB87_RS16945	NZ_CP054795[-]3546748-3547179	170	59.62	108.86	551	169.37	288.04	65	19.13	35.94	196	81.51	143.82	119	41.46	76.45	134	32.27	64.1	24	10.49	13.33	13	5.4	7.67	17	6.36	8.16	24	9.4	11.9	11	3.53	4.93	29	10.72	13.56
FOB87_RS16940	NZ_CP054795[-]3546057-3546680	19	4.61	8.42	47	10.0	17.01	21	4.28	8.04	15	4.32	7.62	27	6.51	12.01	25	4.17	8.28	211	63.82	81.12	135	38.81	55.13	236	61.15	78.46	223	60.47	76.54	167	37.07	51.81	232	59.37	75.09
FOB87_RS19050	NZ_CP054795[+]3998497-3998955	21	6.93	12.66	20	5.79	9.84	27	7.48	14.05	4	1.56	2.76	20	6.56	12.09	50	11.33	22.51	41	16.86	21.43	181	70.73	100.48	59	20.79	26.67	33	12.17	15.4	182	54.94	76.77	16	5.57	7.04
FOB87_RS31600	NZ_CP054795[-]6628863-6629873	1486	222.68	406.61	4206	552.44	939.52	1077	135.44	254.46	1223	217.34	383.46	760	113.15	208.64	906	93.22	185.19	2184	407.77	518.27	1752	310.85	441.57	2816	450.36	577.83	2275	380.76	481.97	2908	398.49	556.88	2690	424.91	537.4
FOB87_RS19055	NZ_CP054795[-]3998937-3999170	2886	1868.47	3411.82	3962	2248.35	3823.73	3578	1944.13	3652.44	1691	1298.32	2290.72	2623	1687.19	3111.14	8779	3902.77	7753.13	100	80.67	102.53	179	137.22	194.92	101	69.79	89.54	151	109.19	138.21	244	144.46	201.88	94	64.15	81.13
FOB87_RS31605	NZ_CP054795[-]6629870-6631525	3597	329.07	600.88	14863	1191.82	2026.91	2210	169.68	318.78	3556	385.79	680.68	2398	217.96	401.91	1452	91.21	181.2	10690	1218.5	1548.71	8950	969.45	1377.14	14038	1370.64	1758.59	13417	1370.94	1735.33	14665	1226.89	1714.53	11807	1138.6	1440.03
FOB87_RS12085	NZ_CP054795[-]2486734-2487684	35	5.58	10.18	66	9.21	15.67	39	5.22	9.8	25	4.72	8.33	37	5.86	10.8	55	6.02	11.95	372	73.84	93.85	262	49.42	70.2	392	66.65	85.51	387	68.86	87.16	296	43.12	60.26	669	112.34	142.08
FOB87_RS12080	NZ_CP054795[+]2485280-2486737	7	0.73	1.33	18	1.64	2.79	5	0.44	0.82	16	1.97	3.48	4	0.41	0.76	9	0.64	1.28	10	1.3	1.65	7	0.86	1.22	14	1.55	1.99	8	0.93	1.18	9	0.86	1.2	14	1.53	1.94
FOB87_RS31545	NZ_CP054795[-]6616870-6618249	30	3.29	6.01	37	3.56	6.05	16	1.47	2.77	25	3.25	5.74	20	2.18	4.02	20	1.51	3.0	519	70.99	90.23	284	36.92	52.44	557	65.26	83.73	613	75.16	95.14	404	40.56	56.68	396	45.83	57.96
FOB87_RS31540	NZ_CP054795[-]6615988-6616791	0	0.0	0.0	0	0.0	0.0	0	0.0	0.0	0	0.0	0.0	3	0.56	1.04	2	0.26	0.51	16	3.75	4.77	8	1.79	2.54	8	1.61	2.06	9	1.9	2.4	11	1.9	2.65	21	4.17	5.28
FOB87_RS22505	NZ_CP054795[-]4705633-4706247	22	5.42	9.9	36	7.77	13.22	28	5.79	10.88	20	5.84	10.31	29	7.1	13.09	23	3.89	7.73	139	42.66	54.22	83	24.21	34.39	125	32.87	42.17	120	33.01	41.79	104	23.43	32.74	203	52.71	66.67
FOB87_RS22500	NZ_CP054795[-]4705202-4705546	37	16.25	29.67	108	41.57	70.7	34	12.53	23.54	67	34.89	61.56	56	24.43	45.05	122	36.79	73.08	256	140.06	178.02	228	118.55	168.4	300	140.6	180.39	281	137.82	174.45	264	106.01	148.15	285	131.92	166.85
FOB87_RS11685	NZ_CP054795[-]2408830-2409477	3	0.7	1.28	19	3.89	6.62	2	0.39	0.74	6	1.67	2.94	5	1.16	2.14	5	0.8	1.59	35	10.2	12.96	27	7.48	10.62	53	13.23	16.97	40	10.44	13.22	28	5.99	8.37	44	10.84	13.71
FOB87_RS11680	NZ_CP054795[-]2407444-2408595	13	1.71	3.12	9	1.03	1.76	18	1.99	3.73	13	2.03	3.58	16	2.09	3.85	26	2.35	4.66	20	3.28	4.17	16	2.49	3.54	24	3.37	4.32	22	3.23	4.09	14	1.68	2.35	26	3.61	4.56
FOB87_RS33760	NZ_CP054795[+]5851923-5852063	0	0.0	0.0	1	0.94	1.6	0	0.0	0.0	0	0.0	0.0	0	0.0	0.0	0	0.0	0.0	4	5.36	6.81	0	0.0	0.0	0	0.0	0.0	0	0.0	0.0	1	0.98	1.37	1	1.13	1.43
FOB87_RS33765	NZ_CP054795[-]6261297-6261594	1	0.51	0.93	2	0.89	1.52	1	0.43	0.8	1	0.6	1.06	0	0.0	0.0	5	1.75	3.47	11	6.97	8.86	7	4.22	5.99	11	5.97	7.66	11	6.25	7.91	11	5.12	7.15	16	8.57	10.84
FOB87_RS29265	NZ_CP054795[-]6090601-6090912	7	3.4	6.21	6	2.55	4.34	3	1.22	2.3	6	3.46	6.1	7	3.38	6.23	2	0.66	1.32	0	0.0	0.0	1	0.58	0.82	0	0.0	0.0	1	0.55	0.69	1	0.44	0.62	6	3.07	3.88
FOB87_RS18655	NZ_CP054795[-]3915482-3915595	0	0.0	0.0	0	0.0	0.0	0	0.0	0.0	0	0.0	0.0	0	0.0	0.0	0	0.0	0.0	0	0.0	0.0	0	0.0	0.0	0	0.0	0.0	0	0.0	0.0	0	0.0	0.0	0	0.0	0.0
FOB87_RS18650	NZ_CP054795[+]3914911-3915408	0	0.0	0.0	0	0.0	0.0	0	0.0	0.0	0	0.0	0.0	0	0.0	0.0	0	0.0	0.0	0	0.0	0.0	0	0.0	0.0	0	0.0	0.0	0	0.0	0.0	0	0.0	0.0	0	0.0	0.0
FOB87_RS29260	NZ_CP054795[+]6090313-6090537	3	2.02	3.69	12	7.08	12.04	2	1.13	2.12	2	1.6	2.82	5	3.35	6.17	1	0.46	0.92	6	5.04	6.4	10	7.97	11.32	15	10.78	13.83	21	15.79	19.99	10	6.15	8.6	28	19.87	25.13
FOB87_RS13680	NZ_CP054795[+]2836429-2837055	7	1.69	3.09	21	4.45	7.56	13	2.63	4.95	3	0.86	1.52	11	2.64	4.87	31	5.14	10.22	198	59.61	75.76	105	30.04	42.67	204	52.61	67.5	185	49.93	63.2	144	31.81	44.46	266	67.75	85.69
FOB87_RS13685	NZ_CP054795[+]2837052-2838563	56	5.61	10.25	62	5.44	9.26	46	3.87	7.27	34	4.04	7.13	43	4.28	7.89	73	5.02	9.98	590	73.66	93.62	478	56.7	80.55	553	59.13	75.87	542	60.66	76.78	516	47.28	66.07	744	78.58	99.38
FOB87_RS27905	NZ_CP054795[-]5789084-5789593	1	0.3	0.54	6	1.56	2.66	0	0.0	0.0	1	0.35	0.62	1	0.29	0.54	0	0.0	0.0	31	11.47	14.58	14	4.92	6.99	34	10.78	13.83	37	12.28	15.54	15	4.07	5.69	53	16.6	20.99
FOB87_RS27900	NZ_CP054795[-]5788168-5788902	14	2.89	5.27	13	2.35	3.99	22	3.81	7.15	13	3.18	5.61	17	3.48	6.42	13	1.84	3.66	7	1.79	2.28	3	0.73	1.04	10	2.2	2.82	20	4.61	5.83	6	1.13	1.58	15	3.26	4.12
FOB87_RS07720	NZ_CP054795[+]1608283-1608549	96	54.47	99.46	106	52.72	89.66	68	32.38	60.84	89	59.89	105.66	117	65.96	121.62	63	24.54	48.76	263	185.93	236.32	241	161.91	230.0	268	162.29	208.23	266	168.57	213.38	303	157.22	219.71	160	95.7	121.03
FOB87_RS07725	NZ_CP054795[+]1608561-1609109	200	55.19	100.78	192	46.44	78.98	144	33.35	62.65	130	42.54	75.06	189	51.82	95.55	231	43.77	86.95	361	124.12	157.76	373	121.87	173.12	397	116.92	150.02	303	93.39	118.21	462	116.59	162.93	219	63.7	80.57
FOB87_RS10810	NZ_CP054795[+]2241609-2242718	89	12.15	22.18	395	47.25	80.36	30	3.44	6.46	104	16.83	29.7	60	8.13	15.0	22	2.06	4.1	129	21.94	27.88	370	59.79	84.94	180	26.22	33.64	161	24.55	31.07	419	52.29	73.08	272	39.13	49.49
FOB87_RS10815	NZ_CP054795[+]2242715-2243848	61	8.15	14.88	249	29.16	49.59	14	1.57	2.95	55	8.71	15.37	41	5.44	10.03	21	1.93	3.83	75	12.49	15.87	259	40.97	58.2	85	12.12	15.55	100	14.92	18.89	272	33.23	46.44	174	24.5	30.99
FOB87_RS06090	NZ_CP054795[+]1275713-1276450	94	19.3	35.24	276	49.66	84.46	62	10.68	20.07	143	34.81	61.42	82	16.72	30.84	119	16.77	33.32	1199	306.67	389.78	980	238.19	338.36	1240	271.67	348.57	1349	309.3	391.51	1322	248.17	346.81	1209	261.61	330.87
FOB87_RS06095	NZ_CP054795[+]1276566-1278065	458	46.26	84.47	407	36.03	61.28	431	36.53	68.63	281	33.66	59.38	432	43.35	79.93	312	21.64	42.98	6012	756.55	961.57	4975	594.93	845.12	7444	802.4	1029.52	7139	805.33	1019.38	6111	564.42	788.76	2904	309.17	391.02
FOB87_RS26095	NZ_CP054795[-]5423544-5423888	0	0.0	0.0	0	0.0	0.0	2	0.73	1.38	1	0.52	0.92	0	0.0	0.0	0	0.0	0.0	1	0.55	0.7	0	0.0	0.0	0	0.0	0.0	0	0.0	0.0	0	0.0	0.0	0	0.0	0.0
FOB87_RS29675	NZ_CP054795[-]6179388-6180602	132	16.46	30.05	261	28.52	48.51	79	8.27	15.53	170	25.14	44.35	116	14.37	26.5	62	5.31	10.55	352	54.69	69.51	312	46.06	65.43	410	54.56	70.0	405	56.4	71.39	497	56.67	79.2	255	33.52	42.39
FOB87_RS13355	NZ_CP054795[+]2765716-2766900	180	23.01	42.02	100	11.21	19.06	205	21.99	41.32	100	15.16	26.75	188	23.88	44.03	234	20.54	40.81	482	76.77	97.58	412	62.36	88.59	511	69.72	89.46	398	56.83	71.94	503	58.81	82.18	342	46.09	58.29
FOB87_RS29670	NZ_CP054795[-]6179033-6179401	16	6.57	11.99	55	19.79	33.66	11	3.79	7.12	18	8.76	15.46	3	1.23	2.26	34	9.58	19.04	78	39.9	50.71	101	49.09	69.74	87	38.12	48.91	75	34.39	43.53	108	40.55	56.67	83	35.92	45.43
FOB87_RS32385	NZ_CP054795[+]6794518-6795468	2	0.32	0.58	9	1.26	2.14	0	0.0	0.0	0	0.0	0.0	3	0.48	0.88	2	0.22	0.43	44	8.73	11.1	15	2.83	4.02	45	7.65	9.82	35	6.23	7.88	26	3.79	5.29	58	9.74	12.32
FOB87_RS32380	NZ_CP054795[-]6793992-6794495	1	0.3	0.55	0	0.0	0.0	0	0.0	0.0	0	0.0	0.0	0	0.0	0.0	0	0.0	0.0	0	0.0	0.0	0	0.0	0.0	0	0.0	0.0	0	0.0	0.0	0	0.0	0.0	0	0.0	0.0
FOB87_RS21080	NZ_CP054795[-]4405774-4406265	7	2.16	3.94	15	4.05	6.89	7	1.81	3.4	13	4.75	8.38	9	2.75	5.08	7	1.48	2.94	264	101.28	128.73	119	43.38	61.63	332	109.11	139.99	286	98.37	124.51	160	45.05	62.96	331	107.44	135.88
FOB87_RS21085	NZ_CP054795[-]4406258-4406944	23	5.07	9.26	31	5.99	10.19	8	1.48	2.78	23	6.01	10.61	14	3.07	5.66	22	3.33	6.62	671	184.36	234.32	380	99.22	140.94	805	189.46	243.09	792	195.07	246.92	556	112.13	156.69	846	196.66	248.72
FOB87_RS02395	NZ_CP054795[-]503317-504396	2	0.28	0.51	6	0.73	1.25	2	0.23	0.44	2	0.33	0.59	4	0.56	1.03	2	0.19	0.38	93	16.26	20.66	102	16.94	24.07	94	14.08	18.06	86	13.48	17.06	149	19.11	26.71	88	13.01	16.46
FOB87_RS02390	NZ_CP054795[-]502630-503301	11	2.48	4.53	33	6.52	11.09	4	0.76	1.42	2	0.53	0.94	5	1.12	2.07	8	1.24	2.46	693	194.66	247.41	346	92.36	131.2	728	175.16	224.74	678	170.72	216.1	441	90.92	127.05	944	224.33	283.72
FOB87_RS30235	NZ_CP054795[-]6303703-6303876	8	6.97	12.72	21	16.03	27.26	1	0.73	1.37	9	9.3	16.4	10	8.65	15.95	6	3.59	7.13	322	349.32	443.98	227	234.01	332.42	317	294.57	377.95	367	356.9	451.76	279	222.15	310.44	291	267.07	337.78
FOB87_RS30230	NZ_CP054795[-]6299424-6303668	26	0.93	1.69	49	1.53	2.61	20	0.6	1.13	27	1.14	2.02	25	0.88	1.63	48	1.18	2.34	1099	48.87	62.11	782	33.04	46.94	1072	40.83	52.39	1066	42.5	53.79	1118	36.49	50.99	985	37.06	46.87
FOB87_RS01370	NZ_CP054795[+]302126-302764	0	0.0	0.0	0	0.0	0.0	1	0.2	0.37	0	0.0	0.0	0	0.0	0.0	0	0.0	0.0	3	0.89	1.13	0	0.0	0.0	3	0.76	0.97	5	1.33	1.68	2	0.44	0.61	3	0.75	0.95
FOB87_RS06675	NZ_CP054795[-]1397642-1398487	58	10.39	18.97	81	12.71	21.62	61	9.17	17.22	46	9.77	17.24	60	10.67	19.68	76	9.34	18.56	52	11.61	14.75	76	16.11	22.89	74	14.15	18.15	77	15.4	19.49	104	17.03	23.8	41	7.74	9.79
FOB87_RS06670	NZ_CP054795[+]1395167-1397641	446	27.3	49.85	437	23.44	39.87	618	31.75	59.64	437	31.72	55.97	373	22.68	41.83	517	21.73	43.17	497	37.91	48.18	408	29.57	42.0	462	30.18	38.72	500	34.18	43.27	456	25.52	35.67	656	42.32	53.53
FOB87_RS06895	NZ_CP054795[+]1442351-1443609	1	0.12	0.22	3	0.32	0.54	2	0.2	0.38	1	0.14	0.25	3	0.36	0.66	0	0.0	0.0	9	1.35	1.72	8	1.14	1.62	12	1.54	1.98	11	1.48	1.87	5	0.55	0.77	15	1.91	2.41
FOB87_RS08940	NZ_CP054795[+]1842229-1843467	2	0.25	0.45	1	0.11	0.18	4	0.41	0.77	5	0.73	1.28	1	0.12	0.22	7	0.59	1.17	2	0.31	0.39	1	0.15	0.21	4	0.52	0.67	2	0.28	0.35	2	0.22	0.31	3	0.39	0.49
FOB87_RS08945	NZ_CP054795[-]1843410-1844360	1	0.16	0.29	2	0.28	0.47	0	0.0	0.0	2	0.38	0.67	1	0.16	0.29	1	0.11	0.22	2	0.39	0.5	2	0.38	0.54	3	0.51	0.65	0	0.0	0.0	2	0.29	0.41	3	0.51	0.64
FOB87_RS21880	NZ_CP054795[-]4580739-4581209	1	0.32	0.59	6	1.69	2.88	3	0.81	1.52	7	2.67	4.71	0	0.0	0.0	1	0.22	0.44	3	1.2	1.53	1	0.38	0.54	2	0.69	0.88	1	0.36	0.45	3	0.88	1.23	1	0.34	0.43
FOB87_RS32560	NZ_CP054795[-]6829662-6830429	36	7.1	12.97	30	5.19	8.82	42	6.95	13.06	45	10.52	18.57	27	5.29	9.76	36	4.88	9.69	464	114.04	144.95	215	50.21	71.33	442	93.05	119.39	386	85.05	107.65	289	52.13	72.85	580	120.6	152.53
FOB87_RS21885	NZ_CP054795[+]4581396-4582352	686	108.6	198.3	844	117.11	199.17	648	86.09	161.74	561	105.32	185.82	700	110.09	203.01	900	97.83	194.35	1340	264.31	335.93	1257	235.61	334.69	1367	230.96	296.33	1439	254.43	322.06	1517	219.61	306.9	866	144.51	182.77
FOB87_RS32565	NZ_CP054795[-]6830426-6831733	29	3.36	6.13	38	3.86	6.56	34	3.31	6.21	24	3.3	5.82	29	3.34	6.15	34	2.7	5.37	302	43.58	55.39	118	16.18	22.99	259	32.02	41.08	297	38.42	48.63	157	16.63	23.24	482	58.85	74.43
FOB87_RS19930	NZ_CP054795[+]4183609-4184445	38	6.88	12.56	50	7.93	13.49	30	4.56	8.56	16	3.43	6.06	31	5.57	10.28	63	7.83	15.55	484	109.15	138.73	484	103.72	147.34	545	105.28	135.08	413	83.49	105.68	551	91.2	127.45	278	53.04	67.08
FOB87_RS00085	NZ_CP054795[-]13839-14933	302	41.79	76.3	410	49.72	84.56	350	40.64	76.35	227	37.24	65.71	391	53.75	99.11	477	45.31	90.02	272	46.88	59.59	219	35.87	50.96	256	37.8	48.5	297	45.89	58.09	253	32.01	44.73	261	38.06	48.14
FOB87_RS00080	NZ_CP054795[-]13185-13799	57	14.04	25.64	90	19.43	33.05	39	8.06	15.15	50	14.61	25.77	67	16.4	30.24	41	6.94	13.78	831	255.05	324.17	570	166.25	236.16	876	230.3	295.49	745	204.98	259.46	673	151.61	211.87	762	197.87	250.25
FOB87_RS05275	NZ_CP054795[+]1097971-1098043	0	0.0	0.0	0	0.0	0.0	0	0.0	0.0	0	0.0	0.0	0	0.0	0.0	0	0.0	0.0	0	0.0	0.0	0	0.0	0.0	0	0.0	0.0	0	0.0	0.0	1	1.9	2.65	0	0.0	0.0
FOB87_RS24345	NZ_CP054795[+]5060844-5061098	35	20.79	37.97	50	26.04	44.28	45	22.44	42.15	57	40.16	70.86	44	25.97	47.89	41	16.73	33.23	38	28.13	35.75	16	11.26	15.99	41	26.0	33.36	50	33.18	42.0	50	27.16	37.96	49	30.69	38.81
FOB87_RS24615	NZ_CP054795[+]5117668-5118948	7	0.83	1.51	30	3.11	5.29	15	1.49	2.8	16	2.24	3.96	12	1.41	2.6	43	3.49	6.94	148	21.81	27.72	123	17.23	24.47	136	17.16	22.02	197	26.02	32.94	147	15.9	22.22	123	15.33	19.39
FOB87_RS24340	NZ_CP054795[-]5059760-5060771	14153	2118.72	3868.78	8675	1138.29	1935.88	16320	2050.41	3852.1	9534	1692.57	2986.33	12877	1915.21	3531.6	20495	2106.74	4185.19	8324	1552.61	1973.35	8548	1515.11	2152.28	9732	1554.89	1995.0	8390	1402.83	1775.7	10816	1480.71	2069.23	9598	1514.58	1915.55
FOB87_RS05270	NZ_CP054795[+]1096646-1097914	11	1.31	2.4	28	2.93	4.98	5	0.5	0.94	12	1.7	3.0	8	0.95	1.75	19	1.56	3.09	235	34.96	44.43	198	27.99	39.76	236	30.07	38.58	198	26.4	33.42	207	22.6	31.58	216	27.18	34.38
FOB87_RS24610	NZ_CP054795[+]5116334-5117671	61	6.91	12.61	80	7.94	13.5	25	2.37	4.46	55	7.39	13.03	36	4.05	7.47	33	2.57	5.1	590	83.23	105.79	360	48.26	68.56	535	64.65	82.95	791	100.03	126.62	548	56.75	79.3	453	54.07	68.38
FOB87_RS17450	NZ_CP054795[-]3655580-3655653	0	0.0	0.0	0	0.0	0.0	0	0.0	0.0	0	0.0	0.0	0	0.0	0.0	0	0.0	0.0	8	20.41	25.94	7	16.97	24.1	6	13.11	16.82	3	6.86	8.68	4	7.49	10.47	13	28.05	35.48
FOB87_RS28105	NZ_CP054795[+]5828693-5829679	4	0.61	1.12	17	2.29	3.89	8	1.03	1.94	6	1.09	1.93	7	1.07	1.97	4	0.42	0.84	20	3.82	4.86	17	3.09	4.39	25	4.09	5.25	28	4.8	6.08	20	2.81	3.92	36	5.83	7.37
FOB87_RS28100	NZ_CP054795[+]5827213-5828688	4	0.41	0.75	8	0.72	1.22	4	0.35	0.65	7	0.85	1.5	2	0.21	0.38	1	0.07	0.14	20	2.56	3.25	18	2.19	3.11	28	3.07	3.94	26	2.98	3.77	28	2.63	3.67	36	3.9	4.93
FOB87_RS17455	NZ_CP054795[+]3655775-3655845	0	0.0	0.0	0	0.0	0.0	0	0.0	0.0	0	0.0	0.0	0	0.0	0.0	0	0.0	0.0	1	2.66	3.38	0	0.0	0.0	0	0.0	0.0	0	0.0	0.0	0	0.0	0.0	0	0.0	0.0
FOB87_RS02970	NZ_CP054795[-]630404-631546	29	3.84	7.02	82	9.53	16.2	24	2.67	5.02	32	5.03	8.87	25	3.29	6.07	31	2.82	5.6	1027	169.6	215.56	1055	165.56	235.19	1395	197.33	253.19	1456	215.55	272.84	1401	169.82	237.31	1964	274.4	347.05
FOB87_RS02975	NZ_CP054795[-]631567-632898	35	3.98	7.27	148	14.75	25.09	24	2.29	4.3	36	4.86	8.57	58	6.56	12.09	33	2.58	5.12	1277	180.97	230.01	796	107.19	152.27	1448	175.77	225.52	1486	188.77	238.95	1306	135.84	189.83	2203	264.12	334.04
FOB87_RS09015	NZ_CP054795[-]1856375-1856518	0	0.0	0.0	1	0.92	1.57	0	0.0	0.0	2	2.49	4.4	0	0.0	0.0	1	0.72	1.44	4	5.24	6.66	0	0.0	0.0	3	3.37	4.32	3	3.52	4.46	2	1.92	2.69	0	0.0	0.0
FOB87_RS09010	NZ_CP054795[+]1855669-1856412	72	14.66	26.77	36	6.43	10.93	90	15.38	28.9	37	8.93	15.76	66	13.35	24.62	202	28.24	56.11	167	42.37	53.85	235	56.65	80.48	183	39.77	51.03	181	41.17	52.11	193	35.94	50.22	148	31.77	40.18
FOB87_RS00530	NZ_CP054795[+]98912-99517	42	10.5	19.17	86	18.85	32.05	23	4.83	9.07	57	16.9	29.82	49	12.17	22.44	75	12.88	25.58	71	22.12	28.11	37	10.95	15.56	74	19.74	25.33	54	15.08	19.09	66	15.09	21.09	71	18.71	23.66
FOB87_RS00020	NZ_CP054795[+]1188-1895	0	0.0	0.0	0	0.0	0.0	0	0.0	0.0	0	0.0	0.0	0	0.0	0.0	0	0.0	0.0	0	0.0	0.0	0	0.0	0.0	0	0.0	0.0	0	0.0	0.0	0	0.0	0.0	0	0.0	0.0
FOB87_RS00535	NZ_CP054795[+]99668-100954	4	0.47	0.86	6	0.62	1.05	2	0.2	0.37	2	0.28	0.49	8	0.94	1.73	1	0.08	0.16	5	0.73	0.93	4	0.56	0.79	8	1.01	1.29	7	0.92	1.16	10	1.07	1.5	15	1.86	2.35
FOB87_RS00025	NZ_CP054795[+]1930-2910	0	0.0	0.0	0	0.0	0.0	0	0.0	0.0	0	0.0	0.0	0	0.0	0.0	0	0.0	0.0	0	0.0	0.0	0	0.0	0.0	0	0.0	0.0	0	0.0	0.0	0	0.0	0.0	0	0.0	0.0
FOB87_RS14220	NZ_CP054795[+]2947682-2949313	71	6.59	12.03	58	4.72	8.03	176	13.71	25.76	128	14.09	24.86	164	15.12	27.89	72	4.59	9.12	64	7.4	9.41	27	2.97	4.22	63	6.24	8.01	57	5.91	7.48	42	3.56	4.98	59	5.77	7.3
FOB87_RS13135	NZ_CP054795[+]2718733-2718942	1	0.72	1.32	3	1.9	3.23	5	3.03	5.69	3	2.57	4.53	4	2.87	5.29	8	3.96	7.87	18	16.18	20.56	4	3.41	4.85	21	16.17	20.75	17	13.7	17.34	4	2.64	3.69	38	28.9	36.55
FOB87_RS33160	NZ_CP054795[-]6944895-6945275	28	11.13	20.33	56	19.52	33.19	16	5.34	10.03	39	18.39	32.45	24	9.48	17.48	55	15.02	29.83	42	20.81	26.45	31	14.59	20.73	41	17.4	22.32	37	16.43	20.8	36	13.09	18.29	36	15.09	19.08
FOB87_RS14225	NZ_CP054795[+]2949368-2950741	56	6.17	11.27	65	6.28	10.68	76	7.03	13.21	70	9.15	16.15	99	10.85	20.0	68	5.15	10.23	77	10.57	13.44	36	4.7	6.68	81	9.53	12.23	66	8.13	10.29	56	5.65	7.89	86	9.99	12.64
FOB87_RS13130	NZ_CP054795[-]2718035-2718658	3	0.73	1.33	4	0.85	1.45	0	0.0	0.0	2	0.58	1.02	1	0.24	0.44	3	0.5	0.99	44	13.31	16.92	45	12.94	18.38	46	11.92	15.29	44	11.93	15.1	49	10.88	15.2	78	19.96	25.25
FOB87_RS28810	NZ_CP054795[-]5997971-5998840	0	0.0	0.0	0	0.0	0.0	0	0.0	0.0	0	0.0	0.0	0	0.0	0.0	0	0.0	0.0	0	0.0	0.0	0	0.0	0.0	0	0.0	0.0	0	0.0	0.0	0	0.0	0.0	1	0.18	0.23
FOB87_RS08050	NZ_CP054795[-]1666310-1668601	1870	123.6	225.7	2592	150.17	255.39	2866	158.99	298.69	4138	324.36	572.29	2459	161.48	297.77	1671	75.84	150.66	53	4.37	5.55	36	2.82	4.0	40	2.82	3.62	36	2.65	3.36	60	3.63	5.07	9	0.62	0.79
FOB87_RS08055	NZ_CP054795[-]1668598-1668858	152	88.23	161.11	286	145.51	247.47	286	139.33	261.75	364	250.56	442.08	219	126.29	232.88	233	92.87	184.49	3	2.17	2.76	6	4.13	5.86	7	4.33	5.56	5	3.24	4.1	11	5.84	8.16	0	0.0	0.0
FOB87_RS31835	NZ_CP054795[-]6678231-6681314	589	28.93	52.83	1291	55.59	94.54	693	28.57	53.68	592	34.49	60.85	544	26.55	48.96	779	26.28	52.2	5748	351.81	447.15	6378	370.96	526.97	7157	375.22	481.43	6941	380.83	482.05	7647	343.52	480.06	7990	413.74	523.27
FOB87_RS31830	NZ_CP054795[+]6677914-6678150	5	3.2	5.84	10	5.6	9.53	2	1.08	2.02	3	2.27	4.01	2	1.27	2.34	7	3.07	6.1	14	11.15	14.17	8	6.05	8.6	30	20.47	26.26	24	17.14	21.69	16	9.35	13.07	49	33.02	41.76
FOB87_RS28815	NZ_CP054795[+]5999000-6000466	0	0.0	0.0	0	0.0	0.0	0	0.0	0.0	0	0.0	0.0	0	0.0	0.0	0	0.0	0.0	0	0.0	0.0	0	0.0	0.0	0	0.0	0.0	0	0.0	0.0	0	0.0	0.0	0	0.0	0.0
FOB87_RS20820	NZ_CP054795[+]4351475-4351612	0	0.0	0.0	0	0.0	0.0	0	0.0	0.0	0	0.0	0.0	0	0.0	0.0	0	0.0	0.0	0	0.0	0.0	0	0.0	0.0	0	0.0	0.0	0	0.0	0.0	0	0.0	0.0	0	0.0	0.0
FOB87_RS28930	NZ_CP054795[-]6022409-6022588	0	0.0	0.0	0	0.0	0.0	2	1.41	2.65	0	0.0	0.0	1	0.84	1.54	3	1.73	3.44	4	4.19	5.33	2	1.99	2.83	2	1.8	2.31	4	3.76	4.76	1	0.77	1.08	3	2.66	3.37
FOB87_RS20825	NZ_CP054795[-]4351640-4352998	116	12.93	23.61	296	28.92	49.19	68	6.36	11.95	300	39.66	69.98	127	14.07	25.94	137	10.49	20.83	113	15.7	19.95	88	11.62	16.5	145	17.25	22.13	136	16.93	21.43	107	10.91	15.24	140	16.45	20.81
FOB87_RS10105	NZ_CP054795[+]2093105-2093599	202	61.82	112.89	181	48.56	82.58	247	63.44	119.19	180	65.33	115.27	197	59.9	110.46	350	73.55	146.12	185	70.54	89.66	140	50.73	72.07	155	50.63	64.96	137	46.83	59.28	183	51.22	71.58	242	78.07	98.74
FOB87_RS10100	NZ_CP054795[+]2091864-2093108	1854	225.6	411.95	1299	138.55	235.63	2498	255.11	479.27	1449	209.1	368.93	1589	192.11	354.24	3378	282.25	560.71	922	139.79	177.67	1008	145.23	206.3	888	115.33	147.97	781	106.15	134.36	1221	135.88	189.88	1251	160.47	202.95
FOB87_RS26615	NZ_CP054795[+]5526598-5527212	39	9.61	17.54	18	3.89	6.61	57	11.78	22.14	23	6.72	11.85	40	9.79	18.05	118	19.96	39.65	22	6.75	8.58	13	3.79	5.39	28	7.37	9.45	27	7.43	9.4	24	5.41	7.56	26	6.75	8.54
FOB87_RS26610	NZ_CP054795[-]5525787-5526497	6	1.28	2.33	12	2.24	3.81	3	0.54	1.01	3	0.76	1.34	6	1.27	2.34	6	0.88	1.74	25	6.64	8.44	16	4.03	5.73	24	5.46	7.0	38	9.05	11.45	33	6.43	8.99	18	4.04	5.11
FOB87_RS29815	NZ_CP054795[-]6209433-6210041	2	0.5	0.91	2	0.44	0.74	4	0.84	1.57	4	1.18	2.08	2	0.49	0.91	5	0.86	1.7	1	0.31	0.39	1	0.3	0.42	2	0.53	0.68	1	0.28	0.35	1	0.23	0.32	1	0.26	0.33
FOB87_RS27425	NZ_CP054795[+]5688432-5689778	4493	505.33	922.73	8102	798.71	1358.35	5030	474.79	891.99	3561	474.96	838.01	4345	485.52	895.28	4892	377.8	750.53	465	65.16	82.82	1115	148.48	210.92	476	57.14	73.31	824	103.51	131.02	1509	155.2	216.89	797	94.49	119.5
FOB87_RS22975	NZ_CP054795[+]4785531-4786532	6	0.91	1.66	3	0.4	0.68	6	0.76	1.43	3	0.54	0.95	9	1.35	2.49	14	1.45	2.89	18	3.39	4.31	14	2.51	3.56	26	4.19	5.38	20	3.38	4.28	20	2.76	3.86	17	2.71	3.43
FOB87_RS22750	NZ_CP054795[+]4746972-4747044	0	0.0	0.0	0	0.0	0.0	0	0.0	0.0	0	0.0	0.0	0	0.0	0.0	0	0.0	0.0	0	0.0	0.0	0	0.0	0.0	0	0.0	0.0	0	0.0	0.0	0	0.0	0.0	0	0.0	0.0
FOB87_RS22755	NZ_CP054795[-]4747076-4748227	3	0.39	0.72	5	0.58	0.98	1	0.11	0.21	0	0.0	0.0	2	0.26	0.48	0	0.0	0.0	2	0.33	0.42	8	1.25	1.77	5	0.7	0.9	3	0.44	0.56	10	1.2	1.68	3	0.42	0.53
FOB87_RS22970	NZ_CP054795[+]4784461-4785156	50	10.88	19.87	19	3.62	6.16	59	10.78	20.25	24	6.19	10.93	36	7.79	14.36	193	28.85	57.31	131	35.53	45.16	124	31.96	45.4	155	36.01	46.2	102	24.8	31.39	129	25.68	35.88	113	25.93	32.79
FOB87_RS14485	NZ_CP054795[+]3006168-3007121	21	3.34	6.09	35	4.87	8.29	19	2.53	4.76	19	3.58	6.31	12	1.89	3.49	16	1.75	3.47	532	105.26	133.79	370	69.57	98.83	639	108.3	138.95	510	90.46	114.5	473	68.69	95.99	559	93.58	118.35
FOB87_RS33575	NZ_CP054795[-]1636660-1636971	0	0.0	0.0	0	0.0	0.0	0	0.0	0.0	0	0.0	0.0	0	0.0	0.0	0	0.0	0.0	2	1.21	1.54	1	0.58	0.82	1	0.51	0.66	0	0.0	0.0	1	0.44	0.62	0	0.0	0.0
FOB87_RS14955	NZ_CP054795[-]3116020-3116580	11	2.97	5.42	16	3.79	6.44	4	0.9	1.7	6	1.92	3.39	7	1.88	3.46	18	3.34	6.63	168	56.53	71.85	120	38.37	54.5	182	52.45	67.3	107	32.27	40.85	134	33.09	46.24	227	64.62	81.73
FOB87_RS14480	NZ_CP054795[+]3005387-3006145	11	2.2	4.01	25	4.37	7.44	22	3.68	6.92	14	3.32	5.85	14	2.78	5.12	23	3.15	6.26	356	88.54	112.53	163	38.52	54.72	326	69.44	89.1	302	67.33	85.22	194	35.41	49.49	306	64.38	81.43
FOB87_RS14950	NZ_CP054795[+]3114777-3115715	14	2.26	4.12	22	3.11	5.29	20	2.71	5.09	18	3.45	6.08	16	2.57	4.73	22	2.44	4.84	31	6.23	7.92	22	4.2	5.97	30	5.17	6.63	24	4.32	5.47	24	3.54	4.95	44	7.48	9.46
FOB87_RS33570	NZ_CP054795[+]1592526-1592750	228	153.52	280.32	324	191.22	325.2	185	104.54	196.4	178	142.13	250.77	150	100.34	185.03	338	156.27	310.44	833	698.83	888.21	689	549.28	780.28	841	604.35	775.41	711	534.7	676.82	975	600.35	838.97	1164	826.15	1044.87
FOB87_RS29810	NZ_CP054795[-]6208909-6209430	2	0.58	1.06	2	0.51	0.87	0	0.0	0.0	2	0.69	1.21	1	0.29	0.53	2	0.4	0.79	1	0.36	0.46	1	0.34	0.49	0	0.0	0.0	0	0.0	0.0	0	0.0	0.0	3	0.92	1.16
FOB87_RS04630	NZ_CP054795[-]970697-971623	7	1.14	2.09	24	3.44	5.85	8	1.1	2.06	3	0.58	1.03	9	1.46	2.69	5	0.56	1.11	23	4.68	5.95	21	4.06	5.77	22	3.83	4.92	19	3.47	4.39	15	2.24	3.13	44	7.58	9.59
FOB87_RS04635	NZ_CP054795[-]971783-972706	83	13.61	24.85	88	12.65	21.51	70	9.63	18.1	61	11.86	20.93	51	8.31	15.32	40	4.51	8.95	29	5.92	7.53	17	3.3	4.69	31	5.42	6.96	35	6.41	8.11	33	4.94	6.91	58	10.03	12.68
FOB87_RS13905	NZ_CP054795[-]2877738-2878253	310	91.02	166.2	241	62.02	105.48	388	95.6	179.61	187	65.11	114.88	329	95.97	176.96	546	110.07	218.67	398	145.59	185.05	425	147.74	209.87	491	153.85	197.4	436	142.98	180.98	623	167.27	233.75	407	125.96	159.31
FOB87_RS15570	NZ_CP054795[+]3246884-3247501	16	3.92	7.16	23	4.94	8.4	13	2.67	5.02	6	1.75	3.08	20	4.87	8.98	23	3.87	7.69	55	16.8	21.35	32	9.29	13.19	55	14.39	18.46	69	18.89	23.91	51	11.44	15.98	184	47.54	60.13
FOB87_RS13900	NZ_CP054795[-]2877128-2877673	20	5.55	10.13	17	4.13	7.03	24	5.59	10.5	24	7.9	13.93	23	6.34	11.69	50	9.52	18.92	86	29.73	37.79	59	19.38	27.53	90	26.66	34.2	110	34.09	43.15	88	22.33	31.2	96	28.08	35.51
FOB87_RS15575	NZ_CP054795[-]3247539-3247895	2088	886.07	1617.96	1841	684.78	1164.59	1903	677.75	1273.29	1251	629.57	1110.79	1807	761.85	1404.84	2674	779.18	1547.89	4791	2533.18	3219.66	3615	1816.35	2580.21	5549	2513.18	3224.53	5343	2532.46	3205.57	5474	2124.32	2968.65	4731	2116.3	2676.57
FOB87_RS03940	NZ_CP054795[+]820998-821852	0	0.0	0.0	0	0.0	0.0	0	0.0	0.0	0	0.0	0.0	0	0.0	0.0	0	0.0	0.0	0	0.0	0.0	0	0.0	0.0	0	0.0	0.0	0	0.0	0.0	0	0.0	0.0	0	0.0	0.0
FOB87_RS03945	NZ_CP054795[-]821860-822150	0	0.0	0.0	1	0.46	0.78	0	0.0	0.0	0	0.0	0.0	0	0.0	0.0	0	0.0	0.0	1	0.65	0.82	0	0.0	0.0	1	0.55	0.71	1	0.58	0.74	0	0.0	0.0	3	1.64	2.08
FOB87_RS19420	NZ_CP054795[+]4076979-4077527	17	4.69	8.57	27	6.53	11.11	23	5.33	10.01	18	5.89	10.39	16	4.39	8.09	16	3.03	6.02	154	52.95	67.3	72	23.53	33.42	137	40.35	51.77	138	42.53	53.84	101	25.49	35.62	171	49.74	62.91
FOB87_RS16880	NZ_CP054795[-]3534228-3535610	2	0.22	0.4	1	0.09	0.16	2	0.19	0.35	1	0.13	0.23	0	0.0	0.0	0	0.0	0.0	38	5.18	6.59	17	2.2	3.13	39	4.56	5.85	34	4.16	5.27	21	2.1	2.94	18	2.08	2.63
FOB87_RS19425	NZ_CP054795[+]4077699-4078943	28	3.41	6.22	148	15.79	26.85	12	1.22	2.3	43	6.21	10.95	34	4.11	7.58	29	2.42	4.81	149	22.59	28.71	61	8.79	12.48	150	19.48	24.99	174	23.65	29.93	95	10.57	14.77	260	33.35	42.18
FOB87_RS16885	NZ_CP054795[-]3535607-3536911	0	0.0	0.0	4	0.41	0.69	2	0.2	0.37	0	0.0	0.0	0	0.0	0.0	2	0.16	0.32	31	4.48	5.7	17	2.34	3.32	41	5.08	6.52	25	3.24	4.1	23	2.44	3.41	21	2.57	3.25
FOB87_RS11210	NZ_CP054795[+]2319725-2320081	9	3.82	6.97	14	5.21	8.86	2	0.71	1.34	5	2.52	4.44	3	1.26	2.33	13	3.79	7.53	26	13.75	17.47	10	5.03	7.14	27	12.23	15.69	18	8.53	10.8	25	9.7	13.56	29	12.97	16.41
FOB87_RS11215	NZ_CP054795[+]2320458-2320643	0	0.0	0.0	3	2.14	3.64	2	1.37	2.57	4	3.87	6.82	3	2.43	4.48	6	3.36	6.67	10	10.15	12.9	7	6.75	9.59	6	5.21	6.69	8	7.28	9.21	9	6.71	9.37	4	3.43	4.34
FOB87_RS01815	NZ_CP054795[-]398898-400403	1632	164.17	299.78	2138	188.52	320.61	1335	112.71	211.75	1911	227.97	402.23	1499	149.82	276.26	1585	109.49	217.5	27	3.38	4.3	30	3.58	5.08	47	5.04	6.47	35	3.93	4.98	56	5.15	7.2	37	3.92	4.96
FOB87_RS01810	NZ_CP054795[-]397958-398839	422	72.49	132.36	609	91.69	155.93	359	51.75	97.23	462	94.11	166.04	400	68.26	125.87	960	113.23	224.93	15	3.21	4.08	15	3.05	4.33	22	4.03	5.17	16	3.07	3.89	13	2.04	2.85	18	3.26	4.12
FOB87_RS15680	NZ_CP054795[-]3268776-3271775	76	3.84	7.01	148	6.55	11.14	66	2.8	5.26	101	6.05	10.67	88	4.41	8.14	114	3.95	7.85	1168	73.49	93.41	1077	64.4	91.48	1244	67.04	86.02	1262	71.18	90.1	1168	53.94	75.38	1253	66.7	84.36
FOB87_RS15685	NZ_CP054795[-]3271825-3273165	571	64.51	117.79	750	74.27	126.31	671	63.62	119.52	455	60.96	107.55	671	75.32	138.88	653	50.66	100.63	3052	429.6	546.02	2293	306.71	435.7	3131	377.52	484.37	2809	354.44	448.65	2840	293.41	410.03	3563	424.31	536.64
FOB87_RS25995	NZ_CP054795[+]5406935-5407480	35	9.71	17.73	38	9.24	15.72	38	8.85	16.62	33	10.86	19.16	44	12.13	22.37	32	6.1	12.11	4573	1580.95	2009.38	8014	2632.79	3739.99	6691	1981.42	2542.25	8618	2670.78	3380.66	7911	2007.34	2805.18	8508	2488.44	3147.23
FOB87_RS25990	NZ_CP054795[+]5405494-5406795	40	4.65	8.5	63	6.43	10.93	33	3.22	6.05	29	4.0	7.06	47	5.43	10.02	47	3.76	7.46	111	16.09	20.45	96	13.23	18.79	120	14.9	19.12	124	16.12	20.4	124	13.2	18.44	112	13.73	17.37
FOB87_RS30005	NZ_CP054795[-]6247089-6248918	15	1.24	2.27	36	2.61	4.44	22	1.53	2.87	27	2.65	4.68	43	3.54	6.52	36	2.05	4.07	1085	111.91	142.24	594	58.22	82.71	1191	105.23	135.01	1475	136.39	172.64	553	41.87	58.51	805	70.25	88.85
FOB87_RS30000	NZ_CP054795[-]6246463-6247092	6	1.44	2.63	16	3.38	5.74	8	1.61	3.03	7	2.0	3.52	8	1.91	3.52	21	3.47	6.89	238	71.31	90.63	136	38.72	55.01	235	60.31	77.38	297	79.77	100.97	122	26.83	37.49	168	42.59	53.86
FOB87_RS24550	NZ_CP054795[-]5101255-5102184	12	1.96	3.57	15	2.14	3.64	9	1.23	2.31	13	2.51	4.43	12	1.94	3.58	27	3.02	6.0	153	31.05	39.47	78	15.04	21.37	177	30.77	39.48	125	22.74	28.79	89	13.26	18.53	153	26.27	33.23
FOB87_RS03365	NZ_CP054795[+]715628-716503	34	5.88	10.74	83	12.58	21.4	45	6.53	12.27	37	7.59	13.39	44	7.56	13.94	89	10.57	21.0	115	24.78	31.5	85	17.4	24.72	104	19.2	24.63	113	21.83	27.63	145	22.93	32.05	94	17.13	21.67
FOB87_RS03360	NZ_CP054795[+]713886-715631	4167	361.57	660.22	7696	585.31	995.43	5603	408.02	766.54	4679	481.46	849.48	5166	445.34	821.2	6606	393.58	781.88	1568	169.51	215.45	1819	186.87	265.46	1584	146.69	188.21	1800	174.44	220.81	2431	192.89	269.56	1337	122.29	154.66
FOB87_RS24880	NZ_CP054795[-]5173157-5173318	23	21.51	39.28	25	20.49	34.85	4	3.14	5.9	23	25.5	45.0	8	7.44	13.71	15	9.63	19.13	378	440.44	559.8	212	234.73	333.45	409	408.22	523.76	472	493.0	624.04	244	208.67	291.61	420	414.02	523.63
FOB87_RS24555	NZ_CP054795[+]5102441-5102800	64	26.93	49.18	198	73.04	124.21	50	17.66	33.18	52	25.95	45.79	60	25.09	46.26	78	22.54	44.78	2668	1398.92	1778.02	2518	1254.63	1782.25	2997	1346.05	1727.05	2712	1274.71	1613.52	2555	983.27	1374.08	2420	1073.51	1357.71
FOB87_RS05400	NZ_CP054795[+]1126192-1127055	0	0.0	0.0	1	0.15	0.26	4	0.59	1.11	2	0.41	0.73	2	0.35	0.64	2	0.24	0.48	2	0.44	0.56	1	0.2	0.29	12	2.24	2.88	6	1.18	1.49	2	0.32	0.45	18	3.33	4.21
FOB87_RS17130	NZ_CP054795[+]3584911-3585552	1	0.24	0.43	0	0.0	0.0	2	0.39	0.74	1	0.28	0.49	0	0.0	0.0	0	0.0	0.0	15	4.41	5.61	12	3.35	4.76	22	5.54	7.11	9	2.37	3.0	15	3.23	4.52	22	5.47	6.92
FOB87_RS17135	NZ_CP054795[-]3585555-3586604	4	0.58	1.05	4	0.51	0.86	3	0.36	0.68	2	0.34	0.6	3	0.43	0.79	6	0.59	1.18	10	1.79	2.28	5	0.85	1.21	9	1.39	1.78	3	0.48	0.61	5	0.66	0.92	6	0.91	1.15
FOB87_RS28925	NZ_CP054795[+]6021493-6022428	17	2.75	5.02	14	1.99	3.38	16	2.17	4.08	14	2.69	4.74	19	3.05	5.63	23	2.56	5.08	469	94.58	120.21	457	87.58	124.41	506	87.41	112.15	481	86.96	110.07	594	87.92	122.87	408	69.61	88.04
FOB87_RS25195	NZ_CP054795[-]5234782-5235822	121	17.61	32.15	225	28.7	48.81	64	7.82	14.69	79	13.64	24.06	111	16.05	29.59	169	16.89	33.55	2504	454.04	577.08	2380	410.1	582.56	2631	408.64	524.31	2452	398.56	504.5	2797	372.24	520.19	2957	453.62	573.71
FOB87_RS28920	NZ_CP054795[+]6020534-6021496	11	1.73	3.16	16	2.2	3.75	8	1.05	1.98	3	0.56	0.99	8	1.25	2.31	10	1.08	2.15	371	72.72	92.43	247	46.01	65.36	351	58.93	75.61	391	68.7	86.96	297	42.73	59.71	314	52.07	65.86
FOB87_RS25190	NZ_CP054795[-]5233664-5234734	10	1.41	2.58	28	3.47	5.9	12	1.43	2.68	13	2.18	3.85	20	2.81	5.18	24	2.33	4.63	174	30.67	38.98	123	20.6	29.26	210	31.71	40.68	190	30.02	38.0	124	16.04	22.42	243	36.24	45.83
FOB87_RS12745	NZ_CP054795[+]2629991-2632195	8920	612.86	1119.08	12024	724.11	1231.48	11231	647.61	1216.66	8424	686.37	1211.02	10360	707.18	1304.03	13199	622.7	1237.03	349	29.87	37.97	549	44.66	63.44	395	28.96	37.16	446	34.22	43.32	757	47.56	66.47	559	40.48	51.2
FOB87_RS12740	NZ_CP054795[-]2628527-2629723	24	3.04	5.55	33	3.66	6.23	15	1.59	2.99	12	1.8	3.18	24	3.02	5.56	31	2.69	5.35	358	56.45	71.75	292	43.76	62.16	351	47.41	60.83	322	45.52	57.62	339	39.24	54.83	321	42.82	54.16
FOB87_RS09830	NZ_CP054795[+]2033276-2033461	30	24.44	44.62	16	11.42	19.43	29	19.82	37.24	18	17.39	30.68	33	26.7	49.24	19	10.63	21.11	228	231.39	294.09	150	144.66	205.49	227	197.33	253.18	213	193.78	245.28	187	139.29	194.65	104	89.29	112.93
FOB87_RS09835	NZ_CP054795[-]2033474-2035174	521	46.4	84.73	391	30.52	51.91	519	38.79	72.88	422	44.57	78.64	515	45.57	84.03	773	47.27	93.91	5404	599.68	762.19	4788	504.91	717.24	6193	588.68	755.3	5626	559.66	708.41	6219	506.53	707.85	4713	442.47	559.61
FOB87_RS16080	NZ_CP054795[-]3354327-3355805	1	0.1	0.19	7	0.63	1.07	1	0.09	0.16	7	0.85	1.5	0	0.0	0.0	4	0.28	0.56	9	1.15	1.46	2	0.24	0.34	7	0.76	0.98	7	0.8	1.01	3	0.28	0.39	6	0.65	0.82
FOB87_RS16085	NZ_CP054795[+]3356113-3356757	8	1.88	3.43	6	1.23	2.1	10	1.97	3.7	3	0.83	1.47	6	1.4	2.58	10	1.61	3.2	6	1.75	2.23	1	0.28	0.4	5	1.25	1.61	1	0.26	0.33	3	0.64	0.9	0	0.0	0.0
FOB87_RS17685	NZ_CP054795[-]3706732-3708303	57	5.49	10.03	126	10.64	18.1	30	2.43	4.56	45	5.14	9.07	37	3.54	6.53	97	6.42	12.75	960	115.27	146.51	597	68.12	96.77	1123	115.51	148.2	1154	124.21	157.23	685	60.37	84.36	934	94.88	120.0
FOB87_RS19840	NZ_CP054795[+]4168486-4169139	36	8.34	15.23	48	9.74	16.57	31	6.03	11.32	32	8.79	15.51	26	5.98	11.03	20	3.18	6.32	106	30.59	38.88	57	15.63	22.21	86	21.26	27.28	68	17.59	22.27	77	16.31	22.79	83	20.27	25.63
FOB87_RS02705	NZ_CP054795[-]568489-568779	12	6.25	11.41	24	10.95	18.63	8	3.5	6.57	10	6.17	10.89	8	4.14	7.63	9	3.22	6.39	123	79.79	101.41	63	38.83	55.16	97	53.9	69.15	105	61.05	77.28	75	35.71	49.9	101	55.43	70.1
FOB87_RS17860	NZ_CP054795[+]3758016-3758816	4	0.76	1.38	8	1.33	2.26	3	0.47	0.89	7	1.57	2.77	3	0.56	1.04	2	0.26	0.52	8	1.89	2.4	10	2.24	3.18	5	1.01	1.29	1	0.21	0.27	6	1.04	1.45	18	3.59	4.54
FOB87_RS02700	NZ_CP054795[+]567799-568368	14	3.72	6.79	10	2.33	3.96	6	1.34	2.51	6	1.89	3.34	17	4.49	8.28	17	3.1	6.16	27	8.94	11.36	20	6.29	8.94	30	8.51	10.92	35	10.39	13.15	18	4.37	6.11	27	7.57	9.57
FOB87_RS17865	NZ_CP054795[-]3758837-3759487	67	15.59	28.47	83	16.93	28.79	71	13.87	26.05	40	11.04	19.48	64	14.8	27.29	151	24.13	47.93	211	61.18	77.76	275	75.77	107.64	211	52.41	67.24	162	42.11	53.3	412	87.68	122.53	176	43.17	54.6
FOB87_RS09955	NZ_CP054795[-]2058817-2059908	31	4.3	7.85	39	4.75	8.07	50	5.82	10.94	43	7.07	12.48	40	5.52	10.17	28	2.67	5.3	21	3.63	4.61	13	2.13	3.03	29	4.29	5.51	17	2.63	3.33	27	3.43	4.79	105	15.35	19.42
FOB87_RS09950	NZ_CP054795[-]2057254-2058813	45	4.37	7.98	53	4.51	7.67	53	4.32	8.12	62	7.14	12.6	66	6.37	11.74	34	2.27	4.5	27	3.27	4.15	24	2.76	3.92	40	4.15	5.32	29	3.14	3.98	48	4.26	5.96	151	15.46	19.55
FOB87_RS13350	NZ_CP054795[+]2765458-2765712	55	32.68	59.67	41	21.35	36.31	46	22.94	43.09	62	43.68	77.07	77	45.45	83.81	143	58.34	115.89	164	121.4	154.3	144	101.29	143.89	243	154.08	197.69	137	90.91	115.07	165	89.65	125.28	139	87.05	110.1
FOB87_RS06460	NZ_CP054795[+]1353203-1353275	0	0.0	0.0	0	0.0	0.0	0	0.0	0.0	0	0.0	0.0	1	2.06	3.8	1	1.42	2.83	2	5.17	6.57	0	0.0	0.0	1	2.21	2.84	1	2.31	2.93	1	1.9	2.65	1	2.19	2.77
FOB87_RS06465	NZ_CP054795[-]1353457-1354158	19	4.1	7.49	14	2.65	4.5	26	4.71	8.85	17	4.35	7.68	20	4.29	7.91	51	7.56	15.01	55	14.79	18.8	53	13.54	19.24	61	14.05	18.03	65	15.67	19.83	65	12.83	17.93	91	20.7	26.18
FOB87_RS00850	NZ_CP054795[-]170530-171819	214	25.13	45.89	1081	111.28	189.25	118	11.63	21.85	651	90.67	159.97	245	28.58	52.71	174	14.03	27.87	156	22.82	29.01	123	17.11	24.3	223	27.95	35.86	176	23.08	29.22	209	22.45	31.37	132	16.34	20.67
FOB87_RS00855	NZ_CP054795[-]171858-172571	31	6.58	12.01	111	20.64	35.11	9	1.6	3.01	68	17.11	30.19	46	9.7	17.88	31	4.52	8.97	18	4.76	6.05	13	3.27	4.64	17	3.85	4.94	13	3.08	3.9	11	2.13	2.98	17	3.8	4.81
FOB87_RS32710	NZ_CP054795[-]6863288-6864262	10	1.56	2.84	2	0.27	0.46	10	1.3	2.45	6	1.11	1.95	6	0.93	1.71	9	0.96	1.91	41	7.94	10.09	18	3.31	4.7	58	9.62	12.34	38	6.6	8.35	41	5.82	8.14	37	6.06	7.66
FOB87_RS05345	NZ_CP054795[-]1113249-1113842	185	47.19	86.16	47	10.51	17.87	316	67.64	127.07	106	32.06	56.57	227	57.52	106.07	447	78.28	155.51	79	25.11	31.91	76	22.95	32.6	105	28.58	36.67	82	23.36	29.57	121	28.22	39.44	80	21.51	27.2
FOB87_RS02560	NZ_CP054795[+]539520-540143	169	41.03	74.92	155	32.99	56.1	166	33.83	63.55	141	40.6	71.63	163	39.32	72.5	271	45.18	89.75	906	274.06	348.33	899	258.42	367.1	1047	271.29	348.08	1146	310.76	393.36	946	210.03	293.51	602	154.06	194.85
FOB87_RS15885	NZ_CP054795[+]3312960-3314537	34	3.26	5.96	44	3.7	6.3	24	1.93	3.63	29	3.3	5.83	32	3.05	5.63	82	5.41	10.74	45	5.38	6.84	61	6.93	9.85	59	6.05	7.76	48	5.15	6.52	91	7.99	11.16	72	7.29	9.22
FOB87_RS10480	NZ_CP054795[-]2174263-2174898	7	1.66	3.04	18	3.76	6.39	4	0.8	1.5	4	1.13	1.99	4	0.95	1.75	9	1.47	2.92	26	7.72	9.81	30	8.46	12.02	22	5.6	7.18	15	3.99	5.05	23	5.01	7.0	37	9.29	11.75
FOB87_RS09480	NZ_CP054795[+]1954340-1955194	0	0.0	0.0	2	0.31	0.53	0	0.0	0.0	0	0.0	0.0	0	0.0	0.0	2	0.24	0.48	2	0.44	0.56	0	0.0	0.0	2	0.38	0.49	0	0.0	0.0	1	0.16	0.23	0	0.0	0.0
FOB87_RS24885	NZ_CP054795[+]5173366-5174400	37	5.42	9.89	82	10.52	17.89	24	2.95	5.54	28	4.86	8.58	16	2.33	4.29	20	2.01	3.99	1771	322.99	410.52	1181	204.68	290.75	1955	305.41	391.86	2151	351.66	445.13	1544	206.68	288.82	1686	260.14	329.01
FOB87_RS10485	NZ_CP054795[-]2174920-2175330	30	11.06	20.19	33	10.66	18.13	16	4.95	9.3	16	6.99	12.34	20	7.33	13.51	25	6.33	12.57	48	22.05	28.02	55	24.0	34.1	64	25.17	32.3	44	18.12	22.93	78	26.29	36.74	60	23.32	29.49
FOB87_RS09485	NZ_CP054795[+]1955191-1956090	0	0.0	0.0	1	0.15	0.25	5	0.71	1.33	1	0.2	0.35	0	0.0	0.0	1	0.12	0.23	3	0.63	0.8	1	0.2	0.28	2	0.36	0.46	2	0.38	0.48	2	0.31	0.43	2	0.36	0.45
FOB87_RS31065	NZ_CP054795[-]6519353-6520540	7	0.89	1.63	8	0.89	1.52	8	0.86	1.61	6	0.91	1.6	4	0.5	0.93	4	0.35	0.7	87	13.82	17.57	64	9.67	13.73	105	14.29	18.34	87	12.4	15.69	88	10.26	14.34	78	10.48	13.26
FOB87_RS18465	NZ_CP054795[-]3878352-3878885	20	5.67	10.36	33	8.21	13.96	17	4.05	7.6	15	5.04	8.9	21	5.92	10.91	36	7.01	13.93	3884	1372.93	1744.98	3541	1189.45	1689.66	5124	1551.48	1990.62	4741	1502.29	1901.59	4554	1181.5	1651.1	3491	1044.0	1320.39
FOB87_RS18460	NZ_CP054795[-]3876891-3878213	0	0.0	0.0	2	0.2	0.34	0	0.0	0.0	0	0.0	0.0	0	0.0	0.0	1	0.08	0.16	17	2.42	3.08	13	1.76	2.5	18	2.2	2.82	12	1.53	1.94	13	1.36	1.9	22	2.66	3.36
FOB87_RS31060	NZ_CP054795[-]6518703-6519242	4	1.12	2.05	8	1.97	3.35	3	0.71	1.33	4	1.33	2.35	5	1.39	2.57	5	0.96	1.91	16	5.59	7.11	4	1.33	1.89	7	2.1	2.69	9	2.82	3.57	6	1.54	2.15	12	3.55	4.49
FOB87_RS29190	NZ_CP054795[-]6072898-6073545	8	1.87	3.42	9	1.85	3.14	7	1.37	2.58	2	0.56	0.98	8	1.86	3.43	7	1.12	2.23	25	7.29	9.26	9	2.49	3.54	13	3.24	4.16	18	4.7	5.95	20	4.28	5.98	21	5.18	6.55
FOB87_RS29195	NZ_CP054795[-]6073608-6075035	3	0.32	0.58	13	1.21	2.06	9	0.8	1.51	8	1.01	1.78	5	0.53	0.97	6	0.44	0.87	11	1.46	1.85	7	0.88	1.25	10	1.13	1.45	13	1.54	1.95	15	1.45	2.03	14	1.57	1.98
FOB87_RS21470	NZ_CP054795[+]4487721-4489667	44	3.42	6.25	98	6.69	11.37	66	4.31	8.1	50	4.61	8.14	34	2.63	4.85	68	3.63	7.22	36	3.49	4.44	23	2.12	3.01	50	4.15	5.33	32	2.78	3.52	46	3.27	4.57	113	9.27	11.72
FOB87_RS21475	NZ_CP054795[+]4489664-4490824	62	8.09	14.77	113	12.92	21.98	72	7.88	14.81	53	8.2	14.47	59	7.65	14.1	47	4.21	8.37	71	11.54	14.67	38	5.87	8.34	81	11.28	14.47	62	9.04	11.44	55	6.56	9.17	141	19.4	24.53
FOB87_RS27130	NZ_CP054795[-]5632938-5633936	1540	233.54	426.44	2135	283.79	482.64	1939	246.78	463.63	1828	328.75	580.03	1935	291.54	537.59	2866	298.44	592.87	209	39.49	50.19	509	91.39	129.83	236	38.2	49.01	514	87.06	110.2	665	92.22	128.88	364	58.19	73.59
FOB87_RS27135	NZ_CP054795[-]5633960-5634235	4694	2576.56	4704.79	7743	3725.33	6335.61	5890	2713.36	5097.58	5028	3272.95	5774.7	5611	3059.94	5642.47	13479	5080.34	10092.44	346	236.63	300.76	1617	1050.9	1492.85	285	166.96	214.22	667	408.92	517.61	1633	819.71	1145.51	393	227.39	287.59
FOB87_RS10665	NZ_CP054795[+]2214428-2215084	30	6.92	12.63	60	12.12	20.62	26	5.03	9.45	34	9.3	16.4	32	7.33	13.52	61	9.66	19.19	261	74.99	95.31	254	69.35	98.51	270	66.44	85.25	250	64.39	81.5	304	64.1	89.58	212	51.53	65.17
FOB87_RS10660	NZ_CP054795[+]2213292-2214428	41	5.47	9.98	93	10.86	18.47	33	3.69	6.93	39	6.16	10.87	46	6.09	11.23	55	5.03	10.0	338	56.11	71.32	322	50.8	72.16	371	52.76	67.69	341	50.75	64.24	371	45.2	63.17	312	43.82	55.42
FOB87_RS06285	NZ_CP054795[-]1316646-1317431	7	1.35	2.46	12	2.03	3.45	4	0.65	1.22	9	2.06	3.63	6	1.15	2.12	8	1.06	2.1	398	95.58	121.48	118	26.93	38.25	396	81.46	104.52	299	64.37	81.48	209	36.84	51.48	550	111.75	141.33
FOB87_RS06280	NZ_CP054795[-]1315105-1316649	35	3.43	6.27	59	5.07	8.62	30	2.47	4.64	29	3.37	5.95	31	3.02	5.57	54	3.63	7.22	658	80.39	102.18	432	50.16	71.25	724	75.76	97.21	609	66.7	84.43	542	48.6	67.92	838	86.62	109.55
FOB87_RS23835	NZ_CP054795[-]4958403-4959764	21	2.34	4.27	20	1.95	3.32	39	3.64	6.84	17	2.24	3.96	30	3.31	6.11	27	2.06	4.1	28	3.88	4.93	17	2.24	3.18	20	2.38	3.05	28	3.48	4.4	13	1.32	1.85	21	2.46	3.11
FOB87_RS23830	NZ_CP054795[-]4957354-4958487	16	2.14	3.9	5	0.59	1.0	33	3.7	6.95	12	1.9	3.35	18	2.39	4.41	13	1.19	2.37	13	2.16	2.75	6	0.95	1.35	20	2.85	3.66	16	2.39	3.02	15	1.83	2.56	17	2.4	3.03
FOB87_RS29440	NZ_CP054795[+]6126528-6127307	8	1.56	2.84	7	1.19	2.03	14	2.28	4.29	10	2.3	4.06	14	2.7	4.98	43	5.73	11.39	41	9.92	12.61	25	5.75	8.17	43	8.92	11.44	17	3.69	4.67	45	7.99	11.17	40	8.19	10.36
FOB87_RS08530	NZ_CP054795[-]1759643-1760515	6	1.04	1.9	6	0.91	1.55	5	0.73	1.37	7	1.44	2.54	7	1.21	2.23	3	0.36	0.71	11	2.38	3.02	8	1.65	2.34	10	1.85	2.38	11	2.13	2.7	7	1.11	1.55	8	1.46	1.85
FOB87_RS08535	NZ_CP054795[+]1760669-1761826	36	4.71	8.6	87	9.98	16.97	25	2.75	5.16	40	6.21	10.95	22	2.86	5.27	30	2.69	5.35	43	7.01	8.91	45	6.97	9.9	44	6.14	7.88	36	5.26	6.66	60	7.18	10.03	54	7.45	9.42
FOB87_RS29445	NZ_CP054795[+]6127818-6130244	53	3.31	6.04	108	5.91	10.05	29	1.52	2.85	62	4.59	8.1	25	1.55	2.86	31	1.33	2.64	3	0.24	0.3	0	0.0	0.0	8	0.53	0.68	7	0.49	0.62	3	0.17	0.24	9	0.59	0.75
FOB87_RS21695	NZ_CP054795[-]4545001-4545291	5136	2673.86	4882.46	6396	2918.64	4963.68	5614	2452.91	4608.27	2715	1676.22	2957.47	4524	2339.98	4314.87	4446	1589.35	3157.36	334	216.65	275.36	530	326.69	464.08	275	152.8	196.05	598	347.73	440.15	975	464.19	648.68	629	345.19	436.57
FOB87_RS21690	NZ_CP054795[-]4544433-4545008	663	174.38	318.42	1177	271.34	461.47	641	141.49	265.82	433	135.06	238.29	743	194.16	358.02	364	65.74	130.6	186	60.95	77.47	231	71.94	102.19	147	41.26	52.94	283	83.13	105.23	469	112.8	157.64	358	99.25	125.53
FOB87_RS00700	NZ_CP054795[-]132447-133469	27	4.0	7.3	34	4.42	7.51	16	1.99	3.74	19	3.34	5.89	19	2.79	5.15	32	3.25	6.46	87	16.05	20.4	47	8.24	11.71	68	10.75	13.79	62	10.25	12.98	73	9.89	13.82	75	11.71	14.81
FOB87_RS00705	NZ_CP054795[+]133711-135051	4	0.45	0.83	10	0.99	1.68	5	0.47	0.89	9	1.21	2.13	4	0.45	0.83	7	0.54	1.08	9	1.27	1.61	6	0.8	1.14	7	0.84	1.08	11	1.39	1.76	13	1.35	1.88	8	0.95	1.2
FOB87_RS20125	NZ_CP054795[-]4223037-4223204	12	10.82	19.76	19	15.02	25.54	7	5.3	9.95	9	9.62	16.98	13	11.65	21.48	36	22.29	44.28	40	44.94	57.12	28	29.9	42.47	39	37.54	48.16	37	37.27	47.17	44	36.29	50.71	47	44.67	56.5
FOB87_RS04025	NZ_CP054795[+]839474-840127	18	4.17	7.61	19	3.86	6.56	19	3.69	6.94	12	3.3	5.82	16	3.68	6.79	54	8.59	17.06	13	3.75	4.77	5	1.37	1.95	13	3.21	4.12	11	2.84	3.6	15	3.18	4.44	30	7.32	9.26
FOB87_RS20120	NZ_CP054795[-]4222115-4222873	39	7.78	14.21	85	14.87	25.29	26	4.35	8.18	68	16.1	28.4	34	6.74	12.43	110	15.08	29.95	116	28.85	36.67	110	26.0	36.93	124	26.41	33.89	112	24.97	31.61	108	19.71	27.55	92	19.36	24.48
FOB87_RS04020	NZ_CP054795[+]837677-839434	131	11.29	20.61	164	12.39	21.07	87	6.29	11.82	145	14.82	26.15	100	8.56	15.79	147	8.7	17.28	525	56.37	71.65	365	37.24	52.9	523	48.1	61.72	627	60.35	76.39	413	32.54	45.48	586	53.23	67.32
FOB87_RS09225	NZ_CP054795[+]1896062-1896649	43	11.08	20.23	53	11.97	20.36	12	2.59	4.87	41	12.53	22.1	16	4.09	7.55	62	10.97	21.79	282	90.53	115.06	230	70.16	99.67	226	62.15	79.74	297	85.47	108.19	239	56.31	78.69	287	77.94	98.58
FOB87_RS09220	NZ_CP054795[+]1895508-1896065	31	8.42	15.37	45	10.71	18.21	9	2.05	3.85	31	9.98	17.61	14	3.77	6.96	39	7.27	14.44	217	73.41	93.3	156	50.15	71.24	246	71.28	91.46	277	83.99	106.32	227	56.36	78.76	223	63.82	80.72
FOB87_RS18070	NZ_CP054795[+]3800156-3800548	3	1.16	2.11	3	1.01	1.72	4	1.29	2.43	4	1.83	3.23	4	1.53	2.82	3	0.8	1.58	3	1.44	1.83	0	0.0	0.0	2	0.83	1.06	1	0.43	0.54	1	0.35	0.49	1	0.4	0.51
FOB87_RS01030	NZ_CP054795[+]212366-218731	790	18.8	34.33	2836	59.16	100.61	654	13.06	24.54	1130	31.89	56.27	748	17.68	32.61	720	11.76	23.37	1776	52.66	66.93	1373	38.69	54.96	1748	44.39	56.96	1882	50.02	63.32	2138	46.53	65.02	1946	48.82	61.74
FOB87_RS18075	NZ_CP054795[+]3800545-3801456	20	3.32	6.07	21	3.06	5.2	23	3.2	6.02	12	2.36	4.17	14	2.31	4.26	22	2.51	4.99	4	0.83	1.05	3	0.59	0.84	13	2.31	2.96	10	1.86	2.35	7	1.07	1.49	20	3.5	4.43
FOB87_RS01035	NZ_CP054795[+]219501-222683	327	15.56	28.42	1129	47.1	80.1	239	9.55	17.94	616	34.77	61.35	335	15.84	29.21	262	8.56	17.01	286	16.96	21.56	116	6.54	9.29	287	14.58	18.71	230	12.23	15.48	171	7.44	10.4	395	19.81	25.06
FOB87_RS16405	NZ_CP054795[+]3421420-3422355	15	2.43	4.43	9	1.28	2.17	14	1.9	3.57	8	1.54	2.71	14	2.25	4.15	3	0.33	0.66	104	20.98	26.66	34	6.52	9.26	97	16.76	21.5	111	20.07	25.4	86	12.73	17.79	134	22.86	28.91
FOB87_RS08285	NZ_CP054795[-]1714712-1715362	20	4.65	8.5	96	19.58	33.3	20	3.91	7.34	42	11.59	20.45	30	6.94	12.79	29	4.64	9.21	325	94.23	119.77	302	83.21	118.21	372	92.39	118.54	385	100.07	126.67	417	88.75	124.02	348	85.37	107.97
FOB87_RS08280	NZ_CP054795[+]1713887-1714738	13	2.31	4.22	27	4.21	7.16	5	0.75	1.4	8	1.69	2.98	13	2.29	4.23	17	2.07	4.12	345	76.44	97.15	216	45.48	64.6	345	65.47	84.0	339	67.33	85.22	261	42.44	59.31	340	63.73	80.6
FOB87_RS04280	NZ_CP054795[-]892789-894297	562	56.42	103.03	488	42.94	73.03	427	35.98	67.59	357	42.5	74.99	431	42.99	79.27	205	14.13	28.07	3249	406.41	516.55	2259	268.52	381.45	3836	411.02	527.36	3609	404.69	512.25	4532	416.08	581.46	4153	439.5	555.86
FOB87_RS04285	NZ_CP054795[+]894603-895301	212	45.95	83.9	172	32.68	55.57	193	35.1	65.95	109	28.02	49.43	197	42.42	78.22	299	44.5	88.4	664	179.31	227.9	686	176.04	250.07	734	169.78	217.84	640	154.93	196.11	848	168.08	234.88	612	139.82	176.83
FOB87_RS26265	NZ_CP054795[+]5457560-5458231	9	2.03	3.7	27	5.33	9.07	10	1.89	3.55	9	2.41	4.25	15	3.36	6.2	17	2.63	5.23	168	47.19	59.98	141	37.63	53.46	152	36.57	46.92	153	38.53	48.77	163	33.6	46.96	120	28.52	36.07
FOB87_RS30825	NZ_CP054795[+]6466613-6467986	4	0.44	0.81	6	0.58	0.99	7	0.65	1.22	3	0.39	0.69	3	0.33	0.61	12	0.91	1.8	23	3.16	4.02	13	1.7	2.41	45	5.29	6.79	33	4.06	5.14	29	2.93	4.09	38	4.42	5.59
FOB87_RS30820	NZ_CP054795[+]6464892-6466586	4	0.36	0.65	10	0.78	1.33	8	0.6	1.13	6	0.63	1.12	8	0.71	1.31	10	0.61	1.22	20	2.23	2.83	11	1.16	1.65	35	3.34	4.28	18	1.79	2.27	37	3.03	4.23	46	4.33	5.48
FOB87_RS26260	NZ_CP054795[-]5456937-5457506	5	1.33	2.43	7	1.63	2.77	7	1.56	2.93	5	1.58	2.78	4	1.06	1.95	12	2.19	4.35	24	7.95	10.1	23	7.24	10.28	20	5.67	7.28	14	4.16	5.26	34	8.27	11.55	24	6.72	8.5
FOB87_RS24800	NZ_CP054795[+]5158856-5159482	7	1.69	3.09	18	3.81	6.48	11	2.23	4.19	10	2.87	5.06	9	2.16	3.98	9	1.5	2.97	51	15.35	19.51	27	7.72	10.97	63	16.24	20.84	64	17.27	21.86	20	4.42	6.18	188	47.88	60.56
FOB87_RS24805	NZ_CP054795[+]5159479-5160627	25	3.3	6.02	48	5.54	9.43	31	3.43	6.44	18	2.82	4.97	37	4.85	8.94	18	1.63	3.24	83	13.64	17.33	63	9.83	13.97	101	14.22	18.24	88	12.96	16.4	58	6.99	9.77	239	33.22	42.01
FOB87_RS16400	NZ_CP054795[-]3420751-3421314	3	0.81	1.47	11	2.59	4.4	4	0.9	1.69	9	2.87	5.06	8	2.14	3.94	6	1.11	2.2	40	13.39	17.02	30	9.54	13.55	30	8.6	11.03	39	11.7	14.81	44	10.81	15.1	62	17.55	22.2
FOB87_RS28310	NZ_CP054795[+]5868245-5870017	63	5.38	9.83	187	14.01	23.82	35	2.51	4.72	85	8.61	15.2	48	4.07	7.51	62	3.64	7.23	683	72.71	92.42	445	45.02	63.95	757	69.03	88.57	815	77.78	98.45	587	45.87	64.1	553	49.81	63.0
FOB87_RS28315	NZ_CP054795[+]5870017-5870754	19	3.9	7.12	52	9.36	15.91	11	1.89	3.56	37	9.01	15.89	18	3.67	6.77	12	1.69	3.36	260	66.5	84.52	148	35.97	51.1	289	63.32	81.24	282	64.66	81.84	228	42.8	59.81	182	39.38	49.81
FOB87_RS06890	NZ_CP054795[+]1441612-1442088	1	0.32	0.58	3	0.83	1.42	3	0.8	1.5	1	0.37	0.66	2	0.63	1.16	3	0.65	1.3	11	4.35	5.53	14	5.27	7.48	17	5.76	7.39	15	5.32	6.74	15	4.36	6.09	17	5.69	7.2
FOB87_RS31915	NZ_CP054795[-]6699004-6699615	2	0.49	0.9	1	0.22	0.37	2	0.42	0.78	1	0.29	0.52	0	0.0	0.0	0	0.0	0.0	5	1.54	1.96	1	0.3	0.42	3	0.79	1.02	4	1.11	1.4	2	0.45	0.63	5	1.3	1.65
FOB87_RS26400	NZ_CP054795[+]5484488-5484955	8	2.59	4.73	12	3.4	5.79	9	2.44	4.59	4	1.54	2.71	7	2.25	4.15	16	3.56	7.07	105	42.35	53.83	130	49.83	70.78	118	40.77	52.31	100	36.16	45.77	177	52.4	73.22	80	27.3	34.53
FOB87_RS23690	NZ_CP054795[+]4925989-4926528	308	86.41	157.78	247	60.74	103.3	386	90.89	170.75	253	84.17	148.51	248	69.13	127.47	347	66.85	132.8	9	3.15	4.0	9	2.99	4.25	10	2.99	3.84	17	5.32	6.74	10	2.57	3.59	12	3.55	4.49
FOB87_RS26405	NZ_CP054795[+]5484952-5485821	5	0.87	1.59	12	1.83	3.11	11	1.61	3.02	7	1.45	2.55	10	1.73	3.19	10	1.2	2.38	126	27.34	34.75	119	24.53	34.85	134	24.9	31.95	110	21.39	27.08	199	31.69	44.28	97	17.81	22.52
FOB87_RS23695	NZ_CP054795[+]4926525-4927277	307	61.76	112.78	487	85.88	146.06	480	81.05	152.27	440	104.98	185.23	320	63.96	117.95	246	33.98	67.51	11	2.75	3.5	10	2.38	3.38	14	3.01	3.86	21	4.72	5.97	19	3.5	4.89	14	2.97	3.76
FOB87_RS01375	NZ_CP054795[+]302938-304200	69	8.27	15.11	163	17.14	29.15	28	2.82	5.3	70	9.96	17.57	60	7.15	13.19	51	4.2	8.34	698	104.32	132.59	581	82.52	117.22	645	82.57	105.94	825	110.53	139.91	938	102.89	143.79	716	90.53	114.5
FOB87_RS05735	NZ_CP054795[-]1198964-1200199	11	1.35	2.46	3	0.32	0.55	15	1.54	2.9	8	1.16	2.05	6	0.73	1.35	10	0.84	1.67	7	1.07	1.36	10	1.45	2.06	11	1.44	1.85	11	1.51	1.91	9	1.01	1.41	10	1.29	1.63
FOB87_RS05730	NZ_CP054795[+]1197752-1198942	4	0.51	0.93	2	0.22	0.38	4	0.43	0.8	2	0.3	0.53	3	0.38	0.7	0	0.0	0.0	8	1.27	1.61	3	0.45	0.64	16	2.17	2.79	10	1.42	1.8	7	0.82	1.14	16	2.14	2.71
FOB87_RS19210	NZ_CP054795[+]4031720-4032208	1	0.31	0.57	2	0.54	0.92	4	1.04	1.95	1	0.37	0.65	2	0.62	1.14	7	1.49	2.96	18	6.95	8.83	17	6.24	8.86	18	5.95	7.64	15	5.19	6.57	20	5.67	7.92	22	7.19	9.09
FOB87_RS31990	NZ_CP054795[+]6714627-6715256	6	1.44	2.63	13	2.74	4.66	6	1.21	2.27	9	2.57	4.53	6	1.43	2.64	8	1.32	2.62	26	7.79	9.9	22	6.27	8.9	26	6.67	8.56	41	11.01	13.94	29	6.38	8.91	36	9.12	11.54
FOB87_RS31995	NZ_CP054795[-]6715319-6715921	1	0.25	0.46	1	0.22	0.37	1	0.21	0.4	0	0.0	0.0	1	0.25	0.46	1	0.17	0.34	13	4.07	5.17	4	1.19	1.69	11	2.95	3.78	11	3.09	3.91	6	1.38	1.93	8	2.12	2.68
FOB87_RS19215	NZ_CP054795[+]4032288-4033715	6	0.64	1.16	8	0.75	1.27	3	0.27	0.5	25	3.15	5.55	16	1.69	3.11	2	0.15	0.29	30	3.97	5.04	13	1.63	2.32	34	3.85	4.94	50	5.93	7.5	35	3.4	4.75	53	5.93	7.5
FOB87_RS14565	NZ_CP054795[+]3025037-3026320	16	1.89	3.45	10	1.03	1.76	22	2.18	4.09	12	1.68	2.96	8	0.94	1.73	40	3.24	6.44	46	6.76	8.59	21	2.94	4.17	44	5.54	7.11	34	4.48	5.67	26	2.81	3.92	27	3.36	4.25
FOB87_RS14560	NZ_CP054795[+]3024609-3025037	13	4.59	8.38	7	2.16	3.68	34	10.08	18.93	24	10.05	17.73	23	8.07	14.88	48	11.64	23.12	26	11.44	14.54	12	5.02	7.13	30	11.31	14.51	21	8.28	10.48	20	6.46	9.03	19	7.08	8.95
FOB87_RS15960	NZ_CP054795[-]3329087-3330115	51	7.51	13.71	125	16.13	27.43	51	6.3	11.84	58	10.13	17.87	67	9.8	18.07	69	6.98	13.86	32	5.87	7.46	30	5.23	7.43	38	5.97	7.66	38	6.25	7.91	31	4.17	5.83	118	18.31	23.16
FOB87_RS15745	NZ_CP054795[-]3286619-3287716	11	1.52	2.77	38	4.6	7.82	13	1.51	2.83	14	2.29	4.04	14	1.92	3.54	23	2.18	4.33	368	63.27	80.41	317	51.78	73.56	474	69.8	89.56	410	63.19	79.98	333	42.02	58.72	445	64.72	81.86
FOB87_RS12535	NZ_CP054795[-]2581606-2582379	6	1.17	2.14	19	3.26	5.54	6	0.98	1.85	11	2.56	4.51	12	2.33	4.3	42	5.64	11.21	392	95.6	121.51	116	26.88	38.19	378	78.96	101.31	298	65.14	82.46	272	48.69	68.04	111	22.91	28.97
FOB87_RS15740	NZ_CP054795[+]3286021-3286617	3	0.76	1.39	7	1.56	2.65	3	0.64	1.2	2	0.6	1.06	4	1.01	1.86	5	0.87	1.73	38	12.01	15.27	20	6.01	8.54	26	7.04	9.03	28	7.94	10.05	39	9.05	12.65	46	12.3	15.56
FOB87_RS15965	NZ_CP054795[+]3330262-3331020	9	1.8	3.28	8	1.4	2.38	27	4.52	8.5	18	4.26	7.52	26	5.16	9.51	34	4.66	9.26	448	111.42	141.61	183	43.25	61.44	402	85.64	109.88	405	90.29	114.29	122	22.27	31.12	487	102.46	129.59
FOB87_RS12530	NZ_CP054795[-]2581047-2581454	3	1.11	2.03	7	2.28	3.87	5	1.56	2.93	3	1.32	2.33	3	1.11	2.04	10	2.55	5.07	565	261.39	332.23	464	203.99	289.78	560	221.92	284.74	580	240.54	304.48	486	165.03	230.62	629	246.2	311.38
FOB87_RS03085	NZ_CP054795[+]654781-655716	37	5.99	10.94	29	4.12	7.0	48	6.52	12.25	39	7.49	13.21	56	9.01	16.61	115	12.78	25.39	162	32.67	41.52	158	30.28	43.01	173	29.88	38.34	154	27.84	35.24	217	32.12	44.89	110	18.77	23.74
FOB87_RS18920	NZ_CP054795[-]3973230-3973628	66	25.06	45.76	228	75.88	129.05	55	17.53	32.93	82	36.93	65.15	59	22.26	41.04	141	36.76	73.03	80	37.84	48.1	51	22.93	32.57	75	30.39	38.99	73	30.96	39.19	86	29.86	41.73	114	45.63	57.71
FOB87_RS03080	NZ_CP054795[+]653586-654674	998	138.84	253.52	539	65.73	111.78	1181	137.89	259.05	566	93.38	164.75	1056	145.96	269.14	1342	128.2	254.67	973	168.66	214.36	1469	241.96	343.72	1296	192.42	246.89	1049	163.0	206.32	1920	244.26	341.35	633	92.83	117.4
FOB87_RS18925	NZ_CP054795[-]3973718-3974398	16	3.56	6.5	45	8.77	14.92	18	3.36	6.31	17	4.48	7.91	8	1.77	3.26	17	2.6	5.16	137	37.97	48.26	66	17.39	24.7	136	32.29	41.43	151	37.52	47.49	80	16.27	22.74	177	41.51	52.5
FOB87_RS03770	NZ_CP054795[+]785226-786116	53	9.01	16.46	68	10.14	17.24	39	5.57	10.46	28	5.65	9.96	53	8.95	16.51	58	6.77	13.45	718	152.11	193.33	655	131.87	187.32	792	143.72	184.4	887	168.45	213.22	656	102.0	142.54	601	107.72	136.24
FOB87_RS03775	NZ_CP054795[+]786119-787009	24	4.08	7.45	29	4.32	7.35	16	2.28	4.29	11	2.22	3.91	21	3.55	6.54	31	3.62	7.19	546	115.67	147.02	419	84.36	119.83	566	102.71	131.78	583	110.72	140.15	484	75.26	105.17	544	97.5	123.31
FOB87_RS31660	NZ_CP054795[+]6641440-6642219	5	0.97	1.77	9	1.53	2.61	6	0.98	1.84	6	1.38	2.44	3	0.58	1.07	13	1.73	3.44	14	3.39	4.31	12	2.76	3.92	21	4.36	5.59	16	3.47	4.39	23	4.09	5.71	27	5.53	6.99
FOB87_RS18715	NZ_CP054795[-]3929855-3930115	0	0.0	0.0	0	0.0	0.0	0	0.0	0.0	0	0.0	0.0	0	0.0	0.0	0	0.0	0.0	0	0.0	0.0	0	0.0	0.0	0	0.0	0.0	0	0.0	0.0	0	0.0	0.0	0	0.0	0.0
FOB87_RS31665	NZ_CP054795[-]6642220-6642822	8	2.01	3.67	9	1.98	3.37	13	2.74	5.15	6	1.79	3.15	7	1.75	3.22	10	1.73	3.43	13	4.07	5.17	8	2.38	3.38	17	4.56	5.85	18	5.05	6.39	18	4.14	5.78	25	6.62	8.37
FOB87_RS33290	NZ_CP054795[-]6970358-6971035	22	4.92	8.98	62	12.14	20.65	6	1.12	2.11	21	5.57	9.82	18	4.0	7.37	16	2.46	4.88	66	18.37	23.35	40	10.58	15.03	55	13.12	16.83	64	15.97	20.22	77	15.74	21.99	87	20.49	25.92
FOB87_RS33295	NZ_CP054795[+]6971140-6971799	34	7.8	14.25	59	11.87	20.19	31	5.97	11.22	42	11.43	20.17	46	10.49	19.34	109	17.18	34.13	44	12.58	15.99	58	15.76	22.39	36	8.82	11.32	32	8.2	10.38	51	10.71	14.96	37	8.95	11.32
FOB87_RS34010	NZ_CP054795[+]5287432-5288859	11	1.17	2.13	33	3.07	5.22	6	0.53	1.0	8	1.01	1.78	8	0.84	1.55	4	0.29	0.58	1595	210.84	267.97	673	84.54	120.09	2015	228.15	292.73	1636	193.85	245.38	986	95.66	133.68	2074	231.94	293.34
FOB87_RS34015	NZ_CP054795[+]5759974-5760866	17	2.89	5.27	16	2.38	4.05	25	3.56	6.69	17	3.42	6.03	15	2.53	4.66	10	1.16	2.31	15	3.17	4.03	11	2.21	3.14	14	2.53	3.25	18	3.41	4.32	20	3.11	4.34	12	2.14	2.71
FOB87_RS31520	NZ_CP054795[-]6611235-6612434	75	9.47	17.29	96	10.63	18.07	80	8.47	15.92	79	11.83	20.87	100	12.54	23.13	91	7.89	15.67	291	45.78	58.18	210	31.39	44.59	333	44.87	57.57	345	48.65	61.58	289	33.37	46.63	178	23.69	29.96
FOB87_RS31525	NZ_CP054795[-]6612452-6614200	6	0.52	0.95	7	0.53	0.9	11	0.8	1.5	4	0.41	0.72	6	0.52	0.95	18	1.07	2.13	151	16.29	20.71	56	5.74	8.16	120	11.09	14.23	103	9.96	12.61	75	5.94	8.3	144	13.15	16.63
FOB87_RS22560	NZ_CP054795[-]4713643-4714188	5	1.39	2.53	5	1.22	2.07	4	0.93	1.75	5	1.64	2.9	4	1.1	2.03	4	0.76	1.51	26	8.99	11.42	21	6.9	9.8	39	11.55	14.82	34	10.54	13.34	19	4.82	6.74	30	8.78	11.1
FOB87_RS22565	NZ_CP054795[+]4714263-4715471	15	1.88	3.43	23	2.53	4.3	17	1.79	3.36	10	1.48	2.62	13	1.62	2.98	25	2.15	4.27	111	17.33	22.03	23	3.41	4.85	115	15.38	19.73	82	11.48	14.53	49	5.62	7.85	125	16.51	20.88
FOB87_RS33740	NZ_CP054795[+]5547088-5547284	0	0.0	0.0	0	0.0	0.0	0	0.0	0.0	0	0.0	0.0	0	0.0	0.0	0	0.0	0.0	0	0.0	0.0	0	0.0	0.0	1	0.82	1.05	2	1.71	2.17	0	0.0	0.0	0	0.0	0.0
FOB87_RS33745	NZ_CP054795[+]5570074-5570349	0	0.0	0.0	3	1.44	2.45	0	0.0	0.0	1	0.65	1.15	0	0.0	0.0	1	0.38	0.75	2	1.37	1.74	3	1.95	2.77	2	1.17	1.5	1	0.62	0.78	1	0.5	0.7	3	1.74	2.2
FOB87_RS25690	NZ_CP054795[+]5331098-5331799	2	0.43	0.79	8	1.51	2.57	4	0.72	1.36	0	0.0	0.0	2	0.43	0.79	0	0.0	0.0	29	7.8	9.91	21	5.36	7.62	38	8.75	11.23	53	12.77	16.17	43	8.49	11.86	31	7.05	8.92
FOB87_RS25695	NZ_CP054795[-]5331999-5332085	2	3.48	6.36	14	21.37	36.34	3	4.39	8.24	7	14.45	25.5	3	5.19	9.57	12	14.35	28.5	3	6.51	8.27	2	4.13	5.86	2	3.72	4.77	4	7.78	9.85	6	9.55	13.35	2	3.67	4.64
FOB87_RS31290	NZ_CP054795[+]6560096-6560890	13	2.48	4.52	18	3.0	5.11	7	1.12	2.1	5	1.13	1.99	8	1.51	2.79	16	2.09	4.16	426	101.15	128.56	242	54.6	77.56	431	87.66	112.47	343	73.01	92.41	251	43.74	61.13	388	77.94	98.57
FOB87_RS18670	NZ_CP054795[-]3921128-3922384	0	0.0	0.0	0	0.0	0.0	0	0.0	0.0	0	0.0	0.0	0	0.0	0.0	0	0.0	0.0	0	0.0	0.0	0	0.0	0.0	0	0.0	0.0	0	0.0	0.0	0	0.0	0.0	0	0.0	0.0
FOB87_RS31295	NZ_CP054795[-]6560880-6562367	82	8.35	15.24	70	6.24	10.62	95	8.12	15.25	37	4.47	7.88	71	7.18	13.24	149	10.41	20.69	106	13.45	17.09	66	7.95	11.3	73	7.93	10.18	94	10.69	13.53	110	10.24	14.31	125	13.42	16.97
FOB87_RS18675	NZ_CP054795[+]3922483-3923055	0	0.0	0.0	0	0.0	0.0	0	0.0	0.0	0	0.0	0.0	0	0.0	0.0	0	0.0	0.0	0	0.0	0.0	0	0.0	0.0	0	0.0	0.0	0	0.0	0.0	0	0.0	0.0	0	0.0	0.0
FOB87_RS07255	NZ_CP054795[-]1516140-1517147	33	4.96	9.06	27	3.56	6.05	38	4.79	9.0	28	4.99	8.81	31	4.63	8.54	26	2.68	5.33	11	2.06	2.62	11	1.96	2.78	22	3.53	4.53	15	2.52	3.19	16	2.2	3.07	23	3.65	4.61
FOB87_RS18475	NZ_CP054795[+]3880066-3881535	18	1.86	3.39	43	3.89	6.61	13	1.12	2.11	23	2.81	4.96	34	3.48	6.42	18	1.27	2.53	229	29.4	37.37	133	16.23	23.05	198	21.78	27.94	205	23.6	29.87	146	13.76	19.23	232	25.21	31.88
FOB87_RS07705	NZ_CP054795[+]1605677-1606510	3	0.55	1.0	6	0.95	1.62	0	0.0	0.0	85	18.31	32.31	63	11.37	20.97	152	18.96	37.66	7	1.58	2.01	4	0.86	1.22	4	0.77	0.99	8	1.62	2.05	11	1.82	2.55	9	1.72	2.18
FOB87_RS07250	NZ_CP054795[-]1515366-1516079	28	5.94	10.85	20	3.72	6.33	15	2.67	5.02	19	4.78	8.44	20	4.21	7.77	46	6.7	13.31	270	71.38	90.72	195	48.99	69.59	270	61.14	78.45	263	62.32	78.89	188	36.48	50.98	301	67.33	85.15
FOB87_RS07700	NZ_CP054795[+]1604490-1605680	0	0.0	0.0	4	0.45	0.76	3	0.32	0.6	182	27.45	48.44	110	13.9	25.63	115	10.04	19.95	4	0.64	0.81	10	1.51	2.14	3	0.41	0.52	9	1.28	1.62	10	1.17	1.63	19	2.55	3.22
FOB87_RS06075	NZ_CP054795[-]1272728-1273303	3	0.79	1.44	5	1.15	1.96	1	0.22	0.41	1	0.31	0.55	2	0.52	0.96	5	0.9	1.79	35	11.47	14.58	23	7.16	10.17	32	8.99	11.53	41	12.05	15.25	26	6.25	8.74	23	6.37	8.06
FOB87_RS06070	NZ_CP054795[+]1271905-1272756	23	4.09	7.47	30	4.67	7.95	34	5.07	9.53	23	4.85	8.56	33	5.83	10.75	77	9.4	18.68	67	14.85	18.87	97	20.42	29.01	69	13.09	16.8	96	19.06	24.13	133	21.62	30.22	164	30.74	38.88
FOB87_RS18580	NZ_CP054795[-]3897403-3898182	8	1.56	2.84	30	5.11	8.69	14	2.28	4.29	16	3.68	6.5	12	2.32	4.27	16	2.13	4.24	473	114.47	145.49	453	104.18	147.99	502	104.06	133.51	524	113.68	143.89	537	95.38	133.29	582	119.15	150.7
FOB87_RS13375	NZ_CP054795[-]2769134-2772028	1870	97.86	178.69	2929	134.35	228.49	2371	104.13	195.63	1616	100.28	176.94	2222	115.53	213.03	2010	72.23	143.48	3881	253.05	321.62	3728	230.99	328.13	3929	219.44	281.55	3855	225.32	285.21	4875	233.3	326.02	4289	236.59	299.23
FOB87_RS18585	NZ_CP054795[-]3898248-3900848	115	6.7	12.23	272	13.89	23.62	75	3.67	6.89	105	7.25	12.8	117	6.77	12.48	140	5.6	11.12	2532	183.75	233.55	1910	131.72	187.11	3036	188.73	242.15	2760	179.56	227.28	2540	135.3	189.07	2939	180.45	228.22
FOB87_RS18470	NZ_CP054795[-]3878889-3879476	17	4.38	8.0	36	8.13	13.83	15	3.24	6.09	24	7.33	12.94	25	6.4	11.8	14	2.48	4.92	6920	2221.46	2823.46	5299	1616.5	2296.31	8363	2299.65	2950.56	8625	2482.03	3141.74	7693	1812.6	2533.03	5935	1611.89	2038.62
FOB87_RS32365	NZ_CP054795[+]6789874-6790542	15	3.4	6.2	32	6.35	10.8	15	2.85	5.36	33	8.86	15.64	25	5.62	10.37	29	4.51	8.96	98	27.65	35.14	44	11.8	16.76	79	19.1	24.5	85	21.5	27.21	62	12.84	17.94	86	20.53	25.96
FOB87_RS25035	NZ_CP054795[+]5201592-5203106	2	0.2	0.37	3	0.26	0.45	2	0.17	0.32	2	0.24	0.42	5	0.5	0.92	12	0.83	1.64	66	8.22	10.45	65	7.69	10.93	74	7.9	10.13	66	7.37	9.33	71	6.49	9.07	75	7.91	10.0
FOB87_RS25030	NZ_CP054795[+]5200951-5201520	7	1.86	3.4	10	2.33	3.96	10	2.23	4.19	9	2.84	5.01	6	1.58	2.92	7	1.28	2.54	34	11.26	14.31	34	10.7	15.2	33	9.36	12.01	42	12.47	15.78	49	11.91	16.64	25	7.01	8.86
FOB87_RS30210	NZ_CP054795[+]6295487-6295981	9	2.75	5.03	20	5.36	9.12	17	4.36	8.2	16	5.81	10.25	13	3.95	7.29	20	4.2	8.35	92	35.08	44.59	57	20.65	29.34	83	27.12	34.79	88	30.08	38.08	51	14.28	19.95	71	22.91	28.97
FOB87_RS30215	NZ_CP054795[-]6296134-6296448	66	31.74	57.96	63	26.56	45.17	90	36.33	68.25	57	32.51	57.36	98	46.83	86.35	63	20.8	41.33	168	100.67	127.95	143	81.43	115.68	219	112.41	144.23	170	91.32	115.59	202	88.84	124.15	151	76.55	96.82
FOB87_RS06610	NZ_CP054795[+]1382656-1383234	7857	2055.82	3753.91	17144	3931.86	6686.86	10131	2224.72	4179.57	8121	2519.9	4446.05	8839	2297.77	4237.04	8555	1537.04	3053.44	686	223.64	284.25	2134	661.11	939.14	587	163.92	210.32	1183	345.73	437.62	3200	765.69	1070.02	818	225.61	285.34
FOB87_RS06615	NZ_CP054795[+]1383357-1384094	4173	856.64	1564.22	9501	1709.53	2907.38	4487	773.04	1452.31	4466	1087.21	1918.25	4509	919.61	1695.75	6016	848.0	1684.61	2709	692.88	880.65	3151	765.86	1087.94	2484	544.22	698.26	2814	645.2	816.69	4412	828.25	1157.45	2155	466.32	589.77
FOB87_RS32500	NZ_CP054795[-]6819941-6821011	114	16.13	29.45	256	31.74	53.98	80	9.5	17.84	92	15.43	27.23	76	10.68	19.7	194	18.84	37.43	142	25.03	31.81	116	19.43	27.6	146	22.04	28.28	150	23.7	30.0	205	26.52	37.06	202	30.12	38.09
FOB87_RS21865	NZ_CP054795[+]4576811-4578247	614	64.73	118.2	317	29.29	49.82	598	52.91	99.4	449	56.14	99.05	494	51.74	95.41	502	36.34	72.19	383	50.31	63.94	233	29.09	41.32	433	48.72	62.51	385	45.33	57.38	447	43.09	60.22	1549	172.14	217.71
FOB87_RS32505	NZ_CP054795[-]6821216-6821998	4	0.77	1.41	9	1.53	2.6	4	0.65	1.22	7	1.6	2.83	9	1.73	3.19	10	1.33	2.64	207	49.91	63.43	120	27.49	39.05	234	48.32	62.0	229	49.49	62.64	201	35.56	49.7	191	38.96	49.27
FOB87_RS21860	NZ_CP054795[-]4575821-4576747	83	13.57	24.77	103	14.75	25.09	45	6.17	11.6	111	21.51	37.96	63	10.23	18.86	79	8.86	17.61	26	5.3	6.73	12	2.32	3.3	24	4.19	5.37	24	4.38	5.55	16	2.39	3.34	99	17.05	21.57
FOB87_RS21405	NZ_CP054795[+]4475411-4476061	4	0.93	1.7	6	1.22	2.08	7	1.37	2.57	3	0.83	1.46	5	1.16	2.13	7	1.12	2.22	22	6.38	8.11	13	3.58	5.09	18	4.47	5.74	20	5.2	6.58	16	3.41	4.76	26	6.38	8.07
FOB87_RS29365	NZ_CP054795[-]6110705-6111115	0	0.0	0.0	0	0.0	0.0	1	0.31	0.58	2	0.87	1.54	0	0.0	0.0	4	1.01	2.01	17	7.8	9.92	12	5.24	7.44	18	7.08	9.09	17	7.0	8.86	9	3.03	4.24	19	7.38	9.34
FOB87_RS19980	NZ_CP054795[-]4194197-4195210	52	7.77	14.19	148	19.38	32.96	57	7.15	13.43	62	10.98	19.38	65	9.65	17.79	70	7.18	14.27	482	89.73	114.04	483	85.44	121.37	659	105.08	134.82	548	91.44	115.75	615	84.02	117.42	567	89.3	112.94
FOB87_RS19985	NZ_CP054795[-]4195227-4195988	42	8.35	15.25	82	14.29	24.3	32	5.34	10.03	37	8.72	15.39	26	5.14	9.47	28	3.82	7.59	289	71.59	90.99	242	56.96	80.92	353	74.9	96.1	306	67.95	86.01	341	62.0	86.64	300	62.87	79.52
FOB87_RS21400	NZ_CP054795[+]4475012-4475332	20	9.44	17.24	23	9.51	16.18	25	9.9	18.6	29	16.23	28.64	54	25.32	46.69	23	7.46	14.81	1014	596.27	757.85	467	260.96	370.7	986	496.65	637.22	1236	651.54	824.71	1112	479.94	670.69	833	414.41	524.12
FOB87_RS10870	NZ_CP054795[-]2253758-2254879	375	50.64	92.46	1139	134.8	229.26	158	17.91	33.64	846	135.46	239.01	274	36.76	67.78	114	10.57	21.0	171	28.76	36.56	92	14.71	20.89	178	25.65	32.91	161	24.28	30.73	139	17.17	23.99	307	43.69	55.26
FOB87_RS10875	NZ_CP054795[-]2255223-2256626	71	7.66	13.99	39	3.69	6.27	72	6.52	12.25	40	5.12	9.03	59	6.32	11.66	88	6.52	12.95	101	13.58	17.26	94	12.01	17.06	114	13.13	16.84	84	10.12	12.81	114	11.25	15.72	149	16.94	21.43
FOB87_RS24635	NZ_CP054795[+]5122374-5124137	2	0.17	0.31	9	0.68	1.15	3	0.22	0.41	0	0.0	0.0	1	0.09	0.16	4	0.24	0.47	104	11.13	14.14	74	7.53	10.69	123	11.28	14.47	99	9.5	12.02	68	5.34	7.46	150	13.58	17.17
FOB87_RS24630	NZ_CP054795[-]5121376-5122317	7	1.13	2.06	31	4.37	7.43	3	0.4	0.76	4	0.77	1.35	7	1.12	2.06	14	1.55	3.07	1132	226.83	288.3	767	146.05	207.47	999	171.47	220.01	967	173.7	219.87	806	118.54	165.66	1237	209.7	265.22
FOB87_RS24320	NZ_CP054795[+]5056250-5057368	239	32.35	59.08	300	35.6	60.55	205	23.29	43.76	205	32.91	58.07	189	25.42	46.88	271	25.19	50.05	407	68.65	87.26	341	54.66	77.65	428	61.84	79.35	419	63.36	80.2	405	50.14	70.07	477	68.08	86.1
FOB87_RS05250	NZ_CP054795[-]1093117-1094187	15	2.12	3.87	43	5.33	9.07	15	1.78	3.35	15	2.52	4.44	17	2.39	4.41	30	2.91	5.79	112	19.74	25.09	116	19.43	27.6	125	18.87	24.21	130	20.54	26.0	119	15.39	21.51	121	18.04	22.82
FOB87_RS05255	NZ_CP054795[-]1094184-1094549	10	4.14	7.56	14	5.08	8.64	6	2.09	3.92	7	3.43	6.06	15	6.17	11.37	7	1.99	3.95	60	30.94	39.33	44	21.56	30.63	33	14.57	18.7	53	24.51	31.02	49	18.55	25.92	40	17.45	22.07
FOB87_RS24325	NZ_CP054795[-]5057370-5058158	1301	249.81	456.15	2057	346.2	588.77	719	115.87	217.68	1619	368.66	650.45	692	132.01	243.43	1007	132.77	263.75	3003	718.44	913.13	2867	651.79	925.9	3314	679.13	871.36	4188	898.16	1136.89	4388	770.5	1076.74	2306	466.74	590.3
FOB87_RS17470	NZ_CP054795[+]3657162-3658367	119	14.95	27.3	492	54.17	92.13	64	6.75	12.68	129	19.22	33.91	94	11.73	21.63	181	15.61	31.02	663	103.77	131.89	275	40.9	58.1	665	89.15	114.39	377	52.89	66.95	328	37.68	52.66	684	90.57	114.55
FOB87_RS28125	NZ_CP054795[-]5832151-5833113	21	3.3	6.03	41	5.65	9.61	20	2.64	4.96	27	5.04	8.89	33	5.16	9.51	46	4.97	9.87	65	12.74	16.19	53	9.87	14.02	60	10.08	12.93	42	7.38	9.34	40	5.75	8.04	61	10.11	12.79
FOB87_RS28120	NZ_CP054795[+]5831309-5832142	19	3.45	6.3	31	4.93	8.39	9	1.37	2.58	17	3.66	6.46	13	2.35	4.33	10	1.25	2.48	45	10.18	12.94	28	6.02	8.55	32	6.2	7.96	43	8.72	11.04	31	5.15	7.2	47	9.0	11.38
FOB87_RS17475	NZ_CP054795[+]3658419-3659237	640	118.38	216.17	287	46.53	79.14	709	110.07	206.79	341	74.8	131.98	590	108.43	199.94	967	122.82	244.0	1003	231.17	293.81	1316	288.23	409.44	1137	224.47	288.0	1141	235.73	298.39	1786	302.12	422.2	618	120.5	152.4
FOB87_RS02910	NZ_CP054795[+]616974-617339	15	6.21	11.34	74	26.85	45.66	18	6.25	11.75	14	6.87	12.13	25	10.28	18.96	25	7.11	14.12	107	55.19	70.14	72	35.29	50.13	102	45.06	57.81	104	48.08	60.86	74	28.01	39.14	119	51.92	65.67
FOB87_RS23070	NZ_CP054795[+]4805518-4807308	11209	948.15	1731.32	12639	937.09	1593.7	14707	1044.07	1961.49	10452	1048.47	1849.9	12526	1052.69	1941.13	9769	567.41	1127.2	328	34.57	43.94	888	88.94	126.34	328	29.61	37.99	683	64.53	81.68	1240	95.92	134.04	595	53.05	67.1
FOB87_RS02915	NZ_CP054795[+]617320-617901	95	24.73	45.16	242	55.21	93.9	76	16.6	31.19	101	31.18	55.01	87	22.5	41.49	65	11.62	23.08	1254	406.71	516.92	797	245.64	348.94	1461	405.89	520.77	1782	518.09	655.8	1180	280.9	392.54	959	263.14	332.8
FOB87_RS09030	NZ_CP054795[+]1858926-1859312	5	1.96	3.57	8	2.75	4.67	15	4.93	9.26	10	4.64	8.19	12	4.67	8.61	35	9.41	18.69	33	16.1	20.46	14	6.49	9.22	31	12.95	16.62	33	14.43	18.26	12	4.29	6.0	33	13.62	17.22
FOB87_RS26555	NZ_CP054795[-]5513212-5514309	3531	487.19	889.61	6662	805.69	1370.22	4101	474.89	892.17	4919	804.88	1420.1	5116	701.31	1293.2	889	84.23	167.32	520	89.39	113.62	495	80.86	114.87	560	82.46	105.8	705	108.64	137.52	768	96.9	135.42	595	86.54	109.45
FOB87_RS09035	NZ_CP054795[+]1859431-1860255	6	1.1	2.01	6	0.96	1.64	13	2.0	3.76	4	0.87	1.54	6	1.1	2.02	22	2.77	5.51	43	9.83	12.5	6	1.3	1.85	22	4.31	5.53	36	7.39	9.35	11	1.85	2.58	74	14.33	18.12
FOB87_RS00040	NZ_CP054795[-]4888-6432	0	0.0	0.0	0	0.0	0.0	0	0.0	0.0	0	0.0	0.0	0	0.0	0.0	0	0.0	0.0	0	0.0	0.0	0	0.0	0.0	0	0.0	0.0	0	0.0	0.0	0	0.0	0.0	0	0.0	0.0
FOB87_RS00515	NZ_CP054795[+]95924-97180	34	4.1	7.48	241	25.46	43.3	19	1.92	3.61	34	4.86	8.57	25	2.99	5.52	22	1.82	3.62	80	12.01	15.27	41	5.85	8.31	67	8.62	11.06	71	9.56	12.1	81	8.93	12.48	133	16.9	21.37
FOB87_RS00045	NZ_CP054795[-]6550-7833	0	0.0	0.0	0	0.0	0.0	0	0.0	0.0	0	0.0	0.0	0	0.0	0.0	0	0.0	0.0	0	0.0	0.0	0	0.0	0.0	0	0.0	0.0	0	0.0	0.0	0	0.0	0.0	0	0.0	0.0
FOB87_RS00510	NZ_CP054795[+]94704-95927	22	2.72	4.97	161	17.47	29.71	14	1.45	2.73	39	5.72	10.1	22	2.71	4.99	9	0.77	1.52	94	14.49	18.42	50	7.33	10.41	62	8.19	10.51	73	10.09	12.77	96	10.86	15.18	115	15.01	18.98
FOB87_RS33100	NZ_CP054795[+]6936119-6938050	218	17.09	31.21	208	14.29	24.31	200	13.16	24.73	152	14.14	24.94	177	13.79	25.43	329	17.71	35.19	2498	244.06	310.2	2425	225.15	319.83	2640	220.94	283.48	2548	223.16	282.48	3021	216.64	302.74	3781	312.53	395.27
FOB87_RS33105	NZ_CP054795[+]6938135-6939115	38	5.87	10.72	50	6.77	11.51	39	5.06	9.5	37	6.78	11.96	44	6.75	12.45	42	4.45	8.85	645	124.11	157.74	673	123.06	174.81	756	124.6	159.87	749	129.19	163.53	808	114.11	159.46	731	119.0	150.5
FOB87_RS10295	NZ_CP054795[+]2131458-2132159	0	0.0	0.0	0	0.0	0.0	0	0.0	0.0	0	0.0	0.0	0	0.0	0.0	0	0.0	0.0	0	0.0	0.0	0	0.0	0.0	0	0.0	0.0	0	0.0	0.0	0	0.0	0.0	0	0.0	0.0
FOB87_RS10290	NZ_CP054795[-]2130854-2131210	131	55.59	101.51	373	138.74	235.95	85	30.27	56.87	196	98.64	174.03	115	48.49	89.41	36	10.49	20.84	427	225.77	286.95	141	70.85	100.64	462	209.24	268.47	397	188.17	238.18	230	89.25	124.73	594	265.71	336.06
FOB87_RS31850	NZ_CP054795[+]6686189-6686713	135	38.95	71.13	129	32.63	55.49	347	84.04	157.88	135	46.2	81.51	216	61.93	114.19	634	125.62	249.56	42	15.1	19.19	54	18.45	26.21	56	17.25	22.13	100	32.23	40.8	84	22.17	30.98	24	7.3	9.23
FOB87_RS31855	NZ_CP054795[+]6686995-6688074	11563	1622.01	2961.78	10098	1241.58	2111.54	24012	2826.87	5310.83	10166	1691.14	2983.8	14731	2053.01	3785.7	12314	1186.1	2356.26	2321	405.66	515.59	2058	341.81	485.55	4361	652.89	837.69	6407	1003.82	1270.63	3444	441.8	617.39	2777	410.62	519.33
FOB87_RS27675	NZ_CP054795[+]5740722-5741501	31	6.02	10.99	80	13.62	23.16	25	4.08	7.66	30	6.91	12.19	28	5.4	9.96	25	3.33	6.62	43	10.41	13.23	95	21.84	31.03	84	17.41	22.34	80	17.36	21.97	110	19.54	27.3	66	13.51	17.09
FOB87_RS20805	NZ_CP054795[+]4349305-4350330	2	0.3	0.54	7	0.91	1.54	9	1.12	2.1	7	1.22	2.16	2	0.29	0.54	1	0.1	0.2	23	4.23	5.38	10	1.75	2.48	24	3.78	4.85	20	3.3	4.18	21	2.83	3.96	27	4.21	5.32
FOB87_RS27670	NZ_CP054795[+]5739795-5740682	67	11.43	20.87	209	31.25	53.15	51	7.3	13.72	85	17.2	30.34	60	10.17	18.75	51	5.98	11.87	151	32.1	40.8	140	28.28	40.17	156	28.4	36.44	141	26.87	34.01	181	28.24	39.46	128	23.02	29.11
FOB87_RS20800	NZ_CP054795[-]4348376-4349158	1	0.19	0.35	0	0.0	0.0	2	0.32	0.61	0	0.0	0.0	3	0.57	1.06	4	0.53	1.06	6	1.45	1.84	9	2.06	2.93	10	2.07	2.65	3	0.65	0.82	7	1.24	1.73	11	2.25	2.84
FOB87_RS10120	NZ_CP054795[-]2095074-2095664	18	4.62	8.43	14	3.15	5.35	16	3.44	6.47	10	3.04	5.36	21	5.35	9.86	35	6.16	12.24	45	14.37	18.27	19	5.77	8.19	17	4.65	5.97	24	6.87	8.7	39	9.15	12.78	47	12.7	16.06
FOB87_RS10125	NZ_CP054795[-]2095712-2096161	0	0.0	0.0	1	0.29	0.5	1	0.28	0.53	2	0.8	1.41	1	0.34	0.62	0	0.0	0.0	3	1.26	1.6	2	0.8	1.13	5	1.8	2.31	5	1.88	2.38	6	1.85	2.58	10	3.55	4.49
FOB87_RS26670	NZ_CP054795[+]5535784-5536908	8	1.08	1.97	1	0.12	0.2	5	0.56	1.06	4	0.64	1.13	6	0.8	1.48	13	1.2	2.39	3	0.5	0.64	2	0.32	0.45	3	0.43	0.55	5	0.75	0.95	2	0.24	0.34	2	0.28	0.36
FOB87_RS26675	NZ_CP054795[-]5536847-5538052	2	0.25	0.46	1	0.11	0.19	0	0.0	0.0	0	0.0	0.0	2	0.25	0.46	0	0.0	0.0	17	2.66	3.38	22	3.27	4.65	24	3.22	4.13	35	4.91	6.22	26	2.98	4.17	65	8.61	10.89
FOB87_RS22775	NZ_CP054795[+]4751344-4752018	46	10.32	18.85	8	1.58	2.68	138	26.0	48.84	38	10.12	17.85	72	16.06	29.61	98	15.1	30.0	63	17.62	22.39	44	11.69	16.61	103	24.68	31.66	85	21.31	26.97	57	11.7	16.35	74	17.51	22.14
FOB87_RS22770	NZ_CP054795[+]4750419-4751342	63	10.33	18.86	6	0.86	1.47	141	19.4	36.45	41	7.97	14.07	101	16.45	30.34	109	12.27	24.38	122	24.93	31.68	104	20.19	28.68	236	41.3	52.99	163	29.85	37.78	123	18.44	25.77	161	27.82	35.19
FOB87_RS14975	NZ_CP054795[+]3120474-3121409	11	1.78	3.25	17	2.41	4.1	6	0.81	1.53	13	2.49	4.4	13	2.09	3.85	14	1.56	3.09	28	5.65	7.18	30	5.75	8.17	35	6.05	7.76	42	7.59	9.61	33	4.89	6.83	24	4.1	5.18
FOB87_RS22950	NZ_CP054795[-]4780141-4781676	974	96.07	175.42	1161	100.37	170.7	840	69.53	130.63	608	71.11	125.47	1018	99.76	183.95	862	58.38	115.97	7767	954.49	1213.15	6338	740.15	1051.42	8897	936.55	1201.64	7713	849.68	1075.52	8367	754.68	1054.63	4942	513.81	649.84
FOB87_RS14970	NZ_CP054795[-]3119372-3120499	6	0.81	1.47	5	0.59	1.0	4	0.45	0.85	2	0.32	0.56	1	0.14	0.25	4	0.37	0.73	25	4.19	5.32	34	5.41	7.68	35	5.02	6.44	23	3.45	4.37	30	3.69	5.15	40	5.66	7.16
FOB87_RS22955	NZ_CP054795[-]4781758-4783107	1	0.11	0.2	1	0.1	0.17	11	1.04	1.95	1	0.13	0.23	1	0.11	0.21	6	0.46	0.92	23	3.22	4.09	13	1.72	2.45	7	0.84	1.08	8	1.0	1.27	12	1.23	1.72	20	2.36	2.99
FOB87_RS11180	NZ_CP054795[+]2314522-2315319	4	0.76	1.39	6	1.0	1.7	5	0.8	1.5	0	0.0	0.0	1	0.19	0.35	0	0.0	0.0	30	7.1	9.02	18	4.05	5.75	35	7.09	9.1	36	7.63	9.66	25	4.34	6.07	26	5.2	6.58
FOB87_RS26480	NZ_CP054795[+]5500982-5501410	77	27.19	49.65	47	14.55	24.74	83	24.6	46.21	35	14.66	25.86	77	27.02	49.82	103	24.98	49.62	52	22.88	29.08	78	32.61	46.33	73	27.51	35.3	67	26.43	33.45	69	22.28	31.14	42	15.63	19.77
FOB87_RS04610	NZ_CP054795[-]967000-967698	0	0.0	0.0	0	0.0	0.0	0	0.0	0.0	0	0.0	0.0	0	0.0	0.0	0	0.0	0.0	1	0.27	0.34	0	0.0	0.0	0	0.0	0.0	0	0.0	0.0	0	0.0	0.0	0	0.0	0.0
FOB87_RS04345	NZ_CP054795[-]909375-909764	318	123.53	225.56	179	60.95	103.65	361	117.69	221.11	141	64.95	114.6	258	99.57	183.61	143	38.14	75.77	352	170.37	216.54	372	171.1	243.05	450	186.56	239.37	341	147.95	187.27	482	171.23	239.28	297	121.61	153.81
FOB87_RS04615	NZ_CP054795[+]967818-968519	0	0.0	0.0	0	0.0	0.0	0	0.0	0.0	0	0.0	0.0	0	0.0	0.0	0	0.0	0.0	0	0.0	0.0	0	0.0	0.0	0	0.0	0.0	0	0.0	0.0	0	0.0	0.0	0	0.0	0.0
FOB87_RS04340	NZ_CP054795[-]908531-909244	157	33.31	60.83	136	25.3	43.02	152	27.07	50.85	118	29.69	52.39	192	40.47	74.63	181	26.37	52.39	300	79.31	100.8	795	199.73	283.72	426	96.47	123.77	375	88.87	112.49	585	113.51	158.63	614	137.33	173.69
FOB87_RS16065	NZ_CP054795[-]3351997-3352956	4	0.63	1.15	7	0.97	1.65	2	0.27	0.5	3	0.56	0.99	2	0.31	0.58	1	0.11	0.22	21	4.13	5.25	2	0.37	0.53	18	3.03	3.89	22	3.88	4.91	8	1.15	1.61	22	3.66	4.63
FOB87_RS30455	NZ_CP054795[+]6372023-6373198	60	7.73	14.11	79	8.92	15.17	52	5.62	10.56	48	7.33	12.94	44	5.63	10.38	74	6.54	13.0	82	13.16	16.73	95	14.49	20.58	69	9.49	12.17	89	12.81	16.21	106	12.49	17.45	80	10.86	13.74
FOB87_RS26485	NZ_CP054795[-]5501415-5501981	0	0.0	0.0	0	0.0	0.0	1	0.22	0.42	1	0.32	0.56	0	0.0	0.0	1	0.18	0.36	0	0.0	0.0	0	0.0	0.0	0	0.0	0.0	0	0.0	0.0	0	0.0	0.0	0	0.0	0.0
FOB87_RS15515	NZ_CP054795[-]3234339-3235433	33	4.57	8.34	97	11.77	20.01	23	2.67	5.02	43	7.06	12.45	32	4.4	8.11	76	7.22	14.34	862	148.59	188.86	812	133.01	188.95	1022	150.91	193.62	853	131.81	166.85	865	109.44	152.94	966	140.88	178.18
FOB87_RS30450	NZ_CP054795[+]6371604-6372014	54	19.91	36.35	107	34.57	58.79	48	14.85	27.9	46	20.11	35.48	45	16.48	30.39	50	12.65	25.14	156	71.64	91.06	147	64.16	91.14	168	66.09	84.8	167	68.76	87.03	220	74.16	103.63	257	99.85	126.29
FOB87_RS13960	NZ_CP054795[-]2889097-2889855	7	1.4	2.55	12	2.1	3.57	11	1.84	3.46	6	1.42	2.51	11	2.18	4.02	3	0.41	0.82	170	42.28	53.74	81	19.14	27.19	273	58.16	74.62	233	51.94	65.75	116	21.17	29.59	107	22.51	28.47
FOB87_RS13015	NZ_CP054795[-]2691913-2692869	6	0.95	1.73	11	1.53	2.6	2	0.27	0.5	5	0.94	1.66	1	0.16	0.29	5	0.54	1.08	161	31.75	40.36	253	47.42	67.36	194	32.77	42.05	203	35.89	45.43	332	48.07	67.17	298	49.73	62.89
FOB87_RS13965	NZ_CP054795[-]2889856-2890695	1	0.18	0.33	11	1.74	2.96	2	0.3	0.57	7	1.5	2.64	4	0.72	1.32	1	0.13	0.25	128	28.76	36.56	65	13.88	19.72	166	31.96	41.0	156	31.43	39.78	97	16.0	22.36	112	21.29	26.93
FOB87_RS08070	NZ_CP054795[-]1670813-1671469	555	127.98	233.69	1152	232.84	395.98	846	163.72	307.58	1285	351.39	619.98	753	172.51	318.1	872	138.07	274.28	21	6.03	7.67	15	4.1	5.82	12	2.95	3.79	4	1.03	1.3	20	4.21	5.89	2	0.48	0.61
FOB87_RS13540	NZ_CP054795[+]2805567-2806016	14	4.72	8.61	14	4.13	7.03	8	2.26	4.25	12	4.79	8.45	9	3.01	5.55	8	1.85	3.67	87	36.49	46.38	50	19.93	28.31	102	36.65	47.02	69	25.94	32.84	65	20.01	27.97	146	51.81	65.53
FOB87_RS08075	NZ_CP054795[-]1671466-1672116	490	114.03	208.22	742	151.35	257.4	651	127.15	238.87	940	259.42	457.71	551	127.39	234.91	938	149.89	297.76	13	3.77	4.79	13	3.58	5.09	11	2.74	3.51	12	3.12	3.95	18	3.83	5.35	7	1.72	2.17
FOB87_RS12550	NZ_CP054795[+]2584043-2585509	530	54.73	99.94	555	50.24	85.44	551	47.76	89.72	502	61.48	108.47	586	60.13	110.87	672	47.65	94.66	3013	387.68	492.74	2622	320.6	455.42	3791	417.83	536.1	3692	425.85	539.04	3406	321.66	449.51	3027	329.51	416.75
FOB87_RS18730	NZ_CP054795[+]3931738-3933060	0	0.0	0.0	0	0.0	0.0	0	0.0	0.0	0	0.0	0.0	0	0.0	0.0	0	0.0	0.0	0	0.0	0.0	0	0.0	0.0	0	0.0	0.0	0	0.0	0.0	0	0.0	0.0	0	0.0	0.0
FOB87_RS11230	NZ_CP054795[+]2322136-2322564	43	15.19	27.73	59	18.26	31.06	41	12.15	22.83	54	22.61	39.9	43	15.09	27.82	35	8.49	16.86	112	49.28	62.63	64	26.76	38.01	86	32.42	41.59	82	32.34	40.94	114	36.82	51.45	89	33.13	41.9
FOB87_RS11980	NZ_CP054795[-]2466494-2467777	19	2.24	4.09	61	6.31	10.73	10	0.99	1.86	26	3.64	6.42	21	2.46	4.54	31	2.51	4.99	658	96.74	122.95	505	70.55	100.22	720	90.67	116.33	663	87.38	110.6	660	71.22	99.52	710	88.3	111.68
FOB87_RS14605	NZ_CP054795[-]3036423-3036776	8	3.42	6.25	4	1.5	2.55	1	0.36	0.67	6	3.04	5.37	10	4.25	7.84	40	11.75	23.35	31	16.53	21.01	32	16.21	23.03	44	20.1	25.79	30	14.34	18.15	29	11.35	15.86	19	8.57	10.84
FOB87_RS11235	NZ_CP054795[+]2322649-2323215	37	9.89	18.05	52	12.18	20.71	27	6.05	11.37	33	10.46	18.45	24	6.37	11.75	33	6.06	12.03	373	124.18	157.83	270	85.42	121.34	361	102.94	132.08	331	98.78	125.04	354	86.5	120.88	469	132.09	167.06
FOB87_RS14600	NZ_CP054795[+]3035379-3036440	0	0.0	0.0	0	0.0	0.0	0	0.0	0.0	0	0.0	0.0	0	0.0	0.0	0	0.0	0.0	1	0.18	0.23	0	0.0	0.0	1	0.16	0.2	0	0.0	0.0	0	0.0	0.0	1	0.15	0.19
FOB87_RS11985	NZ_CP054795[-]2467836-2469044	72	9.02	16.47	102	11.2	19.05	69	7.26	13.63	87	12.93	22.81	120	14.94	27.55	129	11.1	22.05	629	98.21	124.82	548	81.31	115.5	595	79.58	102.1	580	81.17	102.75	760	87.09	121.71	821	108.44	137.15
FOB87_RS29450	NZ_CP054795[+]6130482-6131804	0	0.0	0.0	0	0.0	0.0	0	0.0	0.0	0	0.0	0.0	0	0.0	0.0	0	0.0	0.0	0	0.0	0.0	0	0.0	0.0	0	0.0	0.0	0	0.0	0.0	0	0.0	0.0	0	0.0	0.0
FOB87_RS01830	NZ_CP054795[+]402697-403143	4	1.36	2.48	9	2.68	4.55	1	0.28	0.53	3	1.21	2.13	2	0.67	1.24	3	0.7	1.39	11	4.64	5.9	16	6.42	9.12	10	3.62	4.64	5	1.9	2.4	10	3.1	4.33	18	6.43	8.13
FOB87_RS01835	NZ_CP054795[+]403213-404400	17	2.17	3.96	69	7.71	13.12	22	2.35	4.42	21	3.17	5.6	19	2.41	4.44	35	3.07	6.09	1340	212.91	270.61	742	112.03	159.15	1220	166.04	213.04	1356	193.14	244.47	909	106.01	148.14	1549	208.22	263.35
FOB87_RS23575	NZ_CP054795[-]4900552-4901229	0	0.0	0.0	4	0.78	1.33	1	0.19	0.35	0	0.0	0.0	0	0.0	0.0	0	0.0	0.0	31	8.63	10.97	28	7.41	10.52	51	12.16	15.6	39	9.73	12.32	14	2.86	4.0	57	13.43	16.98
FOB87_RS23570	NZ_CP054795[-]4899023-4900552	8	0.79	1.45	9	0.78	1.33	3	0.25	0.47	7	0.82	1.45	4	0.4	0.73	7	0.48	0.95	67	8.27	10.51	49	5.74	8.16	73	7.72	9.9	81	8.96	11.34	54	4.89	6.83	105	10.96	13.86
FOB87_RS29930	NZ_CP054795[-]6231466-6231795	0	0.0	0.0	1	0.4	0.68	0	0.0	0.0	0	0.0	0.0	0	0.0	0.0	1	0.32	0.63	1	0.57	0.73	2	1.08	1.54	2	0.98	1.26	3	1.54	1.95	4	1.68	2.35	3	1.45	1.84
FOB87_RS29935	NZ_CP054795[-]6231811-6233076	1	0.12	0.22	2	0.21	0.36	2	0.2	0.38	4	0.57	1.0	0	0.0	0.0	1	0.08	0.16	3	0.45	0.57	5	0.71	1.01	7	0.9	1.15	9	1.2	1.52	2	0.22	0.31	15	1.89	2.39
FOB87_RS25205	NZ_CP054795[+]5237187-5237807	3	0.73	1.34	10	2.14	3.64	2	0.41	0.77	1	0.29	0.51	6	1.45	2.68	7	1.17	2.33	83	25.23	32.07	71	20.51	29.13	100	26.04	33.41	88	23.98	30.35	98	21.86	30.55	97	24.95	31.55
FOB87_RS25200	NZ_CP054795[-]5235824-5237089	62	7.42	13.55	149	15.63	26.58	58	5.82	10.94	53	7.52	13.27	81	9.63	17.76	79	6.49	12.9	2160	322.06	409.33	1361	192.83	273.93	1992	254.41	326.42	1818	242.99	307.57	1667	182.42	254.93	2538	320.14	404.9
FOB87_RS30025	NZ_CP054795[-]6253407-6254603	167	21.13	38.59	196	21.74	36.98	161	17.1	32.13	149	22.36	39.46	194	24.39	44.98	172	14.95	29.69	2293	361.59	459.58	1917	287.27	408.08	2527	341.34	437.96	2636	372.63	471.67	2214	256.25	358.1	2543	339.27	429.09
FOB87_RS12185	NZ_CP054795[+]2505627-2506646	1	0.15	0.27	2	0.26	0.44	2	0.25	0.47	0	0.0	0.0	0	0.0	0.0	2	0.21	0.41	17	3.15	4.0	4	0.7	1.0	16	2.53	3.25	8	1.33	1.68	7	0.95	1.33	28	4.38	5.54
FOB87_RS30020	NZ_CP054795[-]6251740-6253377	5	0.46	0.84	14	1.13	1.93	6	0.46	0.87	2	0.22	0.39	10	0.92	1.69	8	0.51	1.01	282	32.49	41.3	222	24.31	34.53	303	29.91	38.38	330	34.09	43.15	230	19.46	27.19	364	35.49	44.88
FOB87_RS12180	NZ_CP054795[+]2504174-2505586	3	0.32	0.59	1	0.09	0.16	2	0.18	0.34	1	0.12	0.22	3	0.32	0.59	0	0.0	0.0	17	2.27	2.89	2	0.25	0.36	12	1.37	1.76	11	1.32	1.67	4	0.39	0.55	11	1.24	1.57
FOB87_RS03340	NZ_CP054795[-]709314-710633	0	0.0	0.0	0	0.0	0.0	0	0.0	0.0	0	0.0	0.0	0	0.0	0.0	1	0.08	0.16	0	0.0	0.0	0	0.0	0.0	1	0.12	0.16	1	0.13	0.16	1	0.11	0.15	2	0.25	0.31
FOB87_RS03345	NZ_CP054795[+]710915-711814	0	0.0	0.0	0	0.0	0.0	1	0.14	0.27	0	0.0	0.0	1	0.17	0.31	0	0.0	0.0	3	0.63	0.8	0	0.0	0.0	3	0.54	0.69	4	0.75	0.95	5	0.77	1.08	2	0.36	0.45
FOB87_RS19155	NZ_CP054795[+]4019904-4020743	20	3.61	6.59	38	6.01	10.22	10	1.51	2.84	16	3.42	6.04	26	4.66	8.59	25	3.1	6.15	133	29.89	37.99	171	36.51	51.87	132	25.41	32.6	126	25.38	32.13	219	36.12	50.48	114	21.67	27.41
FOB87_RS19405	NZ_CP054795[+]4074246-4074695	64	21.54	39.34	54	15.93	27.1	84	23.73	44.59	36	14.37	25.36	71	23.75	43.79	145	33.52	66.59	343	143.88	182.87	263	104.83	148.92	380	136.53	175.18	347	130.48	165.16	338	104.06	145.42	266	94.4	119.39
FOB87_RS19150	NZ_CP054795[-]4019638-4019835	107	81.87	149.49	56	37.56	63.87	148	95.04	178.55	86	78.03	137.68	157	119.35	220.08	320	168.12	333.99	74	70.54	89.66	87	78.81	111.96	77	62.88	80.68	78	66.66	84.38	83	58.08	81.16	25	20.16	25.5
FOB87_RS19400	NZ_CP054795[-]4073665-4074177	135	39.87	72.8	337	87.23	148.35	150	37.17	69.84	177	61.99	109.37	150	44.01	81.15	190	38.53	76.54	345	126.94	161.34	221	77.27	109.77	431	135.84	174.29	345	113.79	144.04	313	84.53	118.13	417	129.81	164.18
FOB87_RS17115	NZ_CP054795[-]3581662-3582435	17	3.33	6.08	38	6.52	11.09	16	2.63	4.94	23	5.34	9.42	19	3.69	6.81	17	2.29	4.54	104	25.37	32.24	78	18.08	25.68	81	16.92	21.71	107	23.39	29.61	102	18.25	25.51	111	22.91	28.97
FOB87_RS17110	NZ_CP054795[-]3580139-3581089	20	3.19	5.82	80	11.17	19.0	9	1.2	2.26	35	6.61	11.67	17	2.69	4.96	12	1.31	2.61	83	16.48	20.94	79	14.9	21.17	79	13.43	17.23	95	16.91	21.4	116	16.9	23.62	104	17.47	22.09
FOB87_RS28495	NZ_CP054795[+]5911761-5912543	150	29.03	53.0	275	46.64	79.32	114	18.51	34.78	158	36.25	63.96	127	24.41	45.02	308	40.92	81.29	1092	263.25	334.59	1125	257.72	366.1	1174	242.43	311.05	1335	288.5	365.18	1551	274.43	383.51	1115	227.41	287.61
FOB87_RS28490	NZ_CP054795[+]5909180-5911708	346	20.73	37.85	488	25.62	43.58	273	13.73	25.79	279	19.82	34.97	245	14.58	26.89	312	12.83	25.49	8287	618.52	786.14	8415	596.85	847.85	9150	584.99	750.57	10693	715.45	905.61	11455	627.53	876.94	8701	549.43	694.89
FOB87_RS28940	NZ_CP054795[+]6023650-6024615	25	3.92	7.16	23	3.16	5.38	9	1.19	2.23	16	2.98	5.25	11	1.71	3.16	24	2.58	5.13	763	149.1	189.5	660	122.55	174.09	1136	190.14	243.96	1201	210.37	266.29	853	122.34	170.96	996	164.66	208.25
FOB87_RS28945	NZ_CP054795[+]6024660-6025349	91	19.98	36.48	80	15.39	26.18	67	12.34	23.19	56	14.58	25.73	80	17.45	32.18	142	21.41	42.53	193	52.8	67.11	240	62.39	88.63	256	59.99	76.97	225	55.17	69.84	267	53.61	74.92	182	42.12	53.27
FOB87_RS12760	NZ_CP054795[+]2633756-2634865	11	1.5	2.74	29	3.47	5.9	15	1.72	3.23	19	3.08	5.43	26	3.52	6.5	35	3.28	6.52	124	21.09	26.8	89	14.38	20.43	204	29.72	38.13	158	24.09	30.49	95	11.86	16.57	160	23.02	29.11
FOB87_RS12765	NZ_CP054795[+]2634889-2636370	117	11.96	21.84	230	20.61	35.05	62	5.32	9.99	126	15.27	26.95	82	8.33	15.36	83	5.82	11.57	423	53.88	68.48	346	41.88	59.49	489	53.35	68.45	507	57.88	73.27	591	55.25	77.21	361	38.9	49.2
FOB87_RS09850	NZ_CP054795[+]2036676-2037995	1148	131.76	240.59	894	89.93	152.95	1260	121.37	228.01	793	107.93	190.43	1063	121.21	223.51	1576	124.2	246.73	4195	599.89	762.45	4987	677.68	962.67	4703	576.07	739.13	4491	575.69	728.71	5837	612.63	856.13	4123	498.81	630.86
FOB87_RS09855	NZ_CP054795[+]2037992-2038468	122	38.75	70.75	112	31.18	53.03	171	45.58	85.63	104	39.17	69.11	172	54.27	100.08	250	54.52	108.31	1077	426.19	541.69	946	355.74	505.34	1121	379.99	487.54	1104	391.63	495.72	1144	332.27	464.33	1033	345.84	437.4
FOB87_RS13580	NZ_CP054795[-]2815140-2816162	3	0.44	0.81	2	0.26	0.44	3	0.37	0.7	3	0.53	0.93	1	0.15	0.27	5	0.51	1.01	39	7.2	9.15	31	5.43	7.72	62	9.8	12.57	48	7.94	10.05	58	7.86	10.98	29	4.53	5.73
FOB87_RS13585	NZ_CP054795[-]2816207-2816944	0	0.0	0.0	4	0.72	1.22	0	0.0	0.0	0	0.0	0.0	1	0.21	0.38	0	0.0	0.0	35	8.95	11.38	23	5.59	7.94	37	8.11	10.4	26	5.96	7.55	31	5.82	8.13	21	4.55	5.75
FOB87_RS17800	NZ_CP054795[+]3739188-3739263	1	1.99	3.64	0	0.0	0.0	0	0.0	0.0	1	2.36	4.17	1	1.98	3.65	0	0.0	0.0	0	0.0	0.0	0	0.0	0.0	0	0.0	0.0	0	0.0	0.0	0	0.0	0.0	0	0.0	0.0
FOB87_RS17805	NZ_CP054795[-]3739360-3739521	103	96.32	175.88	110	90.16	153.34	99	77.7	145.97	91	100.92	178.06	103	95.7	176.47	171	109.81	218.14	12	13.98	17.77	47	52.04	73.93	16	15.97	20.49	24	25.07	31.73	71	60.72	84.85	21	20.7	26.18
FOB87_RS15450	NZ_CP054795[+]3222052-3223365	1050	121.06	221.05	1318	133.19	226.52	1414	136.82	257.05	958	130.99	231.11	1220	139.75	257.69	1539	121.84	242.04	1069	153.56	195.18	1265	172.69	245.31	1038	127.73	163.88	1361	175.27	221.85	1590	167.64	234.27	925	112.42	142.18
FOB87_RS02760	NZ_CP054795[-]579932-582292	170	10.91	19.92	407	22.89	38.93	158	8.51	15.99	277	21.08	37.19	164	10.46	19.28	165	7.27	14.44	258	20.63	26.22	214	16.26	23.1	233	15.95	20.47	260	18.64	23.59	202	11.85	16.56	237	16.03	20.27
FOB87_RS07065	NZ_CP054795[+]1478349-1478717	0	0.0	0.0	0	0.0	0.0	0	0.0	0.0	0	0.0	0.0	0	0.0	0.0	1	0.28	0.56	0	0.0	0.0	0	0.0	0.0	0	0.0	0.0	0	0.0	0.0	0	0.0	0.0	1	0.43	0.55
FOB87_RS07060	NZ_CP054795[-]1477139-1477942	17	3.2	5.85	19	3.14	5.34	20	3.16	5.94	10	2.23	3.94	17	3.18	5.87	10	1.29	2.57	6	1.41	1.79	9	2.01	2.85	12	2.42	3.1	8	1.68	2.13	7	1.21	1.69	12	2.38	3.01
FOB87_RS02765	NZ_CP054795[-]582292-583065	79	15.47	28.24	161	27.62	46.98	68	11.17	20.99	81	18.8	33.17	62	12.06	22.23	98	13.17	26.17	60	14.63	18.6	50	11.59	16.46	75	15.67	20.1	77	16.84	21.31	81	14.5	20.26	81	16.71	21.14
FOB87_RS09930	NZ_CP054795[-]2053047-2053742	16	3.48	6.36	21	4.0	6.81	11	2.01	3.78	10	2.58	4.55	10	2.16	3.99	34	5.08	10.1	19	5.15	6.55	12	3.09	4.39	19	4.41	5.66	28	6.81	8.62	17	3.38	4.73	56	12.85	16.25
FOB87_RS02100	NZ_CP054795[+]449255-449662	363	134.79	246.12	583	189.75	322.7	448	139.61	262.29	340	149.72	264.16	370	136.5	251.7	578	147.37	292.76	1194	552.4	702.1	1472	647.15	919.31	1424	564.32	724.05	1667	691.35	875.11	2340	794.59	1110.4	5205	2037.29	2576.64
FOB87_RS09935	NZ_CP054795[-]2053767-2054768	24	3.63	6.63	50	6.63	11.27	20	2.54	4.77	31	5.56	9.81	29	4.35	8.03	28	2.9	5.77	33	6.22	7.9	32	5.73	8.14	45	7.26	9.32	29	4.9	6.2	33	4.57	6.38	101	16.1	20.36
FOB87_RS06445	NZ_CP054795[+]1350707-1351486	81	15.73	28.73	109	18.56	31.56	44	7.17	13.47	52	11.98	21.13	54	10.42	19.21	63	8.4	16.69	861	208.36	264.83	636	146.26	207.77	939	194.65	249.74	892	193.51	244.94	714	126.82	177.23	1179	241.39	305.29
FOB87_RS06440	NZ_CP054795[+]1349508-1350656	9	1.19	2.17	13	1.51	2.56	4	0.44	0.83	4	0.62	1.1	7	0.92	1.69	12	1.09	2.16	680	111.71	141.98	592	92.42	131.29	778	109.48	140.47	791	116.49	147.45	728	87.78	122.67	1222	169.85	214.81
FOB87_RS00870	NZ_CP054795[-]174281-175156	111	19.2	35.05	358	54.27	92.29	65	9.43	17.72	246	50.45	89.02	103	17.7	32.63	109	12.94	25.71	41	8.84	11.23	22	4.51	6.4	47	8.67	11.13	33	6.38	8.07	39	6.17	8.62	55	10.03	12.68
FOB87_RS00875	NZ_CP054795[+]175404-175832	13	4.59	8.38	40	12.38	21.06	4	1.19	2.23	11	4.61	8.13	9	3.16	5.82	18	4.36	8.67	29	12.76	16.22	17	7.11	10.1	33	12.44	15.96	27	10.65	13.48	32	10.33	14.44	35	13.03	16.48
FOB87_RS05015	NZ_CP054795[+]1046040-1046420	51	20.28	37.03	92	32.06	54.53	34	11.35	21.32	39	18.39	32.45	36	14.22	26.22	37	10.1	20.07	332	164.49	209.06	418	196.79	279.55	451	191.4	245.57	416	184.75	233.86	495	180.0	251.54	335	140.42	177.59
FOB87_RS32770	NZ_CP054795[-]6875622-6876125	13	3.91	7.14	42	11.07	18.82	8	2.02	3.79	8	2.85	5.03	13	3.88	7.16	35	7.22	14.35	100	37.45	47.6	130	46.26	65.72	103	33.05	42.4	116	38.95	49.3	162	44.53	62.23	66	20.91	26.45
FOB87_RS02105	NZ_CP054795[+]449688-450332	696	163.48	298.51	1292	265.99	452.37	852	167.95	315.53	694	193.31	341.07	729	170.12	313.69	741	119.51	237.41	2490	728.7	926.17	3054	849.32	1206.49	2847	713.68	915.69	3030	794.89	1006.17	4723	1014.48	1417.69	11354	2811.13	3555.35
FOB87_RS32775	NZ_CP054795[-]6876125-6877615	38	3.86	7.05	103	9.17	15.6	28	2.39	4.49	42	5.06	8.93	43	4.34	8.0	88	6.14	12.2	232	29.37	37.33	237	28.51	40.5	230	24.94	32.0	236	26.78	33.9	350	32.52	45.45	184	19.7	24.92
FOB87_RS33825	NZ_CP054795[-]6964496-6964654	19	18.11	33.06	27	22.55	38.35	9	7.2	13.52	9	10.17	17.94	10	9.47	17.46	5	3.27	6.5	224	265.93	337.99	129	145.53	206.73	211	214.57	275.3	245	260.73	330.03	200	174.27	243.53	209	209.92	265.49
FOB87_RS06335	NZ_CP054795[-]1326178-1327752	402	38.67	70.61	154	12.98	22.08	410	33.1	62.18	169	19.28	34.01	334	31.92	58.86	466	30.78	61.14	637	76.34	97.03	617	70.27	99.82	778	79.87	102.48	651	69.94	88.53	859	75.56	105.59	537	54.45	68.86
FOB87_RS02585	NZ_CP054795[-]545171-546115	0	0.0	0.0	1	0.14	0.24	1	0.13	0.25	2	0.38	0.67	0	0.0	0.0	1	0.11	0.22	4	0.8	1.02	5	0.95	1.35	2	0.34	0.44	1	0.18	0.23	2	0.29	0.41	7	1.19	1.5
FOB87_RS33820	NZ_CP054795[-]6954360-6954524	988	907.15	1656.45	551	443.44	754.15	1150	886.17	1664.84	693	754.57	1331.35	1135	1035.36	1909.19	1648	1039.0	2064.05	512	585.73	744.46	506	550.08	781.41	569	557.58	715.4	646	662.48	838.57	694	582.72	814.32	325	314.55	397.83
FOB87_RS02580	NZ_CP054795[+]544182-545120	20	3.23	5.89	45	6.36	10.82	13	1.76	3.31	23	4.4	7.76	14	2.25	4.14	30	3.32	6.6	173	34.78	44.2	226	43.17	61.33	190	32.72	41.98	188	33.88	42.88	292	43.09	60.21	126	21.43	27.1
FOB87_RS10465	NZ_CP054795[+]2169854-2171449	97	9.21	16.81	69	5.74	9.76	157	12.51	23.5	60	6.76	11.92	105	9.9	18.26	243	15.84	31.46	2822	333.76	424.21	1970	221.41	314.52	3092	313.25	401.91	3004	318.49	403.14	2297	199.39	278.64	3042	304.38	384.96
FOB87_RS10460	NZ_CP054795[+]2168814-2169857	69	10.01	18.28	71	9.03	15.36	153	18.64	35.01	72	12.39	21.86	99	14.27	26.32	102	10.16	20.19	7023	1269.79	1613.89	9166	1574.85	2237.14	9616	1489.27	1910.8	9599	1555.79	1969.31	11062	1467.97	2051.42	6483	991.67	1254.21
FOB87_RS01450	NZ_CP054795[+]320917-320990	1	2.05	3.74	0	0.0	0.0	1	1.72	3.23	4	9.71	17.13	1	2.03	3.75	1	1.4	2.79	4	10.2	12.97	4	9.69	13.77	6	13.11	16.82	5	11.43	14.47	1	1.87	2.62	5	10.79	13.65
FOB87_RS31085	NZ_CP054795[-]6522381-6522872	355	109.31	199.6	303	81.78	139.08	376	97.17	182.55	281	102.61	181.04	366	111.97	206.47	251	53.07	105.43	147	56.4	71.68	144	52.5	74.58	202	66.38	85.17	207	71.19	90.11	316	88.98	124.35	131	42.52	53.78
FOB87_RS16605	NZ_CP054795[-]3462946-3463788	123	22.1	40.36	150	23.63	40.18	65	9.8	18.42	113	24.08	42.49	103	18.39	33.91	249	30.73	61.04	393	88.0	111.85	458	97.46	138.44	497	95.33	122.31	529	106.19	134.41	576	94.66	132.29	347	65.74	83.14
FOB87_RS16600	NZ_CP054795[-]3462117-3462998	35	6.01	10.98	61	9.18	15.62	35	5.05	9.48	35	7.13	12.58	36	6.14	11.33	38	4.48	8.9	658	140.82	178.98	511	103.93	147.63	779	142.81	183.23	710	136.21	172.42	552	86.71	121.17	764	138.33	174.95
FOB87_RS31080	NZ_CP054795[-]6521938-6522366	516	182.22	332.74	400	123.81	210.57	604	179.01	336.31	344	144.06	254.18	445	156.13	287.9	315	76.38	151.74	241	106.04	134.78	176	73.59	104.54	282	106.29	136.37	280	110.44	139.79	492	158.89	222.04	201	74.82	94.63
FOB87_RS21325	NZ_CP054795[+]4459546-4460664	18	2.44	4.45	43	5.1	8.68	27	3.07	5.76	22	3.53	6.23	13	1.75	3.22	66	6.14	12.19	27	4.56	5.79	20	3.2	4.55	33	4.77	6.12	36	5.44	6.89	32	3.96	5.54	19	2.71	3.43
FOB87_RS21455	NZ_CP054795[+]4483178-4484884	8	0.71	1.3	29	2.26	3.84	20	1.49	2.8	6	0.63	1.11	12	1.06	1.95	11	0.67	1.33	19	2.1	2.67	9	0.94	1.34	27	2.56	3.28	15	1.49	1.88	14	1.14	1.59	80	7.49	9.47
FOB87_RS21320	NZ_CP054795[+]4458641-4459510	13	2.26	4.13	9	1.38	2.34	12	1.75	3.29	7	1.45	2.55	17	2.94	5.42	28	3.35	6.65	24	5.21	6.62	37	7.63	10.84	38	7.06	9.06	32	6.23	7.88	46	7.33	10.24	29	5.32	6.73
FOB87_RS24130	NZ_CP054795[+]5022283-5022963	108	24.03	43.87	173	33.73	57.37	134	25.02	47.0	109	28.76	50.74	119	26.3	48.5	196	29.94	59.48	350	97.01	123.3	213	56.11	79.7	313	74.32	95.35	367	91.19	115.43	253	51.47	71.93	314	73.64	93.13
FOB87_RS27110	NZ_CP054795[+]5628753-5630189	35	3.69	6.74	84	7.76	13.2	37	3.27	6.15	35	4.38	7.72	37	3.88	7.15	60	4.34	8.63	129	16.95	21.54	150	18.73	26.6	148	16.66	21.37	174	20.49	25.93	206	19.86	27.75	238	26.45	33.45
FOB87_RS20495	NZ_CP054795[-]4292267-4294528	26	1.74	3.18	16	0.94	1.6	22	1.23	2.32	12	0.95	1.68	21	1.4	2.58	27	1.24	2.47	33	2.75	3.5	16	1.27	1.8	30	2.14	2.75	46	3.44	4.36	31	1.9	2.65	39	2.75	3.48
FOB87_RS20325	NZ_CP054795[-]4259067-4259474	13	4.82	8.81	18	5.86	9.96	21	6.54	12.29	10	4.4	7.77	9	3.32	6.12	10	2.55	5.07	24	11.1	14.11	20	8.79	12.49	24	9.51	12.2	24	9.95	12.6	31	10.53	14.71	41	16.05	20.3
FOB87_RS20490	NZ_CP054795[-]4291151-4292200	19	2.74	5.01	43	5.44	9.25	23	2.78	5.23	31	5.31	9.36	33	4.73	8.72	26	2.58	5.12	73	13.12	16.68	84	14.35	20.38	81	12.47	16.0	68	10.96	13.87	102	13.46	18.81	90	13.69	17.31
FOB87_RS27115	NZ_CP054795[+]5630390-5631232	174	31.27	57.1	136	21.42	36.43	167	25.19	47.32	75	15.98	28.2	173	30.89	56.96	206	25.42	50.5	656	146.89	186.69	639	135.97	193.15	841	161.3	206.96	715	143.51	181.66	713	117.18	163.75	463	87.71	110.93
FOB87_RS20320	NZ_CP054795[-]4257450-4258967	258	25.75	47.02	464	40.59	69.03	309	25.88	48.62	222	26.28	46.36	279	27.66	51.01	241	16.52	32.81	33	4.11	5.22	55	6.5	9.23	36	3.83	4.92	55	6.13	7.76	73	6.66	9.31	52	5.47	6.92
FOB87_RS33165	NZ_CP054795[+]6945487-6946815	2246	256.03	467.51	3144	314.14	534.25	2940	281.27	528.42	2248	303.89	536.18	2576	291.74	537.97	3426	268.17	532.73	91	12.93	16.43	225	30.37	43.14	98	11.92	15.3	186	23.68	29.98	255	26.58	37.15	168	20.19	25.53
FOB87_RS01235	NZ_CP054795[+]270859-272763	18	1.43	2.61	53	3.69	6.28	15	1.0	1.88	15	1.42	2.5	14	1.11	2.04	10	0.54	1.08	123	12.19	15.49	82	7.72	10.97	168	14.26	18.3	142	12.62	15.97	105	7.64	10.67	382	32.02	40.5
FOB87_RS10600	NZ_CP054795[+]2200019-2201437	701	74.84	136.66	738	69.06	117.45	792	70.96	133.32	642	81.29	143.42	903	95.78	176.62	1067	78.22	155.39	9923	1319.99	1677.7	7009	886.0	1258.6	11601	1321.88	1696.03	10227	1219.53	1543.67	7383	720.83	1007.33	9430	1061.26	1342.22
FOB87_RS01230	NZ_CP054795[-]269929-270762	22	4.0	7.3	32	5.1	8.67	16	2.44	4.58	20	4.31	7.6	21	3.79	6.99	32	3.99	7.93	141	31.91	40.56	123	26.45	37.58	155	30.05	38.56	95	19.28	24.4	127	21.1	29.48	82	15.7	19.86
FOB87_RS10605	NZ_CP054795[+]2201461-2202324	57	9.99	18.25	70	10.76	18.3	66	9.71	18.25	58	12.06	21.28	75	13.06	24.09	70	8.43	16.74	1983	433.23	550.63	1209	251.0	356.56	2112	395.24	507.11	1982	388.17	491.34	1258	201.72	281.9	2212	408.85	517.09
FOB87_RS01580	NZ_CP054795[+]343492-344019	82	23.53	42.96	448	112.67	191.62	63	15.17	28.5	102	34.71	61.24	76	21.67	39.95	41	8.08	16.05	2669	954.17	1212.74	2844	966.17	1372.49	3462	1060.16	1360.23	4235	1357.2	1717.94	5238	1374.4	1920.67	19053	5762.64	7288.25
FOB87_RS01585	NZ_CP054795[+]344089-344481	32	12.33	22.52	158	53.38	90.79	25	8.09	15.2	38	17.37	30.65	34	13.02	24.01	39	10.32	20.51	902	433.24	550.64	1093	498.87	708.67	1029	423.35	543.18	1272	547.67	693.24	1810	638.07	891.68	5587	2270.27	2871.31
FOB87_RS08515	NZ_CP054795[+]1757026-1757472	5	1.69	3.09	8	2.38	4.04	9	2.56	4.81	5	2.01	3.55	4	1.34	2.48	3	0.7	1.39	18	7.6	9.66	22	8.83	12.54	23	8.32	10.67	16	6.06	7.67	19	5.89	8.23	12	4.29	5.42
FOB87_RS08510	NZ_CP054795[+]1756124-1756999	15	2.6	4.74	11	1.67	2.84	17	2.47	4.64	11	2.26	3.98	9	1.55	2.85	11	1.3	2.59	31	6.68	8.49	34	6.96	9.89	49	9.04	11.6	38	7.34	9.29	55	8.7	12.16	25	4.55	5.76
FOB87_RS32195	NZ_CP054795[-]6754431-6756014	155	14.82	27.07	399	33.45	56.89	196	15.73	29.56	150	17.01	30.02	204	19.38	35.74	269	17.66	35.09	188	22.4	28.47	295	33.4	47.45	212	21.64	27.77	271	28.95	36.64	371	32.45	45.35	255	25.7	32.51
FOB87_RS32190	NZ_CP054795[-]6752432-6754438	475	35.85	65.47	990	65.5	111.4	616	39.02	73.31	418	37.42	66.02	615	46.12	85.05	598	30.99	61.57	397	37.34	47.46	487	43.53	61.83	403	32.47	41.66	553	46.63	59.02	692	47.77	66.75	653	51.96	65.71
FOB87_RS00720	NZ_CP054795[+]138770-140452	40	3.6	6.57	66	5.21	8.86	19	1.44	2.7	20	2.14	3.77	14	1.25	2.31	27	1.67	3.32	218	24.45	31.08	221	23.55	33.46	234	22.48	28.84	202	20.31	25.71	229	18.85	26.34	283	26.85	33.96
FOB87_RS05935	NZ_CP054795[-]1245724-1247316	113	10.74	19.62	189	15.75	26.79	76	6.07	11.4	108	12.18	21.49	74	6.99	12.89	186	12.15	24.13	89	10.54	13.4	89	10.02	14.24	103	10.45	13.41	88	9.35	11.83	119	10.35	14.46	92	9.22	11.66
FOB87_RS00725	NZ_CP054795[+]140592-142466	21	1.7	3.1	38	2.69	4.58	5	0.34	0.64	26	2.49	4.4	10	0.8	1.48	15	0.83	1.65	13	1.31	1.66	8	0.77	1.09	9	0.78	1.0	7	0.63	0.8	10	0.74	1.03	23	1.96	2.48
FOB87_RS05930	NZ_CP054795[-]1244071-1245603	129	12.75	23.28	106	9.18	15.62	146	12.11	22.75	81	9.49	16.75	125	12.27	22.63	144	9.77	19.41	137	16.87	21.44	142	16.61	23.6	174	18.35	23.55	118	13.03	16.49	176	15.91	22.23	92	9.58	12.12
FOB87_RS09205	NZ_CP054795[+]1893457-1894212	135	27.05	49.4	252	44.26	75.28	165	27.75	52.13	108	25.66	45.28	171	34.05	62.78	272	37.43	74.35	2280	569.28	723.55	2016	478.33	679.49	2203	471.16	604.52	2125	475.62	602.04	2232	409.03	571.6	2154	455.0	575.46
FOB87_RS20140	NZ_CP054795[+]4224589-4225083	20	6.12	11.18	57	15.29	26.01	19	4.88	9.17	41	14.88	26.26	15	4.56	8.41	14	2.94	5.84	338	128.89	163.82	223	80.81	114.79	446	145.68	186.92	446	152.46	192.98	288	80.6	112.64	306	98.72	124.86
FOB87_RS09200	NZ_CP054795[+]1892695-1893276	4	1.04	1.9	11	2.51	4.27	2	0.44	0.82	5	1.54	2.72	5	1.29	2.38	17	3.04	6.04	203	65.84	83.68	170	52.4	74.43	204	56.68	72.72	151	43.9	55.57	174	41.42	57.88	216	59.27	74.96
FOB87_RS20145	NZ_CP054795[-]4225171-4225578	33	12.25	22.37	82	26.69	45.39	36	11.22	21.08	43	18.94	33.41	41	15.12	27.89	73	18.62	36.98	131	60.61	77.03	173	76.06	108.04	182	72.13	92.54	158	65.52	82.94	234	79.46	111.04	128	50.1	63.36
FOB87_RS01050	NZ_CP054795[+]230171-230590	10	3.61	6.59	32	10.12	17.21	4	1.21	2.27	8	3.42	6.04	11	3.94	7.27	9	2.23	4.43	67	30.11	38.27	29	12.38	17.59	52	20.01	25.68	48	19.34	24.48	41	13.52	18.9	69	26.23	33.18
FOB87_RS18055	NZ_CP054795[-]3796600-3797604	0	0.0	0.0	4	0.53	0.9	2	0.26	0.48	3	0.54	0.95	1	0.15	0.28	3	0.31	0.62	6	1.13	1.43	1	0.18	0.25	6	0.97	1.24	7	1.18	1.49	5	0.69	0.96	4	0.63	0.8
FOB87_RS01055	NZ_CP054795[+]230983-231684	0	0.0	0.0	0	0.0	0.0	0	0.0	0.0	0	0.0	0.0	0	0.0	0.0	0	0.0	0.0	0	0.0	0.0	0	0.0	0.0	0	0.0	0.0	0	0.0	0.0	0	0.0	0.0	0	0.0	0.0
FOB87_RS18050	NZ_CP054795[-]3795422-3796597	6	0.77	1.41	13	1.47	2.5	8	0.86	1.62	4	0.61	1.08	8	1.02	1.89	11	0.97	1.93	4	0.65	0.82	7	1.07	1.52	8	1.1	1.41	6	0.86	1.09	6	0.71	0.99	6	0.81	1.03
FOB87_RS24790	NZ_CP054795[-]5157002-5157784	8	1.55	2.83	10	1.69	2.88	8	1.3	2.44	4	0.92	1.62	7	1.34	2.48	16	2.12	4.22	73	17.6	22.37	37	8.48	12.04	45	9.29	11.92	59	12.75	16.14	30	5.31	7.42	67	13.66	17.28
FOB87_RS24795	NZ_CP054795[+]5157843-5158859	11	1.64	2.99	10	1.31	2.22	5	0.62	1.17	6	1.06	1.87	13	1.93	3.55	3	0.31	0.61	73	13.55	17.22	29	5.12	7.27	63	10.02	12.85	57	9.48	12.0	34	4.63	6.47	171	26.85	33.96
FOB87_RS30595	NZ_CP054795[-]6415009-6415641	584	139.77	255.22	466	97.75	166.25	883	177.36	333.21	389	110.41	194.8	762	181.19	334.11	1246	204.77	406.78	516	153.87	195.57	856	242.57	344.58	575	146.87	188.44	544	145.42	184.07	1081	236.59	330.63	229	57.77	73.07
FOB87_RS30590	NZ_CP054795[-]6413491-6414891	0	0.0	0.0	4	0.38	0.64	5	0.45	0.85	2	0.26	0.45	3	0.32	0.59	6	0.45	0.89	19	2.56	3.25	22	2.82	4.0	16	1.85	2.37	10	1.21	1.53	19	1.88	2.63	15	1.71	2.16
FOB87_RS26790	NZ_CP054795[-]5562351-5564081	49	4.29	7.83	207	15.88	27.01	47	3.45	6.49	113	11.73	20.69	90	7.83	14.43	35	2.1	4.18	242	26.39	33.54	208	21.56	30.62	213	19.9	25.53	258	25.22	31.92	337	26.97	37.69	719	66.33	83.89
FOB87_RS30840	NZ_CP054795[-]6470663-6471694	2	0.3	0.54	3	0.39	0.66	3	0.37	0.69	0	0.0	0.0	6	0.87	1.61	2	0.2	0.4	13	2.38	3.02	3	0.52	0.74	14	2.19	2.81	14	2.3	2.91	17	2.28	3.19	16	2.47	3.13
FOB87_RS26240	NZ_CP054795[-]5453908-5454300	8	3.08	5.63	9	3.04	5.17	6	1.94	3.65	4	1.83	3.23	6	2.3	4.24	3	0.8	1.58	122	58.6	74.48	140	63.9	90.77	137	56.37	72.32	140	60.28	76.3	138	48.65	67.98	91	36.98	46.77
FOB87_RS26795	NZ_CP054795[-]5564078-5564845	35	6.91	12.61	121	20.92	35.58	21	3.48	6.53	57	13.34	23.53	61	11.95	22.04	24	3.25	6.46	64	15.73	19.99	67	15.65	22.23	81	17.05	21.88	84	18.51	23.43	110	19.84	27.73	186	38.68	48.92
FOB87_RS23365	NZ_CP054795[-]4859187-4860023	66	11.94	21.81	55	8.73	14.84	64	9.72	18.26	76	16.31	28.78	61	10.97	20.23	134	16.65	33.08	426	96.07	122.11	238	51.0	72.45	425	82.1	105.34	347	70.15	88.8	240	39.72	55.51	458	87.39	110.52
FOB87_RS30845	NZ_CP054795[-]6471707-6472594	3	0.51	0.93	2	0.3	0.51	4	0.57	1.08	0	0.0	0.0	1	0.17	0.31	0	0.0	0.0	6	1.27	1.62	6	1.21	1.72	11	2.0	2.57	6	1.15	1.45	9	1.4	1.96	12	2.16	2.73
FOB87_RS00185	NZ_CP054795[+]31566-32309	1	0.2	0.37	8	1.43	2.43	3	0.51	0.96	4	0.96	1.7	2	0.41	0.75	6	0.84	1.67	20	5.07	6.45	25	6.03	8.56	43	9.34	11.99	46	10.46	13.24	30	5.59	7.81	11	2.36	2.99
FOB87_RS00180	NZ_CP054795[+]30721-31479	0	0.0	0.0	0	0.0	0.0	0	0.0	0.0	0	0.0	0.0	0	0.0	0.0	3	0.41	0.82	7	1.74	2.21	4	0.94	1.34	7	1.49	1.91	7	1.56	1.98	7	1.28	1.79	4	0.84	1.06
FOB87_RS28370	NZ_CP054795[-]5881278-5882720	2	0.21	0.38	18	1.66	2.82	10	0.88	1.66	6	0.75	1.32	9	0.94	1.73	10	0.72	1.43	329	43.04	54.7	326	40.53	57.57	361	40.45	51.9	426	49.95	63.23	313	30.05	42.0	360	39.84	50.39
FOB87_RS28375	NZ_CP054795[+]5882805-5883698	47	7.96	14.54	131	19.46	33.09	39	5.55	10.42	61	12.26	21.63	32	5.39	9.93	36	4.19	8.32	518	109.37	139.01	450	90.29	128.26	526	95.13	122.06	715	135.33	171.3	665	103.05	144.01	459	81.99	103.7
FOB87_RS12975	NZ_CP054795[-]2683366-2683479	0	0.0	0.0	0	0.0	0.0	0	0.0	0.0	0	0.0	0.0	0	0.0	0.0	0	0.0	0.0	1	1.65	2.1	0	0.0	0.0	0	0.0	0.0	1	1.49	1.88	1	1.22	1.7	0	0.0	0.0
FOB87_RS12970	NZ_CP054795[-]2682382-2683284	11	1.85	3.37	16	2.35	4.0	20	2.82	5.29	12	2.39	4.21	17	2.84	5.23	10	1.15	2.29	25	5.22	6.64	18	3.58	5.08	17	3.05	3.91	17	3.18	4.03	44	6.75	9.43	37	6.55	8.28
FOB87_RS03575	NZ_CP054795[-]752244-753131	16568	2826.6	5161.35	22388	3347.86	5693.65	21341	3055.65	5740.64	18322	3706.92	6540.38	19769	3350.84	6178.88	12213	1430.72	2842.22	463	98.42	125.09	1297	261.99	372.17	468	85.21	109.33	913	173.97	220.21	1686	263.04	367.59	801	144.05	182.19
FOB87_RS23145	NZ_CP054795[-]4819380-4820279	13	2.19	4.0	29	4.28	7.28	12	1.69	3.18	7	1.4	2.47	17	2.84	5.24	10	1.16	2.3	581	121.86	154.88	393	78.33	111.27	660	118.57	152.13	616	115.82	146.6	408	62.81	87.77	665	118.0	149.24
FOB87_RS03570	NZ_CP054795[-]751765-752226	1118	366.61	669.43	1537	441.77	751.31	1445	397.67	747.11	1133	440.6	777.38	1213	395.18	728.71	1406	316.58	628.91	18	7.36	9.35	33	12.81	18.2	10	3.5	4.49	53	19.41	24.57	56	16.79	23.47	57	19.7	24.92
FOB87_RS23140	NZ_CP054795[-]4817227-4819383	33	2.32	4.23	62	3.82	6.49	20	1.18	2.21	20	1.67	2.94	28	1.95	3.6	27	1.3	2.59	1519	132.93	168.95	1258	104.61	148.61	1887	141.45	181.49	1667	130.77	165.53	1429	91.78	128.26	1694	125.42	158.62
FOB87_RS19230	NZ_CP054795[+]4035038-4035475	28	9.68	17.68	61	18.49	31.45	27	7.84	14.72	62	25.43	44.87	31	10.65	19.64	25	5.94	11.8	256	110.32	140.22	136	55.7	79.12	235	86.75	111.3	259	100.06	126.65	235	74.33	103.88	266	96.98	122.66
FOB87_RS05750	NZ_CP054795[+]1203881-1205407	2	0.2	0.36	4	0.35	0.59	6	0.5	0.94	8	0.94	1.66	6	0.59	1.09	6	0.41	0.81	1	0.13	0.16	0	0.0	0.0	3	0.32	0.41	1	0.11	0.14	2	0.18	0.25	4	0.42	0.53
FOB87_RS19235	NZ_CP054795[+]4035485-4035934	73	24.58	44.88	74	21.84	37.14	93	26.28	49.37	65	25.95	45.79	62	20.74	38.24	147	33.98	67.51	273	114.52	145.55	158	62.98	89.47	283	101.69	130.47	252	94.75	119.94	238	73.28	102.4	303	107.53	136.0
FOB87_RS05755	NZ_CP054795[-]1205441-1206181	4	0.82	1.49	1	0.18	0.3	7	1.2	2.26	3	0.73	1.28	1	0.2	0.37	1	0.14	0.28	0	0.0	0.0	1	0.24	0.34	0	0.0	0.0	0	0.0	0.0	0	0.0	0.0	0	0.0	0.0
FOB87_RS28705	NZ_CP054795[-]5972765-5973058	568	292.69	534.45	520	234.86	399.43	543	234.83	441.17	394	240.77	424.81	456	233.45	430.48	721	255.11	506.8	23	14.77	18.77	36	21.96	31.2	21	11.55	14.82	15	8.63	10.93	112	52.78	73.76	42	22.81	28.85
FOB87_RS22890	NZ_CP054795[-]4771364-4771546	0	0.0	0.0	0	0.0	0.0	0	0.0	0.0	0	0.0	0.0	0	0.0	0.0	0	0.0	0.0	0	0.0	0.0	1	0.98	1.39	0	0.0	0.0	0	0.0	0.0	2	1.52	2.12	1	0.87	1.1
FOB87_RS22895	NZ_CP054795[+]4771545-4772024	12	3.79	6.92	15	4.15	7.06	6	1.59	2.99	2	0.75	1.32	5	1.57	2.89	13	2.82	5.6	220	86.52	109.96	162	60.54	86.0	290	97.69	125.34	280	98.7	124.94	405	116.9	163.36	588	195.63	247.42
FOB87_RS18940	NZ_CP054795[+]3976644-3977288	74	17.38	31.74	56	11.53	19.61	99	19.51	36.66	86	23.96	42.27	101	23.57	43.46	86	13.87	27.55	100	29.27	37.2	86	23.91	33.97	127	31.84	40.85	108	28.33	35.86	104	22.34	31.22	115	28.47	36.01
FOB87_RS15720	NZ_CP054795[-]3280404-3282188	1061	90.05	164.43	849	63.16	107.41	962	68.52	128.73	1142	114.94	202.8	909	76.65	141.34	1569	91.44	181.65	3834	405.44	515.31	3173	318.86	452.95	4899	443.76	569.36	5049	478.62	605.84	5965	462.98	646.99	4157	371.91	470.37
FOB87_RS18945	NZ_CP054795[+]3977306-3978193	185	31.56	57.63	136	20.34	34.59	239	34.22	64.29	190	38.44	67.82	233	39.5	72.83	342	40.06	79.59	178	37.84	48.09	152	30.71	43.62	202	36.78	47.19	161	30.68	38.83	175	27.3	38.15	154	27.7	35.03
FOB87_RS15725	NZ_CP054795[+]3282393-3283919	28	2.78	5.07	45	3.92	6.66	15	1.25	2.35	30	3.53	6.23	12	1.18	2.18	27	1.84	3.65	432	53.4	67.87	221	25.96	36.88	426	45.1	57.87	416	46.1	58.35	268	24.32	33.98	299	31.27	39.55
FOB87_RS03750	NZ_CP054795[+]780858-782027	231	29.91	54.62	269	30.53	51.92	243	26.41	49.61	171	26.26	46.33	180	23.16	42.7	136	12.09	24.02	2825	455.77	579.28	1862	285.47	405.52	3012	416.24	534.06	2958	427.79	541.5	2336	276.61	386.55	3034	414.12	523.75
FOB87_RS03755	NZ_CP054795[+]782050-782862	82	15.28	27.9	79	12.9	21.94	137	21.42	40.25	69	15.25	26.9	70	12.96	23.9	111	14.21	28.22	1852	429.99	546.52	793	174.96	248.54	1894	376.67	483.29	1865	388.16	491.33	1101	187.62	262.19	2837	557.26	704.79
FOB87_RS19095	NZ_CP054795[+]4006879-4008099	7	0.87	1.59	7	0.76	1.29	5	0.52	0.98	3	0.44	0.78	8	0.99	1.82	12	1.02	2.03	91	14.07	17.88	47	6.91	9.81	127	16.82	21.58	114	15.8	20.0	81	9.19	12.84	38	4.97	6.29
FOB87_RS31645	NZ_CP054795[+]6638513-6639376	16	2.8	5.12	31	4.76	8.1	1	0.15	0.28	9	1.87	3.3	10	1.74	3.21	17	2.05	4.07	56	12.23	15.55	51	10.59	15.04	74	13.85	17.77	63	12.34	15.62	76	12.19	17.03	48	8.87	11.22
FOB87_RS19090	NZ_CP054795[-]4005567-4006796	129	15.89	29.01	120	12.95	22.03	119	12.3	23.11	100	14.61	25.77	98	11.99	22.11	184	15.56	30.91	158	24.25	30.82	204	29.75	42.26	145	19.06	24.46	141	19.39	24.55	257	28.95	40.45	127	16.49	20.85
FOB87_RS31640	NZ_CP054795[+]6637796-6638467	2	0.45	0.82	9	1.78	3.02	0	0.0	0.0	2	0.53	0.94	3	0.67	1.24	2	0.31	0.62	144	40.45	51.41	153	40.84	58.01	107	25.74	33.03	116	29.21	36.97	294	60.61	84.7	57	13.54	17.13
FOB87_RS22090	NZ_CP054795[-]4618869-4620020	9	1.18	2.16	6	0.69	1.18	9	1.0	1.87	8	1.25	2.2	7	0.92	1.69	5	0.45	0.9	8	1.31	1.67	2	0.31	0.44	8	1.12	1.44	8	1.18	1.49	4	0.48	0.67	16	2.22	2.81
FOB87_RS22095	NZ_CP054795[-]4620017-4620937	6	0.99	1.8	1	0.15	0.25	3	0.42	0.78	6	1.17	2.07	1	0.16	0.3	7	0.79	1.57	5	1.02	1.3	1	0.2	0.28	6	1.05	1.35	2	0.37	0.47	2	0.3	0.42	8	1.38	1.75
FOB87_RS34035	NZ_CP054795[-]6976946-6977233	0	0.0	0.0	0	0.0	0.0	0	0.0	0.0	0	0.0	0.0	0	0.0	0.0	0	0.0	0.0	0	0.0	0.0	0	0.0	0.0	0	0.0	0.0	0	0.0	0.0	1	0.48	0.67	0	0.0	0.0
FOB87_RS34030	NZ_CP054795[-]6856390-6860214	1	0.04	0.07	5	0.18	0.3	1	0.03	0.06	3	0.14	0.25	0	0.0	0.0	2	0.06	0.11	11	0.54	0.69	9	0.42	0.6	9	0.38	0.49	9	0.4	0.5	12	0.44	0.61	5	0.21	0.26
FOB87_RS31500	NZ_CP054795[+]6606655-6607536	25	4.29	7.84	54	8.13	13.83	58	8.36	15.71	35	7.13	12.58	46	7.85	14.48	35	4.13	8.2	2657	568.63	722.73	227	46.17	65.58	2357	432.08	554.38	2530	485.37	614.38	592	92.99	129.95	1300	235.38	297.69
FOB87_RS31505	NZ_CP054795[+]6607539-6608966	24	2.55	4.65	33	3.07	5.22	29	2.58	4.85	16	2.01	3.55	24	2.53	4.66	24	1.75	3.47	2020	267.01	339.37	164	20.6	29.26	1846	209.02	268.18	1827	216.49	274.03	437	42.4	59.25	976	109.14	138.04
FOB87_RS22540	NZ_CP054795[+]4711018-4711716	2	0.43	0.79	3	0.57	0.97	1	0.18	0.34	0	0.0	0.0	7	1.51	2.78	4	0.59	1.18	6	1.62	2.06	2	0.51	0.73	11	2.54	3.26	5	1.21	1.53	2	0.39	0.55	9	2.06	2.6
FOB87_RS22235	NZ_CP054795[-]4654056-4655093	1	0.15	0.27	6	0.77	1.31	6	0.73	1.38	4	0.69	1.22	4	0.58	1.07	3	0.3	0.6	18	3.27	4.16	27	4.67	6.63	13	2.03	2.6	9	1.47	1.86	43	5.74	8.02	18	2.77	3.5
FOB87_RS22545	NZ_CP054795[+]4711703-4712068	0	0.0	0.0	1	0.36	0.62	4	1.39	2.61	0	0.0	0.0	1	0.41	0.76	0	0.0	0.0	3	1.55	1.97	4	1.96	2.78	5	2.21	2.83	3	1.39	1.76	5	1.89	2.64	3	1.31	1.66
FOB87_RS22230	NZ_CP054795[+]4653200-4654042	122	21.92	40.03	229	36.07	61.35	94	14.18	26.64	138	29.41	51.89	98	17.5	32.27	217	26.78	53.2	7	1.57	1.99	2	0.42	0.6	7	1.34	1.72	11	2.2	2.79	4	0.66	0.92	28	5.31	6.71
FOB87_RS04405	NZ_CP054795[+]921947-924958	628	31.59	57.68	626	27.6	46.94	542	22.88	42.98	443	26.42	46.62	548	27.39	50.5	719	24.83	49.33	5320	333.4	423.75	3792	225.82	320.79	5937	318.7	408.91	5298	297.63	376.74	4821	221.75	309.89	6418	340.28	430.37
FOB87_RS04400	NZ_CP054795[+]920822-921850	11	1.62	2.96	27	3.49	5.93	6	0.74	1.39	12	2.1	3.7	12	1.76	3.24	7	0.71	1.41	583	106.95	135.93	399	69.55	98.8	651	102.3	131.25	606	99.65	126.14	493	66.38	92.76	608	94.36	119.34
FOB87_RS12515	NZ_CP054795[-]2578590-2580323	14	1.22	2.23	47	3.6	6.12	16	1.17	2.2	13	1.35	2.38	11	0.95	1.76	22	1.32	2.62	1335	145.33	184.71	1171	121.14	172.08	1590	148.26	190.23	2030	198.1	250.75	1229	98.19	137.22	1648	151.78	191.96
FOB87_RS12510	NZ_CP054795[-]2577954-2578589	4	0.95	1.74	12	2.5	4.26	0	0.0	0.0	4	1.13	1.99	3	0.71	1.31	3	0.49	0.97	215	63.81	81.1	180	50.77	72.12	282	71.69	91.98	379	100.84	127.64	225	49.01	68.49	257	64.53	81.61
FOB87_RS13170	NZ_CP054795[-]2722573-2725566	327	16.54	30.21	638	28.29	48.12	300	12.74	23.93	360	21.6	38.11	378	19.0	35.04	374	12.99	25.81	1537	96.9	123.16	1668	99.93	141.96	1862	100.56	129.02	1944	109.87	139.07	2143	99.17	138.58	1267	67.58	85.47
FOB87_RS13175	NZ_CP054795[+]2725811-2727583	7	0.6	1.09	15	1.12	1.91	5	0.36	0.67	7	0.71	1.25	6	0.51	0.94	7	0.41	0.82	269	28.64	36.4	157	15.88	22.56	291	26.54	34.05	299	28.54	36.12	229	17.9	25.01	425	38.28	48.41
FOB87_RS24465	NZ_CP054795[+]5084549-5085280	27	5.59	10.2	59	10.7	18.2	14	2.43	4.57	19	4.66	8.23	21	4.32	7.96	39	5.54	11.01	562	144.92	184.19	391	95.82	136.11	675	149.1	191.3	656	151.64	191.95	449	84.98	118.76	499	108.86	137.68
FOB87_RS07270	NZ_CP054795[+]1519608-1520672	29	4.12	7.53	30	3.74	6.36	13	1.55	2.92	16	2.7	4.76	10	1.42	2.61	22	2.15	4.27	5	0.89	1.13	3	0.51	0.72	3	0.45	0.58	4	0.63	0.8	6	0.78	1.09	6	0.9	1.14
FOB87_RS07275	NZ_CP054795[-]1520829-1522313	7	0.71	1.3	17	1.52	2.59	9	0.77	1.45	11	1.33	2.35	9	0.91	1.68	15	1.05	2.09	149	18.94	24.07	81	9.78	13.9	180	19.6	25.15	173	19.71	24.95	80	7.46	10.43	184	19.79	25.03
FOB87_RS24460	NZ_CP054795[+]5083511-5084527	53	7.9	14.42	106	13.84	23.54	31	3.88	7.28	78	13.78	24.31	35	5.18	9.55	36	3.68	7.32	88	16.33	20.76	46	8.12	11.53	93	14.79	18.97	75	12.48	15.8	85	11.58	16.18	216	33.92	42.9
FOB87_RS13395	NZ_CP054795[+]2774497-2774649	0	0.0	0.0	0	0.0	0.0	0	0.0	0.0	0	0.0	0.0	0	0.0	0.0	0	0.0	0.0	0	0.0	0.0	1	1.18	1.67	0	0.0	0.0	0	0.0	0.0	1	0.91	1.27	0	0.0	0.0
[truncated: 4,886 more rows]
