# Supplementary material for: Decoding drug tolerance: insights into the Rv0274 gene's role in isoniazid tolerance
Source: Front Microbiol. 2025 Nov 27;16:1697416. doi: 10.3389/fmicb.2025.1697416 (PMC12695796; doi:10.3389/fmicb.2025.1697416)
Supplement: Supplementary file 1 [file Supplementary_file_1.zip › RNA_seq_expression/expression/gene_tpm.addAnno.xls]

	W0274-1	W0274-2	W0274-3	D0274-1	D0274-2	D0274-3	WINH-1	WINH-2	WINH-3	DINH-1	DINH-2	DINH-3	GeneName	GeneDescription	GO	KEGG	COG
FOB87_RS25510	40.95	53.11	48.28	43.86	54.98	39.5	7.99	6.38	6.62	6.71	7.93	10.64	FOB87_RS25510	propanediol/glycerol family dehydratase large subunit	-	K01699-ko00640 Propanoate metabolism	COG4909-Propanediol dehydratase, large subunit[Q]
FOB87_RS25515	224.75	252.06	283.26	281.01	306.66	279.15	17.43	44.42	12.67	27.27	38.87	21.64	FOB87_RS25515	wax ester/triacylglycerol synthase family O-acyltransferase	-	K00635-ko00561 Glycerolipid metabolism	-
FOB87_RS30730	0.58	0.69	0.7	0.62	0.47	0.36	3.93	2.48	3.25	3.58	3.12	3.82	FOB87_RS30730	RND family transporter	-	-	COG2409-Predicted drug exporters of the RND superfamily[R]
FOB87_RS27215	0.24	2.55	0.61	0.29	1.45	1.83	1.51	2.3	1.82	2.71	3.11	3.84	FOB87_RS27215	RNA polymerase sigma factor	-	-	-
FOB87_RS30735	15.52	11.88	11.99	12.56	20.31	12.69	43.58	36.75	36.81	44.3	28.16	35.31	FOB87_RS30735	TetR/AcrR family transcriptional regulator	-	-	COG1309-Transcriptional regulator[K]
FOB87_RS03985	2.62	5.13	2.37	2.4	1.4	2.22	25.92	12.92	22.2	23.69	12.19	23.63	FOB87_RS03985	hypothetical protein	-	-	-
FOB87_RS26305	2.8	5.13	1.6	4.22	5.43	0.79	6.34	3.01	6.52	12.51	4.42	8.31	FOB87_RS26305	FAD binding domain-containing protein	-	K19189-ko00760 Nicotinate and nicotinamide metabolism	-
FOB87_RS03980	3.09	5.42	3.03	4.28	2.56	1.77	44.3	17.09	26.4	29.93	22.15	54.86	FOB87_RS03980	hypothetical protein	-	-	-
FOB87_RS26300	10.72	13.95	6.97	9.84	7.9	3.33	21.12	10.24	22.89	36.7	12.02	22.97	FOB87_RS26300	hypothetical protein	-	-	-
FOB87_RS32995	8.3	11.17	2.86	3.77	4.18	8.75	353.57	387.97	411.75	446.27	596.6	590.1	FOB87_RS32995	ROK family protein	GO:0008150,GO:0009405,GO:0010468,GO:0019222,GO:0044419,GO:0050789,GO:0051704,GO:0060255,GO:0065007	-	-
FOB87_RS32990	8.28	10.8	3.9	7.66	7.22	5.27	109.48	92.32	99.82	91.6	91.25	93.69	FOB87_RS32990	SDR family oxidoreductase	GO:0005575,GO:0005623,GO:0005886,GO:0016020,GO:0044464,GO:0071944	-	COG4221-Short-chain alcohol dehydrogenase of unknown specificity[R]
FOB87_RS19530	11.37	10.86	10.82	13.83	12.74	20.25	38.91	36.63	36.19	41.75	36.37	23.98	FOB87_RS19530	ATP-binding protein	-	-	-
FOB87_RS19535	18.31	26.1	17.34	25.29	16.85	6.63	35.52	32.24	35.14	42.17	34.96	29.27	FOB87_RS19535	EspA/EspE family type VII secretion system effector	-	-	-
FOB87_RS28440	3.29	8.9	2.65	6.18	4.91	2.54	156.11	144.28	149.39	182.24	130.39	202.94	yidC	membrane protein insertase YidC	GO:0005575,GO:0005623,GO:0005886,GO:0005887,GO:0008150,GO:0016020,GO:0016021,GO:0031224,GO:0031226,GO:0040007,GO:0044425,GO:0044459,GO:0044464,GO:0071944	K03217-ko03060 Protein export;ko03070 Bacterial secretion system;ko02024 Quorum sensing	COG0706-Preprotein translocase subunit YidC[U]
FOB87_RS28830	16.87	31.69	11.72	17.93	12.81	14.44	42.15	60.94	39.73	41.89	71.35	51.39	espB	type VII secretion system ESX-1 target EspB	GO:0002790,GO:0003674,GO:0005488,GO:0005515,GO:0005575,GO:0005576,GO:0006810,GO:0008104,GO:0008150,GO:0009306,GO:0009405,GO:0009987,GO:0015031,GO:0015833,GO:0032940,GO:0033036,GO:0042802,GO:0042886,GO:0044315,GO:0044419,GO:0045184,GO:0046903,GO:0051179,GO:0051234,GO:0051704,GO:0055085,GO:0071702,GO:0071705,GO:0071806	-	-
FOB87_RS15645	97.63	67.45	94.59	70.16	105.6	93.35	653.97	588.23	644.36	563.85	533.94	393.57	lipA	lipoyl synthase	GO:0003674,GO:0003824,GO:0005575,GO:0005622,GO:0005623,GO:0005737,GO:0006082,GO:0006464,GO:0006629,GO:0006631,GO:0006633,GO:0006732,GO:0006790,GO:0006807,GO:0008150,GO:0008152,GO:0008610,GO:0009058,GO:0009106,GO:0009107,GO:0009108,GO:0009249,GO:0009987,GO:0010467,GO:0016053,GO:0016740,GO:0016782,GO:0016783,GO:0016992,GO:0018065,GO:0018130,GO:0018193,GO:0018205,GO:0019538,GO:0019752,GO:0032787,GO:…	K03644-ko00785 Lipoic acid metabolism	COG0320-Lipoate synthase[H]
FOB87_RS12340	0.12	0.2	0.38	0.27	0.23	0.79	0.42	0.41	0.24	0.77	0.0	0.48	FOB87_RS12340	MFS transporter	-	-	-
FOB87_RS12615	8.71	15.97	4.65	12.45	6.1	6.8	224.29	112.08	178.81	179.6	99.24	235.05	FOB87_RS12615	MerR family transcriptional regulator	GO:0005575,GO:0005622,GO:0005623,GO:0005737,GO:0005829,GO:0008150,GO:0040007,GO:0044424,GO:0044444,GO:0044464	-	-
FOB87_RS12345	0.21	0.18	0.18	0.62	0.21	0.15	1.31	0.0	0.11	0.7	0.39	0.33	cycA	D-serine/D-alanine/glycine transporter	-	-	COG1113-Gamma-aminobutyrate permease and related permeases[E]
FOB87_RS15640	44.98	46.58	29.24	42.63	40.09	24.53	404.17	346.48	420.34	366.25	335.57	227.11	lipB	lipoyl(octanoyl) transferase LipB	GO:0003674,GO:0003824,GO:0005575,GO:0005623,GO:0005886,GO:0006082,GO:0006464,GO:0006629,GO:0006631,GO:0006633,GO:0006732,GO:0006790,GO:0006807,GO:0008150,GO:0008152,GO:0008610,GO:0009058,GO:0009106,GO:0009107,GO:0009108,GO:0009249,GO:0009987,GO:0010467,GO:0016020,GO:0016053,GO:0016740,GO:0016746,GO:0016747,GO:0018065,GO:0018130,GO:0018193,GO:0018205,GO:0019538,GO:0019752,GO:0032787,GO:0033819,GO:…	K03801-ko00785 Lipoic acid metabolism	COG0321-Lipoate-protein ligase B[H]
FOB87_RS12610	381.96	304.21	290.25	335.37	419.32	280.55	710.04	791.42	663.09	734.27	771.64	581.35	FOB87_RS12610	bifunctional nuclease family protein	GO:0005575,GO:0005618,GO:0005623,GO:0005886,GO:0016020,GO:0030312,GO:0044464,GO:0071944	-	COG1259-Uncharacterized conserved protein[S]
FOB87_RS03185	1.64	0.83	1.72	1.62	2.03	2.25	6.97	5.65	4.66	5.95	8.49	6.18	FOB87_RS03185	AbrB family transcriptional regulator	-	-	COG3180-Putative ammonia monooxygenase[R]
FOB87_RS03180	0.64	0.83	0.27	0.37	0.63	0.0	6.33	4.14	6.1	4.61	6.97	2.68	FOB87_RS03180	MarR family transcriptional regulator	-	-	COG1846-Transcriptional regulators[K]
FOB87_RS28835	3.92	5.16	4.52	4.65	4.38	4.37	24.44	33.67	30.87	36.14	31.84	35.15	FOB87_RS28835	hypothetical protein	-	-	-
FOB87_RS27400	7.24	7.53	2.68	5.59	4.35	4.28	10.07	7.38	10.42	11.28	6.31	9.58	FOB87_RS27400	oxygenase MpaB family protein	GO:0005575,GO:0005623,GO:0005886,GO:0016020,GO:0044464,GO:0071944	-	COG3662-Uncharacterized protein conserved in bacteria[S]
FOB87_RS07530	7.31	20.86	4.44	22.25	12.26	3.29	37.18	25.79	53.36	33.9	23.38	30.13	pcaB	3-carboxy-cis,cis-muconate cycloisomerase	-	K01857-ko00362 Benzoate degradation	COG0015-Adenylosuccinate lyase[F]
FOB87_RS29830	0.69	1.21	0.83	0.23	0.49	0.61	0.13	0.0	0.11	0.44	0.09	0.31	FOB87_RS29830	APC family permease	-	-	COG0531-Amino acid transporters[E]
FOB87_RS22795	2.54	3.93	2.51	2.83	2.52	2.77	15.26	7.43	12.44	10.01	6.55	14.49	FOB87_RS22795	oxygenase MpaB family protein	-	-	COG3662-Uncharacterized protein conserved in bacteria[S]
FOB87_RS22790	10.59	31.77	6.15	13.52	9.31	5.59	181.65	94.51	160.38	138.28	101.67	145.96	FOB87_RS22790	DUF732 domain-containing protein	-	-	-
FOB87_RS15350	18.84	11.7	5.27	22.34	8.71	15.18	77.26	52.35	59.34	67.21	58.26	74.47	murG	undecaprenyldiphospho-muramoylpentapeptide beta-N-acetylglucosaminyltransferase	GO:0008150,GO:0040007	K02563-ko00550 Peptidoglycan biosynthesis;ko04112 Cell cycle - Caulobacter;ko01502 Vancomycin resistance	COG0707-UDP-N-acetylglucosamine:LPS N-acetylglucosamine transferase[M]
FOB87_RS27405	1.17	2.82	0.49	0.69	1.16	1.0	27.64	21.43	21.18	18.91	24.56	25.23	FOB87_RS27405	AAA family ATPase	-	-	-
FOB87_RS23325	33.84	126.95	16.1	47.09	23.69	28.73	69.73	36.28	57.17	42.42	30.46	53.51	FOB87_RS23325	cellulase family glycosylhydrolase	-	-	-
FOB87_RS23770	9.19	21.31	8.46	15.47	7.07	8.55	72.9	29.95	64.65	48.46	23.95	68.44	FOB87_RS23770	oligosaccharide flippase family protein	-	-	-
FOB87_RS00985	13.57	24.71	4.6	19.81	8.17	6.01	177.87	112.32	162.53	213.08	122.91	144.01	FOB87_RS00985	cysteine desulfurase family protein	-	K04487-ko00730 Thiamine metabolism;ko04122 Sulfur relay system	COG1104-Cysteine sulfinate desulfinase/cysteine desulfurase and related enzymes[E]
FOB87_RS00980	0.0	0.0	0.0	0.0	0.16	0.0	0.61	0.19	0.69	0.36	0.29	0.34	FOB87_RS00980	phospholipase D family protein	-	-	-
FOB87_RS31460	1.86	5.94	1.99	3.21	3.03	4.66	146.74	117.17	155.18	134.38	105.69	98.25	FOB87_RS31460	class I SAM-dependent methyltransferase	GO:0005575,GO:0005623,GO:0005886,GO:0016020,GO:0044464,GO:0071944	-	COG3315-O-Methyltransferase involved in polyketide biosynthesis[Q]
FOB87_RS31465	0.26	0.82	0.14	0.31	0.34	0.24	82.75	17.33	61.48	67.97	22.46	22.56	eccA3	type VII secretion system ESX-3 AAA family ATPase EccA3	GO:0005575,GO:0005618,GO:0005622,GO:0005623,GO:0005737,GO:0005829,GO:0005886,GO:0006873,GO:0006875,GO:0006879,GO:0006950,GO:0007154,GO:0008150,GO:0009267,GO:0009605,GO:0009987,GO:0009991,GO:0010106,GO:0016020,GO:0019725,GO:0030003,GO:0030312,GO:0031667,GO:0031668,GO:0031669,GO:0033212,GO:0033214,GO:0033554,GO:0040007,GO:0042592,GO:0042594,GO:0044424,GO:0044444,GO:0044464,GO:0046916,GO:0048878,GO:…	-	COG0464-ATPases of the AAA+ class[O]
FOB87_RS22420	2.68	7.03	0.84	2.38	3.99	2.75	161.26	80.38	148.84	145.3	93.58	152.29	FOB87_RS22420	SRPBCC family protein	-	-	-
FOB87_RS22425	20.39	22.55	14.39	11.75	16.85	32.19	249.78	169.9	209.28	206.88	150.57	198.47	FOB87_RS22425	DUF3027 domain-containing protein	-	-	-
FOB87_RS23775	12.95	39.73	10.98	21.96	17.36	10.67	182.79	92.3	176.75	140.0	80.52	152.32	FOB87_RS23775	glycosyltransferase	-	-	-
FOB87_RS33645	0.0	0.76	0.37	0.0	0.0	0.3	4.34	6.19	4.19	2.43	2.39	3.67	FOB87_RS33645	hypothetical protein	-	-	-
FOB87_RS16510	0.95	0.83	1.59	1.12	0.31	0.43	19.66	9.71	19.87	24.68	13.57	17.96	FOB87_RS16510	MarR family transcriptional regulator	-	-	COG1846-Transcriptional regulators[K]
FOB87_RS29045	25.93	47.85	21.77	51.79	39.32	0.94	85.03	53.32	85.94	94.51	46.18	53.23	FOB87_RS29045	hypothetical protein	-	-	-
FOB87_RS13565	7.63	9.06	5.73	7.62	7.38	6.41	104.95	69.3	89.15	91.73	62.71	87.42	FOB87_RS13565	carboxylesterase/lipase family protein	-	-	COG2272-Carboxylesterase type B[I]
FOB87_RS29040	1.81	2.39	2.03	2.87	3.9	2.7	6.4	11.46	7.75	10.47	18.25	6.7	FOB87_RS29040	CGNR zinc finger domain-containing protein	-	-	COG5516-Conserved protein containing a Zn-ribbon-like motif, possibly RNA-binding[R]
FOB87_RS16515	0.25	1.1	0.53	0.15	0.62	0.69	11.55	9.79	13.37	9.94	9.62	11.62	FOB87_RS16515	MFS transporter	-	-	-
FOB87_RS13560	21.96	33.62	10.12	45.4	16.29	6.96	10.02	7.88	10.56	11.31	7.36	9.05	FOB87_RS13560	primary-amine oxidase	-	K00276-ko00260 Glycine, serine and threonine metabolism;ko00350 Tyrosine metabolism;ko00360 Phenylalanine metabolism;ko00410 beta-Alanine metabolism;ko00950 Isoquinoline alkaloid biosynthesis;ko00960 Tropane, piperidine and pyridine alkaloid biosynthesis	COG3733-Cu2+-containing amine oxidase[Q]
FOB87_RS21210	0.71	1.4	0.3	0.84	0.88	0.37	62.92	37.56	59.95	51.65	40.51	53.23	FOB87_RS21210	TatD family hydrolase	GO:0003674,GO:0003824,GO:0004518,GO:0004536,GO:0005575,GO:0005623,GO:0005886,GO:0006139,GO:0006259,GO:0006308,GO:0006725,GO:0006807,GO:0008150,GO:0008152,GO:0009056,GO:0009057,GO:0009987,GO:0016020,GO:0016787,GO:0016788,GO:0019439,GO:0034641,GO:0034655,GO:0043170,GO:0044237,GO:0044238,GO:0044248,GO:0044260,GO:0044265,GO:0044270,GO:0044464,GO:0046483,GO:0046700,GO:0071704,GO:0071944,GO:0090304,GO:…	-	COG0084-Mg-dependent DNase[L]
FOB87_RS21215	9.1	5.66	7.8	7.08	8.85	9.27	162.42	76.01	142.15	135.32	80.46	162.59	metG	methionine--tRNA ligase	GO:0003674,GO:0003824,GO:0004812,GO:0004825,GO:0005575,GO:0005622,GO:0005623,GO:0005737,GO:0005886,GO:0006082,GO:0006139,GO:0006399,GO:0006412,GO:0006418,GO:0006431,GO:0006518,GO:0006520,GO:0006725,GO:0006807,GO:0008150,GO:0008152,GO:0009058,GO:0009059,GO:0009987,GO:0010467,GO:0016020,GO:0016070,GO:0016874,GO:0016875,GO:0019538,GO:0019752,GO:0034641,GO:0034645,GO:0034660,GO:0040007,GO:0043038,GO:…	K01874-ko00450 Selenocompound metabolism;ko00970 Aminoacyl-tRNA biosynthesis	COG0143-Methionyl-tRNA synthetase[J]
FOB87_RS02165	19.98	42.81	14.44	24.02	19.85	20.96	476.39	397.84	387.94	399.16	395.07	613.04	FOB87_RS02165	adenylate kinase	GO:0000166,GO:0003674,GO:0003824,GO:0004017,GO:0004550,GO:0005488,GO:0005524,GO:0005575,GO:0005618,GO:0005622,GO:0005623,GO:0005737,GO:0005829,GO:0005886,GO:0006139,GO:0006144,GO:0006163,GO:0006164,GO:0006165,GO:0006167,GO:0006725,GO:0006753,GO:0006793,GO:0006796,GO:0006807,GO:0008144,GO:0008150,GO:0008152,GO:0009058,GO:0009112,GO:0009117,GO:0009123,GO:0009124,GO:0009126,GO:0009127,GO:0009132,GO:…	K00939-ko00230 Purine metabolism;ko00730 Thiamine metabolism	COG0563-Adenylate kinase and related kinases[F]
FOB87_RS02160	11.54	18.33	7.1	10.3	7.83	6.12	316.59	197.91	261.19	260.58	214.08	401.88	secY	preprotein translocase subunit SecY	GO:0005575,GO:0005576,GO:0005623,GO:0005886,GO:0008150,GO:0016020,GO:0040007,GO:0044464,GO:0071944	K03076-ko03060 Protein export;ko03070 Bacterial secretion system;ko02024 Quorum sensing	COG0201-Preprotein translocase subunit SecY[U]
FOB87_RS10260	30.09	33.45	32.77	24.11	28.13	23.93	54.88	35.25	53.3	63.43	41.98	173.21	mutA	methylmalonyl-CoA mutase small subunit	GO:0005575,GO:0005618,GO:0005622,GO:0005623,GO:0005737,GO:0005829,GO:0005886,GO:0006082,GO:0006629,GO:0006631,GO:0008150,GO:0008152,GO:0009987,GO:0016020,GO:0016999,GO:0017144,GO:0019541,GO:0019678,GO:0019752,GO:0030312,GO:0032787,GO:0043436,GO:0044237,GO:0044238,GO:0044255,GO:0044281,GO:0044424,GO:0044444,GO:0044464,GO:0046459,GO:0071704,GO:0071944	K01847-ko00630 Glyoxylate and dicarboxylate metabolism;ko00640 Propanoate metabolism;ko00720 Carbon fixation pathways in prokaryotes;ko00280 Valine, leucine and isoleucine degradation	COG1884-Methylmalonyl-CoA mutase, N-terminal domain/subunit[I]
FOB87_RS24410	1.44	6.3	0.54	1.89	5.4	2.52	33.05	31.6	29.51	28.2	27.76	26.11	FOB87_RS24410	DUF2520 domain-containing protein	-	-	COG5495-Uncharacterized conserved protein[S]
FOB87_RS10915	1.08	0.16	1.51	0.0	0.89	1.48	8.51	5.1	10.55	7.62	3.61	5.87	FOB87_RS10915	helix-turn-helix transcriptional regulator	-	-	-
FOB87_RS10265	29.15	27.61	28.97	22.14	28.75	18.58	85.93	49.38	84.64	91.28	59.57	226.52	scpA	methylmalonyl-CoA mutase	GO:0005575,GO:0005623,GO:0005886,GO:0006082,GO:0006629,GO:0006631,GO:0008150,GO:0008152,GO:0009987,GO:0016020,GO:0016999,GO:0017144,GO:0019541,GO:0019678,GO:0019752,GO:0032787,GO:0043436,GO:0044237,GO:0044238,GO:0044255,GO:0044281,GO:0044464,GO:0046459,GO:0071704,GO:0071944	K01847-ko00630 Glyoxylate and dicarboxylate metabolism;ko00640 Propanoate metabolism;ko00720 Carbon fixation pathways in prokaryotes;ko00280 Valine, leucine and isoleucine degradation	COG1884-Methylmalonyl-CoA mutase, N-terminal domain/subunit[I]
FOB87_RS10910	14.58	17.99	16.4	12.43	11.98	21.67	7.41	10.02	6.24	6.95	7.49	8.69	FOB87_RS10910	LuxR family transcriptional regulator	-	-	COG2197-Response regulator containing a CheY-like receiver domain and an HTH DNA-binding domain[TK]
FOB87_RS01120	16.25	21.56	21.01	30.72	37.96	15.38	8.76	5.72	4.22	10.3	14.05	5.09	FOB87_RS01120	hypothetical protein	-	-	-
FOB87_RS01125	1.25	1.83	3.15	4.45	0.83	3.73	3.12	3.46	1.78	3.73	3.81	3.96	FOB87_RS01125	hypothetical protein	-	-	-
FOB87_RS21425	13.34	15.04	15.19	23.73	21.77	8.51	109.22	115.07	104.74	68.11	144.64	45.2	FOB87_RS21425	hypothetical protein	-	-	-
FOB87_RS18280	3.34	5.86	2.13	4.44	2.26	3.21	6.49	4.11	3.99	2.54	6.23	11.97	FOB87_RS18280	M24 family metallopeptidase	-	-	COG0006-Xaa-Pro aminopeptidase[E]
FOB87_RS24415	15.81	18.6	6.67	17.08	11.71	10.34	57.33	36.54	58.59	77.4	46.35	43.18	FOB87_RS24415	DUF6779 domain-containing protein	-	-	-
FOB87_RS21420	25.25	61.89	16.29	39.92	31.59	12.68	186.72	102.14	169.92	226.66	153.08	684.12	FOB87_RS21420	MspA family porin	GO:0005575,GO:0005618,GO:0005623,GO:0009279,GO:0016020,GO:0019867,GO:0030312,GO:0030313,GO:0031975,GO:0044462,GO:0044464,GO:0071944	-	-
FOB87_RS05800	9.0	8.65	6.46	6.89	9.37	4.88	183.88	125.77	169.59	169.7	112.93	147.92	FOB87_RS05800	TIGR03857 family LLM class F420-dependent oxidoreductase	-	-	COG2141-Coenzyme F420-dependent N5,N10-methylene tetrahydromethanopterin reductase and related flavin-dependent oxidoreductases[C]
FOB87_RS15355	61.69	45.85	15.64	73.84	25.07	34.96	110.75	74.13	102.77	103.54	99.07	75.27	ftsW	putative lipid II flippase FtsW	-	-	-
FOB87_RS05805	3.37	8.51	2.07	4.09	3.22	2.94	21.38	18.32	15.61	15.4	17.5	17.35	FOB87_RS05805	PAS domain S-box protein	-	-	COG4585-Signal transduction histidine kinase[T]
FOB87_RS07660	23.1	34.79	20.75	22.13	24.28	20.84	234.52	171.31	182.55	184.76	171.45	316.89	FOB87_RS07660	bifunctional oligoribonuclease/PAP phosphatase NrnA	GO:0008150,GO:0040007	-	COG0618-Exopolyphosphatase-related proteins[R]
FOB87_RS02290	3.04	2.45	4.26	2.71	4.54	4.88	4.11	3.6	2.98	2.55	3.02	4.82	FOB87_RS02290	TetR/AcrR family transcriptional regulator	-	-	-
FOB87_RS07665	1.0	1.07	0.28	0.66	0.22	0.38	16.55	10.09	14.89	10.63	9.32	19.38	mmp	MATE family efflux transporter Mmp	-	-	COG0534-Na+-driven multidrug efflux pump[V]
FOB87_RS02295	4.55	1.33	8.73	5.91	9.47	12.06	0.81	1.8	0.93	1.69	2.18	2.51	FOB87_RS02295	nitroreductase family protein	-	-	COG0778-Nitroreductase[C]
FOB87_RS30930	2.65	9.4	1.58	4.45	2.64	0.61	19.96	12.69	18.04	20.86	15.86	18.75	FOB87_RS30930	extracellular solute-binding protein	-	K10117-ko02010 ABC transporters	COG1653-ABC-type sugar transport system, periplasmic component[G]
FOB87_RS06130	8.78	32.23	7.83	15.62	12.0	3.77	1320.64	910.52	1310.49	1196.12	1002.93	1170.52	FOB87_RS06130	YciI family protein	-	-	COG2350-Uncharacterized protein conserved in bacteria[S]
FOB87_RS06135	1.83	4.95	0.95	1.51	1.54	1.84	144.47	90.52	123.9	127.3	88.62	158.8	FOB87_RS06135	ABC transporter substrate-binding protein	-	-	COG0614-ABC-type Fe3+-hydroxamate transport system, periplasmic component[P]
FOB87_RS30935	1.27	3.89	0.13	1.31	1.73	0.33	8.28	3.37	10.3	7.96	4.92	10.34	FOB87_RS30935	sugar ABC transporter permease	-	K10118-ko02010 ABC transporters	COG1175-ABC-type sugar transport systems, permease components[G]
FOB87_RS08865	2.0	0.75	4.24	4.63	2.74	2.75	2.02	0.68	1.32	1.17	0.69	1.61	FOB87_RS08865	FAD-binding protein	-	K16051-ko00984 Steroid degradation	-
FOB87_RS08860	0.77	0.34	1.12	1.59	1.52	1.05	0.72	0.91	1.22	0.85	0.52	1.01	FOB87_RS08860	SDR family NAD(P)-dependent oxidoreductase	-	-	COG0300-Short-chain dehydrogenases of various substrate specificities[R]
FOB87_RS24485	12.16	13.64	7.36	9.87	10.23	8.28	85.58	63.17	77.63	84.67	66.31	85.33	dacB	D-alanyl-D-alanine carboxypeptidase/D-alanyl-D-alanine-endopeptidase	-	K07259-ko00550 Peptidoglycan biosynthesis	COG2027-D-alanyl-D-alanine carboxypeptidase (penicillin-binding protein 4)[M]
FOB87_RS32205	23.79	17.82	19.88	19.88	23.85	33.71	180.68	123.55	162.61	155.32	111.65	132.79	purT	formate-dependent phosphoribosylglycinamide formyltransferase	GO:0003674,GO:0003824,GO:0005575,GO:0005622,GO:0005623,GO:0005737,GO:0005829,GO:0006793,GO:0006796,GO:0008150,GO:0008152,GO:0008776,GO:0009987,GO:0016301,GO:0016310,GO:0016740,GO:0016772,GO:0016774,GO:0044237,GO:0044424,GO:0044444,GO:0044464	K08289-ko00230 Purine metabolism	COG0027-Formate-dependent phosphoribosylglycinamide formyltransferase (GAR transformylase)[F]
FOB87_RS32200	4.5	10.52	3.78	5.93	7.95	1.72	120.24	87.61	100.32	112.25	89.62	96.45	FOB87_RS32200	UBP-type zinc finger domain-containing protein	-	-	-
FOB87_RS24480	6.07	6.93	4.5	7.19	5.61	4.07	42.71	36.08	39.45	41.75	36.64	41.64	FOB87_RS24480	zinc-dependent metalloprotease	-	-	COG5282-Uncharacterized conserved protein[S]
FOB87_RS28700	1.7	8.46	2.38	6.06	4.51	3.12	14.85	12.09	9.69	14.58	7.79	12.56	FOB87_RS28700	DivIVA domain-containing protein	-	-	-
FOB87_RS28795	17.63	19.32	15.47	22.1	16.32	9.08	72.9	65.49	74.85	85.27	57.18	63.79	FOB87_RS28795	hypothetical protein	-	-	-
FOB87_RS17640	83.76	84.28	84.0	76.74	77.81	73.3	76.48	57.64	63.9	71.94	57.52	73.31	FOB87_RS17640	MaoC family dehydratase	-	-	COG2030-Acyl dehydratase[I]
FOB87_RS17645	87.85	67.08	79.52	75.17	69.96	71.05	45.89	36.06	38.62	43.9	41.78	54.88	FOB87_RS17645	acyl-CoA dehydrogenase family protein	GO:0000062,GO:0000166,GO:0003674,GO:0003824,GO:0003995,GO:0004085,GO:0005488,GO:0005575,GO:0005622,GO:0005623,GO:0005737,GO:0005739,GO:0005740,GO:0005759,GO:0006082,GO:0006629,GO:0006631,GO:0006635,GO:0006950,GO:0008150,GO:0008152,GO:0009056,GO:0009062,GO:0009605,GO:0009719,GO:0009725,GO:0009987,GO:0009991,GO:0010033,GO:0014070,GO:0016020,GO:0016042,GO:0016043,GO:0016054,GO:0016491,GO:0016627,GO:…	-	COG1960-Acyl-CoA dehydrogenases[I]
FOB87_RS28790	34.49	63.32	23.64	46.18	22.39	16.28	79.91	65.52	83.96	87.53	80.88	142.72	eccD	type VII secretion integral membrane protein EccD	GO:0005575,GO:0005618,GO:0005623,GO:0008150,GO:0009605,GO:0009607,GO:0020012,GO:0030312,GO:0030682,GO:0040007,GO:0042783,GO:0043207,GO:0044110,GO:0044116,GO:0044117,GO:0044403,GO:0044413,GO:0044415,GO:0044419,GO:0044464,GO:0050896,GO:0051701,GO:0051704,GO:0051707,GO:0051805,GO:0051807,GO:0051810,GO:0051832,GO:0051834,GO:0052173,GO:0052200,GO:0052564,GO:0052572,GO:0071944,GO:0075136	-	-
FOB87_RS26935	0.25	0.34	0.32	0.45	0.12	0.44	2.86	1.65	2.31	2.84	1.86	1.21	FOB87_RS26935	cytochrome P450	-	-	COG2124-Cytochrome P450[Q]
FOB87_RS20030	5.81	3.56	1.95	1.72	0.57	1.79	88.59	67.69	79.3	80.39	68.47	97.28	FOB87_RS20030	gamma carbonic anhydrase family protein	-	-	COG0663-Carbonic anhydrases/acetyltransferases, isoleucine patch superfamily[R]
FOB87_RS26930	0.18	0.47	0.3	0.0	0.18	0.12	1.55	1.06	1.52	1.39	1.3	0.94	FOB87_RS26930	TIGR03619 family F420-dependent LLM class oxidoreductase	-	-	COG2141-Coenzyme F420-dependent N5,N10-methylene tetrahydromethanopterin reductase and related flavin-dependent oxidoreductases[C]
FOB87_RS20035	4.4	6.2	3.57	3.54	6.72	6.59	18.03	20.3	16.96	17.04	20.14	9.45	FOB87_RS20035	helix-turn-helix domain-containing protein	-	-	COG4977-Transcriptional regulator containing an amidase domain and an AraC-type DNA-binding HTH domain[K]
FOB87_RS16330	27.68	13.34	26.9	22.72	25.52	31.19	12.1	14.44	10.08	11.75	12.19	7.91	FOB87_RS16330	LuxR family transcriptional regulator	-	-	COG3899-Predicted ATPase[R]
FOB87_RS23215	4.45	5.95	4.25	7.61	7.24	3.82	14.93	5.7	10.67	9.38	7.56	15.88	FOB87_RS23215	hypothetical protein	-	-	-
FOB87_RS23210	5.34	4.47	3.67	1.73	4.1	5.67	26.32	14.37	19.43	24.68	15.99	30.71	FOB87_RS23210	TetR/AcrR family transcriptional regulator	-	-	-
FOB87_RS00290	5.33	7.56	5.79	6.33	4.52	7.32	35.17	26.93	33.98	35.21	23.81	30.25	FOB87_RS00290	o-succinylbenzoate synthase	GO:0008150,GO:0040007	K02549-ko00130 Ubiquinone and other terpenoid-quinone biosynthesis	COG4948-L-alanine-DL-glutamate epimerase and related enzymes of enolase superfamily[MR]
FOB87_RS24260	0.0	0.0	0.0	0.0	0.0	0.0	0.79	0.0	2.05	2.85	0.59	2.02	rpmB	50S ribosomal protein L28	GO:0003674,GO:0003735,GO:0005198,GO:0005575,GO:0005622,GO:0005623,GO:0005737,GO:0005829,GO:0005840,GO:0015934,GO:0022625,GO:0022626,GO:0032991,GO:0043226,GO:0043228,GO:0043229,GO:0043232,GO:0044391,GO:0044422,GO:0044424,GO:0044444,GO:0044445,GO:0044446,GO:0044464,GO:1990904	K02902-ko03010 Ribosome	COG0227-Ribosomal protein L28[J]
FOB87_RS00295	0.0	0.71	0.0	0.0	0.0	0.0	1.01	0.0	0.0	1.82	0.74	0.0	FOB87_RS00295	hypothetical protein	-	-	-
FOB87_RS24265	0.25	0.22	0.11	0.29	0.12	0.26	0.78	0.74	0.94	1.39	1.02	1.19	FOB87_RS24265	GTP-binding protein	-	-	COG0523-Putative GTPases (G3E family)[R]
FOB87_RS16335	0.32	0.28	0.0	0.63	0.32	0.0	0.4	0.51	1.36	1.07	1.47	1.24	FOB87_RS16335	NAD(P)/FAD-dependent oxidoreductase	-	K03885-ko00190 Oxidative phosphorylation	COG1252-NADH dehydrogenase, FAD-containing subunit[C]
FOB87_RS02835	3.49	4.3	3.06	3.62	3.62	2.19	5.28	3.79	5.16	4.82	2.79	7.37	FOB87_RS02835	SDR family oxidoreductase	-	-	COG4221-Short-chain alcohol dehydrogenase of unknown specificity[R]
FOB87_RS02830	4.89	6.18	2.53	3.24	4.29	3.26	36.21	23.68	29.63	32.94	24.87	60.36	FOB87_RS02830	nucleoside hydrolase	-	-	COG1957-Inosine-uridine nucleoside N-ribohydrolase[F]
FOB87_RS27680	101.69	100.57	105.23	108.37	138.91	209.23	223.0	134.22	242.35	267.44	105.56	246.6	FOB87_RS27680	hypothetical protein	-	-	-
FOB87_RS27685	37.64	30.33	31.0	30.22	41.81	67.26	117.98	151.7	140.23	141.27	113.53	103.02	FOB87_RS27685	maleylpyruvate isomerase family mycothiol-dependent enzyme	-	-	-
FOB87_RS09110	1.33	2.33	1.27	2.25	1.7	1.43	8.28	4.05	8.92	4.87	5.38	5.8	FOB87_RS09110	NADPH-dependent oxidoreductase	-	-	COG0778-Nitroreductase[C]
FOB87_RS09445	3.66	7.06	3.56	4.69	4.51	2.91	40.67	25.65	40.61	39.24	33.6	29.16	FOB87_RS09445	substrate-binding domain-containing protein	-	-	COG1609-Transcriptional regulators[K]
FOB87_RS09115	2.29	7.01	0.64	3.39	1.7	0.92	1.9	2.48	2.24	1.91	2.79	5.42	FOB87_RS09115	hypothetical protein	-	-	-
FOB87_RS09440	3.53	9.3	2.54	4.59	4.18	1.04	4.41	2.59	3.23	3.76	3.38	11.54	FOB87_RS09440	nitrilase family protein	-	-	COG0388-Predicted amidohydrolase[R]
FOB87_RS03400	0.49	0.58	0.0	0.39	0.33	0.57	14.81	5.47	12.33	13.45	2.26	13.57	FOB87_RS03400	methyltransferase	-	-	-
FOB87_RS03405	1.23	1.29	0.62	0.58	2.2	0.17	23.02	16.63	24.18	18.43	22.08	19.47	FOB87_RS03405	TetR/AcrR family transcriptional regulator	-	-	-
FOB87_RS08240	5550.48	4952.93	6099.51	5893.6	5832.71	5939.49	3090.89	4785.66	3163.86	3247.45	4527.54	1349.51	FOB87_RS08240	sigma-70 family RNA polymerase sigma factor	GO:0001666,GO:0002791,GO:0003674,GO:0005488,GO:0005515,GO:0005575,GO:0005622,GO:0005623,GO:0005737,GO:0005829,GO:0005886,GO:0006355,GO:0006950,GO:0008150,GO:0009266,GO:0009408,GO:0009410,GO:0009628,GO:0009889,GO:0009891,GO:0009893,GO:0010468,GO:0010556,GO:0010557,GO:0010565,GO:0010604,GO:0010628,GO:0016020,GO:0016987,GO:0019216,GO:0019217,GO:0019219,GO:0019222,GO:0019899,GO:0031323,GO:0031325,GO:…	-	COG0568-DNA-directed RNA polymerase, sigma subunit (sigma70/sigma32)[K]
FOB87_RS08245	913.93	638.26	1324.81	853.07	898.54	1357.19	311.08	369.2	291.72	289.51	342.97	246.06	FOB87_RS08245	DUF3099 domain-containing protein	-	-	-
FOB87_RS00475	39.43	112.08	15.49	62.34	29.78	18.86	30.9	23.08	27.89	30.34	22.01	26.31	FOB87_RS00475	NAD(P)H-dependent glycerol-3-phosphate dehydrogenase	-	K00057-ko00564 Glycerophospholipid metabolism	COG0240-Glycerol-3-phosphate dehydrogenase[C]
FOB87_RS00470	1.86	1.86	0.89	3.15	2.38	1.64	7.29	1.89	3.41	3.26	2.43	3.92	FOB87_RS00470	helix-turn-helix domain-containing protein	-	-	-
FOB87_RS14345	0.12	0.51	0.48	0.0	0.0	0.16	3.6	1.51	3.2	1.42	2.33	1.83	FOB87_RS14345	pyrimidine permease RutG	-	-	COG2233-Xanthine/uracil permeases[F]
FOB87_RS14340	0.0	0.0	0.31	0.87	0.73	0.0	1.38	1.75	3.15	2.06	1.01	1.95	FOB87_RS14340	VOC family protein	-	-	-
FOB87_RS33000	120.85	247.88	117.4	137.95	141.75	95.97	178.35	208.93	159.21	176.47	217.42	125.92	mshA	D-inositol-3-phosphate glycosyltransferase	GO:0003674,GO:0003824,GO:0005575,GO:0005622,GO:0005623,GO:0005737,GO:0005829,GO:0006790,GO:0008150,GO:0008152,GO:0008194,GO:0008375,GO:0009058,GO:0009987,GO:0010125,GO:0010126,GO:0016137,GO:0016138,GO:0016740,GO:0016757,GO:0016758,GO:0044237,GO:0044249,GO:0044272,GO:0044424,GO:0044444,GO:0044464,GO:0051186,GO:0051188,GO:0071704,GO:1901135,GO:1901137,GO:1901576,GO:1901657,GO:1901659	-	COG0438-Glycosyltransferase[M]
FOB87_RS33005	119.25	274.91	128.42	145.39	155.05	125.75	62.92	76.72	47.4	53.34	73.72	48.1	FOB87_RS33005	YbjN domain-containing protein	-	-	-
FOB87_RS15250	22.25	55.0	10.18	51.53	19.58	17.1	3.45	3.97	3.52	2.13	3.38	2.37	FOB87_RS15250	LuxR C-terminal-related transcriptional regulator	-	-	COG2909-ATP-dependent transcriptional regulator[K]
FOB87_RS23180	18.31	8.41	19.33	15.29	18.19	25.82	41.98	39.68	44.22	40.91	35.21	27.18	relZ	bifunctional ribonuclease/(p)ppGpp synthase	-	-	COG4328-Uncharacterized protein conserved in bacteria[S]
FOB87_RS22160	3.11	7.68	2.61	5.14	1.5	3.24	39.21	29.56	38.11	37.68	28.69	28.5	FOB87_RS22160	serine hydrolase	-	-	COG1680-Beta-lactamase class C and other penicillin binding proteins[V]
FOB87_RS33345	0.0	0.0	0.0	0.0	0.0	0.0	0.0	0.0	0.0	0.0	0.0	0.0	FOB87_RS33345	transcriptional regulator	-	-	-
FOB87_RS33340	0.0	0.0	0.0	0.0	0.0	0.0	0.0	0.0	0.0	0.0	0.0	0.0	FOB87_RS33340	ISL3-like element IS1096 family transposase	-	-	COG3464-Transposase and inactivated derivatives[L]
FOB87_RS06340	55.59	33.76	46.35	34.9	61.72	35.92	75.14	61.08	67.85	81.96	66.78	54.38	FOB87_RS06340	MmcQ/YjbR family DNA-binding protein	-	-	-
FOB87_RS03820	20.01	15.08	12.56	22.23	13.62	24.78	61.18	50.68	54.5	53.74	44.65	51.31	FOB87_RS03820	TobH protein	-	-	-
FOB87_RS06345	7.98	12.74	4.77	8.19	7.08	4.35	102.35	82.53	103.03	92.0	77.36	92.28	ligA	NAD-dependent DNA ligase LigA	GO:0000287,GO:0003674,GO:0003824,GO:0003909,GO:0003911,GO:0005488,GO:0005575,GO:0005618,GO:0005622,GO:0005623,GO:0005737,GO:0005829,GO:0005886,GO:0006139,GO:0006259,GO:0006266,GO:0006281,GO:0006284,GO:0006288,GO:0006725,GO:0006807,GO:0006950,GO:0006974,GO:0008150,GO:0008152,GO:0009987,GO:0016020,GO:0016874,GO:0016886,GO:0030312,GO:0033554,GO:0034641,GO:0040007,GO:0043167,GO:0043169,GO:0043170,GO:…	K01972-ko03030 DNA replication;ko03410 Base excision repair;ko03420 Nucleotide excision repair;ko03430 Mismatch repair	COG0272-NAD-dependent DNA ligase (contains BRCT domain type II)[L]
FOB87_RS11735	546.22	1131.57	413.73	539.8	492.51	278.11	64.2	81.76	70.39	77.12	98.33	34.77	furA2	fur family transcriptional regulator FurA2	GO:0003674,GO:0003700,GO:0006355,GO:0006950,GO:0006979,GO:0008150,GO:0009889,GO:0010035,GO:0010038,GO:0010039,GO:0010468,GO:0010556,GO:0019219,GO:0019222,GO:0031323,GO:0031326,GO:0042221,GO:0050789,GO:0050794,GO:0050896,GO:0051171,GO:0051252,GO:0060255,GO:0065007,GO:0080090,GO:0140110,GO:1903506,GO:2000112,GO:2001141	-	COG0735-Fe2+/Zn2+ uptake regulation proteins[P]
FOB87_RS22300	18.86	20.8	12.25	20.93	18.13	26.74	31.84	38.9	27.93	37.38	40.62	21.81	FOB87_RS22300	DUF2630 family protein	-	-	-
FOB87_RS11730	10.81	15.09	3.93	10.89	6.18	7.49	46.11	55.04	46.34	41.66	49.42	30.65	FOB87_RS11730	threonine/serine exporter family protein	-	-	COG2966-Uncharacterized conserved protein[S]
FOB87_RS22305	16.7	15.15	12.23	14.28	15.82	17.54	28.92	24.15	21.35	22.56	20.69	16.38	FOB87_RS22305	NAD(P)/FAD-dependent oxidoreductase	GO:0005575,GO:0005622,GO:0005623,GO:0005737,GO:0005829,GO:0044424,GO:0044444,GO:0044464	-	COG1233-Phytoene dehydrogenase and related proteins[Q]
FOB87_RS28870	10.21	18.29	5.84	12.78	8.81	9.94	43.76	33.35	38.92	48.0	44.64	66.48	mycP1	type VII secretion system ESX-1 serine protease mycosin MycP1	GO:0003674,GO:0003824,GO:0004175,GO:0004252,GO:0005575,GO:0005623,GO:0005886,GO:0006508,GO:0006807,GO:0008150,GO:0008152,GO:0008233,GO:0008236,GO:0009405,GO:0009986,GO:0016020,GO:0016787,GO:0017171,GO:0019538,GO:0032879,GO:0043170,GO:0044238,GO:0044419,GO:0044464,GO:0050789,GO:0051046,GO:0051049,GO:0051704,GO:0065007,GO:0070011,GO:0071704,GO:0071944,GO:0140096,GO:1901564	-	COG1404-Subtilisin-like serine proteases[O]
FOB87_RS11080	413.42	253.69	413.06	558.2	413.73	44.77	70.91	35.25	55.91	74.51	66.17	71.51	FOB87_RS11080	hypothetical protein	-	-	-
FOB87_RS11085	524.35	272.22	527.65	555.95	495.87	86.11	53.49	46.83	56.59	52.65	65.43	47.91	FOB87_RS11085	DUF6131 family protein	-	-	-
FOB87_RS04570	1.43	0.34	1.2	1.23	1.29	1.87	11.49	2.92	7.2	6.67	2.85	11.22	FOB87_RS04570	CaiB/BaiF CoA-transferase family protein	-	-	COG1804-Predicted acyl-CoA transferases/carnitine dehydratase[C]
FOB87_RS31385	45.98	66.91	28.13	64.49	42.72	30.09	25.66	16.68	27.67	23.91	19.74	56.19	fadD2	long-chain-fatty-acid--CoA ligase FadD2	-	-	COG0318-Acyl-CoA synthetases (AMP-forming)/AMP-acid ligases II[IQ]
FOB87_RS04575	0.71	0.31	0.45	0.42	0.53	0.73	11.04	3.98	8.7	5.74	5.02	13.08	FOB87_RS04575	MaoC family dehydratase N-terminal domain-containing protein	-	K09709-ko00720 Carbon fixation pathways in prokaryotes	COG3777-Uncharacterized conserved protein[S]
FOB87_RS12420	8.73	7.4	3.66	8.97	6.65	6.1	15.59	14.65	12.58	14.63	18.1	34.98	FOB87_RS12420	NAD(P)-dependent alcohol dehydrogenase	-	K00008-ko00040 Pentose and glucuronate interconversions;ko00051 Fructose and mannose metabolism	COG1064-Zn-dependent alcohol dehydrogenases[R]
FOB87_RS15435	35.84	57.21	22.88	29.23	34.74	26.18	599.3	503.92	542.67	566.21	442.54	446.34	FOB87_RS15435	3-deoxy-7-phosphoheptulonate synthase class II	GO:0003674,GO:0003824,GO:0003849,GO:0005488,GO:0005575,GO:0005618,GO:0005622,GO:0005623,GO:0005737,GO:0005829,GO:0005886,GO:0006082,GO:0008150,GO:0008152,GO:0009058,GO:0009423,GO:0009987,GO:0016020,GO:0016043,GO:0016053,GO:0016740,GO:0016765,GO:0019752,GO:0022607,GO:0030145,GO:0030312,GO:0040007,GO:0043167,GO:0043169,GO:0043436,GO:0043648,GO:0043650,GO:0043933,GO:0044085,GO:0044237,GO:0044249,GO:…	K01626-ko00400 Phenylalanine, tyrosine and tryptophan biosynthesis;ko02024 Quorum sensing	COG3200-3-deoxy-D-arabino-heptulosonate 7-phosphate (DAHP) synthase[E]
FOB87_RS12425	11.74	29.78	6.35	23.99	16.57	30.65	22.32	27.61	16.32	21.21	20.76	25.23	FOB87_RS12425	DNA-binding transcriptional regulator	-	-	COG2390-Transcriptional regulator, contains sigma factor-related N-terminal domain[K]
FOB87_RS15430	6.4	10.18	4.67	5.91	5.77	4.56	67.35	56.7	54.91	58.65	61.03	51.11	FOB87_RS15430	protein kinase	GO:0003674,GO:0003824,GO:0004672,GO:0004674,GO:0005575,GO:0005623,GO:0005886,GO:0006464,GO:0006468,GO:0006793,GO:0006796,GO:0006807,GO:0008150,GO:0008152,GO:0009889,GO:0009890,GO:0009892,GO:0009987,GO:0010565,GO:0016020,GO:0016301,GO:0016310,GO:0016740,GO:0016772,GO:0016773,GO:0018107,GO:0018193,GO:0018210,GO:0019216,GO:0019217,GO:0019222,GO:0019538,GO:0031323,GO:0031324,GO:0031326,GO:0031327,GO:…	-	COG0515-Serine/threonine protein kinase[RTKL]
FOB87_RS13820	0.0	0.0	0.0	0.0	0.0	0.0	13.2	2.93	12.31	10.39	4.31	22.21	ectB	diaminobutyrate--2-oxoglutarate transaminase	-	K00836-ko00260 Glycine, serine and threonine metabolism	COG0160-4-aminobutyrate aminotransferase and related aminotransferases[E]
FOB87_RS13825	0.57	0.25	0.24	0.67	0.28	0.39	18.03	5.71	13.93	11.41	10.12	19.14	ectA	diaminobutyrate acetyltransferase	GO:0003674,GO:0003824,GO:0006464,GO:0006473,GO:0006807,GO:0008150,GO:0008152,GO:0009987,GO:0016740,GO:0016746,GO:0016747,GO:0019538,GO:0036211,GO:0043170,GO:0043412,GO:0043543,GO:0044237,GO:0044238,GO:0044260,GO:0044267,GO:0071704,GO:1901564	K06718-ko00260 Glycine, serine and threonine metabolism	-
FOB87_RS19705	0.83	1.45	1.85	1.96	2.74	2.65	9.63	2.94	11.19	7.39	5.04	13.67	FOB87_RS19705	YceI family protein	-	-	COG2353-Uncharacterized conserved protein[S]
FOB87_RS13770	277.36	216.92	218.08	258.72	254.74	147.89	776.43	682.52	760.73	784.54	670.7	481.67	pafA	Pup--protein ligase	GO:0000166,GO:0000302,GO:0003674,GO:0003824,GO:0005488,GO:0005524,GO:0005575,GO:0005618,GO:0005623,GO:0005886,GO:0006464,GO:0006508,GO:0006807,GO:0006950,GO:0006979,GO:0008144,GO:0008150,GO:0008152,GO:0009056,GO:0009057,GO:0009405,GO:0009987,GO:0010035,GO:0010498,GO:0016020,GO:0016740,GO:0016874,GO:0016879,GO:0016881,GO:0017076,GO:0018193,GO:0018205,GO:0019538,GO:0019787,GO:0019941,GO:0030163,GO:…	-	-
FOB87_RS19700	4.06	7.05	2.27	4.99	3.81	4.03	37.64	25.27	33.12	31.64	21.99	28.12	FOB87_RS19700	NADPH-dependent 2,4-dienoyl-CoA reductase	-	-	COG1902-NADH:flavin oxidoreductases, Old Yellow Enzyme family[C]
FOB87_RS13775	9.45	32.67	3.89	16.91	8.02	4.36	6.85	3.86	6.05	5.37	4.09	7.06	FOB87_RS13775	alpha/beta hydrolase	-	-	COG0596-Predicted hydrolases or acyltransferases (alpha/beta hydrolase superfamily) [R]
FOB87_RS11550	5.5	6.03	3.8	5.83	3.12	4.99	3.19	0.7	1.05	1.53	1.08	5.18	FOB87_RS11550	SDR family oxidoreductase	GO:0003674,GO:0003824,GO:0005488,GO:0005975,GO:0008150,GO:0008152,GO:0009056,GO:0009743,GO:0009758,GO:0009987,GO:0010033,GO:0016052,GO:0016491,GO:0016614,GO:0016616,GO:0030246,GO:0042221,GO:0044238,GO:0047880,GO:0050896,GO:0051716,GO:0055114,GO:0070887,GO:0071310,GO:0071322,GO:0071704,GO:1901575,GO:1901700,GO:1901701	-	COG1028-Dehydrogenases with different specificities (related to short-chain alcohol dehydrogenases)[IQR]
FOB87_RS27875	37.4	34.33	41.75	180.41	193.93	67.53	15.69	19.08	12.5	24.06	27.76	17.13	FOB87_RS27875	FAD-dependent oxidoreductase	-	K03885-ko00190 Oxidative phosphorylation	COG1252-NADH dehydrogenase, FAD-containing subunit[C]
FOB87_RS11880	2.25	2.29	0.63	0.74	1.86	0.51	38.99	22.29	32.47	29.94	25.32	40.35	FOB87_RS11880	acyltransferase	-	-	-
FOB87_RS11555	9.25	16.03	9.72	8.44	8.24	5.55	1.99	0.38	1.25	1.19	1.95	2.92	FOB87_RS11555	MFS transporter	-	-	-
FOB87_RS11885	16.83	35.23	7.21	16.7	12.29	7.55	231.99	192.8	212.65	225.61	226.82	227.78	FOB87_RS11885	hypothetical protein	-	-	-
FOB87_RS27870	46.08	37.26	58.79	155.87	157.44	75.31	25.21	27.58	22.87	28.11	27.84	19.89	sigJ	RNA polymerase sigma factor SigJ	-	-	-
FOB87_RS15255	26.14	53.95	15.11	48.37	25.98	19.26	0.24	0.31	0.16	0.17	0.24	0.16	FOB87_RS15255	bifunctional nitrate reductase/sulfite reductase flavoprotein subunit alpha	-	-	COG0369-Sulfite reductase, alpha subunit (flavoprotein)[P]
FOB87_RS01910	1.45	1.17	0.92	1.43	2.04	0.5	1.05	1.44	1.81	1.76	3.21	2.43	FOB87_RS01910	cytochrome P450	-	-	COG2124-Cytochrome P450[Q]
FOB87_RS30695	4.1	5.46	2.2	3.53	2.18	3.35	138.7	145.2	122.44	181.77	151.87	121.3	FOB87_RS30695	DNA gyrase subunit A	-	-	COG0188-Type IIA topoisomerase (DNA gyrase/topo II, topoisomerase IV), A subunit[L]
FOB87_RS01915	7.26	12.47	2.96	12.79	6.26	4.66	18.08	12.66	17.22	13.86	12.57	17.11	FOB87_RS01915	carboxylesterase family protein	-	-	COG2272-Carboxylesterase type B[I]
FOB87_RS30690	7.74	24.83	3.83	15.1	7.17	3.71	70.59	32.16	66.24	60.31	37.55	43.72	FOB87_RS30690	aldehyde dehydrogenase family protein	-	K00128-ko00010 Glycolysis / Gluconeogenesis;ko00053 Ascorbate and aldarate metabolism;ko00620 Pyruvate metabolism;ko00071 Fatty acid degradation;ko00561 Glycerolipid metabolism;ko00280 Valine, leucine and isoleucine degradation;ko00310 Lysine degradation;ko00330 Arginine and proline metabolism;ko00340 Histidine metabolism;ko00380 Tryptophan metabolism;ko00410 beta-Alanine metabolism;ko00770 Panto…	COG1012-NAD-dependent aldehyde dehydrogenases[C]
FOB87_RS32835	2.79	4.9	2.5	5.53	1.66	4.86	18.8	13.68	18.1	19.56	15.33	17.68	FOB87_RS32835	class II fructose-bisphosphate aldolase	-	K08302-ko00052 Galactose metabolism	COG0191-Fructose/tagatose bisphosphate aldolase[G]
FOB87_RS32830	5.57	8.31	3.08	4.5	3.54	2.93	30.13	26.24	30.11	30.85	19.51	32.99	FOB87_RS32830	four-carbon acid sugar kinase family protein	-	-	COG3395-Uncharacterized protein conserved in bacteria[S]
FOB87_RS06650	4.18	8.99	2.05	5.66	3.15	3.56	51.72	52.29	45.15	52.68	52.28	40.77	smc	chromosome segregation protein SMC	GO:0005575,GO:0005618,GO:0005622,GO:0005623,GO:0005737,GO:0005829,GO:0005886,GO:0016020,GO:0030312,GO:0044424,GO:0044444,GO:0044464,GO:0071944	-	COG1196-Chromosome segregation ATPases[D]
FOB87_RS25655	12.14	22.98	10.31	14.56	14.97	8.24	329.37	229.59	293.01	325.65	212.02	249.1	hisC	histidinol-phosphate transaminase	-	K00817-ko00340 Histidine metabolism;ko00350 Tyrosine metabolism;ko00360 Phenylalanine metabolism;ko00400 Phenylalanine, tyrosine and tryptophan biosynthesis;ko00960 Tropane, piperidine and pyridine alkaloid biosynthesis;ko00401 Novobiocin biosynthesis	COG0079-Histidinol-phosphate/aromatic aminotransferase and cobyric acid decarboxylase[E]
FOB87_RS25305	20.47	28.71	21.38	18.35	22.15	21.55	247.71	134.12	229.18	281.0	149.36	201.42	FOB87_RS25305	YbaB/EbfC family nucleoid-associated protein	GO:0005575,GO:0005623,GO:0005886,GO:0016020,GO:0044464,GO:0071944	-	COG0718-Uncharacterized protein conserved in bacteria[S]
FOB87_RS25650	3.29	14.44	2.76	5.86	4.91	4.53	139.52	177.43	123.02	213.35	206.31	140.6	FOB87_RS25650	tRNA-Ser	-	-	-
FOB87_RS25300	46.79	39.49	28.67	35.52	31.48	51.33	340.51	205.75	345.04	370.77	203.96	269.03	recR	recombination mediator RecR	-	K06187-ko03440 Homologous recombination	COG0353-Recombinational DNA repair protein (RecF pathway)[L]
FOB87_RS12285	35.98	47.58	27.81	53.9	35.43	39.88	145.11	131.91	155.62	140.65	147.49	107.46	FOB87_RS12285	nucleoside deaminase	-	-	COG0590-Cytosine/adenosine deaminases[FJ]
FOB87_RS12280	106.57	79.31	92.83	123.51	116.41	49.85	196.93	187.89	219.99	184.26	199.18	142.27	FOB87_RS12280	tetratricopeptide repeat protein	-	-	-
FOB87_RS33895	0.46	0.4	0.29	0.41	0.57	0.43	0.21	0.0	0.06	0.06	0.26	0.18	FOB87_RS33895	hypothetical protein	-	-	-
FOB87_RS02555	0.1	0.09	0.09	0.0	0.1	0.14	1.15	0.25	0.22	1.15	0.0	1.62	FOB87_RS02555	carotenoid oxygenase family protein	-	-	COG3670-Lignostilbene-alpha,beta-dioxygenase and related enzymes[Q]
FOB87_RS17075	1.02	2.28	0.57	1.08	1.01	0.62	12.98	11.66	10.15	12.02	10.05	7.16	FOB87_RS17075	LLM class flavin-dependent oxidoreductase	-	-	-
FOB87_RS17070	1.27	2.05	1.3	1.62	1.55	0.87	20.0	14.75	21.08	15.65	12.46	13.84	FOB87_RS17070	rhodanese-like domain-containing protein	-	-	COG0607-Rhodanese-related sulfurtransferase[P]
FOB87_RS07870	4.5	11.4	1.68	6.52	1.24	1.03	22.12	11.25	17.08	20.38	8.0	18.71	FOB87_RS07870	AMP-binding protein	-	-	-
FOB87_RS13480	0.0	0.27	0.26	0.24	0.1	0.14	3.89	1.97	4.66	5.45	2.95	4.49	FOB87_RS13480	NAD(P)/FAD-dependent oxidoreductase	-	-	COG2072-Predicted flavoprotein involved in K+ transport[P]
FOB87_RS13485	4.57	9.89	3.49	4.3	4.8	4.98	74.8	55.02	66.23	63.75	49.25	133.36	coaE	dephospho-CoA kinase	GO:0000166,GO:0001882,GO:0001884,GO:0002135,GO:0003674,GO:0003824,GO:0004140,GO:0005488,GO:0005575,GO:0005622,GO:0005623,GO:0005737,GO:0005829,GO:0006139,GO:0006163,GO:0006164,GO:0006725,GO:0006732,GO:0006753,GO:0006793,GO:0006796,GO:0006807,GO:0008150,GO:0008152,GO:0009058,GO:0009108,GO:0009117,GO:0009150,GO:0009152,GO:0009165,GO:0009259,GO:0009260,GO:0009987,GO:0015936,GO:0015937,GO:0016301,GO:…	K00859-ko00770 Pantothenate and CoA biosynthesis	COG0237-Dephospho-CoA kinase[H]
FOB87_RS21020	1249.23	1609.8	1287.35	1496.05	1420.49	1845.39	45.62	105.01	36.38	80.38	90.92	75.53	FOB87_RS21020	SRPBCC family protein	-	-	-
FOB87_RS21025	1497.7	1543.83	1573.12	1940.52	1781.77	1684.2	75.36	296.0	75.0	143.26	257.95	89.46	FOB87_RS21025	SDR family NAD(P)-dependent oxidoreductase	-	-	COG0300-Short-chain dehydrogenases of various substrate specificities[R]
FOB87_RS17250	15.87	12.42	14.33	11.92	15.28	21.79	177.89	168.48	168.02	147.57	152.05	96.64	FOB87_RS17250	trans-acting enoyl reductase family protein	GO:0005575,GO:0005623,GO:0005886,GO:0016020,GO:0044464,GO:0071944	-	COG3268-Uncharacterized conserved protein[S]
FOB87_RS17255	13.15	8.47	14.23	12.54	16.62	12.06	92.58	95.27	97.16	89.28	104.4	46.25	FOB87_RS17255	S9 family peptidase	-	-	COG1506-Dipeptidyl aminopeptidases/acylaminoacyl-peptidases[E]
FOB87_RS02330	33.54	47.12	29.83	44.43	30.75	29.35	36.53	32.33	35.8	40.13	40.75	59.09	FOB87_RS02330	flotillin family protein	-	K07192-ko04910 Insulin signaling pathway	COG2268-Uncharacterized protein conserved in bacteria[S]
FOB87_RS02620	7.51	6.59	3.16	8.64	7.93	12.9	45.66	41.16	49.63	39.35	36.3	49.27	tsaB	tRNA (adenosine(37)-N6)-threonylcarbamoyltransferase complex dimerization subunit type 1 TsaB	GO:0002949,GO:0005575,GO:0005618,GO:0005623,GO:0006139,GO:0006396,GO:0006399,GO:0006400,GO:0006725,GO:0006807,GO:0008033,GO:0008150,GO:0008152,GO:0009451,GO:0009987,GO:0010467,GO:0016070,GO:0030312,GO:0034470,GO:0034641,GO:0034660,GO:0043170,GO:0043412,GO:0044237,GO:0044238,GO:0044464,GO:0046483,GO:0070525,GO:0071704,GO:0071944,GO:0090304,GO:1901360	-	COG1214-Inactive homolog of metal-dependent proteases, putative molecular chaperone[O]
FOB87_RS02335	59.32	68.26	46.72	72.51	42.32	16.29	20.46	15.13	20.78	20.39	17.52	33.99	FOB87_RS02335	hypothetical protein	-	-	-
FOB87_RS02625	6.99	5.84	4.0	7.53	9.47	5.01	82.31	54.53	62.37	70.6	45.89	82.02	rimI	ribosomal protein S18-alanine N-acetyltransferase	GO:0003674,GO:0003824,GO:0004596,GO:0006464,GO:0006473,GO:0006474,GO:0006807,GO:0008080,GO:0008150,GO:0008152,GO:0009987,GO:0010467,GO:0016407,GO:0016410,GO:0016740,GO:0016746,GO:0016747,GO:0019538,GO:0031365,GO:0034212,GO:0036211,GO:0043170,GO:0043412,GO:0043543,GO:0044237,GO:0044238,GO:0044260,GO:0044267,GO:0051604,GO:0071704,GO:1901564	-	COG0456-Acetyltransferases[R]
FOB87_RS31255	0.0	0.0	0.0	0.0	0.57	0.2	1.09	3.44	2.79	2.92	0.79	2.45	FOB87_RS31255	MSMEG_0572/Sll0783 family nitrogen starvation response protein	-	-	-
FOB87_RS31250	0.17	0.59	0.14	0.0	0.34	0.0	1.47	1.8	0.9	2.44	1.54	0.89	FOB87_RS31250	carbon-nitrogen hydrolase family protein	-	-	COG0388-Predicted amidohydrolase[R]
FOB87_RS16705	0.21	0.49	0.29	0.61	0.47	0.8	245.07	20.6	166.24	173.02	34.06	40.22	mbtB	phenyloxazoline synthase MbtB	GO:0000036,GO:0003674,GO:0005488,GO:0005575,GO:0005618,GO:0005623,GO:0005886,GO:0006082,GO:0006518,GO:0006629,GO:0006631,GO:0006633,GO:0006725,GO:0006807,GO:0006873,GO:0006875,GO:0006879,GO:0006950,GO:0007154,GO:0008150,GO:0008152,GO:0008610,GO:0009058,GO:0009237,GO:0009267,GO:0009405,GO:0009605,GO:0009607,GO:0009712,GO:0009987,GO:0009991,GO:0010106,GO:0016020,GO:0016053,GO:0018958,GO:0019184,GO:…	K04788-ko01053 Biosynthesis of siderophore group nonribosomal peptides	COG1020-Non-ribosomal peptide synthetase modules and related proteins[Q]
FOB87_RS16700	0.0	0.18	0.17	0.0	0.4	0.42	301.71	15.37	159.96	192.54	29.3	75.25	FOB87_RS16700	alpha/beta fold hydrolase	-	-	COG3208-Predicted thioesterase involved in non-ribosomal peptide biosynthesis[Q]
FOB87_RS21535	0.0	0.08	0.0	0.0	0.0	0.0	0.35	0.11	0.3	0.0	0.26	0.0	FOB87_RS21535	alkaline phosphatase D family protein	-	K01113-ko00790 Folate biosynthesis;ko02020 Two-component system	COG3540-Phosphodiesterase/alkaline phosphatase D[P]
FOB87_RS21530	0.8	1.4	0.77	1.22	0.68	0.7	0.42	0.13	0.24	0.77	0.31	0.36	FOB87_RS21530	hypothetical protein	-	-	-
FOB87_RS20775	0.19	0.25	0.08	0.11	0.19	0.0	0.0	0.23	0.1	0.54	0.17	2.63	FOB87_RS20775	long-chain fatty acid--CoA ligase	-	-	COG0318-Acyl-CoA synthetases (AMP-forming)/AMP-acid ligases II[IQ]
FOB87_RS20950	0.0	0.0	0.0	0.61	0.25	0.18	0.0	0.3	0.55	0.58	0.47	0.27	FOB87_RS20950	rhodanese-like domain-containing protein	-	-	COG0607-Rhodanese-related sulfurtransferase[P]
FOB87_RS20955	0.52	1.37	0.0	0.41	0.17	0.71	0.21	0.82	0.37	0.39	0.64	0.36	FOB87_RS20955	sulfite exporter TauE/SafE family protein	-	-	-
FOB87_RS20770	0.23	0.6	0.29	0.14	0.0	0.16	0.0	0.27	0.0	0.25	0.84	2.06	FOB87_RS20770	MFS transporter	-	-	-
FOB87_RS10700	15.95	16.31	11.35	9.74	13.21	14.1	261.01	234.3	226.93	216.43	193.12	154.09	FOB87_RS10700	ANTAR domain-containing response regulator	GO:0000160,GO:0003674,GO:0005488,GO:0005575,GO:0005618,GO:0005623,GO:0005886,GO:0007154,GO:0007165,GO:0008150,GO:0009987,GO:0016020,GO:0023052,GO:0030312,GO:0035556,GO:0040007,GO:0043167,GO:0043168,GO:0044464,GO:0050789,GO:0050794,GO:0050896,GO:0051716,GO:0065007,GO:0071944	-	COG3707-Response regulator with putative antiterminator output domain[T]
FOB87_RS10705	9.25	35.94	6.08	21.34	13.29	5.92	487.48	257.66	503.74	622.11	303.38	636.94	FOB87_RS10705	branched-chain amino acid ABC transporter substrate-binding protein	-	K01999-ko02010 ABC transporters;ko02024 Quorum sensing	COG0683-ABC-type branched-chain amino acid transport systems, periplasmic component[E]
FOB87_RS06830	8.38	6.57	8.69	12.06	14.36	6.74	7.11	5.07	12.19	8.37	7.34	13.54	FOB87_RS06830	ABC transporter permease	-	-	COG0600-ABC-type nitrate/sulfonate/bicarbonate transport system, permease component[P]
FOB87_RS06835	14.59	4.55	12.09	18.67	15.65	12.65	12.2	8.64	13.52	11.37	9.31	14.98	FOB87_RS06835	ABC transporter permease subunit	-	-	COG0600-ABC-type nitrate/sulfonate/bicarbonate transport system, permease component[P]
FOB87_RS08475	2.51	2.48	1.31	1.12	0.62	1.94	44.94	23.77	36.49	30.13	26.96	55.88	FOB87_RS08475	NAD(P)H-dependent oxidoreductase	-	K00299-ko00920 Sulfur metabolism;ko00740 Riboflavin metabolism	-
FOB87_RS23970	18.63	8.38	16.46	9.01	15.1	12.46	24.74	20.32	19.36	36.14	24.21	16.02	kstR2	TetR family transcriptional regulator KstR2	GO:0003674,GO:0003676,GO:0003677,GO:0003700,GO:0005488,GO:0005515,GO:0006355,GO:0008150,GO:0009889,GO:0010468,GO:0010556,GO:0010565,GO:0019216,GO:0019217,GO:0019219,GO:0019222,GO:0031323,GO:0031326,GO:0042802,GO:0042803,GO:0046983,GO:0050789,GO:0050794,GO:0051171,GO:0051252,GO:0060255,GO:0062012,GO:0065007,GO:0080090,GO:0097159,GO:0140110,GO:1901363,GO:1903506,GO:2000112,GO:2001141	-	COG1309-Transcriptional regulator[K]
FOB87_RS08470	3.92	10.62	0.0	4.2	3.33	3.45	17.65	22.95	16.3	24.14	17.73	15.52	FOB87_RS08470	hypothetical protein	-	-	-
FOB87_RS23975	2.5	1.97	1.89	4.15	1.98	1.37	16.51	10.95	13.61	16.2	6.4	15.54	FOB87_RS23975	hypothetical protein	-	-	-
FOB87_RS31680	5.31	3.95	6.34	8.58	5.11	4.31	2.2	1.71	2.06	1.98	1.47	3.56	FOB87_RS31680	ABC transporter permease	-	K11071-ko02010 ABC transporters	COG1176-ABC-type spermidine/putrescine transport system, permease component I[E]
FOB87_RS00660	12.75	23.38	6.01	6.25	6.91	5.57	1.84	1.25	1.69	1.77	1.45	2.66	FOB87_RS00660	cytosine permease	-	-	COG1457-Purine-cytosine permease and related proteins[F]
FOB87_RS00665	69.89	43.82	49.37	49.0	45.78	103.56	6.78	5.64	5.81	5.7	11.81	6.81	FOB87_RS00665	MurR/RpiR family transcriptional regulator	-	-	COG1737-Transcriptional regulators[K]
FOB87_RS27095	9.94	34.59	3.88	18.1	5.59	7.79	59.29	58.96	66.01	89.82	47.65	35.77	FOB87_RS27095	site-specific integrase	-	-	-
FOB87_RS14280	0.67	0.45	0.28	1.0	0.17	0.58	3.16	1.4	3.79	2.64	1.7	4.27	FOB87_RS14280	AraC family transcriptional regulator	-	-	COG2207-AraC-type DNA-binding domain-containing proteins[K]
FOB87_RS29300	8.14	33.7	6.7	12.95	9.71	1.68	8.32	5.4	9.04	6.19	8.64	9.96	FOB87_RS29300	histone deacetylase family protein	-	-	COG0123-Deacetylases, including yeast histone deacetylase and acetoin utilization protein[BQ]
FOB87_RS27090	31.59	76.73	13.91	45.32	15.88	18.75	100.09	74.8	104.46	132.62	90.4	56.93	FOB87_RS27090	hypothetical protein	-	-	-
FOB87_RS14285	3.67	1.88	2.95	4.17	3.19	2.63	10.87	6.16	9.96	8.03	5.74	10.33	FOB87_RS14285	substrate-binding domain-containing protein	-	-	COG1879-ABC-type sugar transport system, periplasmic component[G]
FOB87_RS09305	6.54	22.13	6.67	6.65	10.22	2.89	276.15	140.07	248.52	236.58	185.58	306.09	yajC	preprotein translocase subunit YajC	GO:0005575,GO:0005623,GO:0005886,GO:0016020,GO:0044464,GO:0071944	K03210-ko03060 Protein export;ko03070 Bacterial secretion system;ko02024 Quorum sensing	COG1862-Preprotein translocase subunit YajC[U]
FOB87_RS04740	0.38	0.11	0.32	0.3	0.38	0.44	2.54	1.36	3.13	2.13	2.22	2.02	FOB87_RS04740	Cmx/CmrA family chloramphenicol efflux MFS transporter	-	-	COG2814-Arabinose efflux permease[G]
FOB87_RS04965	11.97	12.03	12.36	14.19	18.14	8.56	74.53	41.9	74.19	61.46	41.8	60.8	FOB87_RS04965	CoA transferase	-	-	COG1804-Predicted acyl-CoA transferases/carnitine dehydratase[C]
FOB87_RS09300	8.02	26.34	7.68	18.22	10.1	4.81	13.93	15.11	17.12	14.64	14.46	15.36	gabT	4-aminobutyrate--2-oxoglutarate transaminase	GO:0005575,GO:0005623,GO:0005886,GO:0016020,GO:0044464,GO:0071944	K07250-ko00640 Propanoate metabolism;ko00650 Butanoate metabolism;ko00250 Alanine, aspartate and glutamate metabolism;ko00280 Valine, leucine and isoleucine degradation;ko00310 Lysine degradation;ko00410 beta-Alanine metabolism	COG0160-4-aminobutyrate aminotransferase and related aminotransferases[E]
FOB87_RS04960	46.99	18.62	49.82	33.71	55.32	43.29	54.17	47.32	62.46	45.76	44.65	47.42	FOB87_RS04960	hydroxymethylglutaryl-CoA lyase	-	K01640-ko00650 Butanoate metabolism;ko00280 Valine, leucine and isoleucine degradation;ko00907 Pinene, camphor and geraniol degradation;ko04146 Peroxisome	COG0119-Isopropylmalate/homocitrate/citramalate synthases[E]
FOB87_RS04745	0.4	0.53	0.0	0.0	0.2	0.0	11.28	5.48	18.25	13.26	5.7	10.6	FOB87_RS04745	SDR family oxidoreductase	-	-	COG1028-Dehydrogenases with different specificities (related to short-chain alcohol dehydrogenases)[IQR]
FOB87_RS23055	4.03	4.76	2.86	5.19	4.52	4.69	48.63	45.29	46.61	48.19	36.42	36.54	FOB87_RS23055	alpha/beta hydrolase	-	-	COG4425-Predicted membrane protein[S]
FOB87_RS29305	5.53	8.15	5.7	6.56	8.24	13.97	585.68	622.01	561.22	570.76	608.62	186.44	FOB87_RS29305	membrane protein	-	-	-
FOB87_RS18135	1.6	0.7	0.67	0.0	0.0	0.0	2.0	2.84	0.86	3.58	0.73	3.38	FOB87_RS18135	ferredoxin	-	-	COG1141-Ferredoxin[C]
FOB87_RS18130	1.04	0.91	0.0	1.85	1.04	1.43	3.89	0.62	1.11	2.32	2.38	2.74	FOB87_RS18130	DUF1330 domain-containing protein	-	-	COG5470-Uncharacterized conserved protein[S]
FOB87_RS08650	71.42	20.23	52.67	50.48	68.09	27.74	8.99	11.1	17.71	12.09	14.51	15.97	FOB87_RS08650	hypothetical protein	-	-	-
FOB87_RS08655	153.5	65.3	133.02	99.62	154.99	89.26	24.92	32.56	26.15	22.89	33.83	14.75	FOB87_RS08655	hypothetical protein	-	-	-
FOB87_RS26570	4.0	3.82	3.35	3.88	2.89	0.87	16.29	12.26	17.26	19.07	12.96	17.43	FOB87_RS26570	helix-turn-helix transcriptional regulator	-	-	COG2207-AraC-type DNA-binding domain-containing proteins[K]
FOB87_RS05030	2.47	3.79	2.72	3.66	3.37	3.39	56.96	51.02	44.5	46.92	43.07	59.74	FOB87_RS05030	mechanosensitive ion channel family protein	-	-	COG0668-Small-conductance mechanosensitive channel[M]
FOB87_RS05565	25.53	39.19	15.34	31.68	17.12	15.71	68.4	50.71	72.21	63.96	55.24	82.71	FOB87_RS05565	Rv1355c family protein	GO:0003674,GO:0003824,GO:0005575,GO:0005623,GO:0005886,GO:0006139,GO:0006396,GO:0006399,GO:0006400,GO:0006725,GO:0006807,GO:0008033,GO:0008150,GO:0008152,GO:0009451,GO:0009987,GO:0010467,GO:0016020,GO:0016070,GO:0016829,GO:0016835,GO:0016836,GO:0034470,GO:0034641,GO:0034660,GO:0043170,GO:0043412,GO:0044237,GO:0044238,GO:0044464,GO:0046483,GO:0061503,GO:0061504,GO:0071704,GO:0071944,GO:0090304,GO:…	-	COG0476-Dinucleotide-utilizing enzymes involved in molybdopterin and thiamine biosynthesis family 2[H]
FOB87_RS05560	18.12	35.21	7.57	25.08	13.03	22.12	65.78	66.88	58.97	71.69	68.3	61.44	FOB87_RS05560	bifunctional diguanylate cyclase/phosphodiesterase	GO:0003674,GO:0003824,GO:0005575,GO:0005623,GO:0005886,GO:0006139,GO:0006725,GO:0006753,GO:0006793,GO:0006796,GO:0006807,GO:0008081,GO:0008150,GO:0008152,GO:0009056,GO:0009058,GO:0009117,GO:0009165,GO:0009166,GO:0009187,GO:0009190,GO:0009214,GO:0009987,GO:0016020,GO:0016740,GO:0016772,GO:0016779,GO:0016787,GO:0016788,GO:0018130,GO:0019438,GO:0019439,GO:0019637,GO:0034404,GO:0034641,GO:0034654,GO:…	-	COG5001-Predicted signal transduction protein containing a membrane domain, an EAL and a GGDEF domain[T]
FOB87_RS14755	0.27	0.0	0.12	0.16	0.14	0.0	0.34	0.0	0.44	0.15	0.12	0.28	FOB87_RS14755	acyl-CoA dehydrogenase family protein	-	-	-
FOB87_RS28215	0.24	0.32	0.0	0.14	0.0	0.0	0.9	0.72	0.78	1.76	0.67	0.77	FOB87_RS28215	amidohydrolase family protein	-	-	COG1228-Imidazolonepropionase and related amidohydrolases[Q]
FOB87_RS14750	0.09	0.24	0.15	0.55	0.18	0.0	1.5	0.66	1.18	1.34	0.34	0.98	FOB87_RS14750	ABC transporter substrate-binding protein	-	K02035-ko02024 Quorum sensing	COG0747-ABC-type dipeptide transport system, periplasmic component[E]
FOB87_RS28210	15.86	7.68	18.21	14.35	19.49	16.33	35.36	28.66	26.28	43.35	24.42	31.67	FOB87_RS28210	helix-turn-helix domain-containing protein	-	-	COG1733-Predicted transcriptional regulators[K]
FOB87_RS25530	1.12	0.98	0.71	0.66	0.28	0.58	1.05	1.33	0.9	0.94	1.8	0.59	FOB87_RS25530	nitroreductase family deazaflavin-dependent oxidoreductase	-	-	-
FOB87_RS25825	1.97	4.61	1.3	2.84	1.82	1.84	109.86	101.9	105.34	109.39	98.42	100.03	FOB87_RS25825	arabinosyltransferase domain-containing protein	GO:0003674,GO:0003824,GO:0005575,GO:0005622,GO:0005623,GO:0005737,GO:0005829,GO:0006629,GO:0006643,GO:0006664,GO:0008150,GO:0008152,GO:0008610,GO:0009058,GO:0009247,GO:0009987,GO:0016740,GO:0016757,GO:0016763,GO:0040007,GO:0044237,GO:0044238,GO:0044249,GO:0044255,GO:0044424,GO:0044444,GO:0044464,GO:0046467,GO:0052636,GO:0071704,GO:1901135,GO:1901137,GO:1901576,GO:1903509	-	-
FOB87_RS25535	4.99	8.76	15.37	15.8	14.89	49.16	24.89	37.45	19.55	3.72	9.14	5.27	FOB87_RS25535	tRNA-Ser	-	-	-
FOB87_RS25820	0.48	1.41	0.68	0.77	0.56	0.78	84.19	57.03	80.03	82.13	56.79	97.97	FOB87_RS25820	galactan 5-O-arabinofuranosyltransferase	GO:0003674,GO:0003824,GO:0005575,GO:0005618,GO:0005623,GO:0005886,GO:0008150,GO:0008152,GO:0008194,GO:0008378,GO:0009058,GO:0009059,GO:0009273,GO:0009987,GO:0016020,GO:0016043,GO:0016740,GO:0016757,GO:0016758,GO:0022607,GO:0030312,GO:0034645,GO:0035250,GO:0040007,GO:0042546,GO:0043170,GO:0044036,GO:0044038,GO:0044085,GO:0044237,GO:0044249,GO:0044260,GO:0044464,GO:0045229,GO:0070589,GO:0071554,GO:…	-	-
FOB87_RS15085	9.07	11.87	7.04	13.01	9.28	1.12	1.86	2.08	1.88	2.42	3.59	6.56	FOB87_RS15085	ABC transporter substrate-binding protein	-	K10439-ko02010 ABC transporters;ko02030 Bacterial chemotaxis	COG1879-ABC-type sugar transport system, periplasmic component[G]
FOB87_RS15080	7.59	10.24	6.13	8.65	4.78	3.91	2.36	1.03	1.87	2.12	2.53	6.15	FOB87_RS15080	ribonucleotide-diphosphate reductase subunit alpha	-	K10440-ko02010 ABC transporters	COG4158-Predicted ABC-type sugar transport system, permease component[R]
FOB87_RS03215	18.19	18.68	13.45	19.48	17.26	19.58	157.81	100.29	124.74	139.19	91.62	123.64	FOB87_RS03215	amidohydrolase	-	-	COG1473-Metal-dependent amidase/aminoacylase/carboxypeptidase[R]
FOB87_RS26325	0.14	0.25	0.48	0.86	0.29	0.1	0.54	0.34	1.54	1.13	0.26	0.91	FOB87_RS26325	ABC transporter substrate-binding protein	-	-	COG0715-ABC-type nitrate/sulfonate/bicarbonate transport systems, periplasmic components[P]
FOB87_RS23795	0.0	0.0	0.0	0.0	0.0	0.0	0.0	0.0	0.0	0.0	0.0	0.0	FOB87_RS23795	hypothetical protein	-	-	-
FOB87_RS26320	0.6	2.4	0.14	0.81	0.42	0.18	7.24	3.64	5.2	4.1	4.84	5.95	FOB87_RS26320	GAF domain-containing protein	-	-	COG2508-Regulator of polyketide synthase expression[TQ]
FOB87_RS03210	25.44	32.28	23.28	31.38	33.28	38.36	132.37	127.45	101.52	123.66	106.97	111.45	FOB87_RS03210	M20 family metallopeptidase	-	-	COG1473-Metal-dependent amidase/aminoacylase/carboxypeptidase[R]
FOB87_RS23790	1.23	3.87	0.21	2.03	0.73	0.84	1.22	0.87	0.52	0.55	1.35	0.51	FOB87_RS23790	hypothetical protein	-	-	-
FOB87_RS19550	0.0	0.0	0.0	0.0	0.0	0.0	0.0	0.0	0.0	0.0	0.0	0.0	FOB87_RS19550	plasmid pRiA4b ORF-3 family protein	-	-	-
FOB87_RS31895	60.08	72.73	43.33	56.42	61.14	73.03	748.56	584.07	704.81	728.17	503.39	556.28	FOB87_RS31895	LLM class F420-dependent oxidoreductase	-	-	COG2141-Coenzyme F420-dependent N5,N10-methylene tetrahydromethanopterin reductase and related flavin-dependent oxidoreductases[C]
FOB87_RS19555	0.0	0.0	0.0	0.0	0.0	0.0	0.0	0.0	0.0	0.0	0.0	0.0	FOB87_RS19555	ISL3-like element IS1096 family transposase	-	-	COG3464-Transposase and inactivated derivatives[L]
FOB87_RS31890	1.03	0.0	2.16	0.61	1.02	0.35	6.42	9.76	14.85	5.76	5.18	5.98	FOB87_RS31890	hypothetical protein	-	-	-
FOB87_RS14130	15.05	25.54	11.41	35.7	14.96	6.33	39.93	14.94	29.02	23.32	34.19	108.51	FOB87_RS14130	hypothetical protein	-	-	-
FOB87_RS14135	6.99	4.79	8.44	9.07	9.56	11.26	13.34	7.5	6.77	6.35	5.4	11.29	FOB87_RS14135	YafY family protein	-	-	COG2378-Predicted transcriptional regulator[K]
FOB87_RS12365	0.72	2.33	0.4	0.29	0.48	0.5	19.87	15.73	21.4	19.43	14.36	22.67	FOB87_RS12365	hypothetical protein	-	-	-
FOB87_RS12360	0.61	1.06	0.51	1.45	0.6	0.0	0.76	0.0	0.0	0.0	0.56	1.28	FOB87_RS12360	hypothetical protein	-	-	-
FOB87_RS15660	81.53	49.33	68.68	44.02	74.96	87.94	145.17	141.55	134.74	114.51	110.44	95.89	FOB87_RS15660	RDD family protein	-	-	-
FOB87_RS15665	34.79	108.12	22.03	43.01	40.11	14.48	3075.86	2120.91	2826.33	2946.38	2046.8	2909.52	glnA	type I glutamate--ammonia ligase	GO:0001968,GO:0003674,GO:0003824,GO:0004356,GO:0005488,GO:0005515,GO:0005575,GO:0005576,GO:0005618,GO:0005622,GO:0005623,GO:0005737,GO:0005829,GO:0005886,GO:0006082,GO:0006520,GO:0006541,GO:0006542,GO:0006807,GO:0008150,GO:0008152,GO:0008652,GO:0009058,GO:0009064,GO:0009084,GO:0009405,GO:0009605,GO:0009607,GO:0009893,GO:0009987,GO:0010468,GO:0010604,GO:0010628,GO:0010755,GO:0010756,GO:0010954,GO:…	K01915-ko00630 Glyoxylate and dicarboxylate metabolism;ko00910 Nitrogen metabolism;ko00250 Alanine, aspartate and glutamate metabolism;ko00220 Arginine biosynthesis;ko02020 Two-component system;ko04217 Necroptosis;ko04724 Glutamatergic synapse;ko04727 GABAergic synapse	COG0174-Glutamine synthetase[E]
FOB87_RS16280	0.77	0.0	0.0	0.0	0.0	0.0	0.0	0.46	0.41	0.43	0.71	0.4	FOB87_RS16280	MauE/DoxX family redox-associated membrane protein	-	-	-
FOB87_RS31405	22.61	31.26	21.39	28.03	23.55	16.47	22.34	5.61	25.37	45.28	45.49	97.99	FOB87_RS31405	acyl-CoA dehydrogenase	-	-	COG1960-Acyl-CoA dehydrogenases[I]
FOB87_RS16285	0.2	0.0	0.09	0.36	0.0	0.28	0.89	0.36	0.65	0.69	0.65	0.54	FOB87_RS16285	NAD(P)/FAD-dependent oxidoreductase	-	K00382-ko00010 Glycolysis / Gluconeogenesis;ko00020 Citrate cycle (TCA cycle);ko00620 Pyruvate metabolism;ko00630 Glyoxylate and dicarboxylate metabolism;ko00640 Propanoate metabolism;ko00260 Glycine, serine and threonine metabolism;ko00280 Valine, leucine and isoleucine degradation;ko00310 Lysine degradation;ko00380 Tryptophan metabolism;ko00785 Lipoic acid metabolism	COG1249-Pyruvate/2-oxoglutarate dehydrogenase complex, dihydrolipoamide dehydrogenase (E3) component, and related enzymes[C]
FOB87_RS22440	23.25	45.82	11.81	25.99	24.86	14.74	81.56	76.45	86.93	65.0	73.54	73.84	FOB87_RS22440	glutathione S-transferase C-terminal domain-containing protein	-	-	COG0435-Predicted glutathione S-transferase[O]
FOB87_RS16045	1.07	2.91	0.7	1.41	0.7	1.3	16.69	12.07	14.93	15.49	11.6	9.5	FOB87_RS16045	PucR family transcriptional regulator	-	-	COG2508-Regulator of polyketide synthase expression[TQ]
FOB87_RS22445	3.69	8.4	3.71	2.62	4.39	12.65	260.4	175.01	201.42	220.68	149.33	244.4	FOB87_RS22445	cold-shock protein	-	-	COG1278-Cold shock proteins[K]
FOB87_RS33665	0.0	1.45	0.7	0.49	0.0	0.0	0.52	0.49	0.0	0.0	0.38	0.0	FOB87_RS33665	nuclear transport factor 2 family protein	-	-	COG3631-Ketosteroid isomerase-related protein[R]
FOB87_RS11945	11.93	25.51	7.68	21.22	13.8	14.2	50.87	51.39	52.58	59.16	55.87	62.88	FOB87_RS11945	amidase	-	K01426-ko00330 Arginine and proline metabolism;ko00360 Phenylalanine metabolism;ko00380 Tryptophan metabolism;ko00627 Aminobenzoate degradation;ko00643 Styrene degradation	COG0154-Asp-tRNAAsn/Glu-tRNAGln amidotransferase A subunit and related amidases[J]
FOB87_RS27545	90.48	87.91	81.23	99.81	92.68	80.43	5.24	18.27	2.99	14.88	17.96	2.96	FOB87_RS27545	hypothetical protein	-	-	-
FOB87_RS11940	9.02	24.24	3.53	19.25	13.14	4.13	23.97	15.66	14.75	33.58	11.0	27.25	FOB87_RS11940	hypothetical protein	-	-	-
FOB87_RS33660	0.0	0.0	0.0	0.0	0.0	0.0	0.0	0.0	0.0	0.0	0.0	0.0	FOB87_RS33660	hypothetical protein	-	-	-
FOB87_RS16040	43.19	152.59	23.98	120.56	41.59	8.21	135.78	48.78	143.96	151.4	41.93	137.28	FOB87_RS16040	hypothetical protein	-	-	-
FOB87_RS25795	3.32	2.69	2.79	2.86	2.8	2.05	5.69	4.72	4.61	7.05	5.47	6.66	FOB87_RS25795	alpha/beta hydrolase	-	-	-
FOB87_RS25790	9.49	9.44	5.81	10.64	8.41	7.39	40.24	21.55	36.11	36.36	24.85	37.29	FOB87_RS25790	LppA family lipoprotein	-	-	-
FOB87_RS27540	1.6	1.23	1.01	1.9	1.39	3.03	22.97	16.61	19.46	28.2	20.71	27.89	FOB87_RS27540	hypothetical protein	-	-	-
FOB87_RS13545	2.02	2.54	2.11	4.48	1.63	2.42	29.18	15.21	22.85	23.77	16.47	37.7	FOB87_RS13545	lipid-transfer protein	-	-	COG0183-Acetyl-CoA acetyltransferase[I]
FOB87_RS18735	0.0	0.0	0.0	0.0	0.0	0.0	0.0	0.0	0.0	0.0	0.0	0.0	FOB87_RS18735	plasmid pRiA4b ORF-3 family protein	-	-	-
FOB87_RS16060	1.19	0.89	0.28	0.2	0.17	0.23	3.59	1.81	1.99	3.78	3.41	3.22	FOB87_RS16060	polysaccharide deacetylase	-	-	COG0726-Predicted xylanase/chitin deacetylase[G]
FOB87_RS13010	0.0	0.0	0.0	0.0	0.0	0.0	0.0	0.0	0.0	4.57	0.0	0.0	FOB87_RS13010	tRNA-Pro	-	-	-
FOB87_RS29020	0.88	1.55	0.12	0.52	0.73	0.5	93.01	66.24	113.29	117.08	77.15	58.82	FOB87_RS29020	glycine betaine ABC transporter substrate-binding protein	-	K15551-ko00920 Sulfur metabolism;ko02010 ABC transporters	COG4521-ABC-type taurine transport system, periplasmic component[P]
FOB87_RS29025	0.38	1.16	0.32	0.9	0.38	0.52	89.41	74.85	121.77	126.59	84.37	40.82	FOB87_RS29025	ABC transporter ATP-binding protein	-	K10831-ko00920 Sulfur metabolism;ko02010 ABC transporters	COG1116-ABC-type nitrate/sulfonate/bicarbonate transport system, ATPase component[P]
FOB87_RS21235	4.95	3.6	3.75	5.73	8.16	10.2	13.25	14.45	11.22	12.01	13.48	10.7	FOB87_RS21235	aminodeoxychorismate synthase component I	-	K01665-ko00790 Folate biosynthesis	COG0147-Anthranilate/para-aminobenzoate synthases component I[EH]
FOB87_RS21230	31.43	18.62	39.29	98.16	111.98	56.38	12.09	18.21	11.25	12.51	21.71	11.46	FOB87_RS21230	RNA polymerase sigma-70 factor	-	-	-
FOB87_RS29910	0.41	0.54	0.86	0.24	0.61	0.14	2.03	1.44	1.96	4.09	2.05	4.51	FOB87_RS29910	SDR family NAD(P)-dependent oxidoreductase	-	K07535-ko00362 Benzoate degradation	COG1028-Dehydrogenases with different specificities (related to short-chain alcohol dehydrogenases)[IQR]
FOB87_RS07460	1.4	1.23	0.88	1.67	1.39	0.72	24.91	30.31	21.71	16.06	15.39	14.41	FOB87_RS07460	DUF2000 domain-containing protein	-	-	COG4954-Uncharacterized protein conserved in bacteria[S]
FOB87_RS07465	4.32	7.58	2.97	4.43	3.9	3.91	18.12	20.94	19.09	16.46	19.05	10.97	FOB87_RS07465	AraC family transcriptional regulator	-	-	COG2207-AraC-type DNA-binding domain-containing proteins[K]
FOB87_RS01455	7.21	12.65	4.54	8.55	1.79	1.86	352.8	174.04	283.92	405.9	202.04	773.76	rpmG	50S ribosomal protein L33	-	K02913-ko03010 Ribosome	COG0267-Ribosomal protein L33[J]
FOB87_RS26140	18.22	44.85	13.5	31.75	15.75	13.75	70.35	60.05	83.3	79.89	65.62	116.42	FOB87_RS26140	aldehyde dehydrogenase family protein	-	K00135-ko00650 Butanoate metabolism;ko00250 Alanine, aspartate and glutamate metabolism;ko00310 Lysine degradation;ko00350 Tyrosine metabolism;ko00760 Nicotinate and nicotinamide metabolism	COG1012-NAD-dependent aldehyde dehydrogenases[C]
FOB87_RS01105	6.8	7.04	7.03	4.3	4.5	6.07	26.81	13.67	21.03	23.39	19.46	28.76	FOB87_RS01105	ADP-ribosylglycohydrolase family protein	-	-	-
FOB87_RS06330	7.49	5.52	5.16	6.93	7.59	11.52	39.77	38.5	32.63	38.32	34.67	38.7	FOB87_RS06330	methionine synthase	-	-	-
FOB87_RS01100	1.1	0.38	1.11	0.78	0.22	0.76	4.37	2.86	4.92	2.69	0.6	4.4	FOB87_RS01100	ankyrin repeat domain-containing protein	-	-	-
FOB87_RS06480	1655.12	2024.25	1158.3	1954.77	1050.25	2858.16	1928.54	1719.64	1758.2	1469.18	1699.64	1422.23	FOB87_RS06480	HU family DNA-binding protein	GO:0000976,GO:0001067,GO:0001130,GO:0001216,GO:0003674,GO:0003676,GO:0003677,GO:0003684,GO:0003690,GO:0003700,GO:0005488,GO:0005575,GO:0005618,GO:0005622,GO:0005623,GO:0005737,GO:0005829,GO:0005886,GO:0006139,GO:0006259,GO:0006355,GO:0006725,GO:0006807,GO:0006873,GO:0006875,GO:0006879,GO:0006950,GO:0007154,GO:0008150,GO:0008152,GO:0009267,GO:0009605,GO:0009889,GO:0009891,GO:0009893,GO:0009987,GO:…	-	COG0776-Bacterial nucleoid DNA-binding protein[L]
FOB87_RS06485	34.4	21.79	24.27	30.22	34.17	26.09	246.81	213.07	218.75	200.99	178.72	136.45	mutT1	8-oxo-(d)GTP phosphatase	-	-	-
FOB87_RS29790	1.96	5.82	2.41	4.29	3.44	1.24	44.14	25.88	49.71	46.47	26.05	47.67	FOB87_RS29790	phosphotransferase	-	-	COG2334-Putative homoserine kinase type II (protein kinase fold)[R]
FOB87_RS29795	2.77	2.63	3.68	2.46	5.27	1.74	4.89	2.46	3.44	4.89	4.64	7.54	FOB87_RS29795	hypothetical protein	-	-	-
FOB87_RS26145	5.49	8.54	2.38	6.72	5.99	2.19	247.7	118.74	220.88	218.09	90.09	268.58	FOB87_RS26145	LLM class F420-dependent oxidoreductase	-	-	COG2141-Coenzyme F420-dependent N5,N10-methylene tetrahydromethanopterin reductase and related flavin-dependent oxidoreductases[C]
FOB87_RS05820	1.74	2.28	2.07	3.09	3.74	1.39	2.53	1.54	1.24	2.26	2.51	2.29	FOB87_RS05820	cupin domain-containing protein	-	K01569-ko00630 Glyoxylate and dicarboxylate metabolism	COG2140-Thermophilic glucose-6-phosphate isomerase and related metalloenzymes[GR]
FOB87_RS05825	0.61	0.62	0.09	0.72	0.5	0.21	2.27	2.15	2.81	2.14	1.85	2.77	FOB87_RS05825	carboxyl transferase domain-containing protein	-	-	COG4799-Acetyl-CoA carboxylase, carboxyltransferase component (subunits alpha and beta)[I]
FOB87_RS33935	4.73	1.32	5.05	2.3	4.48	13.28	8.84	7.63	7.34	8.88	7.47	9.97	FOB87_RS33935	FadR/GntR family transcriptional regulator	-	-	COG2186-Transcriptional regulators[K]
FOB87_RS07685	1.86	2.82	0.71	25.92	12.79	2.33	0.42	0.0	0.72	0.76	0.47	0.71	FOB87_RS07685	ABC transporter permease	-	-	COG0600-ABC-type nitrate/sulfonate/bicarbonate transport system, permease component[P]
FOB87_RS07680	4.93	4.7	3.41	45.43	24.94	9.66	2.35	1.03	1.55	1.14	0.79	5.2	FOB87_RS07680	ABC transporter substrate-binding protein	-	-	COG0715-ABC-type nitrate/sulfonate/bicarbonate transport systems, periplasmic components[P]
FOB87_RS30315	3.11	3.76	2.24	3.34	2.94	1.93	5.9	3.68	6.01	6.78	3.79	5.31	FOB87_RS30315	helix-turn-helix domain-containing protein	-	-	COG4977-Transcriptional regulator containing an amidase domain and an AraC-type DNA-binding HTH domain[K]
FOB87_RS30310	321.1	396.2	370.96	371.64	389.07	343.74	4.75	11.73	4.07	8.41	12.64	4.52	FOB87_RS30310	phospholipase D-like domain-containing protein	-	-	COG1502-Phosphatidylserine/phosphatidylglycerophosphate/cardiolipin synthases and related enzymes[I]
FOB87_RS30910	0.81	1.06	0.68	1.45	0.6	0.28	21.73	11.76	20.78	16.08	11.31	21.17	FOB87_RS30910	glucosamine-6-phosphate deaminase	-	K02564-ko00520 Amino sugar and nucleotide sugar metabolism	COG0363-6-phosphogluconolactonase/Glucosamine-6-phosphate isomerase/deaminase[G]
FOB87_RS06150	15.1	31.49	9.61	9.88	12.41	26.45	508.55	443.81	475.62	491.34	369.92	454.94	FOB87_RS06150	hypothetical protein	-	-	-
FOB87_RS06155	12.84	7.66	14.22	9.48	12.86	26.15	21.76	17.94	16.84	16.69	20.11	16.41	FOB87_RS06155	PLP-dependent aminotransferase family protein	-	-	COG1167-Transcriptional regulators containing a DNA-binding HTH domain and an aminotransferase domain (MocR family) and their eukaryotic orthologs[KE]
FOB87_RS30915	1.54	4.05	0.92	2.87	1.1	1.13	33.72	23.97	30.41	27.41	27.67	28.42	FOB87_RS30915	6-phospho-beta-glucosidase	-	K01222-ko00010 Glycolysis / Gluconeogenesis;ko00500 Starch and sucrose metabolism	COG1486-Alpha-galactosidases/6-phospho-beta-glucosidases, family 4 of glycosyl hydrolases[G]
FOB87_RS21945	2.4	3.39	1.11	2.3	1.85	2.07	31.75	12.93	27.12	18.68	14.38	32.33	FOB87_RS21945	thiamine pyrophosphate-dependent enzyme	-	-	COG0028-Thiamine pyrophosphate-requiring enzymes [acetolactate synthase, pyruvate dehydrogenase (cytochrome), glyoxylate carboligase, phosphonopyruvate decarboxylase][EH]
FOB87_RS32225	4.09	3.9	0.94	0.88	1.11	1.53	150.36	100.24	108.19	129.81	86.25	102.55	FOB87_RS32225	hypothetical protein	-	-	-
FOB87_RS32220	16.42	14.06	11.27	11.95	13.6	15.2	290.11	219.13	250.36	272.29	190.3	237.71	FOB87_RS32220	O-succinylhomoserine sulfhydrylase	GO:0003674,GO:0003824,GO:0003962,GO:0004123,GO:0016740,GO:0016765,GO:0016829,GO:0016846	K10764-ko00920 Sulfur metabolism;ko00270 Cysteine and methionine metabolism	COG0626-Cystathionine beta-lyases/cystathionine gamma-synthases[E]
FOB87_RS21940	5.92	17.35	2.33	7.24	7.17	4.32	57.62	30.88	47.58	49.58	29.6	64.54	FOB87_RS21940	LLM class F420-dependent oxidoreductase	-	-	COG2141-Coenzyme F420-dependent N5,N10-methylene tetrahydromethanopterin reductase and related flavin-dependent oxidoreductases[C]
FOB87_RS07405	40.25	35.17	27.72	37.97	31.06	44.41	181.35	216.09	172.36	181.93	186.11	137.41	dxr	1-deoxy-D-xylulose-5-phosphate reductoisomerase	GO:0000166,GO:0000287,GO:0003674,GO:0003824,GO:0005488,GO:0006081,GO:0006082,GO:0006090,GO:0006629,GO:0006644,GO:0006720,GO:0006721,GO:0006793,GO:0006796,GO:0008150,GO:0008152,GO:0008299,GO:0008610,GO:0008654,GO:0009058,GO:0009240,GO:0009987,GO:0016114,GO:0016491,GO:0016614,GO:0016616,GO:0019288,GO:0019637,GO:0019682,GO:0019752,GO:0030145,GO:0030604,GO:0032787,GO:0036094,GO:0043167,GO:0043168,GO:…	K00099-ko00900 Terpenoid backbone biosynthesis	COG0743-1-deoxy-D-xylulose 5-phosphate reductoisomerase[I]
FOB87_RS21490	7.93	9.51	8.05	10.89	7.88	5.73	4.68	4.45	4.01	5.59	2.67	2.64	FOB87_RS21490	heme-binding protein	-	-	-
FOB87_RS21495	3.85	2.11	1.21	7.99	0.95	1.65	1.79	0.57	0.51	2.15	0.44	1.52	FOB87_RS21495	hypothetical protein	-	-	-
FOB87_RS28775	631.99	1515.47	398.22	591.75	320.4	269.85	1412.27	1629.76	1388.49	1615.03	2230.86	2200.42	FOB87_RS28775	WXG100 family type VII secretion target	GO:0002790,GO:0003674,GO:0005488,GO:0005575,GO:0005576,GO:0005618,GO:0005623,GO:0005886,GO:0006810,GO:0008104,GO:0008150,GO:0009306,GO:0009405,GO:0009987,GO:0015031,GO:0015833,GO:0016020,GO:0030312,GO:0032940,GO:0033036,GO:0042886,GO:0044315,GO:0044419,GO:0044464,GO:0044764,GO:0045184,GO:0046812,GO:0046903,GO:0051179,GO:0051234,GO:0051704,GO:0055085,GO:0071702,GO:0071705,GO:0071806,GO:0071944	-	-
FOB87_RS17620	972.39	448.73	807.55	759.99	751.35	611.38	19.63	21.6	12.98	14.97	29.16	14.39	FOB87_RS17620	dihydrolipoamide acetyltransferase family protein	GO:0005575,GO:0005618,GO:0005623,GO:0005886,GO:0016020,GO:0030312,GO:0044464,GO:0071944	K00627-ko00010 Glycolysis / Gluconeogenesis;ko00020 Citrate cycle (TCA cycle);ko00620 Pyruvate metabolism;ko00785 Lipoic acid metabolism	COG0508-Pyruvate/2-oxoglutarate dehydrogenase complex, dihydrolipoamide acyltransferase (E2) component, and related enzymes[C]
FOB87_RS17625	1118.44	446.09	959.44	833.58	879.34	460.82	28.74	29.98	27.02	25.3	46.44	18.38	FOB87_RS17625	alpha-ketoacid dehydrogenase subunit beta	GO:0005575,GO:0005618,GO:0005623,GO:0005886,GO:0016020,GO:0030312,GO:0044464,GO:0071944	K00162-ko00010 Glycolysis / Gluconeogenesis;ko00020 Citrate cycle (TCA cycle);ko00620 Pyruvate metabolism;ko00785 Lipoic acid metabolism;ko04066 HIF-1 signaling pathway;ko04922 Glucagon signaling pathway;ko05230 Central carbon metabolism in cancer;ko05415 Diabetic cardiomyopathy	COG0022-Pyruvate/2-oxoglutarate dehydrogenase complex, dehydrogenase (E1) component, eukaryotic type, beta subunit[C]
FOB87_RS28770	40.65	71.47	26.43	38.97	27.08	30.43	51.08	61.83	40.45	50.77	90.48	75.32	FOB87_RS28770	PPE family protein	-	-	-
FOB87_RS07400	0.0	0.0	0.0	0.0	0.0	0.0	0.0	0.0	0.0	0.88	1.45	0.0	FOB87_RS07400	hypothetical protein	-	-	-
FOB87_RS20010	257.59	299.75	329.57	242.18	323.26	410.78	51.05	63.99	31.67	59.12	80.61	59.07	FOB87_RS20010	type II CAAX endopeptidase family protein	-	-	-
FOB87_RS20545	0.84	1.71	0.0	0.0	1.11	0.77	4.87	3.3	3.87	3.74	1.79	14.41	FOB87_RS20545	TetR/AcrR family transcriptional regulator	-	-	-
FOB87_RS20015	1069.28	1181.56	1345.37	1263.0	1397.66	1565.43	133.97	419.8	112.34	230.67	370.42	135.25	FOB87_RS20015	NAD(P)H-binding protein	-	-	COG0451-Nucleoside-diphosphate-sugar epimerases[MG]
FOB87_RS20540	5.82	6.19	4.01	5.42	5.99	2.14	4.4	2.95	3.1	3.48	4.18	5.26	FOB87_RS20540	SDR family oxidoreductase	-	K00059-ko00061 Fatty acid biosynthesis;ko00780 Biotin metabolism;ko00333 Prodigiosin biosynthesis	COG4221-Short-chain alcohol dehydrogenase of unknown specificity[R]
FOB87_RS09680	4.7	13.47	2.11	5.21	5.92	5.6	140.3	109.93	120.85	124.02	114.45	286.33	nusB	transcription antitermination factor NusB	GO:0008150,GO:0040007	-	COG0781-Transcription termination factor[K]
FOB87_RS10935	3.68	1.08	2.58	2.18	2.9	0.95	9.17	4.36	14.24	9.42	5.75	11.47	FOB87_RS10935	NADP-dependent oxidoreductase	-	-	-
FOB87_RS26910	10.83	6.57	7.74	5.92	10.52	8.62	50.17	28.88	35.67	37.27	27.58	27.33	FOB87_RS26910	DEAD/DEAH box helicase	-	-	COG4581-Superfamily II RNA helicase[L]
FOB87_RS10930	2.22	1.11	2.13	1.51	2.52	0.44	6.73	5.27	13.9	8.87	2.33	12.05	FOB87_RS10930	nuclear transport factor 2 family protein	-	-	COG3558-Uncharacterized protein conserved in bacteria[S]
FOB87_RS09685	11.5	23.3	7.08	16.03	9.82	11.31	3.96	5.41	3.76	2.65	6.18	3.53	FOB87_RS09685	LuxR family transcriptional regulator	-	-	COG2909-ATP-dependent transcriptional regulator[K]
FOB87_RS26915	6.94	11.99	7.6	8.48	15.47	12.14	46.4	35.37	39.98	44.41	26.75	48.79	FOB87_RS26915	CoA pyrophosphatase	-	-	COG1051-ADP-ribose pyrophosphatase[F]
FOB87_RS23890	12.23	6.04	12.67	10.34	11.12	6.79	8.43	5.08	6.39	4.36	4.76	15.77	fadE29	acyl-CoA dehydrogenase FadE29	GO:0000166,GO:0003674,GO:0005488,GO:0006066,GO:0006082,GO:0006629,GO:0006631,GO:0006635,GO:0006706,GO:0006707,GO:0008150,GO:0008152,GO:0008202,GO:0008203,GO:0009056,GO:0009062,GO:0009987,GO:0016042,GO:0016054,GO:0016125,GO:0016127,GO:0019395,GO:0019752,GO:0030258,GO:0032787,GO:0033539,GO:0034440,GO:0036094,GO:0040007,GO:0043167,GO:0043168,GO:0043436,GO:0044110,GO:0044116,GO:0044117,GO:0044237,GO:…	-	COG1960-Acyl-CoA dehydrogenases[I]
FOB87_RS23895	15.38	6.21	17.84	14.48	11.23	14.29	13.15	4.28	7.4	7.74	7.03	20.34	FOB87_RS23895	acyl-CoA dehydrogenase family protein	GO:0000166,GO:0003674,GO:0005488,GO:0006066,GO:0006082,GO:0006629,GO:0006631,GO:0006635,GO:0006706,GO:0006707,GO:0008150,GO:0008152,GO:0008202,GO:0008203,GO:0009056,GO:0009062,GO:0009268,GO:0009405,GO:0009628,GO:0009987,GO:0016042,GO:0016054,GO:0016125,GO:0016127,GO:0019395,GO:0019752,GO:0030258,GO:0032787,GO:0033539,GO:0034440,GO:0036094,GO:0040007,GO:0043167,GO:0043168,GO:0043436,GO:0044110,GO:…	-	COG1960-Acyl-CoA dehydrogenases[I]
FOB87_RS24200	0.0	0.0	0.0	0.0	0.0	0.0	0.0	0.0	0.0	0.0	0.0	0.0	FOB87_RS24200	IS110 family transposase	-	-	-
FOB87_RS05355	0.46	1.62	0.78	0.55	0.3	0.32	4.6	2.73	3.94	5.85	3.66	4.7	FOB87_RS05355	zinc-dependent alcohol dehydrogenase family protein	-	-	COG1064-Zn-dependent alcohol dehydrogenases[R]
FOB87_RS24205	0.75	0.66	0.42	0.6	0.74	0.0	3.12	1.48	3.73	2.51	1.6	3.42	FOB87_RS24205	MspA family porin	GO:0005575,GO:0005618,GO:0005623,GO:0009279,GO:0016020,GO:0019867,GO:0030312,GO:0030313,GO:0031975,GO:0044462,GO:0044464,GO:0071944	-	-
FOB87_RS00270	0.67	1.18	0.0	0.8	0.67	0.46	1.68	2.39	0.72	2.26	1.23	0.71	FOB87_RS00270	hypothetical protein	-	-	-
FOB87_RS02815	152.54	646.61	97.87	388.95	216.21	26.45	810.82	286.01	765.1	776.86	366.59	1199.64	FOB87_RS02815	hypothetical protein	-	-	-
FOB87_RS05070	12.46	23.86	6.05	17.89	10.26	17.45	47.19	32.61	38.67	39.37	32.54	60.49	FOB87_RS05070	cutinase family protein	-	-	-
FOB87_RS02810	23.09	66.2	16.85	45.21	21.95	8.87	48.42	16.6	42.74	37.46	24.22	88.78	FOB87_RS02810	S53 family peptidase	-	-	COG4934-Predicted protease[O]
FOB87_RS21525	26.28	71.9	20.52	68.56	29.74	25.42	8.83	11.9	5.61	6.38	10.24	2.89	FOB87_RS21525	hypothetical protein	-	-	-
FOB87_RS09465	0.4	0.7	0.34	0.16	0.0	0.27	0.66	0.47	0.14	0.15	0.61	0.14	FOB87_RS09465	acyl-CoA dehydrogenase family protein	-	-	COG1960-Acyl-CoA dehydrogenases[I]
FOB87_RS09460	0.96	1.16	0.3	0.57	0.72	0.58	1.2	1.56	1.15	1.21	1.09	1.52	FOB87_RS09460	acyl-CoA dehydrogenase family protein	-	-	COG1960-Acyl-CoA dehydrogenases[I]
FOB87_RS05075	0.2	0.36	0.68	1.45	0.41	0.14	4.56	0.96	6.52	4.32	2.23	6.87	FOB87_RS05075	sulfite exporter TauE/SafE family protein	-	-	-
FOB87_RS15275	5017.19	7030.43	2227.64	5665.69	3867.28	1471.02	1.22	0.96	1.04	2.36	1.49	1.2	FOB87_RS15275	tripartite tricarboxylate transporter substrate-binding protein	-	K07795-ko02020 Two-component system	COG3181-Uncharacterized protein conserved in bacteria[S]
FOB87_RS08220	11.69	15.22	11.45	13.66	23.41	16.18	30.68	37.34	30.07	26.32	31.6	18.87	FOB87_RS08220	trypsin-like peptidase domain-containing protein	-	-	-
FOB87_RS08225	6.46	10.1	4.43	7.41	7.06	3.11	17.98	17.98	16.66	19.0	16.24	14.18	sthA	Si-specific NAD(P)(+) transhydrogenase	GO:0005575,GO:0005618,GO:0005622,GO:0005623,GO:0005737,GO:0005829,GO:0005886,GO:0016020,GO:0030312,GO:0044424,GO:0044444,GO:0044464,GO:0071944	K00322-ko00760 Nicotinate and nicotinamide metabolism	COG1249-Pyruvate/2-oxoglutarate dehydrogenase complex, dihydrolipoamide dehydrogenase (E3) component, and related enzymes[C]
FOB87_RS05685	4.76	3.05	5.08	4.13	4.48	2.39	12.68	7.48	15.12	12.95	6.95	17.92	FOB87_RS05685	thiolase family protein	-	K00626-ko00620 Pyruvate metabolism;ko00630 Glyoxylate and dicarboxylate metabolism;ko00650 Butanoate metabolism;ko00720 Carbon fixation pathways in prokaryotes;ko00071 Fatty acid degradation;ko00280 Valine, leucine and isoleucine degradation;ko00310 Lysine degradation;ko00380 Tryptophan metabolism;ko00900 Terpenoid backbone biosynthesis;ko00362 Benzoate degradation;ko02020 Two-component system;ko…	COG0183-Acetyl-CoA acetyltransferase[I]
FOB87_RS05680	0.17	0.0	0.14	0.0	0.34	0.47	0.21	0.2	0.18	0.19	0.47	0.36	FOB87_RS05680	enoyl-CoA hydratase/isomerase family protein	-	-	COG1024-Enoyl-CoA hydratase/carnithine racemase[I]
FOB87_RS00410	25.13	2.09	50.88	13.84	15.27	54.79	1.19	1.97	1.53	2.13	1.52	0.51	FOB87_RS00410	FAD-dependent oxidoreductase	-	K00285-ko00360 Phenylalanine metabolism;ko00470 D-Amino acid metabolism	-
FOB87_RS00415	140.98	24.9	278.13	98.56	133.79	64.29	15.73	7.48	7.86	11.75	2.88	17.74	FOB87_RS00415	hypothetical protein	-	-	-
FOB87_RS33060	5.94	33.85	2.49	15.85	5.9	8.16	588.48	416.78	542.13	749.83	436.0	682.62	FOB87_RS33060	AURKAIP1/COX24 domain-containing protein	-	-	-
FOB87_RS33065	13.03	21.54	6.88	10.83	12.81	21.03	185.92	143.59	167.56	167.11	124.18	292.21	FOB87_RS33065	SDR family oxidoreductase	GO:0005575,GO:0005576,GO:0005622,GO:0005623,GO:0005737,GO:0005829,GO:0005886,GO:0016020,GO:0044424,GO:0044444,GO:0044464,GO:0071944	K01784-ko00052 Galactose metabolism;ko00520 Amino sugar and nucleotide sugar metabolism;ko00541 O-Antigen nucleotide sugar biosynthesis	COG1088-dTDP-D-glucose 4,6-dehydratase[M]
FOB87_RS04880	99.39	181.17	54.4	133.39	72.62	31.71	1.85	0.58	1.18	0.28	1.58	1.17	nuoH	NADH-quinone oxidoreductase subunit NuoH	-	K00337-ko00190 Oxidative phosphorylation	COG1005-NADH:ubiquinone oxidoreductase subunit 1 (chain H)[C]
FOB87_RS04885	127.8	211.85	73.51	164.14	92.27	64.29	1.42	1.28	0.81	0.64	1.51	0.81	FOB87_RS04885	NADH-quinone oxidoreductase subunit G	GO:0003674,GO:0003824,GO:0003954,GO:0005488,GO:0005575,GO:0005618,GO:0005623,GO:0005886,GO:0008150,GO:0008152,GO:0009405,GO:0010941,GO:0016020,GO:0016491,GO:0016651,GO:0030312,GO:0033668,GO:0035821,GO:0042981,GO:0043067,GO:0043069,GO:0044003,GO:0044068,GO:0044403,GO:0044419,GO:0044464,GO:0044531,GO:0044532,GO:0048037,GO:0048519,GO:0048523,GO:0050789,GO:0050794,GO:0051536,GO:0051540,GO:0051701,GO:…	K00336-ko00190 Oxidative phosphorylation	COG1034-NADH dehydrogenase/NADH:ubiquinone oxidoreductase 75 kD subunit (chain G)[C]
FOB87_RS18285	2.49	3.53	2.39	2.95	2.94	1.06	5.61	3.23	5.82	3.71	6.07	12.25	FOB87_RS18285	Xaa-Pro peptidase family protein	-	-	COG0024-Methionine aminopeptidase[J]
FOB87_RS22145	7.85	10.17	10.02	14.57	14.91	9.84	228.29	131.3	230.51	257.62	146.03	220.48	FOB87_RS22145	SRPBCC family protein	GO:0008150,GO:0040008,GO:0045926,GO:0048519,GO:0050789,GO:0065007	-	-
FOB87_RS22140	1.75	2.89	1.64	3.17	1.53	1.63	7.69	3.53	5.93	4.25	5.55	9.43	FOB87_RS22140	long-chain fatty acid--CoA ligase	-	-	COG0318-Acyl-CoA synthetases (AMP-forming)/AMP-acid ligases II[IQ]
FOB87_RS07925	12.0	22.5	6.01	13.64	9.6	6.87	210.15	237.39	194.59	213.51	221.61	162.33	dapA	4-hydroxy-tetrahydrodipicolinate synthase	GO:0003674,GO:0003824,GO:0005575,GO:0005623,GO:0005886,GO:0006082,GO:0006520,GO:0006553,GO:0006807,GO:0008150,GO:0008152,GO:0008652,GO:0008840,GO:0009058,GO:0009066,GO:0009067,GO:0009085,GO:0009089,GO:0009987,GO:0016020,GO:0016053,GO:0016829,GO:0016835,GO:0016836,GO:0019752,GO:0040007,GO:0043436,GO:0043648,GO:0044237,GO:0044238,GO:0044249,GO:0044281,GO:0044283,GO:0044464,GO:0046394,GO:0046451,GO:…	K01714-ko00300 Lysine biosynthesis;ko00261 Monobactam biosynthesis	COG0329-Dihydrodipicolinate synthase/N-acetylneuraminate lyase[EM]
FOB87_RS33320	8.21	8.17	6.42	6.71	8.49	11.43	24.2	25.36	23.22	22.31	19.59	18.95	FOB87_RS33320	membrane protein	-	-	-
FOB87_RS33325	241.05	450.59	266.49	296.85	305.55	368.71	102.3	183.25	79.68	97.39	141.86	76.78	FOB87_RS33325	GNAT family N-acetyltransferase	-	-	-
FOB87_RS04080	2.71	3.56	2.4	4.28	4.18	4.03	57.86	47.33	53.41	61.61	36.56	57.03	rsgA	ribosome small subunit-dependent GTPase A	-	-	COG1162-Predicted GTPases[R]
FOB87_RS04085	12.05	7.38	8.11	10.52	11.52	22.26	122.3	108.4	112.65	124.88	80.3	113.06	aroA	3-phosphoshikimate 1-carboxyvinyltransferase	GO:0003674,GO:0003824,GO:0003866,GO:0005575,GO:0005622,GO:0005623,GO:0005737,GO:0005829,GO:0005886,GO:0006082,GO:0008150,GO:0008152,GO:0009058,GO:0009423,GO:0009987,GO:0016020,GO:0016053,GO:0016740,GO:0016765,GO:0019752,GO:0043436,GO:0043648,GO:0043650,GO:0044237,GO:0044249,GO:0044281,GO:0044283,GO:0044424,GO:0044444,GO:0044464,GO:0046394,GO:0046417,GO:0071704,GO:0071944,GO:1901576	K00800-ko00400 Phenylalanine, tyrosine and tryptophan biosynthesis	COG0128-5-enolpyruvylshikimate-3-phosphate synthase[E]
FOB87_RS23090	12.72	24.63	6.53	15.54	5.47	4.3	232.76	124.08	229.77	253.82	148.26	213.93	FOB87_RS23090	family 1 encapsulin nanocompartment shell protein	-	-	COG1659-Uncharacterized protein, linocin/CFP29 homolog[S]
FOB87_RS18090	1.53	0.67	3.21	0.91	3.04	0.52	2.86	0.0	2.45	3.42	2.1	5.65	FOB87_RS18090	ferredoxin	-	-	-
FOB87_RS23095	14.59	24.59	9.61	14.11	15.61	9.55	743.85	530.42	667.59	622.19	508.4	647.07	purQ	phosphoribosylformylglycinamidine synthase subunit PurQ	GO:0005575,GO:0005622,GO:0005623,GO:0005737,GO:0005886,GO:0008150,GO:0016020,GO:0040007,GO:0044424,GO:0044464,GO:0071944	-	COG0047-Phosphoribosylformylglycinamidine (FGAM) synthase, glutamine amidotransferase domain[F]
FOB87_RS18095	1.83	1.36	0.61	1.73	1.55	1.01	4.45	1.3	2.54	3.48	2.18	2.89	FOB87_RS18095	OB-fold domain-containing protein	-	-	COG0183-Acetyl-CoA acetyltransferase[I]
FOB87_RS22320	2.18	1.64	3.32	1.97	2.79	4.35	10.87	9.72	8.87	7.66	10.26	9.2	FOB87_RS22320	MFS transporter	-	-	-
FOB87_RS22855	20.86	12.19	21.96	23.17	19.08	11.6	108.92	79.79	110.44	118.72	83.73	82.55	pstA	phosphate ABC transporter permease PstA	-	K02038-ko02010 ABC transporters	COG0581-ABC-type phosphate transport system, permease component[P]
FOB87_RS22325	0.65	0.86	0.55	2.32	0.33	1.12	10.55	9.64	10.78	6.19	10.73	10.64	FOB87_RS22325	YbaK/EbsC family protein	-	-	COG2606-Uncharacterized conserved protein[S]
FOB87_RS22850	15.79	11.79	18.33	20.58	20.73	15.0	130.21	110.35	114.66	129.36	99.85	100.09	pstB	phosphate ABC transporter ATP-binding protein PstB	GO:0008150,GO:0040007,GO:0044110,GO:0044116,GO:0044117,GO:0044403,GO:0044419,GO:0051704	K02036-ko02010 ABC transporters	COG1117-ABC-type phosphate transport system, ATPase component[P]
FOB87_RS33490	0.71	0.0	0.0	0.0	0.0	0.0	0.89	0.0	2.28	2.39	0.65	2.25	FOB87_RS33490	hypothetical protein	-	-	-
FOB87_RS11710	25.25	33.38	20.15	15.71	25.09	42.35	174.83	130.37	151.09	124.83	110.91	140.5	FOB87_RS11710	RNA-binding S4 domain-containing protein	-	-	COG1188-Ribosome-associated heat shock protein implicated in the recycling of the 50S subunit (S4 paralog)[J]
FOB87_RS33495	0.0	0.0	0.94	0.66	0.56	0.0	2.79	1.33	1.8	3.76	2.05	2.36	FOB87_RS33495	hypothetical protein	-	-	-
FOB87_RS11715	6.14	8.37	4.58	4.86	5.42	3.51	13.6	11.71	9.47	10.67	9.05	10.79	FOB87_RS11715	hydrogenase	-	-	-
FOB87_RS04225	152.09	222.36	198.45	233.2	226.66	254.15	986.73	644.34	709.52	724.61	703.03	447.14	whiB1	transcriptional regulator WhiB1	GO:0000302,GO:0003674,GO:0003676,GO:0003677,GO:0003824,GO:0005488,GO:0006355,GO:0006950,GO:0006979,GO:0008150,GO:0008152,GO:0009889,GO:0009890,GO:0009892,GO:0010035,GO:0010468,GO:0010556,GO:0010558,GO:0010605,GO:0010629,GO:0015035,GO:0015036,GO:0016491,GO:0016651,GO:0016667,GO:0016668,GO:0019219,GO:0019222,GO:0031323,GO:0031324,GO:0031326,GO:0031327,GO:0042221,GO:0042493,GO:0045892,GO:0045934,GO:…	-	-
FOB87_RS04555	1.06	0.93	1.27	1.26	1.2	1.25	1.13	0.9	1.62	1.02	1.25	0.32	FOB87_RS04555	PDR/VanB family oxidoreductase	-	-	COG1018-Flavodoxin reductases (ferredoxin-NADPH reductases) family 1[C]
FOB87_RS04220	3.13	7.35	2.54	5.03	2.61	4.44	110.74	63.26	90.87	91.93	51.26	117.75	FOB87_RS04220	sensor histidine kinase	GO:0000155,GO:0000160,GO:0000166,GO:0003674,GO:0003824,GO:0004672,GO:0004673,GO:0005488,GO:0005524,GO:0006464,GO:0006468,GO:0006793,GO:0006796,GO:0006807,GO:0007154,GO:0007165,GO:0008144,GO:0008150,GO:0008152,GO:0009987,GO:0016301,GO:0016310,GO:0016740,GO:0016772,GO:0016773,GO:0016775,GO:0017076,GO:0018106,GO:0018193,GO:0018202,GO:0019538,GO:0023014,GO:0023052,GO:0030554,GO:0032553,GO:0032555,GO:…	-	COG3920-Signal transduction histidine kinase[T]
FOB87_RS04550	0.85	1.23	0.95	2.68	0.0	1.74	1.05	1.34	0.9	0.95	1.29	1.79	FOB87_RS04550	dimethylamine monooxygenase subunit DmmA family protein	-	-	-
FOB87_RS15415	11.41	18.78	8.05	9.07	7.33	13.95	190.67	114.15	161.39	175.58	116.15	184.19	idsA2	bifunctional (2E,6E)-farnesyl/geranyl diphosphate synthase	-	K13787-ko00900 Terpenoid backbone biosynthesis	COG0142-Geranylgeranyl pyrophosphate synthase[H]
FOB87_RS15410	2.79	9.61	1.08	3.57	2.14	4.42	91.83	63.61	81.19	74.64	72.12	88.57	FOB87_RS15410	DUF3153 domain-containing protein	GO:0002682,GO:0002683,GO:0005575,GO:0005618,GO:0005623,GO:0008150,GO:0009605,GO:0009607,GO:0030312,GO:0031347,GO:0031348,GO:0035821,GO:0043207,GO:0044003,GO:0044403,GO:0044413,GO:0044414,GO:0044419,GO:0044464,GO:0045088,GO:0045824,GO:0048519,GO:0048583,GO:0048585,GO:0050776,GO:0050777,GO:0050789,GO:0050896,GO:0051701,GO:0051704,GO:0051707,GO:0051817,GO:0051832,GO:0051833,GO:0052031,GO:0052037,GO:…	-	-
FOB87_RS13840	5.37	15.07	3.83	6.69	7.74	10.52	213.86	103.68	192.65	178.21	106.36	209.24	FOB87_RS13840	hypothetical protein	-	-	-
FOB87_RS18890	1.28	4.34	2.16	1.52	2.0	1.2	132.12	93.21	122.75	124.27	97.14	169.65	argS	arginine--tRNA ligase	GO:0003674,GO:0003824,GO:0004812,GO:0004814,GO:0005575,GO:0005622,GO:0005623,GO:0005737,GO:0005829,GO:0005886,GO:0006082,GO:0006139,GO:0006399,GO:0006412,GO:0006418,GO:0006420,GO:0006518,GO:0006520,GO:0006725,GO:0006807,GO:0008150,GO:0008152,GO:0009058,GO:0009059,GO:0009987,GO:0010467,GO:0016020,GO:0016070,GO:0016874,GO:0016875,GO:0019538,GO:0019752,GO:0034641,GO:0034645,GO:0034660,GO:0040007,GO:…	K01887-ko00970 Aminoacyl-tRNA biosynthesis	COG0018-Arginyl-tRNA synthetase[J]
FOB87_RS13845	2.06	5.42	0.86	3.05	1.02	1.41	115.57	51.25	100.09	89.21	46.65	110.81	FOB87_RS13845	DUF503 family protein	-	-	COG1550-Uncharacterized protein conserved in bacteria[S]
FOB87_RS18895	2.08	0.0	0.0	0.0	0.0	0.0	12.93	22.11	6.65	4.64	3.79	4.37	FOB87_RS18895	tRNA-Arg	-	-	-
FOB87_RS03680	6.36	8.93	2.49	3.02	3.8	3.5	90.42	50.24	82.88	94.32	45.4	148.06	FOB87_RS03680	hypothetical protein	-	-	-
FOB87_RS03685	198.71	335.56	186.37	176.26	199.85	109.35	689.81	388.49	797.91	834.46	459.11	1129.95	FOB87_RS03685	acetyl/propionyl/methylcrotonyl-CoA carboxylase subunit alpha	-	K11263-ko00620 Pyruvate metabolism;ko00630 Glyoxylate and dicarboxylate metabolism;ko00640 Propanoate metabolism;ko00061 Fatty acid biosynthesis;ko00280 Valine, leucine and isoleucine degradation	COG4770-Acetyl/propionyl-CoA carboxylase, alpha subunit[I]
FOB87_RS19760	61.17	129.88	35.42	203.84	76.79	67.4	1.77	1.4	1.77	1.33	1.95	0.75	narJ	nitrate reductase molybdenum cofactor assembly chaperone	-	K00373-ko02020 Two-component system	COG2180-Nitrate reductase delta subunit[C]
FOB87_RS19765	67.61	140.53	41.61	262.67	92.12	49.27	1.83	1.09	1.47	0.72	1.09	1.16	narH	nitrate reductase subunit beta	-	K00371-ko00910 Nitrogen metabolism;ko02020 Two-component system	COG1140-Nitrate reductase beta subunit[C]
FOB87_RS11575	1.23	2.16	0.62	1.46	0.49	2.03	12.89	12.25	10.51	10.18	10.81	16.62	FOB87_RS11575	TetR/AcrR family transcriptional regulator	-	-	-
FOB87_RS11570	3.19	5.28	2.38	3.36	5.46	1.1	48.35	30.84	47.28	44.33	40.67	47.26	FOB87_RS11570	class I SAM-dependent methyltransferase	-	-	COG3315-O-Methyltransferase involved in polyketide biosynthesis[Q]
FOB87_RS25495	7.58	14.55	5.79	14.24	8.63	4.62	135.39	73.1	140.6	143.34	84.88	123.88	FOB87_RS25495	penicillin-binding transpeptidase domain-containing protein	-	-	COG0768-Cell division protein FtsI/penicillin-binding protein 2[M]
FOB87_RS25490	18.62	51.2	10.16	36.7	16.88	12.62	222.1	149.89	241.42	282.01	169.83	164.85	FOB87_RS25490	SGNH/GDSL hydrolase family protein	-	-	COG2755-Lysophospholipase L1 and related esterases[E]
FOB87_RS30675	8.49	19.65	6.07	9.32	7.6	3.38	4.18	3.1	2.35	4.68	1.82	13.14	FOB87_RS30675	GntP family permease	-	-	COG2610-H+/gluconate symporter and related permeases[GE]
FOB87_RS30670	2252.39	2153.43	2951.92	3014.55	3163.85	4064.56	266.08	1074.08	255.84	484.53	926.4	258.46	FOB87_RS30670	hypothetical protein	-	-	-
FOB87_RS23635	2.14	1.41	2.92	2.53	2.66	2.33	37.62	23.72	42.49	35.51	23.79	65.44	kstD	3-oxosteroid 1-dehydrogenase	GO:0003674,GO:0003824,GO:0005575,GO:0005623,GO:0005886,GO:0006066,GO:0006629,GO:0006694,GO:0006706,GO:0006707,GO:0008150,GO:0008152,GO:0008202,GO:0008203,GO:0008610,GO:0009056,GO:0009058,GO:0016020,GO:0016042,GO:0016125,GO:0016127,GO:0016229,GO:0016491,GO:0016627,GO:0033765,GO:0044238,GO:0044281,GO:0044282,GO:0044464,GO:0046164,GO:0047571,GO:0055114,GO:0071704,GO:0071944,GO:1901360,GO:1901361,GO:…	K05898-ko00984 Steroid degradation	COG1249-Pyruvate/2-oxoglutarate dehydrogenase complex, dihydrolipoamide dehydrogenase (E3) component, and related enzymes[C]
FOB87_RS23630	6.94	6.76	6.79	9.37	6.51	6.35	63.4	28.3	53.08	46.71	36.14	94.48	FOB87_RS23630	2-keto-4-pentenoate hydratase	-	K02554-ko00360 Phenylalanine metabolism;ko00362 Benzoate degradation;ko00622 Xylene degradation;ko00621 Dioxin degradation	COG3971-2-keto-4-pentenoate hydratase[Q]
FOB87_RS32810	0.47	0.82	2.75	1.11	1.39	0.96	4.66	2.77	3.99	3.66	0.86	3.45	FOB87_RS32810	hypothetical protein	-	-	-
FOB87_RS32815	2.11	1.65	1.12	1.05	1.43	0.68	1.66	0.79	2.25	2.85	1.42	6.55	FOB87_RS32815	Gfo/Idh/MocA family oxidoreductase	-	-	COG4091-Predicted homoserine dehydrogenase[E]
FOB87_RS04255	5.96	5.72	5.59	6.91	5.52	6.57	65.0	47.31	64.26	60.12	44.66	52.06	FOB87_RS04255	isochorismate synthase	-	K02361-ko00130 Ubiquinone and other terpenoid-quinone biosynthesis;ko01053 Biosynthesis of siderophore group nonribosomal peptides	COG1169-Isochorismate synthase[HQ]
FOB87_RS25670	1070.23	4174.92	1478.53	1330.91	1301.39	898.98	72.86	279.82	61.7	143.97	325.49	81.72	FOB87_RS25670	cutinase family protein	-	-	-
FOB87_RS25675	99.32	778.54	140.8	132.42	181.18	40.84	32.16	43.85	11.98	48.89	86.71	39.04	FOB87_RS25675	hypothetical protein	-	-	-
FOB87_RS03025	8.76	10.75	9.55	8.31	8.7	4.21	37.82	16.94	27.72	30.0	22.15	35.07	FOB87_RS03025	Lrp/AsnC family transcriptional regulator	-	-	COG1522-Transcriptional regulators[K]
FOB87_RS03020	26.67	33.44	27.71	29.43	30.52	25.22	137.82	101.21	129.49	107.92	116.45	154.74	FOB87_RS03020	aspartate aminotransferase family protein	-	-	COG0161-Adenosylmethionine-8-amino-7-oxononanoate aminotransferase[H]
FOB87_RS13710	3.32	3.48	2.79	3.49	3.56	3.6	39.82	41.93	34.52	36.55	32.39	34.9	FOB87_RS13710	bifunctional cobalt-precorrin-7 (C(5))-methyltransferase/cobalt-precorrin-6B (C(15))-methyltransferase	GO:0005575,GO:0005618,GO:0005623,GO:0030312,GO:0044464,GO:0071944	K00595-ko00860 Porphyrin metabolism	COG2241-Precorrin-6B methylase 1[H]
FOB87_RS13715	1.8	3.67	1.34	1.65	2.38	1.92	24.37	23.63	24.08	18.95	19.71	26.93	FOB87_RS13715	SDR family NAD(P)-dependent oxidoreductase	-	-	COG0300-Short-chain dehydrogenases of various substrate specificities[R]
FOB87_RS17010	0.54	0.47	0.3	0.43	0.18	0.74	20.15	15.96	12.85	15.45	12.82	23.87	FOB87_RS17010	DegV family protein	GO:0005575,GO:0005623,GO:0005886,GO:0016020,GO:0044464,GO:0071944	-	COG1307-Uncharacterized protein conserved in bacteria[S]
FOB87_RS17015	3.19	8.57	2.18	5.68	1.98	6.17	81.08	76.34	64.55	76.47	60.97	90.9	octT	diglucosylglycerate octanoyltransferase	GO:0003674,GO:0003824,GO:0005575,GO:0005623,GO:0005886,GO:0008150,GO:0008374,GO:0009987,GO:0016020,GO:0016043,GO:0016414,GO:0016415,GO:0016740,GO:0016746,GO:0016747,GO:0022607,GO:0040007,GO:0043933,GO:0044085,GO:0044464,GO:0051259,GO:0051262,GO:0065003,GO:0071840,GO:0071944	-	-
FOB87_RS07850	14.97	24.94	7.73	19.12	14.87	9.94	287.75	229.23	283.53	274.3	248.65	249.51	FOB87_RS07850	CoA ester lyase	-	K01644-ko02020 Two-component system	COG2301-Citrate lyase beta subunit[G]
FOB87_RS07855	24.85	27.98	11.53	17.25	17.06	9.99	289.69	266.43	313.68	285.4	300.36	146.5	FOB87_RS07855	dienelactone hydrolase family protein	-	K01061-ko00364 Fluorobenzoate degradation;ko00361 Chlorocyclohexane and chlorobenzene degradation;ko00623 Toluene degradation	COG0412-Dienelactone hydrolase and related enzymes[Q]
FOB87_RS12005	3.49	7.2	3.1	4.14	6.94	4.23	18.16	21.39	16.65	19.49	22.34	24.02	FOB87_RS12005	HAD family hydrolase	-	-	COG0560-Phosphoserine phosphatase[E]
FOB87_RS12000	1.83	3.45	0.83	2.5	1.82	1.55	8.4	5.99	8.1	5.96	8.48	8.74	FOB87_RS12000	diacylglycerol kinase	-	-	-
FOB87_RS07145	0.21	0.18	0.35	0.25	0.21	0.15	2.08	0.75	1.11	1.64	0.77	0.66	FOB87_RS07145	ABC transporter ATP-binding protein	GO:0008150,GO:0009405,GO:0009605,GO:0009607,GO:0043207,GO:0044403,GO:0044419,GO:0050896,GO:0051701,GO:0051704,GO:0051707,GO:0052173,GO:0052200,GO:0052564,GO:0052572,GO:0075136	-	COG1136-ABC-type antimicrobial peptide transport system, ATPase component[V]
FOB87_RS02640	41.0	90.72	24.34	72.93	142.57	19.22	1597.29	368.81	1199.05	1587.67	781.88	3812.66	groES	co-chaperone GroES	GO:0003674,GO:0005488,GO:0005515,GO:0005575,GO:0005576,GO:0005618,GO:0005622,GO:0005623,GO:0005737,GO:0005829,GO:0005886,GO:0006355,GO:0006457,GO:0006458,GO:0006950,GO:0006986,GO:0008150,GO:0009266,GO:0009408,GO:0009628,GO:0009889,GO:0009987,GO:0010033,GO:0010468,GO:0010556,GO:0016020,GO:0019219,GO:0019222,GO:0019899,GO:0030312,GO:0031323,GO:0031326,GO:0033554,GO:0034605,GO:0035375,GO:0035966,GO:…	-	COG0234-Co-chaperonin GroES (HSP10)[O]
FOB87_RS02315	10.81	10.56	7.59	11.98	9.51	6.33	78.15	39.65	71.1	79.16	32.57	75.27	FOB87_RS02315	LLM class F420-dependent oxidoreductase	-	-	-
FOB87_RS02645	22.87	56.45	20.06	37.08	57.96	12.76	634.67	192.31	569.35	623.14	332.06	1380.88	groL	chaperonin GroEL	GO:0003674,GO:0003676,GO:0003677,GO:0003697,GO:0005488,GO:0005515,GO:0005575,GO:0005618,GO:0005622,GO:0005623,GO:0005737,GO:0005829,GO:0005886,GO:0006139,GO:0006259,GO:0006457,GO:0006458,GO:0006725,GO:0006807,GO:0006950,GO:0007154,GO:0008150,GO:0008152,GO:0009266,GO:0009295,GO:0009408,GO:0009605,GO:0009628,GO:0009987,GO:0009991,GO:0016020,GO:0016043,GO:0016465,GO:0030312,GO:0031668,GO:0032991,GO:…	K04077-ko03018 RNA degradation;ko04212 Longevity regulating pathway - worm;ko05134 Legionellosis;ko05152 Tuberculosis;ko05417 Lipid and atherosclerosis;ko04940 Type I diabetes mellitus	COG0459-Chaperonin GroEL (HSP60 family)[O]
FOB87_RS07140	0.0	0.0	0.0	0.32	0.0	0.18	1.33	0.32	0.86	0.6	0.0	0.85	FOB87_RS07140	FtsX-like permease family protein	-	-	-
FOB87_RS02310	13.87	17.61	11.64	21.93	19.79	8.55	172.36	74.53	155.04	156.1	91.22	166.63	FOB87_RS02310	LLM class F420-dependent oxidoreductase	-	-	-
FOB87_RS16495	2.11	4.62	1.18	3.61	1.51	1.05	12.7	8.19	9.25	13.22	9.43	8.9	FOB87_RS16495	sugar ABC transporter substrate-binding protein	-	-	COG1653-ABC-type sugar transport system, periplasmic component[G]
FOB87_RS16490	2.56	4.97	0.31	2.6	1.64	1.51	14.82	14.08	14.45	17.58	13.55	12.73	FOB87_RS16490	carbohydrate ABC transporter permease	-	-	COG0395-ABC-type sugar transport system, permease component[G]
FOB87_RS31230	0.32	0.19	0.27	0.5	0.74	0.37	1.33	0.63	0.69	0.83	1.17	0.67	FOB87_RS31230	MSMEG_0567/sll0787 family protein	-	-	COG2144-Selenophosphate synthetase-related proteins[R]
FOB87_RS31235	0.14	0.0	0.36	0.34	0.0	0.3	1.07	0.34	0.3	1.28	0.66	0.91	FOB87_RS31235	MSMEG_0568 family radical SAM protein	-	-	-
FOB87_RS10545	1.3	5.14	0.55	0.77	0.65	1.34	86.47	49.76	75.45	73.14	50.35	99.59	FOB87_RS10545	peroxiredoxin	-	-	COG1225-Peroxiredoxin[O]
FOB87_RS10540	2.47	5.66	2.07	1.35	1.7	3.39	98.4	90.13	91.17	76.54	88.37	95.06	FOB87_RS10540	ATP-binding cassette domain-containing protein	-	-	COG1119-ABC-type molybdenum transport system, ATPase component/photorepair protein PhrA[P]
FOB87_RS10890	12.0	9.61	11.99	6.14	11.72	9.66	41.26	37.49	35.56	29.13	27.82	27.49	FOB87_RS10890	class I SAM-dependent methyltransferase	-	-	COG2226-Methylase involved in ubiquinone/menaquinone biosynthesis[H]
FOB87_RS10895	9.99	18.9	11.48	12.68	14.81	8.55	64.67	66.43	63.26	69.33	57.25	51.94	FOB87_RS10895	alpha/beta fold hydrolase	-	-	COG0596-Predicted hydrolases or acyltransferases (alpha/beta hydrolase superfamily) [R]
FOB87_RS16720	0.0	0.75	0.48	1.69	1.13	0.79	10.31	3.38	14.01	11.79	11.48	8.42	FOB87_RS16720	DUF4242 domain-containing protein	-	-	-
FOB87_RS16725	0.3	0.26	0.5	0.88	0.44	0.41	7.93	1.4	7.9	7.44	5.42	4.68	FOB87_RS16725	acyl-CoA dehydrogenase family protein	-	-	-
FOB87_RS21000	0.0	0.12	0.0	0.31	0.26	0.27	0.33	0.47	0.14	0.73	0.72	0.14	FOB87_RS21000	helicase-related protein	-	K03654-ko03018 RNA degradation	COG0514-Superfamily II DNA helicase[L]
FOB87_RS21550	46.18	45.26	32.92	38.79	38.29	31.66	131.03	114.83	122.18	110.78	121.93	77.09	FOB87_RS21550	VWA domain-containing protein	GO:0005575,GO:0005623,GO:0005886,GO:0016020,GO:0044464,GO:0071944	-	COG4867-Uncharacterized protein with a von Willebrand factor type A (vWA) domain[R]
FOB87_RS21005	0.0	0.1	0.0	0.13	0.0	0.0	0.0	0.0	0.0	0.0	0.0	0.12	FOB87_RS21005	ISL3-like element ISMsm4 family transposase	-	-	COG3464-Transposase and inactivated derivatives[L]
FOB87_RS24075	0.59	0.41	0.89	0.83	1.29	0.81	4.97	1.39	3.89	2.49	2.79	4.58	FOB87_RS24075	cytochrome P450	-	-	COG2124-Cytochrome P450[Q]
FOB87_RS20205	1.13	1.36	0.6	0.5	0.84	0.97	20.62	16.92	24.15	20.07	15.78	21.32	FOB87_RS20205	NAD-dependent epimerase/dehydratase family protein	GO:0000166,GO:0003674,GO:0003824,GO:0003854,GO:0004769,GO:0005488,GO:0005575,GO:0005622,GO:0005623,GO:0005737,GO:0005829,GO:0005886,GO:0006629,GO:0008150,GO:0008152,GO:0008202,GO:0016020,GO:0016229,GO:0016491,GO:0016614,GO:0016616,GO:0016853,GO:0016860,GO:0016863,GO:0030283,GO:0033764,GO:0036094,GO:0043167,GO:0043168,GO:0044238,GO:0044424,GO:0044444,GO:0044464,GO:0048037,GO:0050662,GO:0051287,GO:…	K16045-ko00984 Steroid degradation	COG0451-Nucleoside-diphosphate-sugar epimerases[MG]
FOB87_RS20975	1.54	1.59	1.29	1.08	1.62	0.68	0.68	0.96	0.77	0.4	0.74	1.62	kdpA	potassium-transporting ATPase subunit KdpA	-	K01546-ko02020 Two-component system	COG2060-K+-transporting ATPase, A chain[P]
FOB87_RS20200	3.55	4.99	0.6	6.75	4.95	1.95	70.9	37.89	53.9	54.81	50.08	38.24	FOB87_RS20200	exodeoxyribonuclease VII small subunit	-	K03602-ko03430 Mismatch repair	COG1722-Exonuclease VII small subunit[L]
FOB87_RS20970	5.73	13.77	6.05	6.8	9.27	6.55	1.59	2.77	4.08	0.71	2.53	1.11	FOB87_RS20970	LysA protein	-	-	-
FOB87_RS09095	9.3	4.83	9.56	6.53	9.43	17.99	34.06	29.9	38.49	29.26	28.47	19.81	FOB87_RS09095	SDR family NAD(P)-dependent oxidoreductase	-	-	COG4221-Short-chain alcohol dehydrogenase of unknown specificity[R]
FOB87_RS20750	2670.37	3571.21	3035.41	3362.96	3273.29	3717.75	257.65	936.56	216.05	318.48	884.21	166.58	FOB87_RS20750	hypothetical protein	-	-	-
FOB87_RS09090	68.69	48.76	60.52	74.6	57.61	90.07	60.52	77.78	52.98	53.78	72.21	24.58	FOB87_RS09090	hypothetical protein	-	-	-
FOB87_RS20755	17.05	28.17	48.44	23.33	52.13	128.79	262.3	1175.63	285.58	175.8	1078.95	24.89	FOB87_RS20755	hypothetical protein	-	-	-
FOB87_RS10760	8.19	10.33	6.87	7.36	8.75	7.75	127.07	125.02	129.38	129.86	119.48	107.12	FOB87_RS10760	acyl-CoA dehydrogenase family protein	-	-	-
FOB87_RS10090	241.0	102.66	331.19	235.84	256.94	256.63	362.26	260.03	287.62	294.31	276.06	413.33	sufD	Fe-S cluster assembly protein SufD	GO:0008150,GO:0009605,GO:0009607,GO:0040007,GO:0043207,GO:0044403,GO:0044419,GO:0050896,GO:0051701,GO:0051704,GO:0051707,GO:0052173,GO:0052200,GO:0052564,GO:0052572,GO:0075136	-	COG0719-ABC-type transport system involved in Fe-S cluster assembly, permease component[O]
FOB87_RS10765	14.24	18.73	12.09	16.7	14.15	22.89	20.17	29.9	15.72	15.91	29.6	14.33	FOB87_RS10765	LysR family transcriptional regulator	-	-	COG0583-Transcriptional regulator[K]
FOB87_RS10095	256.22	144.63	326.41	259.28	263.31	221.9	323.38	268.59	320.25	293.82	323.09	441.95	sufC	Fe-S cluster assembly ATPase SufC	-	-	COG0396-ABC-type transport system involved in Fe-S cluster assembly, ATPase component[O]
FOB87_RS06810	9.56	5.85	7.64	14.57	10.55	13.85	11.15	7.18	8.58	10.33	15.26	21.58	FOB87_RS06810	LLM class flavin-dependent oxidoreductase	-	K00320-ko00680 Methane metabolism	COG2141-Coenzyme F420-dependent N5,N10-methylene tetrahydromethanopterin reductase and related flavin-dependent oxidoreductases[C]
FOB87_RS01665	0.0	0.0	0.0	0.0	0.0	0.0	5.76	2.95	7.97	6.75	3.9	6.37	FOB87_RS01665	MmpS family transport accessory protein	-	-	-
FOB87_RS06815	5.24	1.25	2.4	7.91	6.63	6.54	6.53	2.26	8.14	13.83	4.36	16.07	FOB87_RS06815	hypothetical protein	-	-	-
FOB87_RS01660	4.3	6.22	1.99	2.04	5.12	0.89	13.66	12.97	12.61	7.44	15.13	10.42	FOB87_RS01660	TetR/AcrR family transcriptional regulator	-	-	-
FOB87_RS23950	4.03	2.91	4.98	2.81	4.71	5.37	7.09	4.77	7.08	9.27	4.55	11.75	FOB87_RS23950	SatD family protein	-	-	-
FOB87_RS23955	20.28	16.0	25.87	20.68	26.8	22.28	18.19	10.81	14.5	16.99	10.94	19.45	FOB87_RS23955	hypothetical protein	-	-	-
FOB87_RS08410	1.74	3.39	1.95	3.44	1.16	4.12	29.65	26.12	25.6	22.91	21.76	26.72	FOB87_RS08410	pyrimidine reductase family protein	-	-	COG1985-Pyrimidine reductase, riboflavin biosynthesis[H]
FOB87_RS08415	1.75	2.43	0.61	1.38	1.74	0.8	129.84	69.99	116.04	96.51	75.01	135.39	zapE	cell division protein ZapE	-	-	COG1485-Predicted ATPase[R]
FOB87_RS00645	19.22	21.7	10.12	18.93	16.51	4.92	16.24	19.68	18.43	28.39	19.96	23.7	FOB87_RS00645	ArsI/CadI family heavy metal resistance metalloenzyme	-	-	-
FOB87_RS00640	6.52	3.57	3.08	4.35	6.07	2.52	13.19	13.02	6.95	9.55	11.54	21.47	FOB87_RS00640	metalloregulator ArsR/SmtB family transcription factor	-	-	COG0640-Predicted transcriptional regulators[K]
FOB87_RS04760	65.47	22.57	84.1	36.45	64.45	80.73	107.44	142.27	119.29	122.84	137.26	56.81	FOB87_RS04760	YggS family pyridoxal phosphate-dependent enzyme	-	-	COG0325-Predicted enzyme with a TIM-barrel fold[R]
FOB87_RS04945	34.43	14.75	31.21	24.68	33.6	28.58	39.66	32.61	52.91	42.22	30.23	21.45	FOB87_RS04945	phosphotransferase family protein	-	-	COG3173-Predicted aminoglycoside phosphotransferase[R]
FOB87_RS19880	3.22	7.23	1.69	4.06	3.0	5.53	10.28	10.24	12.45	7.64	12.14	14.64	FOB87_RS19880	glycine betaine ABC transporter substrate-binding protein	-	K02002-ko02010 ABC transporters	COG2113-ABC-type proline/glycine betaine transport systems, periplasmic components[E]
FOB87_RS04940	33.95	17.85	35.62	32.71	35.84	39.05	56.58	51.25	73.82	49.3	37.64	29.52	FOB87_RS04940	DUF6285 domain-containing protein	-	-	-
FOB87_RS04765	3.43	4.65	2.09	2.77	4.34	6.74	94.38	69.02	99.47	101.32	64.42	91.02	FOB87_RS04765	NADPH:quinone oxidoreductase family protein	-	-	COG0604-NADPH:quinone reductase and related Zn-dependent oxidoreductases[CR]
FOB87_RS09320	4.18	7.17	1.83	3.66	3.52	2.5	133.99	108.83	124.17	121.84	102.58	117.28	FOB87_RS09320	ABC transporter substrate-binding protein	GO:0005575,GO:0005576,GO:0005622,GO:0005623,GO:0005737,GO:0005829,GO:0030288,GO:0030313,GO:0031975,GO:0042597,GO:0044424,GO:0044444,GO:0044464	K02035-ko02024 Quorum sensing	-
FOB87_RS09325	2.51	8.07	1.87	4.3	4.44	3.45	90.73	89.19	87.84	87.87	88.28	85.88	FOB87_RS09325	adenine phosphoribosyltransferase	GO:0003674,GO:0003824,GO:0003999,GO:0005575,GO:0005623,GO:0005886,GO:0006139,GO:0006144,GO:0006168,GO:0006725,GO:0006807,GO:0008150,GO:0008152,GO:0009058,GO:0009112,GO:0009113,GO:0009987,GO:0016020,GO:0016740,GO:0016757,GO:0016763,GO:0018130,GO:0019438,GO:0034641,GO:0034654,GO:0042440,GO:0043094,GO:0043096,GO:0043101,GO:0044237,GO:0044238,GO:0044249,GO:0044271,GO:0044281,GO:0044464,GO:0046083,GO:…	K00759-ko00230 Purine metabolism	COG0503-Adenine/guanine phosphoribosyltransferases and related PRPP-binding proteins[F]
FOB87_RS19885	10.31	13.16	11.58	10.61	15.97	8.54	53.09	54.04	51.95	40.99	56.3	36.13	FOB87_RS19885	zinc-binding alcohol dehydrogenase family protein	-	-	COG0604-NADPH:quinone reductase and related Zn-dependent oxidoreductases[CR]
FOB87_RS18150	0.23	1.01	1.35	0.54	0.46	0.32	6.29	1.63	3.43	2.57	3.36	6.53	FOB87_RS18150	TetR/AcrR family transcriptional regulator	-	-	COG1309-Transcriptional regulator[K]
FOB87_RS28535	3.83	6.16	0.54	0.0	1.27	2.19	19.91	1.51	13.65	13.56	2.34	8.09	FOB87_RS28535	MbtH family protein	-	K05375-ko00261 Monobactam biosynthesis	COG3251-Uncharacterized protein conserved in bacteria[S]
FOB87_RS18155	2.33	3.77	1.56	3.59	1.62	0.96	45.96	22.32	39.99	36.26	22.46	46.97	FOB87_RS18155	acyl-CoA dehydrogenase family protein	-	K00249-ko00071 Fatty acid degradation;ko00280 Valine, leucine and isoleucine degradation;ko03320 PPAR signaling pathway;ko04936 Alcoholic liver disease	COG1960-Acyl-CoA dehydrogenases[I]
FOB87_RS24695	6.52	5.49	4.21	5.5	5.48	10.5	101.49	63.65	82.92	81.74	57.75	73.71	FOB87_RS24695	DNA polymerase III subunit delta'	GO:0005575,GO:0005622,GO:0005623,GO:0006139,GO:0006259,GO:0006260,GO:0006261,GO:0006725,GO:0006807,GO:0008150,GO:0008152,GO:0009058,GO:0009059,GO:0009360,GO:0009987,GO:0032991,GO:0034641,GO:0034645,GO:0042575,GO:0043170,GO:0044237,GO:0044238,GO:0044249,GO:0044260,GO:0044424,GO:0044464,GO:0046483,GO:0061695,GO:0071704,GO:0090304,GO:1901360,GO:1901576,GO:1902494,GO:1990234	K02341-ko03030 DNA replication;ko03430 Mismatch repair;ko03440 Homologous recombination	COG2812-DNA polymerase III, gamma/tau subunits[L]
FOB87_RS24690	0.0	0.0	0.0	0.0	0.0	0.0	2.59	0.0	0.0	0.0	1.9	0.0	FOB87_RS24690	tRNA-Thr	-	-	-
FOB87_RS28185	2.71	12.74	2.07	5.84	4.65	2.03	66.6	28.0	81.24	75.11	40.1	49.6	FOB87_RS28185	GntR family transcriptional regulator	-	-	COG2186-Transcriptional regulators[K]
FOB87_RS28180	0.65	2.06	0.33	0.93	1.3	1.08	33.25	14.87	31.97	27.03	16.51	39.16	FOB87_RS28180	ABC transporter substrate-binding protein	-	K01999-ko02010 ABC transporters;ko02024 Quorum sensing	COG0683-ABC-type branched-chain amino acid transport systems, periplasmic component[E]
FOB87_RS26695	0.48	1.89	0.4	0.85	0.95	0.66	16.7	12.75	22.22	23.53	12.04	13.62	FOB87_RS26695	class I SAM-dependent methyltransferase	-	-	-
FOB87_RS23405	0.62	2.46	0.26	1.85	1.86	0.64	69.91	40.6	62.88	76.25	39.91	69.99	FOB87_RS23405	mammalian cell entry protein	-	-	-
FOB87_RS26690	1.12	1.47	0.7	0.99	1.66	2.11	12.86	14.87	10.42	14.65	12.24	14.11	FOB87_RS26690	hypothetical protein	-	-	-
FOB87_RS23400	0.14	0.25	0.36	0.34	0.71	0.29	2.67	2.03	1.52	2.55	2.61	2.1	FOB87_RS23400	IS630-like element ISMsm5 family transposase	-	-	-
FOB87_RS05540	1.17	2.06	2.79	2.78	2.92	1.75	4.88	5.56	3.97	6.34	4.29	3.92	FOB87_RS05540	MerR family transcriptional regulator	-	-	COG0789-Predicted transcriptional regulators[K]
FOB87_RS05545	4.4	4.67	2.53	4.12	5.75	2.55	15.88	11.52	16.56	18.89	12.92	12.94	FOB87_RS05545	ScbR family autoregulator-binding transcription factor	-	-	COG1309-Transcriptional regulator[K]
FOB87_RS28235	13.02	67.68	6.8	27.44	16.01	8.74	37.15	69.97	39.9	42.85	73.31	54.22	FOB87_RS28235	replicative DNA helicase	GO:0003674,GO:0003678,GO:0003824,GO:0004386,GO:0005575,GO:0005618,GO:0005622,GO:0005623,GO:0005737,GO:0005829,GO:0006139,GO:0006259,GO:0006260,GO:0006261,GO:0006268,GO:0006725,GO:0006807,GO:0006950,GO:0006974,GO:0006996,GO:0008150,GO:0008152,GO:0009058,GO:0009059,GO:0009987,GO:0016043,GO:0016462,GO:0016787,GO:0016817,GO:0016818,GO:0017111,GO:0030312,GO:0032392,GO:0032508,GO:0033554,GO:0034641,GO:…	K02314-ko03030 DNA replication;ko04112 Cell cycle - Caulobacter	COG0305-Replicative DNA helicase[L]
FOB87_RS14730	0.37	0.22	0.0	0.29	0.37	0.51	1.38	0.58	1.32	1.1	0.45	1.3	FOB87_RS14730	acyl-CoA dehydrogenase family protein	-	-	COG1960-Acyl-CoA dehydrogenases[I]
FOB87_RS14735	0.64	0.4	0.07	0.32	0.27	0.38	2.27	0.65	1.65	1.52	1.25	1.44	FOB87_RS14735	ABC transporter ATP-binding protein	-	K02032-ko02024 Quorum sensing	COG1123-ATPase components of various ABC-type transport systems, contain duplicated ATPase[R]
FOB87_RS15065	5.53	11.27	3.28	8.36	5.49	3.27	3.32	3.27	2.64	2.45	2.96	7.03	FOB87_RS15065	propionate CoA-transferase	-	K19709-ko00650 Butanoate metabolism;ko00627 Aminobenzoate degradation	COG4670-Acyl CoA:acetate/3-ketoacid CoA transferase[I]
FOB87_RS15060	11.49	21.66	8.86	16.63	11.15	5.41	24.3	13.76	24.95	18.65	14.54	27.04	FOB87_RS15060	Zn-dependent alcohol dehydrogenase	-	-	COG1062-Zn-dependent alcohol dehydrogenases, class III[C]
FOB87_RS26340	0.6	1.74	0.84	2.12	0.79	0.54	3.97	2.82	4.03	2.88	1.82	4.61	FOB87_RS26340	ABC transporter ATP-binding protein	-	-	COG1116-ABC-type nitrate/sulfonate/bicarbonate transport system, ATPase component[P]
FOB87_RS03230	20.08	141.01	7.37	15.4	6.09	5.86	9.89	7.83	8.73	10.34	11.66	88.6	mmsB	multiple monosaccharide ABC transporter permease	-	K10547-ko02010 ABC transporters	COG4214-ABC-type xylose transport system, permease component[G]
FOB87_RS03235	5.74	21.73	5.39	3.54	2.05	4.89	19.73	13.86	14.7	18.97	10.91	31.22	FOB87_RS03235	HAD family hydrolase	-	-	COG0637-Predicted phosphatase/phosphohexomutase[R]
FOB87_RS26345	1.13	2.98	0.71	3.03	2.54	2.53	8.48	9.4	12.42	12.04	11.94	7.18	FOB87_RS26345	hypothetical protein	-	-	-
FOB87_RS19575	31.91	41.39	25.86	31.13	25.36	30.42	88.81	105.33	68.68	81.04	96.36	61.88	FOB87_RS19575	ESX-1 secretion-associated protein	-	-	-
FOB87_RS26455	2.28	9.85	0.48	7.76	1.84	1.46	18.08	16.51	19.43	19.55	15.87	32.69	FOB87_RS26455	ABC transporter ATP-binding protein	-	K02052-ko02024 Quorum sensing	COG3842-ABC-type spermidine/putrescine transport systems, ATPase components[E]
FOB87_RS19570	0.58	0.34	0.0	0.23	0.19	0.0	0.48	0.23	1.02	0.21	0.35	0.61	FOB87_RS19570	hypothetical protein	-	-	-
FOB87_RS11380	0.59	1.02	0.73	0.92	0.68	0.4	5.83	3.58	6.45	3.81	3.74	5.96	FOB87_RS11380	aldehyde dehydrogenase family protein	-	K00128-ko00010 Glycolysis / Gluconeogenesis;ko00053 Ascorbate and aldarate metabolism;ko00620 Pyruvate metabolism;ko00071 Fatty acid degradation;ko00561 Glycerolipid metabolism;ko00280 Valine, leucine and isoleucine degradation;ko00310 Lysine degradation;ko00330 Arginine and proline metabolism;ko00340 Histidine metabolism;ko00380 Tryptophan metabolism;ko00410 beta-Alanine metabolism;ko00770 Panto…	COG1012-NAD-dependent aldehyde dehydrogenases[C]
FOB87_RS11385	0.27	1.19	0.34	0.8	0.4	0.09	2.36	1.28	2.46	2.88	1.86	4.71	FOB87_RS11385	NDMA-dependent alcohol dehydrogenase	GO:0005575,GO:0005618,GO:0005623,GO:0008150,GO:0009268,GO:0009628,GO:0010447,GO:0030312,GO:0040007,GO:0044110,GO:0044116,GO:0044117,GO:0044119,GO:0044403,GO:0044419,GO:0044464,GO:0050896,GO:0051704,GO:0071944	-	COG1062-Zn-dependent alcohol dehydrogenases, class III[C]
FOB87_RS27205	1.61	3.95	1.35	2.67	1.92	1.77	4.81	3.43	1.71	3.95	2.94	2.71	FOB87_RS27205	DUF417 family protein	-	-	COG3059-Predicted membrane protein[S]
FOB87_RS15600	531.4	360.83	441.85	464.65	530.41	536.67	661.6	772.92	606.15	643.97	692.97	536.5	FOB87_RS15600	branched-chain amino acid aminotransferase	GO:0000096,GO:0000097,GO:0003674,GO:0003824,GO:0004084,GO:0005488,GO:0006082,GO:0006464,GO:0006520,GO:0006555,GO:0006790,GO:0006807,GO:0008144,GO:0008150,GO:0008152,GO:0008483,GO:0008652,GO:0009058,GO:0009066,GO:0009067,GO:0009081,GO:0009082,GO:0009086,GO:0009987,GO:0016053,GO:0016740,GO:0016769,GO:0017144,GO:0018065,GO:0018193,GO:0018205,GO:0018272,GO:0018352,GO:0019538,GO:0019752,GO:0019842,GO:…	K00826-ko00270 Cysteine and methionine metabolism;ko00280 Valine, leucine and isoleucine degradation;ko00290 Valine, leucine and isoleucine biosynthesis;ko00770 Pantothenate and CoA biosynthesis;ko00966 Glucosinolate biosynthesis	COG0115-Branched-chain amino acid aminotransferase/4-amino-4-deoxychorismate lyase[EH]
FOB87_RS15605	57.26	82.6	31.03	65.45	50.58	41.59	550.81	469.83	545.58	562.8	395.82	452.76	gcvT	glycine cleavage system aminomethyltransferase GcvT	GO:0005575,GO:0005618,GO:0005623,GO:0008150,GO:0030312,GO:0040007,GO:0044464,GO:0071944	K00605-ko00630 Glyoxylate and dicarboxylate metabolism;ko00260 Glycine, serine and threonine metabolism;ko00785 Lipoic acid metabolism;ko00670 One carbon pool by folate	COG0404-Glycine cleavage system T protein (aminomethyltransferase)[E]
FOB87_RS27200	0.33	0.29	0.56	0.0	0.66	0.68	0.2	0.99	1.07	0.56	0.31	0.53	FOB87_RS27200	MBL fold metallo-hydrolase	-	-	-
FOB87_RS05010	3.09	4.24	2.6	3.9	2.3	3.32	95.46	77.2	89.41	87.53	62.99	71.59	hisN	histidinol-phosphatase	GO:0000105,GO:0003674,GO:0003824,GO:0004401,GO:0005575,GO:0005622,GO:0005623,GO:0005737,GO:0005829,GO:0005886,GO:0006082,GO:0006520,GO:0006547,GO:0006725,GO:0006790,GO:0006793,GO:0006796,GO:0006807,GO:0008150,GO:0008152,GO:0008652,GO:0008934,GO:0009058,GO:0009987,GO:0010125,GO:0010126,GO:0016020,GO:0016053,GO:0016137,GO:0016138,GO:0016311,GO:0016787,GO:0016788,GO:0016791,GO:0018130,GO:0019438,GO:…	K05602-ko00340 Histidine metabolism	COG0483-Archaeal fructose-1,6-bisphosphatase and related enzymes of inositol monophosphatase family[G]
FOB87_RS25805	0.66	1.15	0.28	0.39	0.33	0.45	9.39	2.72	7.0	5.49	2.7	10.03	furA1	fur family transcriptional regulator FurA1	-	-	COG0735-Fe2+/Zn2+ uptake regulation proteins[P]
FOB87_RS25800	6.35	11.33	1.38	4.55	2.28	2.18	182.07	99.35	165.31	150.36	99.87	184.29	FOB87_RS25800	FAD-binding oxidoreductase	GO:0000271,GO:0005575,GO:0005623,GO:0005886,GO:0005975,GO:0005976,GO:0008150,GO:0008152,GO:0009058,GO:0009059,GO:0009987,GO:0010383,GO:0016020,GO:0016051,GO:0031221,GO:0033692,GO:0034637,GO:0034645,GO:0035884,GO:0040007,GO:0042546,GO:0043170,GO:0044036,GO:0044038,GO:0044085,GO:0044237,GO:0044238,GO:0044249,GO:0044260,GO:0044262,GO:0044264,GO:0044464,GO:0070589,GO:0070592,GO:0071554,GO:0071704,GO:…	-	COG0277-FAD/FMN-containing dehydrogenases[C]
FOB87_RS31425	20.45	17.93	17.17	0.0	0.0	0.0	131.19	77.43	159.26	0.0	0.0	0.0	FOB87_RS31425	VOC family protein	-	-	COG0346-Lactoylglutathione lyase and related lyases[E]
FOB87_RS16265	0.61	0.27	0.26	1.09	0.0	0.21	0.38	1.45	0.65	1.03	0.84	0.32	msrB	peptide-methionine (R)-S-oxide reductase MsrB	-	-	COG0229-Conserved domain frequently associated with peptide methionine sulfoxide reductase[O]
FOB87_RS16260	0.8	0.93	1.34	0.63	0.0	0.18	1.32	0.63	0.57	0.59	0.97	1.96	msrA	peptide-methionine (S)-S-oxide reductase MsrA	-	-	COG0225-Peptide methionine sulfoxide reductase[O]
FOB87_RS31420	8.42	5.06	7.27	87.55	77.89	32.04	8.99	4.27	10.26	85.14	108.85	74.77	FOB87_RS31420	TetR/AcrR family transcriptional regulator	-	-	-
FOB87_RS22465	10.99	28.54	4.52	7.87	7.93	4.63	546.64	334.68	468.91	546.54	551.04	395.57	FOB87_RS22465	transglycosylase family protein	GO:0005575,GO:0005576,GO:0008150,GO:0009892,GO:0010468,GO:0010605,GO:0010629,GO:0019222,GO:0040008,GO:0040009,GO:0040010,GO:0045927,GO:0048518,GO:0048519,GO:0050789,GO:0060255,GO:0065007	-	-
FOB87_RS22460	41.99	31.33	29.05	37.01	50.74	57.27	198.66	171.31	171.37	152.73	155.15	114.24	FOB87_RS22460	MoaD/ThiS family protein	-	K03636-ko04122 Sulfur relay system	-
FOB87_RS33685	4.17	9.13	0.87	6.79	4.14	12.16	96.65	73.97	118.9	109.9	69.98	64.21	FOB87_RS33685	transposase	-	-	-
FOB87_RS11965	2.55	1.83	3.69	3.3	3.45	0.48	2.02	1.65	3.46	4.65	4.02	8.55	FOB87_RS11965	MBL fold metallo-hydrolase	-	-	-
FOB87_RS11960	6.11	10.41	5.82	5.87	7.87	10.77	71.97	71.51	77.85	70.6	66.41	109.25	FOB87_RS11960	alpha/beta hydrolase	-	-	COG1647-Esterase/lipase[R]
FOB87_RS33680	1.15	2.01	0.0	0.0	1.14	0.79	7.15	0.0	8.57	6.41	5.25	4.84	FOB87_RS33680	recombinase RecB	-	-	-
FOB87_RS17725	0.09	0.23	0.29	0.0	0.52	0.36	14.59	6.93	15.85	15.32	7.43	31.96	FOB87_RS17725	AMP-binding protein	-	-	COG0318-Acyl-CoA synthetases (AMP-forming)/AMP-acid ligases II[IQ]
FOB87_RS01895	0.1	0.59	0.24	0.34	0.19	0.0	0.48	0.68	0.51	1.07	0.18	1.32	FOB87_RS01895	MFS transporter	-	-	-
FOB87_RS01890	2.57	4.59	1.17	4.44	1.91	2.94	41.99	29.9	34.03	30.12	24.37	29.89	mftG	mycofactocin system GMC family oxidoreductase MftG	-	-	COG2303-Choline dehydrogenase and related flavoproteins[E]
FOB87_RS19960	3.78	7.34	3.85	5.12	5.63	4.45	3.37	2.56	1.73	4.83	3.46	2.85	FOB87_RS19960	DoxX family protein	-	-	-
FOB87_RS13030	16.98	17.4	14.44	19.88	14.24	15.9	184.09	144.91	152.27	149.01	132.9	136.68	cmk	(d)CMP kinase	GO:0003674,GO:0003824,GO:0004127,GO:0004592,GO:0005575,GO:0005622,GO:0005623,GO:0005737,GO:0005829,GO:0006082,GO:0006139,GO:0006520,GO:0006573,GO:0006575,GO:0006725,GO:0006732,GO:0006753,GO:0006766,GO:0006767,GO:0006793,GO:0006796,GO:0006807,GO:0008150,GO:0008152,GO:0009058,GO:0009081,GO:0009108,GO:0009110,GO:0009117,GO:0009123,GO:0009165,GO:0009987,GO:0015939,GO:0015940,GO:0016053,GO:0016301,GO:…	K00945-ko00240 Pyrimidine metabolism	COG0283-Cytidylate kinase[F]
FOB87_RS29000	8.19	12.7	7.31	9.09	9.18	3.03	151.87	100.94	172.33	186.21	117.03	214.81	pntB	Re/Si-specific NAD(P)(+) transhydrogenase subunit beta	-	K00325-ko00760 Nicotinate and nicotinamide metabolism	COG1282-NAD/NADP transhydrogenase beta subunit[C]
FOB87_RS13520	11.0	13.29	6.9	12.12	13.08	8.09	250.71	192.14	250.03	269.85	197.52	223.71	polA	DNA polymerase I	-	K02335-ko03030 DNA replication;ko03410 Base excision repair;ko03420 Nucleotide excision repair;ko03440 Homologous recombination	COG0749-DNA polymerase I - 3'-5' exonuclease and polymerase domains[L]
FOB87_RS29005	1.97	5.6	1.73	3.38	2.73	2.22	43.45	32.34	44.78	45.98	29.29	67.73	FOB87_RS29005	Re/Si-specific NAD(P)(+) transhydrogenase subunit alpha	-	K00324-ko00760 Nicotinate and nicotinamide metabolism	COG3288-NAD/NADP transhydrogenase alpha subunit[C]
FOB87_RS13525	1.51	1.32	0.7	2.38	1.33	3.44	4.79	2.97	4.82	2.61	2.3	3.17	FOB87_RS13525	LysR substrate-binding domain-containing protein	-	-	COG0583-Transcriptional regulator[K]
FOB87_RS02465	3.69	3.42	3.82	5.4	4.52	6.69	6.75	7.19	6.48	6.05	6.54	10.51	FOB87_RS02465	(2Fe-2S)-binding protein	-	-	COG4114-Uncharacterized Fe-S protein[R]
FOB87_RS11010	0.77	0.91	1.19	1.07	0.64	0.8	2.73	3.05	2.48	2.73	1.77	2.85	FOB87_RS11010	MFS transporter	-	-	COG2814-Arabinose efflux permease[G]
FOB87_RS02120	23.86	28.08	16.05	18.02	23.87	14.48	153.74	151.32	170.93	143.84	150.64	81.65	FOB87_RS02120	LLM class flavin-dependent oxidoreductase	-	-	COG2141-Coenzyme F420-dependent N5,N10-methylene tetrahydromethanopterin reductase and related flavin-dependent oxidoreductases[C]
FOB87_RS07335	0.62	0.82	0.13	1.11	0.47	0.64	0.39	0.74	0.67	0.88	0.43	0.33	FOB87_RS07335	zinc-binding dehydrogenase	-	-	COG1064-Zn-dependent alcohol dehydrogenases[R]
FOB87_RS02125	83.94	34.52	76.36	51.63	77.07	56.12	298.63	274.94	320.57	269.79	283.14	149.86	sppA	signal peptide peptidase SppA	-	-	COG0616-Periplasmic serine proteases (ClpP class)[OU]
FOB87_RS07330	0.73	1.17	0.3	1.0	0.72	0.33	2.11	1.58	2.59	2.43	1.77	3.32	FOB87_RS07330	cytochrome P450	-	-	COG2124-Cytochrome P450[Q]
FOB87_RS30085	20.27	18.89	11.24	18.45	14.57	24.87	1.75	0.61	0.82	1.56	0.82	7.39	FOB87_RS30085	LuxR C-terminal-related transcriptional regulator	-	-	COG2197-Response regulator containing a CheY-like receiver domain and an HTH DNA-binding domain[TK]
FOB87_RS30080	5.24	2.97	10.34	3.65	5.2	7.19	5.37	5.1	3.29	4.81	3.1	2.92	FOB87_RS30080	flavin reductase family protein	-	-	COG1853-Conserved protein/domain typically associated with flavoprotein oxygenases, DIM6/NTAB family[R]
FOB87_RS02460	22.02	56.58	38.88	43.23	40.74	28.42	17.51	11.24	8.51	27.56	13.2	49.63	FOB87_RS02460	heme-binding protein	-	-	COG3193-Uncharacterized protein, possibly involved in utilization of glycolate and propanediol[R]
FOB87_RS01470	5.05	16.14	4.49	6.34	4.72	2.25	290.17	224.74	247.29	308.56	265.95	546.41	hadC	(3R)-hydroxyacyl-ACP dehydratase subunit HadC	GO:0001676,GO:0003674,GO:0003824,GO:0005575,GO:0005623,GO:0005886,GO:0006082,GO:0006629,GO:0006631,GO:0006633,GO:0008150,GO:0008152,GO:0008610,GO:0009058,GO:0009987,GO:0016020,GO:0016053,GO:0016829,GO:0016835,GO:0016836,GO:0019171,GO:0019752,GO:0030497,GO:0032787,GO:0042759,GO:0043436,GO:0044237,GO:0044238,GO:0044249,GO:0044255,GO:0044281,GO:0044283,GO:0044464,GO:0046394,GO:0071704,GO:0071944,GO:…	-	-
FOB87_RS01475	0.0	0.0	0.0	0.0	2.06	0.0	0.0	4.91	6.65	0.0	3.79	4.37	FOB87_RS01475	tRNA-Trp	-	-	-
FOB87_RS32795	4.29	7.08	1.91	11.08	5.52	1.56	87.77	57.1	75.99	93.06	57.73	43.65	FOB87_RS32795	HD domain-containing protein	-	-	-
FOB87_RS32025	1.51	2.54	1.37	1.94	0.87	1.73	14.12	8.2	14.25	14.63	8.75	12.75	FOB87_RS32025	macrolide family glycosyltransferase	-	-	COG1819-Glycosyl transferases, related to UDP-glucuronosyltransferase[GC]
FOB87_RS32790	115.16	58.49	108.61	89.48	136.74	106.07	23.19	18.52	23.46	21.01	20.19	53.34	FOB87_RS32790	aldehyde dehydrogenase family protein	-	-	COG1012-NAD-dependent aldehyde dehydrogenases[C]
FOB87_RS32020	1.13	3.18	0.19	1.34	0.45	0.47	24.83	12.6	19.82	16.44	15.33	16.47	FOB87_RS32020	GAP family protein	-	-	-
FOB87_RS16100	15.69	24.36	11.16	22.86	12.62	4.21	56.4	37.32	58.84	55.9	48.91	76.38	FOB87_RS16100	acetamidase/formamidase family protein	-	-	COG2421-Predicted acetamidase/formamidase[C]
FOB87_RS25115	4.06	4.27	23.75	13.71	16.62	6.27	15.92	3.48	16.56	31.94	5.65	68.2	FOB87_RS25115	VWA domain-containing protein	-	-	COG3552-Protein containing von Willebrand factor type A (vWA) domain[R]
FOB87_RS25110	35.83	47.11	78.44	50.81	83.19	31.11	8.58	8.14	11.92	10.15	6.05	23.13	FOB87_RS25110	iron-containing alcohol dehydrogenase	-	-	COG1454-Alcohol dehydrogenase, class IV[C]
FOB87_RS30335	37.88	121.72	15.14	50.48	17.56	10.15	209.88	70.9	193.64	174.85	86.76	234.6	FOB87_RS30335	MmpS family protein	-	-	-
FOB87_RS30330	0.54	0.0	0.9	1.28	0.53	0.37	2.68	0.63	2.87	5.4	1.97	2.83	FOB87_RS30330	nitrile hydratase accessory protein	-	-	-
FOB87_RS13465	2.52	2.79	2.4	3.38	1.2	1.51	9.85	7.67	11.71	9.93	7.73	9.49	FOB87_RS13465	glutamine synthetase family protein	-	K01915-ko00630 Glyoxylate and dicarboxylate metabolism;ko00910 Nitrogen metabolism;ko00250 Alanine, aspartate and glutamate metabolism;ko00220 Arginine biosynthesis;ko02020 Two-component system;ko04217 Necroptosis;ko04724 Glutamatergic synapse;ko04727 GABAergic synapse	COG0174-Glutamine synthetase[E]
FOB87_RS12270	0.0	0.0	0.0	0.0	0.26	0.18	10.49	4.05	9.27	7.93	6.01	4.71	FOB87_RS12270	TetR/AcrR family transcriptional regulator	-	-	-
FOB87_RS12275	0.27	0.7	0.34	0.63	0.27	0.28	16.98	10.91	16.11	14.47	10.14	7.61	FOB87_RS12275	membrane protein	-	-	-
FOB87_RS24190	8.26	13.68	6.94	10.07	7.3	8.99	120.69	87.52	106.08	100.76	71.16	83.23	bluB	5,6-dimethylbenzimidazole synthase	-	K04719-ko00740 Riboflavin metabolism	COG0778-Nitroreductase[C]
FOB87_RS32240	12.77	10.15	11.47	7.04	9.44	8.57	52.93	25.67	43.44	44.46	16.84	31.94	FOB87_RS32240	GNAT family N-acetyltransferase	-	-	-
FOB87_RS21960	0.0	0.0	0.0	0.0	0.8	0.83	1.0	0.24	0.86	0.45	0.0	1.48	FOB87_RS21960	SDR family oxidoreductase	-	-	COG1028-Dehydrogenases with different specificities (related to short-chain alcohol dehydrogenases)[IQR]
FOB87_RS24195	92.33	46.63	95.12	71.54	98.43	103.23	118.4	118.22	112.93	117.54	112.28	91.43	FOB87_RS24195	5-oxoprolinase subunit PxpA	-	-	COG1540-Uncharacterized proteins, homologs of lactam utilization protein B[R]
FOB87_RS24445	58.82	66.71	36.33	63.07	54.99	38.68	454.56	330.75	407.68	434.69	338.6	403.9	ftsH	ATP-dependent zinc metalloprotease FtsH	GO:0003674,GO:0003824,GO:0004176,GO:0005575,GO:0005622,GO:0005623,GO:0005737,GO:0005829,GO:0005886,GO:0006508,GO:0006807,GO:0006950,GO:0006979,GO:0008150,GO:0008152,GO:0008233,GO:0008237,GO:0009056,GO:0009057,GO:0010468,GO:0016020,GO:0016462,GO:0016787,GO:0016817,GO:0016818,GO:0016887,GO:0017111,GO:0019222,GO:0019538,GO:0030163,GO:0040007,GO:0042623,GO:0043170,GO:0044238,GO:0044424,GO:0044444,GO:…	-	COG0465-ATP-dependent Zn proteases[O]
FOB87_RS32245	5.66	9.8	7.06	7.86	9.19	3.79	33.35	13.07	26.51	33.59	12.24	26.76	FOB87_RS32245	LLM class flavin-dependent oxidoreductase	-	-	COG2141-Coenzyme F420-dependent N5,N10-methylene tetrahydromethanopterin reductase and related flavin-dependent oxidoreductases[C]
FOB87_RS17355	0.66	1.89	0.56	1.18	0.33	1.71	3.31	2.36	3.19	3.34	3.8	3.33	FOB87_RS17355	AraC family transcriptional regulator	-	-	COG2207-AraC-type DNA-binding domain-containing proteins[K]
FOB87_RS17605	149.55	124.25	171.31	138.47	175.69	186.16	62.92	150.42	42.74	74.02	157.5	36.98	FOB87_RS17605	alpha/beta hydrolase	-	-	-
FOB87_RS17350	9.91	5.99	12.76	9.1	10.4	4.98	1.74	3.3	2.68	2.02	4.84	2.06	FOB87_RS17350	aldo/keto reductase	-	-	COG0667-Predicted oxidoreductases (related to aryl-alcohol dehydrogenases)[C]
FOB87_RS17600	0.0	0.0	0.0	0.0	0.0	0.0	0.0	0.0	0.0	0.0	0.0	0.0	FOB87_RS17600	tRNA-Arg	-	-	-
FOB87_RS02785	0.0	0.17	0.32	0.0	0.0	0.26	1.43	2.49	3.27	2.57	1.05	2.22	FOB87_RS02785	amino acid ABC transporter permease	-	-	COG0765-ABC-type amino acid transport system, permease component[E]
FOB87_RS28750	27.88	75.52	23.67	41.92	25.09	15.75	82.46	87.82	89.38	104.82	114.2	123.76	eccB	type VII secretion protein EccB	GO:0005575,GO:0005576,GO:0005618,GO:0005623,GO:0008150,GO:0009605,GO:0009607,GO:0030312,GO:0035821,GO:0043207,GO:0044003,GO:0044403,GO:0044419,GO:0044464,GO:0050896,GO:0051701,GO:0051704,GO:0051707,GO:0051817,GO:0052031,GO:0052173,GO:0052200,GO:0052255,GO:0052552,GO:0052553,GO:0052564,GO:0052572,GO:0071944,GO:0075136	-	-
FOB87_RS02780	0.0	0.0	0.0	0.21	0.0	0.0	3.3	2.72	3.2	3.55	1.94	3.35	FOB87_RS02780	ABC transporter substrate-binding protein	-	-	COG0834-ABC-type amino acid transport/signal transduction systems, periplasmic component/domain[ET]
FOB87_RS28755	27.94	85.19	20.02	40.14	23.3	13.58	98.74	98.26	99.08	112.05	129.03	137.48	eccCa	type VII secretion protein EccCa	GO:0002790,GO:0005575,GO:0005618,GO:0005623,GO:0005886,GO:0006810,GO:0008104,GO:0008150,GO:0009306,GO:0009405,GO:0009605,GO:0009607,GO:0009987,GO:0015031,GO:0015833,GO:0016020,GO:0020012,GO:0030312,GO:0030682,GO:0032940,GO:0033036,GO:0040007,GO:0042783,GO:0042886,GO:0043207,GO:0044110,GO:0044116,GO:0044117,GO:0044315,GO:0044403,GO:0044413,GO:0044415,GO:0044419,GO:0044464,GO:0045184,GO:0046903,GO:…	-	COG1674-DNA segregation ATPase FtsK/SpoIIIE and related proteins[D]
FOB87_RS20565	3.06	5.75	2.93	6.74	6.08	6.3	17.98	6.47	13.06	14.41	13.0	13.13	FOB87_RS20565	response regulator	-	-	COG4565-Response regulator of citrate/malate metabolism[KT]
FOB87_RS20560	13.48	26.49	8.27	22.0	12.07	9.33	22.28	20.39	24.81	24.03	17.84	23.19	FOB87_RS20560	sensor histidine kinase	-	-	COG3290-Signal transduction histidine kinase regulating citrate/malate metabolism[T]
FOB87_RS26970	59.56	113.12	63.03	128.99	107.2	77.06	296.31	333.71	302.19	356.26	274.32	197.46	FOB87_RS26970	VOC family protein	-	-	-
FOB87_RS09665	13.41	70.31	6.85	25.27	11.24	7.59	231.36	127.68	184.71	201.53	146.0	256.46	FOB87_RS09665	B-4DMT family transporter	-	-	-
FOB87_RS26975	0.84	1.18	1.13	0.8	1.0	1.51	5.45	3.19	7.54	6.96	2.46	7.8	mdcH	malonate decarboxylase subunit epsilon	-	-	COG0331-(acyl-carrier-protein) S-malonyltransferase[I]
FOB87_RS09660	12.62	14.63	5.06	14.14	9.48	10.11	165.34	109.28	124.11	137.25	98.9	174.93	aroB	3-dehydroquinate synthase	GO:0003674,GO:0003824,GO:0003856,GO:0005488,GO:0005507,GO:0005575,GO:0005618,GO:0005622,GO:0005623,GO:0005737,GO:0005829,GO:0005886,GO:0006082,GO:0006520,GO:0006725,GO:0006807,GO:0008150,GO:0008152,GO:0008270,GO:0008652,GO:0009058,GO:0009072,GO:0009073,GO:0009423,GO:0009987,GO:0016020,GO:0016053,GO:0016829,GO:0016835,GO:0016838,GO:0019438,GO:0019752,GO:0030312,GO:0040007,GO:0043167,GO:0043169,GO:…	K01735-ko00400 Phenylalanine, tyrosine and tryptophan biosynthesis	COG0337-3-dehydroquinate synthetase[E]
FOB87_RS10950	1.54	1.65	1.15	2.03	1.7	0.94	14.93	10.14	18.27	14.15	7.83	16.42	FOB87_RS10950	SDR family NAD(P)-dependent oxidoreductase	-	-	COG4221-Short-chain alcohol dehydrogenase of unknown specificity[R]
FOB87_RS10955	6.56	6.02	4.73	4.61	7.33	3.73	19.53	18.56	16.07	15.44	18.64	17.17	FOB87_RS10955	carboxylic ester hydrolase	-	-	-
FOB87_RS21615	15.1	20.73	10.42	12.33	10.17	5.53	901.99	663.27	1000.92	1011.89	574.11	873.1	sucD	succinate--CoA ligase subunit alpha	GO:0005575,GO:0005618,GO:0005622,GO:0005623,GO:0005737,GO:0005829,GO:0005886,GO:0008150,GO:0016020,GO:0030312,GO:0040007,GO:0044424,GO:0044444,GO:0044464,GO:0071944	K01902-ko00020 Citrate cycle (TCA cycle);ko00640 Propanoate metabolism;ko00660 C5-Branched dibasic acid metabolism;ko00720 Carbon fixation pathways in prokaryotes	COG0074-Succinyl-CoA synthetase, alpha subunit[C]
FOB87_RS00255	0.0	0.32	0.0	0.22	0.0	0.26	0.93	0.0	1.19	1.45	0.68	0.59	FOB87_RS00255	urease accessory protein UreD	-	-	-
FOB87_RS24225	1.06	1.85	2.66	1.5	3.57	0.87	12.11	9.26	13.3	7.79	12.94	5.34	FOB87_RS24225	TIGR03943 family protein	-	-	COG3689-Predicted membrane protein[S]
FOB87_RS00250	2.94	9.03	2.26	6.69	1.7	2.53	4.58	1.45	3.93	1.92	2.69	5.95	ureG	urease accessory protein UreG	-	-	COG0378-Ni2+-binding GTPase involved in regulation of expression and maturation of urease and hydrogenase[OK]
FOB87_RS21610	0.33	0.65	0.34	0.19	0.49	0.0	12.53	4.26	12.3	9.76	4.04	14.38	FOB87_RS21610	S9 family peptidase	-	-	COG1506-Dipeptidyl aminopeptidases/acylaminoacyl-peptidases[E]
FOB87_RS24220	5.14	7.72	5.05	4.7	7.15	4.84	30.0	39.28	23.65	23.45	40.01	19.19	FOB87_RS24220	permease	-	-	COG0701-Predicted permeases[R]
FOB87_RS00780	0.89	1.36	0.93	1.32	1.33	0.77	6.66	3.95	4.75	4.23	4.88	3.99	FOB87_RS00780	sensor domain-containing protein	-	-	-
FOB87_RS02870	16.3	11.34	20.37	13.87	17.78	28.47	18.76	29.16	19.29	19.79	26.58	12.7	FOB87_RS02870	helix-turn-helix transcriptional regulator	-	-	-
FOB87_RS12805	222.34	169.68	238.1	236.22	289.88	205.16	191.38	249.55	171.05	180.18	253.67	86.87	FOB87_RS12805	hypothetical protein	-	-	-
FOB87_RS12800	6.51	7.1	6.35	8.76	7.69	12.56	26.53	18.33	17.28	20.83	18.34	17.43	FOB87_RS12800	nuclear transport factor 2 family protein	-	-	-
FOB87_RS02875	2.58	3.19	2.55	3.12	2.84	3.26	7.23	5.62	5.6	7.77	4.59	7.87	FOB87_RS02875	error-prone DNA polymerase	GO:0000731,GO:0005575,GO:0005618,GO:0005623,GO:0005886,GO:0006139,GO:0006259,GO:0006281,GO:0006301,GO:0006725,GO:0006807,GO:0006950,GO:0006974,GO:0007154,GO:0008150,GO:0008152,GO:0009058,GO:0009059,GO:0009432,GO:0009605,GO:0009987,GO:0009991,GO:0016020,GO:0018130,GO:0019438,GO:0019985,GO:0030312,GO:0031668,GO:0033554,GO:0034641,GO:0034645,GO:0034654,GO:0042221,GO:0042276,GO:0043170,GO:0044237,GO:…	-	COG0587-DNA polymerase III, alpha subunit[L]
FOB87_RS20690	4.05	9.32	3.4	8.63	4.93	3.49	28.94	22.17	27.26	24.14	20.82	15.71	FOB87_RS20690	nucleotide disphospho-sugar-binding domain-containing protein	GO:0003674,GO:0003824,GO:0005575,GO:0005622,GO:0005623,GO:0005886,GO:0006629,GO:0006643,GO:0006664,GO:0008150,GO:0008152,GO:0008194,GO:0008610,GO:0009058,GO:0009247,GO:0009605,GO:0009607,GO:0009987,GO:0016020,GO:0016740,GO:0016757,GO:0016758,GO:0020012,GO:0030682,GO:0043207,GO:0043226,GO:0043227,GO:0043229,GO:0043231,GO:0044237,GO:0044238,GO:0044249,GO:0044255,GO:0044403,GO:0044413,GO:0044415,GO:…	-	COG1819-Glycosyl transferases, related to UDP-glucuronosyltransferase[GC]
FOB87_RS20695	1.99	3.05	2.09	2.06	0.49	1.2	1.86	2.65	1.85	2.78	3.18	1.31	FOB87_RS20695	TetR/AcrR family transcriptional regulator	-	-	-
FOB87_RS27060	0.4	1.45	1.05	1.16	0.98	1.01	5.73	3.65	5.1	4.93	2.81	5.97	FOB87_RS27060	pyruvate carboxylase	-	-	COG1038-Pyruvate carboxylase[C]
FOB87_RS09400	3.36	1.18	9.47	3.19	4.67	6.27	10.71	10.33	11.32	9.9	7.49	14.86	urtC	urea ABC transporter permease subunit UrtC	-	K11961-ko02010 ABC transporters	COG4177-ABC-type branched-chain amino acid transport system, permease component[E]
FOB87_RS09405	0.17	0.0	0.0	0.0	0.0	0.35	8.74	10.33	12.42	12.62	9.24	18.94	urtB	urea ABC transporter permease subunit UrtB	-	K11960-ko02010 ABC transporters	COG0559-Branched-chain amino acid ABC-type transport system, permease components[E]
FOB87_RS01780	0.0	0.0	0.0	0.0	0.0	0.0	0.0	0.0	0.0	0.0	0.0	0.0	FOB87_RS01780	plasmid pRiA4b ORF-3 family protein	-	-	-
FOB87_RS06175	0.0	0.0	0.0	0.0	0.0	0.0	0.0	0.25	0.0	0.0	0.0	0.0	FOB87_RS06175	enoyl-CoA hydratase	GO:0003674,GO:0003824,GO:0004300,GO:0005575,GO:0005623,GO:0005886,GO:0006082,GO:0006629,GO:0006631,GO:0006635,GO:0008150,GO:0008152,GO:0009056,GO:0009062,GO:0009987,GO:0016020,GO:0016042,GO:0016054,GO:0016829,GO:0016835,GO:0016836,GO:0019395,GO:0019752,GO:0030258,GO:0032787,GO:0034440,GO:0043436,GO:0044237,GO:0044238,GO:0044242,GO:0044248,GO:0044255,GO:0044281,GO:0044282,GO:0044464,GO:0046395,GO:…	K01692-ko00640 Propanoate metabolism;ko00650 Butanoate metabolism;ko00071 Fatty acid degradation;ko00280 Valine, leucine and isoleucine degradation;ko00310 Lysine degradation;ko00360 Phenylalanine metabolism;ko00380 Tryptophan metabolism;ko00410 beta-Alanine metabolism;ko00907 Pinene, camphor and geraniol degradation;ko00362 Benzoate degradation;ko00627 Aminobenzoate degradation;ko00930 Caprolact…	COG1024-Enoyl-CoA hydratase/carnithine racemase[I]
FOB87_RS01785	0.18	0.31	0.15	0.0	0.35	0.25	0.0	0.0	0.0	0.0	0.0	0.0	FOB87_RS01785	SHOCT domain-containing protein	-	-	-
FOB87_RS06170	0.0	0.0	0.0	0.0	0.0	0.13	1.15	1.53	2.95	1.64	1.18	0.97	FOB87_RS06170	NUDIX hydrolase	-	-	-
FOB87_RS00430	1018.4	1024.34	1135.41	1352.63	1132.89	688.59	825.34	2491.31	719.28	1532.63	2823.88	370.65	FOB87_RS00430	TspO/MBR family protein	-	K05770-ko04080 Neuroactive ligand-receptor interaction;ko04214 Apoptosis - fly;ko04979 Cholesterol metabolism;ko05166 Human T-cell leukemia virus 1 infection	COG3476-Tryptophan-rich sensory protein (mitochondrial benzodiazepine receptor homolog)[T]
FOB87_RS05155	6957.25	5684.76	9544.83	5570.4	6268.66	3903.57	109.39	273.51	106.96	149.25	313.56	138.68	FOB87_RS05155	hypothetical protein	-	-	-
FOB87_RS27065	0.17	1.34	0.57	0.8	1.69	0.35	37.71	16.51	35.57	39.88	19.28	85.67	FOB87_RS27065	5,10-methylenetetrahydrofolate reductase	-	-	-
FOB87_RS02060	0.78	1.62	1.06	1.38	0.97	1.53	1.45	1.38	1.86	1.3	1.77	2.45	FOB87_RS02060	gamma-glutamyltransferase	-	K00681-ko00430 Taurine and hypotaurine metabolism;ko00460 Cyanoamino acid metabolism;ko00480 Glutathione metabolism	COG0405-Gamma-glutamyltransferase[E]
FOB87_RS33045	0.74	1.3	0.78	0.44	0.74	0.13	34.0	28.36	32.49	28.41	24.28	35.42	FOB87_RS33045	thioesterase family protein	-	-	-
FOB87_RS33040	0.89	1.57	0.75	1.06	0.53	0.37	48.64	36.89	44.15	38.4	32.92	46.25	FOB87_RS33040	sugar phosphate isomerase/epimerase	-	-	COG1082-Sugar phosphate isomerases/epimerases[G]
FOB87_RS05115	3.93	10.72	1.32	3.33	2.34	2.93	18.6	8.77	12.94	15.54	9.13	15.38	FOB87_RS05115	aminotransferase class I/II-fold pyridoxal phosphate-dependent enzyme	-	-	COG1167-Transcriptional regulators containing a DNA-binding HTH domain and an aminotransferase domain (MocR family) and their eukaryotic orthologs[KE]
FOB87_RS02065	0.61	0.27	1.03	0.36	0.3	0.63	0.38	0.0	0.65	0.69	0.28	1.94	FOB87_RS02065	RidA family protein	-	-	COG0251-Putative translation initiation inhibitor, yjgF family[J]
FOB87_RS10375	525.06	472.14	576.5	546.66	649.66	785.98	201.67	91.99	214.2	283.46	117.23	216.34	FOB87_RS10375	hypothetical protein	-	-	-
FOB87_RS10370	13.57	11.23	13.91	15.2	20.22	38.82	13.15	20.53	8.04	7.99	10.34	6.75	FOB87_RS10370	SRPBCC family protein	-	-	-
FOB87_RS05110	0.0	0.25	0.24	0.34	0.0	0.1	1.6	0.34	1.22	0.32	0.39	1.95	FOB87_RS05110	LLM class flavin-dependent oxidoreductase	-	K00320-ko00680 Methane metabolism	-
FOB87_RS16970	8.99	18.33	6.89	8.82	8.47	6.81	17.76	17.42	17.19	17.48	18.13	21.55	FOB87_RS16970	alpha-E domain-containing protein	-	-	COG2307-Uncharacterized protein conserved in bacteria[S]
FOB87_RS22120	1.7	2.65	1.51	4.26	1.97	2.27	4.7	5.25	4.64	3.9	5.44	5.27	FOB87_RS22120	SMP-30/gluconolactonase/LRE family protein	-	-	-
FOB87_RS22125	1.23	2.34	1.03	3.89	3.26	0.7	5.37	2.91	4.6	1.83	6.76	4.76	FOB87_RS22125	GntR family transcriptional regulator	-	-	COG2188-Transcriptional regulators[K]
FOB87_RS33300	8.11	12.79	6.03	11.54	5.98	9.71	6.92	12.34	4.45	6.98	12.07	7.08	FOB87_RS33300	DUF2064 domain-containing protein	-	-	COG3222-Uncharacterized protein conserved in bacteria[S]
FOB87_RS33305	4.33	10.96	2.22	6.85	2.87	5.29	5.39	10.82	6.93	4.3	7.91	5.83	FOB87_RS33305	class I SAM-dependent methyltransferase	-	-	-
FOB87_RS16975	18.45	42.48	15.32	23.15	19.01	14.13	18.4	19.2	17.93	22.02	18.56	25.7	FOB87_RS16975	circularly permuted type 2 ATP-grasp protein	-	-	COG2308-Uncharacterized conserved protein[S]
FOB87_RS27750	2.95	5.16	1.55	2.98	1.84	1.42	17.94	17.44	18.39	20.71	17.95	15.64	FOB87_RS27750	oxygenase MpaB family protein	-	-	-
FOB87_RS26595	0.68	2.08	0.28	0.8	2.7	2.56	14.78	5.62	6.87	14.01	9.61	17.51	FOB87_RS26595	hypothetical protein	-	-	-
FOB87_RS26590	5.44	6.36	2.54	6.46	4.8	0.62	4.52	4.29	6.78	5.06	6.36	5.1	FOB87_RS26590	hypothetical protein	-	-	-
FOB87_RS08755	0.0	0.29	0.0	0.0	0.34	0.0	0.42	1.2	0.72	1.13	0.92	1.07	FOB87_RS08755	hypothetical protein	-	-	-
FOB87_RS08205	163.8	119.89	135.07	143.47	193.71	98.6	212.28	224.6	197.77	190.54	207.01	110.16	FOB87_RS08205	PhzF family phenazine biosynthesis protein	-	-	COG0384-Predicted epimerase, PhzC/PhzF homolog[R]
FOB87_RS08750	3.23	5.02	5.71	2.55	6.4	6.64	59.35	25.02	37.84	36.4	18.67	46.44	FOB87_RS08750	nitroreductase family deazaflavin-dependent oxidoreductase	-	-	-
FOB87_RS08200	29.76	48.66	24.42	27.36	42.2	25.03	231.68	195.61	191.31	207.68	200.01	174.86	nrdR	transcriptional regulator NrdR	GO:0005575,GO:0005622,GO:0005623,GO:0005737,GO:0005829,GO:0044424,GO:0044444,GO:0044464	-	COG1327-Predicted transcriptional regulator, consists of a Zn-ribbon and ATP-cone domains[K]
FOB87_RS22690	0.0	0.0	0.0	0.0	0.0	0.0	1.88	0.0	0.8	0.0	0.0	0.0	FOB87_RS22690	gas vesicle protein	-	-	-
FOB87_RS22875	35.66	41.05	27.01	30.86	28.15	33.75	77.09	57.96	60.68	65.66	68.04	83.3	FOB87_RS22875	response regulator transcription factor	-	-	COG0745-Response regulators consisting of a CheY-like receiver domain and a winged-helix DNA-binding domain[TK]
FOB87_RS19290	7.37	7.05	10.69	8.75	11.77	19.49	54.29	19.84	37.2	50.91	34.33	21.44	FOB87_RS19290	siderophore-interacting protein	-	-	COG2375-Siderophore-interacting protein[P]
FOB87_RS22870	5.63	8.82	4.58	6.27	8.31	7.26	54.63	54.54	51.35	48.4	63.97	59.53	mshD	mycothiol synthase	GO:0000302,GO:0003674,GO:0003824,GO:0005575,GO:0005622,GO:0005623,GO:0005737,GO:0005829,GO:0006790,GO:0006950,GO:0006979,GO:0008080,GO:0008150,GO:0008152,GO:0009058,GO:0009268,GO:0009628,GO:0009636,GO:0009987,GO:0010035,GO:0010125,GO:0010126,GO:0010447,GO:0016137,GO:0016138,GO:0016407,GO:0016410,GO:0016740,GO:0016746,GO:0016747,GO:0033554,GO:0034599,GO:0034614,GO:0035447,GO:0035690,GO:0040007,GO:…	-	COG0456-Acetyltransferases[R]
FOB87_RS22695	0.42	0.37	0.0	0.25	0.0	0.15	3.95	3.25	2.7	3.07	2.32	1.34	FOB87_RS22695	GvpL/GvpF family gas vesicle protein	-	-	-
FOB87_RS19295	9.63	6.7	6.97	8.29	7.07	10.32	62.42	46.52	46.58	54.2	44.01	56.98	FOB87_RS19295	acyltransferase	-	-	COG1835-Predicted acyltransferases[I]
FOB87_RS14075	1.65	3.26	0.23	1.8	1.5	0.76	6.86	5.38	11.61	7.38	3.4	11.61	FOB87_RS14075	3-oxoacyl-[acyl-carrier-protein] synthase III C-terminal domain-containing protein	-	K00648-ko00061 Fatty acid biosynthesis	COG0332-3-oxoacyl-[acyl-carrier-protein] synthase III[I]
FOB87_RS11770	1.94	3.06	1.3	0.46	1.55	2.13	44.52	45.07	27.78	30.37	33.75	26.61	FOB87_RS11770	NYN domain-containing protein	-	-	COG3688-Predicted RNA-binding protein containing a PIN domain[R]
FOB87_RS11775	0.51	0.45	0.65	0.31	1.53	1.06	21.19	10.68	14.57	13.81	10.13	14.12	FOB87_RS11775	TetR/AcrR family transcriptional regulator	-	-	COG1309-Transcriptional regulator[K]
FOB87_RS14070	0.16	0.42	0.13	0.38	0.32	0.22	6.61	4.57	10.81	8.26	4.71	9.32	FOB87_RS14070	hypothetical protein	-	K00648-ko00061 Fatty acid biosynthesis	COG0332-3-oxoacyl-[acyl-carrier-protein] synthase III[I]
FOB87_RS04200	0.0	1.35	0.0	0.73	0.0	0.63	34.15	19.69	32.2	26.14	21.96	26.61	ybaK	Cys-tRNA(Pro) deacylase	-	-	COG2606-Uncharacterized conserved protein[S]
FOB87_RS04205	41.15	69.67	33.75	47.13	39.49	25.04	473.06	302.55	433.66	468.99	321.56	371.14	sigH	sigma-70 family RNA polymerase sigma factor SigH	GO:0003674,GO:0006355,GO:0006950,GO:0006979,GO:0008150,GO:0009889,GO:0010468,GO:0010556,GO:0016987,GO:0019219,GO:0019222,GO:0031323,GO:0031326,GO:0043254,GO:0044087,GO:0050789,GO:0050794,GO:0050896,GO:0051128,GO:0051171,GO:0051252,GO:0060255,GO:0065007,GO:0080090,GO:0140110,GO:1903506,GO:2000112,GO:2000142,GO:2001141	-	COG1595-DNA-directed RNA polymerase specialized sigma subunit, sigma24 homolog[K]
FOB87_RS15470	56.73	45.17	42.96	41.43	50.52	46.31	376.23	279.71	315.62	309.83	251.46	278.55	FOB87_RS15470	SRPBCC family protein	-	-	-
FOB87_RS30535	9.67	21.96	8.11	11.7	10.98	12.59	53.58	64.23	57.05	52.22	70.54	52.4	FOB87_RS30535	isocitrate lyase/phosphoenolpyruvate mutase family protein	-	-	COG2513-PEP phosphonomutase and related enzymes[G]
FOB87_RS30530	666.18	1042.2	394.71	944.28	603.58	200.7	2.54	1.21	0.55	1.71	1.87	6.99	FOB87_RS30530	hypothetical protein	-	-	-
FOB87_RS15475	1.17	3.4	1.3	2.3	1.55	1.6	49.85	19.32	43.12	38.18	16.34	56.51	FOB87_RS15475	hypothetical protein	-	-	-
FOB87_RS15880	2.07	1.36	1.95	1.23	1.8	1.24	8.06	4.29	5.81	3.76	7.11	5.46	FOB87_RS15880	TetR/AcrR family transcriptional regulator	GO:0000976,GO:0001067,GO:0003674,GO:0003676,GO:0003677,GO:0003690,GO:0003700,GO:0005488,GO:0005575,GO:0005622,GO:0005623,GO:0005737,GO:0005829,GO:0006355,GO:0008150,GO:0009889,GO:0010468,GO:0010556,GO:0019219,GO:0019222,GO:0031323,GO:0031326,GO:0043565,GO:0044212,GO:0044424,GO:0044444,GO:0044464,GO:0050789,GO:0050794,GO:0051171,GO:0051252,GO:0060255,GO:0065007,GO:0080090,GO:0097159,GO:0140110,GO:…	-	-
FOB87_RS11595	4.17	9.68	3.39	6.55	4.28	2.22	4.53	1.75	2.88	4.21	2.83	5.39	FOB87_RS11595	acyltransferase	-	-	-
FOB87_RS11590	0.0	1.45	0.0	0.98	0.41	0.28	2.06	0.98	0.44	0.47	0.76	0.87	FOB87_RS11590	hypothetical protein	-	-	-
FOB87_RS25475	0.61	2.7	0.0	1.46	0.61	1.48	89.39	55.78	62.11	75.66	43.64	194.43	FOB87_RS25475	lipoprotein LpqH	-	-	-
FOB87_RS25470	9.25	12.16	8.68	9.96	13.06	9.78	28.51	15.42	18.96	27.05	15.91	41.68	tgt	tRNA guanosine(34) transglycosylase Tgt	-	-	COG0343-Queuine/archaeosine tRNA-ribosyltransferase[J]
FOB87_RS30650	2.26	5.24	3.03	2.68	2.24	1.47	35.39	20.15	38.14	31.73	16.59	52.99	FOB87_RS30650	amino acid permease	-	-	COG0531-Amino acid transporters[E]
FOB87_RS30655	1.44	3.16	1.82	3.85	3.23	0.25	383.81	458.68	154.37	2739.58	498.09	36.89	FOB87_RS30655	organic hydroperoxide resistance protein	-	-	COG1764-Predicted redox protein, regulator of disulfide bond formation[O]
FOB87_RS23610	24.08	18.55	22.78	20.17	26.39	28.16	59.83	53.57	60.75	66.42	51.59	63.0	FOB87_RS23610	RecQ family ATP-dependent DNA helicase	-	K03654-ko03018 RNA degradation	COG0514-Superfamily II DNA helicase[L]
FOB87_RS23615	1991.96	1849.03	2415.1	2158.27	2233.43	965.77	219.73	851.56	193.69	528.78	861.2	222.91	FOB87_RS23615	heme-binding protein	-	-	-
FOB87_RS32870	2.97	7.57	2.04	4.48	2.41	1.11	136.94	80.89	113.56	114.62	83.72	90.52	FOB87_RS32870	carboxymuconolactone decarboxylase family protein	-	-	-
FOB87_RS32875	2.21	3.42	1.77	2.87	2.72	0.94	17.07	13.48	14.63	19.43	13.5	14.45	ramB	acetate metabolism transcriptional regulator RamB	GO:0001666,GO:0003674,GO:0003676,GO:0003677,GO:0005488,GO:0005575,GO:0005623,GO:0005886,GO:0006355,GO:0006950,GO:0008150,GO:0009628,GO:0009889,GO:0010468,GO:0010556,GO:0016020,GO:0019219,GO:0019222,GO:0031323,GO:0031326,GO:0036293,GO:0044464,GO:0050789,GO:0050794,GO:0050896,GO:0051171,GO:0051252,GO:0060255,GO:0065007,GO:0070482,GO:0071944,GO:0080090,GO:0097159,GO:1901363,GO:1903506,GO:2000112,GO:…	-	COG3800-Predicted transcriptional regulator[R]
FOB87_RS25610	3.3	3.35	4.51	6.79	4.14	2.27	14.92	8.43	13.34	12.02	11.74	7.87	FOB87_RS25610	NAD(P)-binding domain-containing protein	-	-	COG2084-3-hydroxyisobutyrate dehydrogenase and related beta-hydroxyacid dehydrogenases[I]
FOB87_RS25615	44.24	24.68	50.26	36.57	55.05	47.26	47.33	40.74	43.88	42.42	40.05	34.86	FOB87_RS25615	helix-turn-helix domain-containing protein	-	-	COG1733-Predicted transcriptional regulators[K]
FOB87_RS15295	15.93	16.53	14.42	18.39	18.94	26.04	747.47	844.03	670.01	714.29	750.39	353.63	FOB87_RS15295	type 1 glutamine amidotransferase	-	-	COG0518-GMP synthase - Glutamine amidotransferase domain[F]
FOB87_RS15290	6.89	9.67	5.15	8.32	5.23	2.67	4.52	4.45	3.61	5.6	4.93	3.04	FOB87_RS15290	cytochrome P450	-	-	COG2124-Cytochrome P450[Q]
FOB87_RS03005	13.34	35.07	19.59	22.6	17.99	16.68	24.93	21.44	20.33	27.67	22.66	31.14	FOB87_RS03005	multidrug efflux SMR transporter	-	-	COG2076-Membrane transporters of cations and cationic drugs[P]
FOB87_RS03000	869.14	713.71	1111.24	843.44	911.94	870.7	109.65	154.84	100.78	133.51	151.75	101.85	yhjD	inner membrane protein YhjD	-	-	COG1295-Predicted membrane protein[S]
FOB87_RS16925	3.12	7.81	2.62	4.76	3.69	3.47	354.01	253.23	430.69	360.82	199.93	544.53	FOB87_RS16925	ABC transporter substrate-binding protein	-	-	COG0614-ABC-type Fe3+-hydroxamate transport system, periplasmic component[P]
FOB87_RS13735	1.89	6.09	1.72	2.06	3.76	2.49	53.49	33.64	42.45	38.07	26.41	61.71	FOB87_RS13735	5'-3' exonuclease	GO:0005575,GO:0005618,GO:0005623,GO:0030312,GO:0044464,GO:0071944	-	COG0258-5'-3' exonuclease (including N-terminal domain of PolI)[L]
FOB87_RS16920	1.54	3.52	1.55	1.47	2.0	0.96	183.37	114.1	207.67	160.07	97.16	295.46	FOB87_RS16920	iron chelate uptake ABC transporter family permease subunit	-	-	COG0609-ABC-type Fe3+-siderophore transport system, permease component[P]
FOB87_RS13730	111.85	71.15	98.58	80.29	115.95	90.93	102.07	130.21	97.41	81.89	111.86	68.21	FOB87_RS13730	VOC family protein	-	-	-
FOB87_RS19740	5.82	10.47	2.67	5.95	5.07	2.73	233.82	145.42	209.38	207.73	138.25	284.46	typA	translational GTPase TypA	-	-	COG1217-Predicted membrane GTPase involved in stress response[T]
FOB87_RS19035	0.0	0.49	0.34	0.0	0.32	0.28	5.75	6.52	5.18	4.07	4.29	3.49	FOB87_RS19035	glycosyltransferase family 39 protein	-	-	-
FOB87_RS19745	791.92	463.25	933.36	662.84	752.58	244.7	106.54	213.35	103.5	85.88	333.76	35.08	FOB87_RS19745	hypothetical protein	-	-	-
FOB87_RS19030	0.47	0.1	0.1	0.0	0.46	0.32	6.11	4.14	6.84	6.12	3.84	5.41	FOB87_RS19030	bifunctional glycosyltransferase family 2/GtrA family protein	-	-	-
FOB87_RS17030	3.72	7.96	2.15	3.31	3.0	2.87	57.7	41.6	38.74	44.45	39.59	53.97	nadD	nicotinate-nucleotide adenylyltransferase	GO:0000309,GO:0003674,GO:0003824,GO:0004515,GO:0006082,GO:0006139,GO:0006520,GO:0006531,GO:0006725,GO:0006732,GO:0006733,GO:0006753,GO:0006793,GO:0006796,GO:0006807,GO:0008150,GO:0008152,GO:0009058,GO:0009066,GO:0009108,GO:0009117,GO:0009165,GO:0009435,GO:0009987,GO:0016740,GO:0016772,GO:0016779,GO:0018130,GO:0019355,GO:0019359,GO:0019362,GO:0019363,GO:0019438,GO:0019637,GO:0019674,GO:0019752,GO:…	K00969-ko00760 Nicotinate and nicotinamide metabolism	COG1057-Nicotinic acid mononucleotide adenylyltransferase[H]
FOB87_RS17035	16.94	14.75	15.87	14.66	16.83	10.77	63.3	50.57	58.77	53.5	47.61	61.44	FOB87_RS17035	VWA domain-containing protein	-	-	COG3552-Protein containing von Willebrand factor type A (vWA) domain[R]
FOB87_RS07830	5.54	12.59	4.31	7.31	5.1	4.37	146.04	99.41	127.95	152.47	96.87	158.61	dapB	4-hydroxy-tetrahydrodipicolinate reductase	GO:0000166,GO:0003674,GO:0003824,GO:0005488,GO:0005575,GO:0005618,GO:0005622,GO:0005623,GO:0005737,GO:0005829,GO:0005886,GO:0006082,GO:0006520,GO:0006553,GO:0006807,GO:0008150,GO:0008152,GO:0008652,GO:0008839,GO:0009058,GO:0009066,GO:0009067,GO:0009085,GO:0009089,GO:0009987,GO:0016020,GO:0016053,GO:0016491,GO:0016627,GO:0016628,GO:0019752,GO:0019877,GO:0030312,GO:0036094,GO:0043167,GO:0043168,GO:…	K00215-ko00300 Lysine biosynthesis;ko00261 Monobactam biosynthesis	COG0289-Dihydrodipicolinate reductase[E]
FOB87_RS07785	0.37	0.32	0.31	0.44	0.74	0.26	18.51	17.15	21.8	20.32	13.58	65.37	FOB87_RS07785	hypothetical protein	-	-	-
FOB87_RS07835	2.59	3.69	2.17	2.69	1.93	4.44	73.41	40.63	61.49	58.94	39.08	81.55	FOB87_RS07835	hypothetical protein	-	-	-
FOB87_RS07780	5.05	19.67	3.29	7.32	3.35	4.24	321.59	253.11	325.17	392.94	309.41	832.19	rpsO	30S ribosomal protein S15	GO:0005575,GO:0005622,GO:0005623,GO:0005737,GO:0005829,GO:0005840,GO:0005886,GO:0015935,GO:0016020,GO:0022626,GO:0022627,GO:0032991,GO:0043226,GO:0043228,GO:0043229,GO:0043232,GO:0044391,GO:0044422,GO:0044424,GO:0044444,GO:0044445,GO:0044446,GO:0044464,GO:0071944,GO:1990904	K02956-ko03010 Ribosome	COG0184-Ribosomal protein S15P/S13E[J]
FOB87_RS12025	4.04	5.19	3.67	5.67	5.02	3.79	22.65	13.4	20.33	16.99	14.72	16.68	FOB87_RS12025	molybdopterin-dependent oxidoreductase	-	-	COG0243-Anaerobic dehydrogenases, typically selenocysteine-containing[C]
FOB87_RS12020	1.54	0.0	0.86	0.92	0.51	0.53	9.95	5.79	7.15	6.62	3.53	7.33	FOB87_RS12020	TetR/AcrR family transcriptional regulator	GO:0000976,GO:0001067,GO:0003674,GO:0003676,GO:0003677,GO:0003690,GO:0003700,GO:0005488,GO:0005575,GO:0005622,GO:0005623,GO:0005737,GO:0005829,GO:0006355,GO:0008150,GO:0009889,GO:0010468,GO:0010556,GO:0019219,GO:0019222,GO:0031323,GO:0031326,GO:0043565,GO:0044212,GO:0044424,GO:0044444,GO:0044464,GO:0050789,GO:0050794,GO:0051171,GO:0051252,GO:0060255,GO:0065007,GO:0080090,GO:0097159,GO:0140110,GO:…	-	-
FOB87_RS02665	0.47	0.27	0.13	0.55	0.0	0.32	0.57	0.73	0.49	0.17	0.14	0.65	FOB87_RS02665	alpha/beta hydrolase	-	-	-
FOB87_RS02660	2.1	11.8	0.71	7.49	1.67	3.18	0.53	0.0	0.9	0.47	0.0	0.0	FOB87_RS02660	hypothetical protein	-	-	-
FOB87_RS07160	100.73	122.99	99.0	94.22	94.59	135.19	274.0	232.79	245.48	244.87	211.08	213.92	FOB87_RS07160	glycerate kinase	-	K00865-ko00630 Glyoxylate and dicarboxylate metabolism;ko00561 Glycerolipid metabolism;ko00260 Glycine, serine and threonine metabolism	COG1929-Glycerate kinase[G]
FOB87_RS07165	2.22	4.73	0.67	1.32	1.11	1.42	51.44	33.85	47.79	44.87	36.45	50.22	FOB87_RS07165	D-glycerate dehydrogenase	-	K00015-ko00630 Glyoxylate and dicarboxylate metabolism	COG1052-Lactate dehydrogenase and related dehydrogenases[CHR]
FOB87_RS16460	12.62	15.71	13.24	18.71	15.37	11.11	6.34	3.37	3.26	3.29	2.51	6.22	FOB87_RS16460	sodium:solute symporter	-	-	COG0591-Na+/proline symporter[ER]
FOB87_RS06780	142.97	118.99	95.41	157.89	109.14	94.27	194.07	171.09	196.34	314.0	220.01	175.02	FOB87_RS06780	aspartate aminotransferase family protein	-	K15372-ko00410 beta-Alanine metabolism;ko00430 Taurine and hypotaurine metabolism	COG0161-Adenosylmethionine-8-amino-7-oxononanoate aminotransferase[H]
FOB87_RS06785	22.31	37.4	8.21	31.34	16.92	14.52	116.57	80.42	106.54	100.56	65.33	112.66	FOB87_RS06785	HAD-IIA family hydrolase	-	-	COG0647-Predicted sugar phosphatases of the HAD superfamily[G]
FOB87_RS31210	23.64	19.1	16.1	15.11	21.05	24.77	59.28	60.89	58.65	57.26	57.41	43.2	FOB87_RS31210	DUF808 domain-containing protein	-	-	COG2354-Uncharacterized protein conserved in bacteria[S]
FOB87_RS13190	6.04	5.57	2.67	3.77	1.89	5.45	66.08	53.78	56.27	43.63	38.05	78.67	FOB87_RS13190	arginine repressor	GO:0000976,GO:0001067,GO:0001130,GO:0001216,GO:0003674,GO:0003676,GO:0003677,GO:0003690,GO:0003700,GO:0005488,GO:0005575,GO:0006355,GO:0008150,GO:0009889,GO:0009891,GO:0009893,GO:0010468,GO:0010556,GO:0010557,GO:0010604,GO:0010628,GO:0019219,GO:0019222,GO:0031323,GO:0031325,GO:0031326,GO:0031328,GO:0032991,GO:0032993,GO:0043565,GO:0044212,GO:0045893,GO:0045935,GO:0048518,GO:0048522,GO:0050789,GO:…	-	COG1438-Arginine repressor[K]
FOB87_RS31215	3.43	5.73	0.99	2.8	1.28	1.47	36.47	23.99	36.62	36.29	22.55	31.19	FOB87_RS31215	NCS2 family permease	-	-	COG2252-Permeases[R]
FOB87_RS13195	8.53	4.89	6.74	9.72	8.31	10.47	171.6	143.66	140.69	134.41	85.46	161.08	argF	ornithine carbamoyltransferase	GO:0000050,GO:0003674,GO:0003824,GO:0004585,GO:0005575,GO:0005622,GO:0005623,GO:0005737,GO:0006082,GO:0006520,GO:0006525,GO:0006526,GO:0006591,GO:0006807,GO:0008150,GO:0008152,GO:0008652,GO:0009058,GO:0009064,GO:0009084,GO:0009987,GO:0016053,GO:0016740,GO:0016741,GO:0016743,GO:0019627,GO:0019752,GO:0034641,GO:0040007,GO:0042450,GO:0043436,GO:0043603,GO:0043604,GO:0044237,GO:0044238,GO:0044249,GO:…	K00611-ko00220 Arginine biosynthesis	COG0078-Ornithine carbamoyltransferase[E]
FOB87_RS32495	0.69	0.83	0.36	0.31	0.6	0.41	1.5	0.82	1.57	2.22	1.1	2.0	FOB87_RS32495	MFS transporter	-	-	-
FOB87_RS22165	21.72	12.49	21.65	17.07	21.99	29.64	202.29	187.73	218.92	210.6	181.12	144.95	FOB87_RS22165	MBL fold metallo-hydrolase	-	-	COG2220-Predicted Zn-dependent hydrolases of the beta-lactamase fold[R]
FOB87_RS32490	3.98	16.53	1.43	5.4	3.01	2.47	169.64	180.83	175.85	166.24	265.82	243.49	thiC	phosphomethylpyrimidine synthase ThiC	GO:0005575,GO:0005622,GO:0005623,GO:0005737,GO:0005829,GO:0005886,GO:0006725,GO:0006766,GO:0006767,GO:0006772,GO:0006790,GO:0006807,GO:0008150,GO:0008152,GO:0009058,GO:0009110,GO:0009228,GO:0009987,GO:0016020,GO:0017144,GO:0018130,GO:0019438,GO:0034641,GO:0040007,GO:0042364,GO:0042723,GO:0042724,GO:0044237,GO:0044249,GO:0044271,GO:0044272,GO:0044281,GO:0044283,GO:0044424,GO:0044444,GO:0044464,GO:…	K03147-ko00730 Thiamine metabolism	COG0422-Thiamine biosynthesis protein ThiC[H]
FOB87_RS27965	0.0	0.26	0.0	0.0	0.0	0.2	0.0	0.0	0.62	0.0	0.0	0.0	FOB87_RS27965	alpha/beta fold hydrolase	-	-	-
FOB87_RS27960	1.45	3.82	2.75	3.45	2.16	3.24	1.36	0.0	0.0	0.81	0.67	0.38	FOB87_RS27960	iron-sulfur cluster-binding domain-containing protein	-	-	-
FOB87_RS29270	2.03	1.68	1.61	2.27	2.46	1.47	0.0	0.27	0.12	0.13	0.1	0.12	FOB87_RS29270	OFA family MFS transporter	-	-	-
FOB87_RS10560	56.79	80.58	49.21	59.67	65.24	49.16	803.67	606.46	684.85	683.86	577.51	836.89	trpC	indole-3-glycerol phosphate synthase TrpC	GO:0000162,GO:0000287,GO:0003674,GO:0003824,GO:0004425,GO:0005488,GO:0005575,GO:0005618,GO:0005623,GO:0005886,GO:0006082,GO:0006520,GO:0006568,GO:0006576,GO:0006586,GO:0006725,GO:0006793,GO:0006796,GO:0006807,GO:0008150,GO:0008152,GO:0008652,GO:0009058,GO:0009072,GO:0009073,GO:0009308,GO:0009309,GO:0009987,GO:0016020,GO:0016053,GO:0016829,GO:0016830,GO:0016831,GO:0018130,GO:0019438,GO:0019637,GO:…	K01609-ko00400 Phenylalanine, tyrosine and tryptophan biosynthesis	COG0134-Indole-3-glycerol phosphate synthase[E]
FOB87_RS29275	9.89	5.36	30.47	13.21	21.61	58.99	13.88	17.87	21.86	14.65	14.3	11.74	fdhD	formate dehydrogenase accessory sulfurtransferase FdhD	-	-	COG1526-Uncharacterized protein required for formate dehydrogenase activity[C]
FOB87_RS10565	13.63	15.59	11.24	17.71	15.43	9.6	265.41	203.37	243.04	248.52	174.32	287.53	trpB	tryptophan synthase subunit beta	GO:0000162,GO:0003674,GO:0003824,GO:0004834,GO:0005575,GO:0005622,GO:0005623,GO:0005737,GO:0006082,GO:0006520,GO:0006568,GO:0006576,GO:0006586,GO:0006725,GO:0006807,GO:0008150,GO:0008152,GO:0008652,GO:0009058,GO:0009072,GO:0009073,GO:0009308,GO:0009309,GO:0009987,GO:0016053,GO:0016829,GO:0016835,GO:0016836,GO:0018130,GO:0019438,GO:0019752,GO:0034641,GO:0040007,GO:0042401,GO:0042430,GO:0042435,GO:…	K01696-ko00260 Glycine, serine and threonine metabolism;ko00400 Phenylalanine, tyrosine and tryptophan biosynthesis	COG0133-Tryptophan synthase beta chain[E]
FOB87_RS29615	0.97	2.14	0.61	1.45	0.24	1.68	55.93	29.17	57.54	53.41	34.36	68.66	FOB87_RS29615	hypothetical protein	-	-	-
FOB87_RS18500	28.69	21.24	27.13	17.25	30.5	21.64	222.49	222.9	180.66	190.42	185.83	149.9	FOB87_RS18500	hypothetical protein	-	-	COG4578-Glucitol operon activator[K]
FOB87_RS18505	104.95	47.73	86.98	71.35	89.44	85.94	1389.71	1277.45	1376.46	1319.34	1081.84	879.94	FOB87_RS18505	DUF3817 domain-containing protein	GO:0005575,GO:0005623,GO:0005886,GO:0005887,GO:0008150,GO:0016020,GO:0016021,GO:0031224,GO:0031226,GO:0040007,GO:0044425,GO:0044459,GO:0044464,GO:0071944	-	-
FOB87_RS29610	63.14	61.05	44.73	46.78	67.17	34.1	715.13	708.17	785.89	761.23	665.99	461.6	FOB87_RS29610	M13 family metallopeptidase	-	-	COG3590-Predicted metalloendopeptidase[O]
FOB87_RS21570	4.4	11.07	2.49	5.79	3.42	3.88	181.61	136.12	169.24	177.54	119.74	159.6	purH	bifunctional phosphoribosylaminoimidazolecarboxamide formyltransferase/IMP cyclohydrolase	GO:0005575,GO:0005623,GO:0005886,GO:0008150,GO:0016020,GO:0040007,GO:0044464,GO:0071944	K00602-ko00230 Purine metabolism;ko00670 One carbon pool by folate;ko01523 Antifolate resistance	COG0138-AICAR transformylase/IMP cyclohydrolase PurH (only IMP cyclohydrolase domain in Aful)[F]
FOB87_RS24055	4.26	9.95	2.55	6.5	5.84	1.53	7.84	1.92	5.41	7.93	3.34	15.61	FOB87_RS24055	3-hydroxybutyrate dehydrogenase	-	K00019-ko00650 Butanoate metabolism	COG1028-Dehydrogenases with different specificities (related to short-chain alcohol dehydrogenases)[IQR]
FOB87_RS17295	0.0	0.0	0.0	0.0	0.0	0.0	9.32	11.07	7.48	6.79	11.97	8.38	FOB87_RS17295	transglycosylase family protein	GO:0005575,GO:0005576,GO:0008150,GO:0009892,GO:0009893,GO:0010468,GO:0010604,GO:0010605,GO:0010628,GO:0010629,GO:0019222,GO:0040008,GO:0040009,GO:0040010,GO:0045927,GO:0048518,GO:0048519,GO:0050789,GO:0060255,GO:0065007	-	-
FOB87_RS17290	18.5	36.01	12.37	7.81	13.09	28.0	8.21	2.23	7.7	9.81	5.17	29.75	FOB87_RS17290	transglycosylase family protein	-	-	-
FOB87_RS20730	8.6	8.16	6.51	8.2	11.35	12.3	4.04	2.84	2.41	2.84	6.71	2.53	FOB87_RS20730	substrate-binding domain-containing protein	-	-	COG0683-ABC-type branched-chain amino acid transport systems, periplasmic component[E]
FOB87_RS20220	86.73	83.24	60.35	104.15	101.43	57.29	47.88	68.89	43.93	51.5	82.82	45.13	FOB87_RS20220	hypothetical protein	-	-	-
FOB87_RS20735	2.25	2.85	1.47	2.37	0.74	2.92	25.85	19.53	19.74	19.55	16.23	17.39	FOB87_RS20735	TetR/AcrR family transcriptional regulator	-	-	-
FOB87_RS20225	3.09	3.2	2.83	3.66	2.23	1.06	11.53	5.31	7.79	6.74	4.37	16.86	FOB87_RS20225	NAD(P)-dependent oxidoreductase	-	-	COG0451-Nucleoside-diphosphate-sugar epimerases[MG]
FOB87_RS10745	13855.66	14337.51	13278.87	13409.95	12662.05	10101.73	201.04	675.11	183.84	352.13	817.18	288.58	FOB87_RS10745	DoxX family protein	-	-	-
FOB87_RS10740	7678.39	7221.47	7059.98	5944.7	7337.18	6036.53	348.77	415.59	310.07	403.87	533.08	370.32	FOB87_RS10740	RDD family protein	-	-	-
FOB87_RS01645	3.65	5.39	4.03	7.06	6.3	2.77	9.33	12.96	6.97	5.58	10.71	5.27	FOB87_RS01645	DeoR/GlpR family DNA-binding transcription regulator	-	-	COG1349-Transcriptional regulators of sugar metabolism[KG]
FOB87_RS01315	0.0	0.0	0.0	0.0	0.0	0.0	0.0	0.0	0.0	0.0	0.0	0.0	FOB87_RS01315	IS1380-like element ISMsm11 family transposase	-	-	-
FOB87_RS01640	3.64	5.74	1.94	4.9	5.79	6.09	6.35	8.76	3.62	3.93	8.77	5.88	FOB87_RS01640	FGGY family carbohydrate kinase	-	-	COG0554-Glycerol kinase[C]
FOB87_RS01310	0.62	0.47	0.6	0.74	0.7	0.25	0.11	0.0	0.0	0.0	0.08	0.47	FOB87_RS01310	CocE/NonD family hydrolase	-	-	COG2936-Predicted acyl esterases[R]
FOB87_RS08430	6.4	9.35	5.07	8.01	6.71	4.15	93.49	51.37	78.94	83.02	36.75	110.21	FOB87_RS08430	PPOX class F420-dependent oxidoreductase	-	-	-
FOB87_RS08925	0.51	0.3	0.29	1.42	0.85	0.7	2.34	1.41	1.82	1.34	1.56	2.88	FOB87_RS08925	SDR family NAD(P)-dependent oxidoreductase	-	-	COG0300-Short-chain dehydrogenases of various substrate specificities[R]
FOB87_RS08435	1.65	2.35	1.55	1.96	1.64	0.56	13.35	9.76	11.0	14.05	9.24	12.82	FOB87_RS08435	Clp protease N-terminal domain-containing protein	GO:0005575,GO:0005622,GO:0005623,GO:0005737,GO:0005829,GO:0044424,GO:0044444,GO:0044464	-	COG0542-ATPases with chaperone activity, ATP-binding subunit[O]
FOB87_RS08920	0.87	0.48	0.53	0.56	0.94	0.38	0.79	0.46	0.42	0.26	0.43	0.59	FOB87_RS08920	NAD(P)/FAD-dependent oxidoreductase	-	-	COG2072-Predicted flavoprotein involved in K+ transport[P]
FOB87_RS09340	0.25	0.44	0.21	0.0	0.24	0.0	0.31	0.3	0.0	0.0	0.23	0.52	FOB87_RS09340	flavin reductase family protein	-	-	COG1853-Conserved protein/domain typically associated with flavoprotein oxygenases, DIM6/NTAB family[R]
FOB87_RS04920	57.71	76.88	47.16	78.35	62.62	60.22	64.34	61.14	62.0	64.88	66.32	43.23	FOB87_RS04920	response regulator transcription factor	GO:0005575,GO:0005618,GO:0005623,GO:0030312,GO:0044464,GO:0071944	-	-
FOB87_RS09345	1.48	0.0	0.83	0.29	1.48	0.68	0.0	0.58	0.26	0.55	1.81	0.78	FOB87_RS09345	urea carboxylase-associated family protein	-	-	COG3665-Uncharacterized conserved protein[S]
FOB87_RS04925	54.88	41.45	49.0	43.62	51.91	52.11	46.19	41.82	42.99	42.38	40.04	19.08	FOB87_RS04925	YceI family protein	-	-	COG2353-Uncharacterized conserved protein[S]
FOB87_RS18170	0.25	0.45	0.21	0.45	0.12	0.09	12.84	3.91	11.81	10.52	3.37	11.53	FOB87_RS18170	cytochrome P450	-	-	COG2124-Cytochrome P450[Q]
FOB87_RS18175	24.65	40.84	15.39	35.29	24.79	11.56	31.09	25.27	43.63	36.26	32.16	32.0	FOB87_RS18175	hypothetical protein	-	-	-
FOB87_RS08695	8.45	9.67	6.3	5.08	7.71	6.97	294.57	255.66	280.45	377.43	244.39	264.3	FOB87_RS08695	Tex family protein	-	-	COG2183-Transcriptional accessory protein[K]
FOB87_RS08690	170.94	188.05	204.27	169.62	172.02	110.92	0.78	1.86	0.67	3.86	1.43	3.31	FOB87_RS08690	hypothetical protein	-	-	-
FOB87_RS32045	1.14	2.5	1.44	0.84	0.85	0.49	10.31	5.07	9.74	10.52	6.0	13.99	FOB87_RS32045	Rieske 2Fe-2S domain-containing protein	-	-	COG4638-Phenylpropionate dioxygenase and related ring-hydroxylating dioxygenases, large terminal subunit[PR]
FOB87_RS23425	5.99	21.89	3.54	8.16	4.74	4.12	101.5	84.63	88.96	114.42	81.61	136.53	FOB87_RS23425	MCE family protein	-	K02067-ko02010 ABC transporters	COG1463-ABC-type transport system involved in resistance to organic solvents, periplasmic component[Q]
FOB87_RS26100	4.26	0.93	3.12	5.67	5.28	1.83	5.96	4.41	6.8	2.97	4.37	6.17	FOB87_RS26100	YiaA/YiaB family inner membrane protein	-	-	COG4298-Uncharacterized protein conserved in bacteria[S]
FOB87_RS05520	4.58	15.91	2.43	6.15	4.09	7.33	28.32	36.85	27.03	30.33	33.76	31.52	FOB87_RS05520	DMT family transporter	-	-	-
FOB87_RS05525	0.53	1.51	0.67	1.26	1.58	1.09	1.98	1.57	2.97	4.44	3.51	2.66	FOB87_RS05525	acyl-CoA dehydrogenase family protein	-	-	COG1960-Acyl-CoA dehydrogenases[I]
FOB87_RS14710	2.65	0.9	2.09	1.92	1.17	0.4	18.1	5.22	22.72	12.13	6.71	14.55	FOB87_RS14710	aldo/keto reductase	-	-	COG0667-Predicted oxidoreductases (related to aryl-alcohol dehydrogenases)[C]
FOB87_RS28250	17.34	33.86	13.53	18.04	13.9	13.79	382.07	494.54	400.98	424.72	608.14	1136.47	FOB87_RS28250	single-stranded DNA-binding protein	GO:0003674,GO:0003676,GO:0003677,GO:0003697,GO:0005488,GO:0005575,GO:0005576,GO:0005623,GO:0005886,GO:0006950,GO:0006974,GO:0008150,GO:0009987,GO:0016020,GO:0033554,GO:0042221,GO:0044464,GO:0046677,GO:0050896,GO:0051716,GO:0071944,GO:0097159,GO:1901363	K03111-ko03030 DNA replication;ko03430 Mismatch repair;ko03440 Homologous recombination	COG0629-Single-stranded DNA-binding protein[L]
FOB87_RS14245	10.54	7.79	16.92	8.12	9.56	7.11	13.37	10.07	11.45	10.33	9.81	7.41	FOB87_RS14245	cyclase family protein	-	-	COG1878-Predicted metal-dependent hydrolase[R]
FOB87_RS14715	1.87	1.97	2.73	2.07	3.35	1.46	4.05	1.63	3.87	3.21	1.49	3.03	FOB87_RS14715	acyl-CoA dehydrogenase family protein	-	-	-
FOB87_RS14240	0.83	1.35	1.19	1.12	1.42	0.08	4.43	1.82	1.14	2.25	2.28	1.25	FOB87_RS14240	MFS transporter	-	-	-
FOB87_RS28255	17.18	51.11	9.18	13.58	17.07	4.65	921.74	1111.38	867.9	1077.47	1493.98	2545.25	rpsF	30S ribosomal protein S6	GO:0003674,GO:0003676,GO:0003723,GO:0003735,GO:0005198,GO:0005488,GO:0005575,GO:0005618,GO:0005622,GO:0005623,GO:0005737,GO:0005829,GO:0005840,GO:0005886,GO:0015935,GO:0016020,GO:0019843,GO:0022626,GO:0022627,GO:0030312,GO:0032991,GO:0043226,GO:0043228,GO:0043229,GO:0043232,GO:0044391,GO:0044422,GO:0044424,GO:0044444,GO:0044445,GO:0044446,GO:0044464,GO:0070181,GO:0071944,GO:0097159,GO:1901363,GO:…	K02990-ko03010 Ribosome	COG0360-Ribosomal protein S6[J]
FOB87_RS15590	1.43	1.38	0.96	1.02	0.86	2.07	45.94	45.69	42.72	37.82	42.38	40.98	cobT	nicotinate-nucleotide--dimethylbenzimidazole phosphoribosyltransferase	-	K00768-ko00860 Porphyrin metabolism	COG2038-NaMN:DMB phosphoribosyltransferase[H]
FOB87_RS15040	7.12	12.85	6.86	12.92	10.82	7.19	25.33	17.12	19.68	17.55	17.63	22.09	FOB87_RS15040	SDR family oxidoreductase	-	K00059-ko00061 Fatty acid biosynthesis;ko00780 Biotin metabolism;ko00333 Prodigiosin biosynthesis	COG1028-Dehydrogenases with different specificities (related to short-chain alcohol dehydrogenases)[IQR]
FOB87_RS15595	1.46	2.93	2.98	2.48	2.9	2.58	15.34	17.05	17.59	21.21	17.37	12.54	FOB87_RS15595	adenosylcobinamide-GDP ribazoletransferase	-	K02233-ko00860 Porphyrin metabolism	-
FOB87_RS15045	9.35	18.03	8.89	16.76	11.36	6.14	28.74	18.94	30.61	22.52	19.57	31.98	FOB87_RS15045	enoyl-CoA hydratase/isomerase family protein	-	-	COG1024-Enoyl-CoA hydratase/carnithine racemase[I]
FOB87_RS26360	701.05	508.57	959.9	658.76	781.5	798.04	56.23	77.32	44.0	69.76	78.01	42.6	FOB87_RS26360	hypothetical protein	-	-	-
FOB87_RS03250	10.89	86.79	5.22	12.92	5.2	4.18	0.35	0.34	0.6	0.63	1.04	17.59	FOB87_RS03250	ABC transporter permease	-	-	COG4158-Predicted ABC-type sugar transport system, permease component[R]
FOB87_RS03255	50.01	505.33	23.98	53.89	28.98	65.88	1.24	3.17	1.59	4.32	3.08	24.57	FOB87_RS03255	sugar ABC transporter ATP-binding protein	-	-	COG1129-ABC-type sugar transport system, ATPase component[G]
FOB87_RS26365	273.83	192.64	341.44	333.17	393.6	169.96	26.59	15.16	28.85	30.98	18.21	20.99	FOB87_RS26365	hypothetical protein	-	-	-
FOB87_RS28450	3.86	2.03	0.65	2.28	3.06	2.12	97.98	77.13	83.11	85.25	64.87	239.75	rnpA	ribonuclease P protein component	GO:0008150,GO:0040007	-	COG0594-RNase P protein component[J]
FOB87_RS28800	18.35	20.21	21.19	27.34	19.63	12.28	167.07	109.0	155.66	175.87	108.0	157.55	FOB87_RS28800	hypothetical protein	-	-	-
FOB87_RS27435	5.02	11.14	5.05	4.36	4.82	2.75	28.13	54.25	38.73	33.99	49.09	28.38	FOB87_RS27435	aldo/keto reductase	-	K05275-ko00750 Vitamin B6 metabolism	COG0667-Predicted oxidoreductases (related to aryl-alcohol dehydrogenases)[C]
FOB87_RS28455	1.05	9.22	2.65	6.24	9.41	7.22	390.63	303.94	290.82	370.15	261.69	616.6	rpmH	50S ribosomal protein L34	-	K02914-ko03010 Ribosome	COG0230-Ribosomal protein L34[J]
FOB87_RS16585	14.01	18.74	8.04	13.12	15.75	30.37	63.84	40.15	50.36	53.52	41.46	50.51	FOB87_RS16585	Fur family transcriptional regulator	GO:0000976,GO:0001067,GO:0001130,GO:0001217,GO:0003674,GO:0003676,GO:0003677,GO:0003690,GO:0003700,GO:0005488,GO:0005515,GO:0005575,GO:0005623,GO:0005886,GO:0006355,GO:0008150,GO:0008270,GO:0009889,GO:0009890,GO:0009891,GO:0009892,GO:0009893,GO:0010035,GO:0010038,GO:0010043,GO:0010468,GO:0010556,GO:0010557,GO:0010558,GO:0010604,GO:0010605,GO:0010628,GO:0010629,GO:0016020,GO:0019219,GO:0019222,GO:…	-	COG0735-Fe2+/Zn2+ uptake regulation proteins[P]
FOB87_RS27430	123.61	214.8	130.0	142.92	165.6	85.52	37.06	50.99	26.12	58.13	54.4	82.95	FOB87_RS27430	MSMEG_6728 family protein	-	-	-
FOB87_RS33515	4.26	10.25	3.57	6.93	6.34	2.56	23.84	6.29	8.51	11.28	6.32	16.81	FOB87_RS33515	Ltp family lipoprotein	-	-	-
FOB87_RS29820	0.67	0.25	0.16	0.57	1.05	0.99	0.24	0.34	0.3	0.32	0.79	0.3	FOB87_RS29820	aldehyde dehydrogenase family protein	-	-	COG0014-Gamma-glutamyl phosphate reductase[E]
FOB87_RS25860	19.27	17.68	16.8	13.47	20.93	17.14	358.9	283.39	331.83	319.06	266.15	232.77	FOB87_RS25860	cutinase family protein	-	-	-
FOB87_RS25865	18.54	18.77	15.29	10.99	21.59	26.55	118.27	127.53	114.62	105.31	106.69	76.14	FOB87_RS25865	DUF732 domain-containing protein	-	-	-
FOB87_RS26210	0.0	0.64	1.84	0.87	1.45	9.05	1.83	2.6	0.0	4.08	2.01	1.54	FOB87_RS26210	hypothetical protein	-	-	-
FOB87_RS16245	0.28	0.0	0.47	0.0	0.56	0.19	0.7	0.0	0.3	0.62	0.52	0.29	FOB87_RS16245	YetF domain-containing protein	-	-	COG2323-Predicted membrane protein[S]
FOB87_RS29825	0.0	0.31	0.2	0.42	0.23	0.57	0.15	0.28	0.12	0.4	0.0	0.13	FOB87_RS29825	aminotransferase class III-fold pyridoxal phosphate-dependent enzyme	-	-	COG4992-Ornithine/acetylornithine aminotransferase[E]
FOB87_RS16240	4.55	2.43	11.23	6.89	6.27	15.6	1.26	0.6	1.35	0.28	0.23	1.07	FOB87_RS16240	sulfite oxidase-like oxidoreductase	-	-	COG2041-Sulfite oxidase and related enzymes[R]
FOB87_RS22485	9.18	26.82	6.42	12.7	15.97	16.29	1036.27	829.83	832.94	881.08	575.86	835.58	FOB87_RS22485	hypothetical protein	-	-	-
FOB87_RS22480	7.03	17.93	3.76	9.48	5.4	11.85	630.0	508.23	514.74	502.63	388.73	567.69	moaC	cyclic pyranopterin monophosphate synthase MoaC	-	K03637-ko00790 Folate biosynthesis;ko04122 Sulfur relay system	COG0315-Molybdenum cofactor biosynthesis enzyme[H]
FOB87_RS23335	0.92	1.21	0.19	0.0	0.23	0.16	3.45	3.01	2.7	6.95	3.16	5.34	FOB87_RS23335	M15 family metallopeptidase	-	K08641-ko02020 Two-component system;ko01502 Vancomycin resistance	COG2173-D-alanyl-D-alanine dipeptidase[M]
FOB87_RS11900	94.64	169.43	52.21	147.54	94.36	108.39	1052.97	725.81	897.32	951.01	719.01	1093.89	FOB87_RS11900	DUF5078 domain-containing protein	-	-	-
FOB87_RS26330	0.55	0.96	0.15	0.43	0.36	0.38	1.36	0.0	0.58	0.81	1.0	0.39	FOB87_RS26330	ABC transporter permease	-	-	COG0600-ABC-type nitrate/sulfonate/bicarbonate transport system, permease component[P]
FOB87_RS11905	2.88	5.32	1.34	3.41	2.54	0.88	92.39	26.49	69.93	76.75	49.1	75.8	FOB87_RS11905	MmpS family protein	-	-	-
FOB87_RS29855	0.59	3.79	0.66	1.4	0.78	0.95	3.67	2.56	2.73	2.42	2.88	2.9	FOB87_RS29855	SDR family oxidoreductase	-	-	COG1028-Dehydrogenases with different specificities (related to short-chain alcohol dehydrogenases)[IQR]
FOB87_RS26335	0.0	0.34	0.0	0.23	0.0	0.0	0.97	0.23	1.66	1.3	1.07	0.62	FOB87_RS26335	ABC transporter permease subunit	-	-	COG0600-ABC-type nitrate/sulfonate/bicarbonate transport system, permease component[P]
FOB87_RS27340	5.23	4.06	5.07	7.16	7.0	1.11	7.52	6.19	6.87	9.21	6.99	5.72	FOB87_RS27340	SDR family oxidoreductase	-	-	COG1028-Dehydrogenases with different specificities (related to short-chain alcohol dehydrogenases)[IQR]
FOB87_RS15625	47.89	71.35	28.87	41.3	54.06	23.92	387.82	381.95	416.3	388.02	391.35	162.91	FOB87_RS15625	hypothetical protein	-	-	-
FOB87_RS15620	4.62	8.87	3.08	4.45	6.24	5.33	58.47	50.19	52.22	50.46	41.71	35.94	FOB87_RS15620	SDR family oxidoreductase	-	-	COG0300-Short-chain dehydrogenases of various substrate specificities[R]
FOB87_RS13500	14.03	2.46	5.49	3.33	7.44	10.27	26.8	17.72	18.96	19.85	21.38	25.63	FOB87_RS13500	hypothetical protein	-	-	-
FOB87_RS27345	4.82	5.0	6.89	8.46	7.98	1.96	11.12	7.18	16.57	10.56	11.1	12.04	FOB87_RS27345	alpha/beta fold hydrolase	-	-	-
FOB87_RS13050	29.95	54.34	7.6	38.41	14.71	19.25	183.12	135.05	154.26	174.07	139.18	134.37	FOB87_RS13050	ParA family protein	GO:0005575,GO:0005622,GO:0005623,GO:0005886,GO:0008150,GO:0009295,GO:0016020,GO:0040007,GO:0043226,GO:0043228,GO:0043229,GO:0043232,GO:0043590,GO:0044424,GO:0044464,GO:0071944	-	COG1192-ATPases involved in chromosome partitioning[D]
FOB87_RS16025	4.61	10.21	1.87	9.02	2.22	2.25	34.59	38.65	30.82	36.3	42.36	23.97	FOB87_RS16025	DUF4185 domain-containing protein	-	-	-
FOB87_RS18775	0.0	0.0	0.0	0.0	0.0	0.0	0.0	0.0	0.0	0.0	0.0	0.0	FOB87_RS18775	F0F1 ATP synthase subunit epsilon	GO:0005575,GO:0005618,GO:0005622,GO:0005623,GO:0005886,GO:0006139,GO:0006163,GO:0006164,GO:0006725,GO:0006753,GO:0006754,GO:0006793,GO:0006796,GO:0006807,GO:0006810,GO:0006811,GO:0006812,GO:0008150,GO:0008152,GO:0009058,GO:0009117,GO:0009123,GO:0009124,GO:0009126,GO:0009127,GO:0009141,GO:0009142,GO:0009144,GO:0009145,GO:0009150,GO:0009152,GO:0009156,GO:0009161,GO:0009165,GO:0009167,GO:0009168,GO:…	K02114-ko00190 Oxidative phosphorylation;ko00195 Photosynthesis	COG0355-F0F1-type ATP synthase, epsilon subunit (mitochondrial delta subunit)[C]
FOB87_RS21925	113.25	300.62	60.04	137.39	119.4	115.16	108.1	72.54	136.72	160.92	73.0	134.78	FOB87_RS21925	Nramp family divalent metal transporter	GO:0000041,GO:0006810,GO:0006811,GO:0006812,GO:0006826,GO:0006828,GO:0006829,GO:0008150,GO:0030001,GO:0034220,GO:0034755,GO:0051179,GO:0051234,GO:0055085,GO:0070838,GO:0071421,GO:0071577,GO:0071578,GO:0072511,GO:0098655,GO:0098657,GO:0098659,GO:0098660,GO:0098662,GO:0098739,GO:0099587	-	COG1914-Mn2+ and Fe2+ transporters of the NRAMP family[P]
FOB87_RS00135	2.18	5.46	2.22	4.99	1.39	1.71	8.74	4.98	8.32	9.4	7.27	4.93	speB	agmatinase	-	K01480-ko00330 Arginine and proline metabolism	COG0010-Arginase/agmatinase/formimionoglutamate hydrolase, arginase family[E]
FOB87_RS17995	1.33	17.73	1.61	2.62	2.06	1.01	3.31	2.1	1.26	0.82	1.89	1.56	FOB87_RS17995	MCE family protein	-	K02067-ko02010 ABC transporters	COG1463-ABC-type transport system involved in resistance to organic solvents, periplasmic component[Q]
FOB87_RS17990	3.43	32.82	2.02	2.44	2.05	2.59	3.86	2.03	2.2	3.07	5.34	3.99	FOB87_RS17990	MlaD family protein	-	-	-
FOB87_RS07315	0.74	0.32	0.46	1.1	1.29	0.76	1.38	0.22	0.59	2.28	0.34	1.76	FOB87_RS07315	thioesterase family protein	-	-	-
FOB87_RS25285	1.73	4.99	1.87	1.47	2.71	4.68	64.3	53.78	50.33	57.51	43.46	57.8	FOB87_RS25285	Mur ligase family protein	-	-	COG0769-UDP-N-acetylmuramyl tripeptide synthase[M]
FOB87_RS07310	0.79	0.0	0.0	1.87	1.57	0.54	0.0	0.94	2.53	2.65	0.0	0.0	FOB87_RS07310	ferredoxin	-	-	-
FOB87_RS25280	72.91	119.82	26.96	85.4	33.85	75.2	180.2	191.93	170.3	205.42	208.5	112.45	FOB87_RS25280	DEDDh family exonuclease	GO:0003674,GO:0003824,GO:0004518,GO:0004527,GO:0005575,GO:0005622,GO:0005623,GO:0005737,GO:0005829,GO:0006139,GO:0006259,GO:0006260,GO:0006261,GO:0006281,GO:0006725,GO:0006807,GO:0006950,GO:0006974,GO:0008150,GO:0008152,GO:0008408,GO:0009058,GO:0009059,GO:0009360,GO:0009987,GO:0016787,GO:0016788,GO:0032991,GO:0033554,GO:0034641,GO:0034645,GO:0042575,GO:0043170,GO:0044237,GO:0044238,GO:0044249,GO:…	K02342-ko03030 DNA replication;ko03430 Mismatch repair;ko03440 Homologous recombination	COG0847-DNA polymerase III, epsilon subunit and related 3'-5' exonucleases[L]
FOB87_RS05410	0.22	0.29	0.92	1.03	0.54	0.15	2.71	1.68	3.25	4.74	1.99	9.52	FOB87_RS05410	M24 family metallopeptidase	-	-	COG0006-Xaa-Pro aminopeptidase[E]
FOB87_RS32005	0.0	0.0	0.0	0.0	0.0	0.0	0.61	0.0	0.26	0.0	0.0	0.52	FOB87_RS32005	IS3 family transposase	-	-	COG2801-Transposase and inactivated derivatives[L]
FOB87_RS32000	0.28	0.0	0.0	0.0	0.0	0.0	0.35	0.33	0.59	0.31	0.26	0.29	FOB87_RS32000	EspA/EspE family type VII secretion system effector	-	-	-
FOB87_RS21410	1.46	3.2	2.46	5.21	0.73	2.51	31.01	14.73	18.74	20.44	20.08	55.54	FOB87_RS21410	hypothetical protein	-	-	-
FOB87_RS17195	9.44	7.03	9.31	9.79	10.55	7.29	32.05	24.03	24.68	26.88	23.95	18.65	FOB87_RS17195	TetR/AcrR family transcriptional regulator	-	-	-
FOB87_RS17190	1.33	2.01	1.01	1.85	1.19	0.83	1.2	0.57	1.15	1.21	0.44	2.54	FOB87_RS17190	cytochrome P450	-	-	COG2124-Cytochrome P450[Q]
FOB87_RS25135	0.0	0.0	0.45	0.0	0.54	0.37	2.35	1.6	3.46	0.91	0.25	0.57	FOB87_RS25135	TetR/AcrR family transcriptional regulator	-	-	-
FOB87_RS25130	1.6	0.84	0.54	1.14	0.95	0.22	14.74	6.43	13.65	19.99	9.35	17.18	FOB87_RS25130	nuclear transport factor 2 family protein	-	-	COG3558-Uncharacterized protein conserved in bacteria[S]
FOB87_RS21415	45.35	91.63	15.39	83.92	42.82	11.27	52.5	45.32	68.31	74.01	73.24	32.21	mscL	large-conductance mechanosensitive channel protein MscL	GO:0003674,GO:0005215,GO:0005488,GO:0005515,GO:0005575,GO:0005623,GO:0005886,GO:0005887,GO:0006810,GO:0006811,GO:0006884,GO:0008150,GO:0008361,GO:0008381,GO:0009987,GO:0009992,GO:0015267,GO:0016020,GO:0016021,GO:0016043,GO:0019725,GO:0022803,GO:0022836,GO:0022857,GO:0030104,GO:0031224,GO:0031226,GO:0032535,GO:0042592,GO:0042802,GO:0044425,GO:0044459,GO:0044464,GO:0048878,GO:0051179,GO:0051234,GO:…	-	COG1970-Large-conductance mechanosensitive channel[M]
FOB87_RS30350	837.48	1261.7	839.76	896.72	862.24	652.7	545.12	403.73	567.58	677.83	358.42	793.29	FOB87_RS30350	hemophore-related protein	-	-	-
FOB87_RS30355	2.45	3.98	1.61	1.65	1.91	0.36	68.14	23.17	59.3	60.11	26.05	64.65	rfbA	glucose-1-phosphate thymidylyltransferase RfbA	GO:0000271,GO:0000287,GO:0003674,GO:0003824,GO:0005488,GO:0005975,GO:0005976,GO:0005996,GO:0008150,GO:0008152,GO:0008879,GO:0009058,GO:0009059,GO:0009987,GO:0016051,GO:0016740,GO:0016772,GO:0016779,GO:0019299,GO:0019300,GO:0019318,GO:0019319,GO:0033692,GO:0034637,GO:0034645,GO:0043167,GO:0043169,GO:0043170,GO:0044237,GO:0044238,GO:0044249,GO:0044260,GO:0044262,GO:0044264,GO:0044281,GO:0044283,GO:…	K00973-ko00541 O-Antigen nucleotide sugar biosynthesis;ko00523 Polyketide sugar unit biosynthesis;ko00521 Streptomycin biosynthesis;ko00525 Acarbose and validamycin biosynthesis	COG1209-dTDP-glucose pyrophosphorylase[M]
FOB87_RS15345	16.0	11.91	6.85	20.58	9.66	14.86	70.21	54.35	56.79	63.18	52.97	57.75	murC	UDP-N-acetylmuramate--L-alanine ligase	GO:0000270,GO:0003674,GO:0003824,GO:0006022,GO:0006023,GO:0006024,GO:0006807,GO:0008150,GO:0008152,GO:0008763,GO:0009058,GO:0009059,GO:0009252,GO:0009273,GO:0009987,GO:0016874,GO:0016879,GO:0016881,GO:0030203,GO:0034645,GO:0040007,GO:0042546,GO:0043170,GO:0044036,GO:0044038,GO:0044085,GO:0044237,GO:0044249,GO:0044260,GO:0070589,GO:0071554,GO:0071704,GO:0071840,GO:1901135,GO:1901137,GO:1901564,GO:…	K01924-ko00550 Peptidoglycan biosynthesis	COG0773-UDP-N-acetylmuramate-alanine ligase[M]
FOB87_RS32260	19.78	35.2	14.46	16.53	22.48	14.61	419.71	393.7	444.12	397.17	356.29	285.12	fgd	glucose-6-phosphate dehydrogenase (coenzyme-F420)	GO:0003674,GO:0003824,GO:0005488,GO:0005515,GO:0005575,GO:0005618,GO:0005622,GO:0005623,GO:0005737,GO:0005829,GO:0005886,GO:0008150,GO:0008152,GO:0009987,GO:0016020,GO:0016491,GO:0016614,GO:0019725,GO:0030312,GO:0031406,GO:0036094,GO:0042592,GO:0042802,GO:0042803,GO:0043167,GO:0043168,GO:0043177,GO:0044424,GO:0044444,GO:0044464,GO:0045454,GO:0046983,GO:0048037,GO:0050662,GO:0050789,GO:0050794,GO:…	-	COG2141-Coenzyme F420-dependent N5,N10-methylene tetrahydromethanopterin reductase and related flavin-dependent oxidoreductases[C]
FOB87_RS21900	3.35	6.22	2.94	6.09	6.32	4.03	7.62	6.67	7.75	11.57	13.06	10.49	FOB87_RS21900	HNH endonuclease signature motif containing protein	-	-	-
FOB87_RS21905	3.06	7.38	1.61	3.63	3.23	0.65	16.44	6.34	15.1	15.81	8.04	22.38	FOB87_RS21905	SDR family oxidoreductase	GO:0002682,GO:0002684,GO:0005575,GO:0005623,GO:0005886,GO:0008150,GO:0009605,GO:0009607,GO:0016020,GO:0035821,GO:0043207,GO:0044003,GO:0044403,GO:0044419,GO:0044464,GO:0048518,GO:0048583,GO:0048584,GO:0050776,GO:0050778,GO:0050789,GO:0050896,GO:0051701,GO:0051704,GO:0051707,GO:0051817,GO:0052031,GO:0052173,GO:0052200,GO:0052255,GO:0052552,GO:0052553,GO:0052555,GO:0052556,GO:0052564,GO:0052572,GO:…	-	COG1028-Dehydrogenases with different specificities (related to short-chain alcohol dehydrogenases)[IQR]
FOB87_RS32265	0.79	3.12	0.33	2.11	1.18	0.68	6.17	8.91	9.09	7.74	6.88	12.74	FOB87_RS32265	GntR family transcriptional regulator	-	-	COG2188-Transcriptional regulators[K]
FOB87_RS19825	265.93	232.22	97.5	375.84	107.76	108.81	560.39	290.42	651.0	677.12	417.45	380.75	FOB87_RS19825	hypothetical protein	-	-	-
FOB87_RS19820	2.4	2.69	1.79	2.22	2.13	2.02	20.98	12.02	18.39	22.23	15.03	20.98	FOB87_RS19820	mannosyltransferase	GO:0000026,GO:0000030,GO:0003674,GO:0003824,GO:0004376,GO:0004377,GO:0006629,GO:0006643,GO:0006664,GO:0008150,GO:0008152,GO:0008610,GO:0009058,GO:0009247,GO:0009987,GO:0016740,GO:0016757,GO:0016758,GO:0043750,GO:0044237,GO:0044238,GO:0044249,GO:0044255,GO:0046467,GO:0070085,GO:0071704,GO:0097502,GO:1901135,GO:1901137,GO:1901576,GO:1903509	-	-
FOB87_RS28730	3.81	15.04	1.6	10.17	2.84	1.96	5.34	7.9	9.15	9.58	17.42	21.1	FOB87_RS28730	ESX-1 secretion-associated protein	-	-	-
FOB87_RS17370	220.82	193.55	181.99	311.23	209.5	81.12	24.78	15.76	26.79	22.22	21.27	74.36	FOB87_RS17370	substrate-binding domain-containing protein	-	-	COG1879-ABC-type sugar transport system, periplasmic component[G]
FOB87_RS28735	17.67	42.39	11.38	22.85	14.36	9.43	54.03	69.72	49.71	60.99	85.83	102.7	FOB87_RS28735	ESX secretion-associated protein EspG	GO:0001666,GO:0005575,GO:0005623,GO:0005886,GO:0006950,GO:0008150,GO:0009628,GO:0016020,GO:0036293,GO:0044464,GO:0050896,GO:0070482,GO:0071944	-	-
FOB87_RS17375	28.33	20.69	17.75	21.18	19.17	35.95	25.58	16.28	19.94	17.2	13.52	17.96	FOB87_RS17375	GntR family transcriptional regulator	-	-	COG2188-Transcriptional regulators[K]
FOB87_RS09645	0.68	1.19	0.29	0.0	0.0	1.4	7.23	5.65	8.01	7.62	5.93	6.11	FOB87_RS09645	A24 family peptidase	-	-	-
FOB87_RS26955	0.2	0.17	0.17	0.0	0.0	0.27	2.93	1.62	1.88	2.19	1.25	3.72	FOB87_RS26955	SDR family NAD(P)-dependent oxidoreductase	-	-	COG4221-Short-chain alcohol dehydrogenase of unknown specificity[R]
FOB87_RS09640	3.94	4.87	3.31	5.31	4.8	6.03	63.82	64.45	58.67	60.21	52.07	63.05	FOB87_RS09640	shikimate dehydrogenase	GO:0000166,GO:0003674,GO:0003824,GO:0004764,GO:0005488,GO:0005575,GO:0005622,GO:0005623,GO:0005737,GO:0005829,GO:0006082,GO:0008150,GO:0008152,GO:0009058,GO:0009423,GO:0009987,GO:0016053,GO:0016491,GO:0016614,GO:0016616,GO:0019632,GO:0019752,GO:0032787,GO:0036094,GO:0043436,GO:0043648,GO:0043650,GO:0044237,GO:0044249,GO:0044281,GO:0044283,GO:0044424,GO:0044444,GO:0044464,GO:0046394,GO:0046417,GO:…	K00014-ko00400 Phenylalanine, tyrosine and tryptophan biosynthesis;ko00999 Biosynthesis of various plant secondary metabolites	COG0169-Shikimate 5-dehydrogenase[E]
FOB87_RS20505	4.0	12.8	3.98	7.06	5.91	2.94	61.64	48.89	58.06	49.86	46.69	43.72	FOB87_RS20505	fatty acid--CoA ligase	GO:0003674,GO:0005488,GO:0005515,GO:0005575,GO:0005622,GO:0005623,GO:0005737,GO:0005777,GO:0042579,GO:0043226,GO:0043227,GO:0043229,GO:0043231,GO:0044424,GO:0044444,GO:0044464,GO:0051087	-	COG0318-Acyl-CoA synthetases (AMP-forming)/AMP-acid ligases II[IQ]
FOB87_RS10970	2.57	4.79	3.91	3.81	3.68	3.98	18.24	14.85	13.73	13.83	11.91	23.22	FOB87_RS10970	zinc-binding dehydrogenase	-	-	COG1064-Zn-dependent alcohol dehydrogenases[R]
FOB87_RS10975	14.37	11.0	12.51	12.29	11.2	13.99	6.57	9.05	5.82	5.89	8.82	3.83	FOB87_RS10975	NAD(P)-dependent oxidoreductase	-	-	-
FOB87_RS06370	58.42	41.37	49.61	45.04	60.62	50.09	422.09	421.15	414.16	437.35	380.17	357.52	gatB	Asp-tRNA(Asn)/Glu-tRNA(Gln) amidotransferase subunit GatB	GO:0003674,GO:0003824,GO:0005575,GO:0005623,GO:0005886,GO:0006082,GO:0006139,GO:0006399,GO:0006520,GO:0006725,GO:0006807,GO:0008150,GO:0008152,GO:0009987,GO:0016020,GO:0016070,GO:0016874,GO:0016879,GO:0016884,GO:0019752,GO:0034641,GO:0034660,GO:0040007,GO:0043038,GO:0043039,GO:0043170,GO:0043436,GO:0044237,GO:0044238,GO:0044281,GO:0044464,GO:0046483,GO:0050567,GO:0070681,GO:0071704,GO:0071944,GO:…	K02434-ko00970 Aminoacyl-tRNA biosynthesis	COG0064-Asp-tRNAAsn/Glu-tRNAGln amidotransferase B subunit (PET112 homolog)[J]
FOB87_RS06375	2.93	4.15	0.95	2.68	2.24	2.17	25.0	20.29	21.18	18.13	15.26	27.8	FOB87_RS06375	TetR/AcrR family transcriptional regulator	-	-	-
FOB87_RS05310	0.29	0.29	0.21	0.24	0.29	0.17	1.19	1.33	1.07	0.97	1.02	0.83	FOB87_RS05310	phage tail tape measure protein	-	-	-
FOB87_RS21630	3.1	6.41	2.04	2.36	3.3	1.52	19.04	9.18	14.89	17.81	10.53	14.01	FOB87_RS21630	hypothetical protein	-	-	-
FOB87_RS21635	0.16	0.14	0.13	0.37	0.0	0.11	4.09	1.67	4.17	2.27	2.43	2.31	FOB87_RS21635	ABC transporter substrate-binding protein	-	K15553-ko00920 Sulfur metabolism;ko02010 ABC transporters	COG4521-ABC-type taurine transport system, periplasmic component[P]
FOB87_RS00235	6.86	14.82	4.22	11.11	4.09	3.14	3.7	2.98	6.09	3.83	5.22	5.3	FOB87_RS00235	urease accessory UreF family protein	-	-	COG0830-Urease accessory protein UreF[O]
FOB87_RS28085	9.32	5.9	6.52	5.22	9.52	4.44	27.1	23.91	20.45	26.61	21.07	15.28	FOB87_RS28085	TetR family transcriptional regulator	-	-	-
FOB87_RS28080	3.0	2.15	2.06	0.97	2.71	1.69	4.42	2.26	6.12	3.97	3.99	6.62	FOB87_RS28080	cupin domain-containing protein	-	-	-
FOB87_RS02850	4.32	6.52	2.61	4.72	1.89	1.07	10.99	6.96	9.97	7.54	7.91	7.29	FOB87_RS02850	helix-turn-helix transcriptional regulator	-	-	-
FOB87_RS12825	1641.44	1560.15	1825.96	1474.57	1577.06	1202.12	741.8	557.26	713.96	705.58	529.35	814.68	FOB87_RS12825	sodium:solute symporter family protein	-	-	COG4146-Predicted symporter[R]
FOB87_RS02505	41.73	131.94	18.66	60.12	28.67	8.7	31.09	28.17	32.67	31.58	40.29	34.73	eutC	ethanolamine ammonia-lyase subunit EutC	-	K03736-ko00564 Glycerophospholipid metabolism	COG4302-Ethanolamine ammonia-lyase, small subunit[E]
FOB87_RS12820	646.29	705.23	788.96	539.56	655.61	662.17	445.28	424.87	504.24	459.36	428.06	476.02	FOB87_RS12820	hypothetical protein	-	-	-
FOB87_RS02855	4.8	3.12	5.07	4.43	4.77	1.1	1.55	1.89	1.32	3.18	1.14	1.31	FOB87_RS02855	SDR family NAD(P)-dependent oxidoreductase	-	-	COG4221-Short-chain alcohol dehydrogenase of unknown specificity[R]
FOB87_RS02500	75.32	275.89	35.92	120.03	50.71	19.69	41.59	41.29	47.85	49.12	65.26	54.92	FOB87_RS02500	ethanolamine ammonia-lyase subunit EutB	-	K03735-ko00564 Glycerophospholipid metabolism	COG4303-Ethanolamine ammonia-lyase, large subunit[E]
FOB87_RS09420	1.3	3.26	1.87	2.42	2.21	0.38	2.08	1.1	2.77	2.07	2.04	7.63	FOB87_RS09420	alpha/beta fold hydrolase	-	-	-
FOB87_RS09425	1.94	5.19	2.33	2.74	3.12	0.51	1.96	0.99	1.18	1.96	1.61	4.1	FOB87_RS09425	fumarate hydratase	-	K01676-ko00020 Citrate cycle (TCA cycle);ko00620 Pyruvate metabolism;ko00720 Carbon fixation pathways in prokaryotes	COG1951-Tartrate dehydratase alpha subunit/Fumarate hydratase class I, N-terminal domain[C]
FOB87_RS06195	0.0	0.0	0.0	0.0	0.0	0.0	0.0	0.0	0.0	0.0	0.0	0.0	FOB87_RS06195	alanine/glycine:cation symporter family protein	-	-	COG1115-Na+/alanine symporter[E]
FOB87_RS06190	0.0	0.0	0.0	0.0	0.0	0.0	0.0	0.0	0.0	0.0	0.0	0.0	FOB87_RS06190	esterase	GO:0003674,GO:0005488,GO:0005515,GO:0005575,GO:0005576,GO:0005618,GO:0005623,GO:0006950,GO:0007154,GO:0008150,GO:0009267,GO:0009605,GO:0009987,GO:0009991,GO:0019899,GO:0030312,GO:0031667,GO:0031668,GO:0031669,GO:0033554,GO:0035375,GO:0042594,GO:0044464,GO:0050896,GO:0051716,GO:0071496,GO:0071944	-	-
FOB87_RS31005	129.43	109.85	175.46	129.17	136.6	201.16	2.82	11.05	1.81	3.95	9.57	2.24	FOB87_RS31005	hypothetical protein	-	-	-
FOB87_RS31000	183.29	256.36	80.06	147.77	97.56	67.91	16.31	10.8	14.72	13.84	14.11	17.5	FOB87_RS31000	MspA family porin	GO:0005575,GO:0005618,GO:0005623,GO:0009279,GO:0016020,GO:0019867,GO:0030312,GO:0030313,GO:0031975,GO:0044462,GO:0044464,GO:0071944	-	-
FOB87_RS09975	95.43	78.59	85.46	96.06	97.27	67.23	418.61	281.63	439.97	398.04	295.18	313.53	pgl	6-phosphogluconolactonase	GO:0003674,GO:0003824,GO:0005575,GO:0005622,GO:0005623,GO:0005737,GO:0005886,GO:0006081,GO:0006098,GO:0006139,GO:0006725,GO:0006732,GO:0006733,GO:0006739,GO:0006753,GO:0006793,GO:0006796,GO:0006807,GO:0008150,GO:0008152,GO:0009051,GO:0009117,GO:0009987,GO:0016020,GO:0016787,GO:0016788,GO:0017057,GO:0019362,GO:0019637,GO:0019682,GO:0019693,GO:0034641,GO:0044237,GO:0044238,GO:0044281,GO:0044424,GO:…	K01057-ko00030 Pentose phosphate pathway	COG0363-6-phosphogluconolactonase/Glucosamine-6-phosphate isomerase/deaminase[G]
FOB87_RS27190	552.68	341.54	503.88	341.95	240.02	881.44	19.42	26.21	14.64	21.93	33.93	13.14	FOB87_RS27190	DUF5994 family protein	-	-	-
FOB87_RS27195	15.66	13.42	20.38	17.53	18.7	27.54	16.66	11.25	11.08	15.52	7.72	17.43	FOB87_RS27195	LysR family transcriptional regulator	-	-	COG0583-Transcriptional regulator[K]
FOB87_RS10355	49.44	103.21	17.38	68.58	35.44	31.34	415.53	422.58	391.78	501.49	470.65	308.84	dnaE	DNA polymerase III subunit alpha	GO:0005575,GO:0005618,GO:0005623,GO:0005886,GO:0008150,GO:0016020,GO:0030312,GO:0040007,GO:0044464,GO:0071944	K02337-ko03030 DNA replication;ko03430 Mismatch repair;ko03440 Homologous recombination	COG0587-DNA polymerase III, alpha subunit[L]
FOB87_RS10350	0.24	0.41	0.0	0.28	0.0	0.32	4.97	1.39	6.27	4.72	2.36	6.68	FOB87_RS10350	TetR/AcrR family transcriptional regulator	-	-	-
FOB87_RS09970	17.51	27.13	8.89	32.84	23.87	17.62	66.98	51.59	65.63	65.5	38.73	55.38	FOB87_RS09970	hypothetical protein	-	-	-
FOB87_RS06995	6.1	7.06	5.99	8.77	9.16	4.1	8.09	5.53	5.13	5.8	5.94	7.66	FOB87_RS06995	Xaa-Pro peptidase family protein	-	K15783-ko00260 Glycine, serine and threonine metabolism	COG0006-Xaa-Pro aminopeptidase[E]
FOB87_RS06990	9.85	13.94	8.9	15.87	13.42	8.58	10.7	9.27	10.11	8.32	9.7	10.64	FOB87_RS06990	PLP-dependent aminotransferase family protein	-	K05825-ko00300 Lysine biosynthesis	COG1167-Transcriptional regulators containing a DNA-binding HTH domain and an aminotransferase domain (MocR family) and their eukaryotic orthologs[KE]
FOB87_RS23855	0.85	0.37	2.77	0.7	0.67	2.62	0.21	0.2	0.18	0.28	0.23	0.27	glmS	glutamine--fructose-6-phosphate transaminase (isomerizing)	-	K00820-ko00520 Amino sugar and nucleotide sugar metabolism;ko00250 Alanine, aspartate and glutamate metabolism;ko05415 Diabetic cardiomyopathy;ko04931 Insulin resistance	COG0449-Glucosamine 6-phosphate synthetase, contains amidotransferase and phosphosugar isomerase domains[M]
FOB87_RS23850	2.05	0.69	1.59	1.5	0.94	0.54	0.2	0.94	0.51	0.7	0.58	0.5	FOB87_RS23850	NAD-dependent epimerase/dehydratase family protein	-	K01784-ko00052 Galactose metabolism;ko00520 Amino sugar and nucleotide sugar metabolism;ko00541 O-Antigen nucleotide sugar biosynthesis	COG0451-Nucleoside-diphosphate-sugar epimerases[MG]
FOB87_RS08595	0.0	0.0	0.0	0.0	0.0	0.0	0.0	0.0	0.0	0.0	0.0	0.0	FOB87_RS08595	IS1634-like element IS1549 family transposase	-	-	-
FOB87_RS29425	2.2	1.92	1.7	1.8	4.2	0.58	10.73	6.2	12.62	12.45	6.18	9.08	FOB87_RS29425	TIGR03619 family F420-dependent LLM class oxidoreductase	-	-	COG2141-Coenzyme F420-dependent N5,N10-methylene tetrahydromethanopterin reductase and related flavin-dependent oxidoreductases[C]
FOB87_RS29420	2.4	2.83	2.09	2.41	1.19	1.01	7.94	5.58	5.81	7.53	4.14	9.05	FOB87_RS29420	NAD(P)/FAD-dependent oxidoreductase	-	-	COG2072-Predicted flavoprotein involved in K+ transport[P]
FOB87_RS08590	0.0	0.0	0.0	0.0	0.0	0.0	0.0	0.0	0.0	0.0	0.0	0.0	FOB87_RS08590	IS1634-like element IS1549 family transposase	-	-	COG5421-Transposase[L]
FOB87_RS22100	0.08	0.79	0.48	0.58	0.57	0.17	1.54	0.88	2.28	0.92	0.53	3.73	FOB87_RS22100	NAD(P)/FAD-dependent oxidoreductase	-	K03379-ko00930 Caprolactam degradation	COG2072-Predicted flavoprotein involved in K+ transport[P]
FOB87_RS22105	0.78	0.56	0.43	0.46	0.13	0.35	1.45	0.92	1.24	1.3	1.42	3.95	FOB87_RS22105	LLM class flavin-dependent oxidoreductase	-	-	COG2141-Coenzyme F420-dependent N5,N10-methylene tetrahydromethanopterin reductase and related flavin-dependent oxidoreductases[C]
FOB87_RS04045	2.26	4.15	1.26	2.68	2.14	2.14	24.1	24.81	21.33	24.0	19.94	30.12	FOB87_RS04045	wax ester/triacylglycerol synthase family O-acyltransferase	GO:0000302,GO:0001666,GO:0003674,GO:0003824,GO:0004144,GO:0005575,GO:0005618,GO:0005623,GO:0005886,GO:0006629,GO:0006638,GO:0006639,GO:0006641,GO:0006950,GO:0006979,GO:0008150,GO:0008152,GO:0008374,GO:0008610,GO:0009058,GO:0009628,GO:0009987,GO:0010035,GO:0016020,GO:0016411,GO:0016740,GO:0016746,GO:0016747,GO:0019432,GO:0030312,GO:0036293,GO:0040007,GO:0042221,GO:0042493,GO:0044110,GO:0044116,GO:…	K00635-ko00561 Glycerolipid metabolism	-
FOB87_RS27770	0.37	0.64	1.53	0.0	1.82	0.5	2.74	0.44	4.29	2.05	2.68	3.08	FOB87_RS27770	carboxymuconolactone decarboxylase family protein	-	K01607-ko00362 Benzoate degradation	COG0599-Uncharacterized homolog of gamma-carboxymuconolactone decarboxylase subunit[S]
FOB87_RS04040	0.28	0.49	0.47	0.66	0.28	0.38	2.08	1.65	3.87	1.56	1.02	2.65	FOB87_RS04040	Rv3235 family protein	-	-	-
FOB87_RS08770	0.72	0.31	1.8	1.28	0.89	0.37	0.45	0.21	0.19	0.2	0.0	0.19	FOB87_RS08770	ABC transporter permease	-	K02066-ko02010 ABC transporters	COG0767-ABC-type transport system involved in resistance to organic solvents, permease component[Q]
FOB87_RS08775	0.77	0.78	1.18	0.61	0.5	0.35	0.64	0.15	0.27	0.28	0.11	0.4	FOB87_RS08775	MCE family protein	-	-	-
FOB87_RS11025	0.2	0.09	0.17	0.0	0.21	0.07	1.4	1.09	0.65	0.57	0.75	1.51	FOB87_RS11025	MFS transporter	-	-	-
FOB87_RS11755	18.62	63.33	6.63	50.52	18.21	16.16	48.44	31.22	44.04	49.91	30.1	17.9	FOB87_RS11755	alcohol dehydrogenase catalytic domain-containing protein	-	-	COG1064-Zn-dependent alcohol dehydrogenases[R]
FOB87_RS11020	7.81	27.79	6.18	23.53	9.26	1.96	16.85	8.72	17.65	15.61	11.96	25.82	FOB87_RS11020	dihydrodipicolinate reductase	-	-	COG3804-Uncharacterized conserved protein related to dihydrodipicolinate reductase[S]
FOB87_RS22815	4.39	14.11	2.76	3.91	1.82	5.78	378.43	181.54	319.47	340.06	181.38	443.6	FOB87_RS22815	hypothetical protein	-	-	-
FOB87_RS14050	6.98	9.17	3.18	9.89	13.41	11.77	26.45	17.24	27.84	22.53	18.03	30.21	FOB87_RS14050	1-phosphofructokinase family hexose kinase	GO:0003674,GO:0003824,GO:0005575,GO:0005622,GO:0005623,GO:0005737,GO:0005829,GO:0005975,GO:0006793,GO:0006796,GO:0008150,GO:0008152,GO:0009987,GO:0016301,GO:0016310,GO:0016740,GO:0016772,GO:0019200,GO:0044237,GO:0044238,GO:0044262,GO:0044424,GO:0044444,GO:0044464,GO:0046835,GO:0071704	K16370-ko00010 Glycolysis / Gluconeogenesis;ko00030 Pentose phosphate pathway;ko00051 Fructose and mannose metabolism;ko00052 Galactose metabolism;ko00680 Methane metabolism	COG1105-Fructose-1-phosphate kinase and related fructose-6-phosphate kinase (PfkB)[G]
FOB87_RS14055	2.4	6.32	1.01	4.28	10.15	5.37	140.07	74.74	159.12	161.16	58.28	300.38	FOB87_RS14055	hypothetical protein	-	-	-
FOB87_RS04260	14.36	15.19	8.52	11.74	13.53	16.15	111.03	109.03	120.21	112.81	93.72	84.03	FOB87_RS04260	acid phosphatase	GO:0003674,GO:0003824,GO:0003993,GO:0005488,GO:0005515,GO:0006793,GO:0006796,GO:0008150,GO:0008152,GO:0009987,GO:0016311,GO:0016787,GO:0016788,GO:0016791,GO:0042578,GO:0042802,GO:0042803,GO:0044237,GO:0046983	-	COG0406-Fructose-2,6-bisphosphatase[G]
FOB87_RS04590	5.59	13.19	2.6	8.16	3.16	2.54	22.4	20.47	24.79	24.89	24.7	20.59	FOB87_RS04590	amidohydrolase family protein	-	-	COG3653-N-acyl-D-aspartate/D-glutamate deacylase[Q]
FOB87_RS04265	25.25	30.45	21.51	32.87	32.44	25.16	170.31	128.35	167.56	160.94	104.86	157.09	FOB87_RS04265	ParA family protein	-	-	COG1192-ATPases involved in chromosome partitioning[D]
FOB87_RS04595	6.44	15.0	3.98	8.84	4.21	5.35	23.65	24.48	21.52	20.07	24.02	13.22	FOB87_RS04595	alpha/beta fold hydrolase	-	-	-
FOB87_RS13885	1.32	1.96	2.99	4.38	4.72	6.16	21.68	7.96	16.32	19.58	7.96	30.72	FOB87_RS13885	EstA family serine hydrolase	-	-	COG1680-Beta-lactamase class C and other penicillin binding proteins[V]
FOB87_RS30515	18.38	52.94	9.83	40.96	15.86	9.02	5.29	7.65	6.47	2.93	6.83	7.66	FOB87_RS30515	succinate dehydrogenase/fumarate reductase iron-sulfur subunit	-	K00240-ko00020 Citrate cycle (TCA cycle);ko00650 Butanoate metabolism;ko00190 Oxidative phosphorylation;ko00720 Carbon fixation pathways in prokaryotes	COG0479-Succinate dehydrogenase/fumarate reductase, Fe-S protein subunit[C]
FOB87_RS30510	7859.19	2757.44	10077.46	6680.72	9758.44	4974.01	637.35	1052.99	749.55	776.07	1235.77	219.82	FOB87_RS30510	hypothetical protein	-	-	-
FOB87_RS13880	0.0	0.0	0.0	0.0	0.0	0.0	0.33	0.0	0.0	0.59	1.22	0.0	FOB87_RS13880	SDR family oxidoreductase	-	-	-
FOB87_RS01365	0.7	1.02	0.88	1.24	0.58	0.48	1.01	0.82	0.87	1.17	0.0	0.62	FOB87_RS01365	MFS transporter	-	-	COG2271-Sugar phosphate permease[G]
FOB87_RS25450	0.59	4.8	0.17	1.16	0.59	0.4	142.67	95.94	149.15	143.19	98.81	138.86	FOB87_RS25450	amino acid ABC transporter ATP-binding protein	-	K10010-ko02010 ABC transporters	COG1126-ABC-type polar amino acid transport system, ATPase component[E]
FOB87_RS25455	2.51	5.11	0.67	4.06	1.13	1.8	31.46	22.86	25.24	27.05	24.24	23.97	FOB87_RS25455	acetyl-CoA hydrolase/transferase C-terminal domain-containing protein	-	-	COG0427-Acetyl-CoA hydrolase[C]
FOB87_RS30630	1.01	2.2	1.05	1.79	2.25	0.69	10.02	10.41	10.19	9.82	7.81	7.68	FOB87_RS30630	TetR/AcrR family transcriptional regulator C-terminal domain-containing protein	-	-	-
FOB87_RS30635	0.76	0.93	0.26	1.09	0.46	0.52	2.85	0.54	3.42	2.05	1.4	5.63	FOB87_RS30635	nitrilase-related carbon-nitrogen hydrolase	-	K12251-ko00330 Arginine and proline metabolism	COG0388-Predicted amidohydrolase[R]
FOB87_RS23670	1.51	6.01	0.42	4.56	1.33	0.69	2.5	1.39	1.78	1.68	1.37	1.23	FOB87_RS23670	glycosyltransferase family 2 protein	-	-	-
FOB87_RS23675	2.27	16.78	1.27	3.43	1.63	0.95	1.41	0.45	0.94	0.56	0.69	1.19	FOB87_RS23675	hypothetical protein	-	-	-
FOB87_RS32855	0.18	0.46	1.02	0.62	1.21	1.79	2.6	2.06	1.68	2.14	2.23	3.31	FOB87_RS32855	cyclopropane mycolic acid synthase family methyltransferase	GO:0003674,GO:0003824,GO:0006082,GO:0006629,GO:0006631,GO:0006633,GO:0006732,GO:0006790,GO:0008150,GO:0008152,GO:0008168,GO:0008610,GO:0008757,GO:0008825,GO:0009058,GO:0009059,GO:0009273,GO:0009405,GO:0009605,GO:0009607,GO:0009987,GO:0016053,GO:0016740,GO:0016741,GO:0017144,GO:0019752,GO:0020012,GO:0030682,GO:0032259,GO:0032787,GO:0034645,GO:0035821,GO:0042546,GO:0042783,GO:0043170,GO:0043207,GO:…	-	COG2230-Cyclopropane fatty acid synthase and related methyltransferases[M]
FOB87_RS01360	1.31	4.25	2.53	2.02	1.69	1.44	1.79	1.24	1.26	2.05	1.8	1.94	FOB87_RS01360	aspartate/glutamate racemase family protein	-	K01799-ko00650 Butanoate metabolism;ko00760 Nicotinate and nicotinamide metabolism	COG3473-Maleate cis-trans isomerase[Q]
FOB87_RS32850	241.38	199.04	259.36	314.12	322.49	306.85	41.94	42.12	44.75	53.56	47.92	54.23	FOB87_RS32850	DUF779 domain-containing protein	-	-	COG3564-Uncharacterized protein conserved in bacteria[S]
FOB87_RS25635	2.27	2.38	0.38	0.27	1.12	1.4	1.97	1.07	0.97	1.26	1.45	2.15	FOB87_RS25635	hypothetical protein	-	-	-
FOB87_RS25630	11.65	28.79	8.89	12.98	17.19	14.06	276.76	238.75	238.57	249.28	253.51	271.37	FOB87_RS25630	hypothetical protein	-	-	-
FOB87_RS12595	82.0	76.17	62.71	62.32	67.73	58.95	280.13	240.97	252.03	262.21	253.66	257.72	FOB87_RS12595	substrate-binding domain-containing protein	GO:0005575,GO:0005576,GO:0005618,GO:0005623,GO:0005886,GO:0005887,GO:0016020,GO:0016021,GO:0030312,GO:0031224,GO:0031226,GO:0044425,GO:0044459,GO:0044464,GO:0071944	-	-
FOB87_RS30185	3.86	4.31	2.23	4.42	3.17	2.46	27.15	14.94	23.69	26.87	15.68	24.51	FOB87_RS30185	MCE family protein	-	K02067-ko02010 ABC transporters	COG1463-ABC-type transport system involved in resistance to organic solvents, periplasmic component[Q]
FOB87_RS15905	51.05	83.04	35.64	124.45	53.55	19.34	8.48	7.41	9.45	10.03	9.58	10.9	FOB87_RS15905	class I SAM-dependent methyltransferase	-	-	COG2226-Methylase involved in ubiquinone/menaquinone biosynthesis[H]
FOB87_RS12590	173.41	140.88	131.02	134.89	145.18	58.66	1027.83	763.83	997.7	1033.96	883.48	717.14	FOB87_RS12590	malate synthase G	GO:0000287,GO:0001968,GO:0003674,GO:0003824,GO:0004474,GO:0005488,GO:0005515,GO:0005575,GO:0005576,GO:0005618,GO:0005622,GO:0005623,GO:0005737,GO:0005829,GO:0005886,GO:0006081,GO:0006082,GO:0006139,GO:0006163,GO:0006725,GO:0006732,GO:0006753,GO:0006793,GO:0006796,GO:0006807,GO:0008150,GO:0008152,GO:0009056,GO:0009117,GO:0009150,GO:0009259,GO:0009436,GO:0009986,GO:0009987,GO:0015936,GO:0016020,GO:…	K01638-ko00620 Pyruvate metabolism;ko00630 Glyoxylate and dicarboxylate metabolism	COG2225-Malate synthase[C]
FOB87_RS15900	8.54	15.29	3.51	21.33	8.3	9.35	186.5	119.37	152.96	142.23	103.5	144.95	FOB87_RS15900	serine hydrolase domain-containing protein	-	-	COG1680-Beta-lactamase class C and other penicillin binding proteins[V]
FOB87_RS30180	1.75	1.32	0.68	0.83	1.62	1.2	19.13	11.02	17.51	16.24	11.06	13.13	FOB87_RS30180	MCE family protein	-	K02067-ko02010 ABC transporters	COG1463-ABC-type transport system involved in resistance to organic solvents, periplasmic component[Q]
FOB87_RS03060	12.22	18.61	11.88	18.69	13.1	8.17	446.45	351.51	450.39	423.92	392.39	504.17	FOB87_RS03060	succinate dehydrogenase hydrophobic membrane anchor subunit	-	K00242-ko00020 Citrate cycle (TCA cycle);ko00650 Butanoate metabolism;ko00190 Oxidative phosphorylation;ko00720 Carbon fixation pathways in prokaryotes	COG2142-Succinate dehydrogenase, hydrophobic anchor subunit[C]
FOB87_RS03065	20.71	22.61	12.81	18.96	15.52	11.23	693.03	542.43	723.53	767.73	561.81	780.1	sdhC	succinate dehydrogenase, cytochrome b556 subunit	-	K00241-ko00020 Citrate cycle (TCA cycle);ko00650 Butanoate metabolism;ko00190 Oxidative phosphorylation;ko00720 Carbon fixation pathways in prokaryotes	COG2009-Succinate dehydrogenase/fumarate reductase, cytochrome b subunit[C]
FOB87_RS19015	2.18	1.91	0.61	3.88	2.89	3.49	13.58	11.62	13.96	10.14	17.27	9.58	FOB87_RS19015	PaaI family thioesterase	-	-	COG2050-Uncharacterized protein, possibly involved in aromatic compounds catabolism[Q]
FOB87_RS16900	7.05	6.17	5.58	9.05	7.78	8.2	9.02	9.27	6.48	8.52	7.52	15.06	FOB87_RS16900	sensor domain-containing protein	-	-	-
FOB87_RS19010	1.61	2.35	1.58	1.59	1.87	2.58	9.37	8.91	4.87	3.3	6.88	9.91	FOB87_RS19010	TetR/AcrR family transcriptional regulator	-	-	COG1309-Transcriptional regulator[K]
FOB87_RS16905	19.81	15.2	21.59	19.62	23.42	15.53	202.3	139.45	178.4	193.93	118.16	202.23	lepA	translation elongation factor 4	GO:0005575,GO:0005618,GO:0005622,GO:0005623,GO:0005737,GO:0005829,GO:0030312,GO:0044424,GO:0044444,GO:0044464,GO:0071944	-	COG0481-Membrane GTPase LepA[M]
FOB87_RS07765	0.52	1.25	0.32	1.08	0.0	0.71	121.65	62.7	102.82	87.93	83.24	69.61	FOB87_RS07765	LLM class flavin-dependent oxidoreductase	-	K04091-ko00920 Sulfur metabolism	COG2141-Coenzyme F420-dependent N5,N10-methylene tetrahydromethanopterin reductase and related flavin-dependent oxidoreductases[C]
FOB87_RS07815	12.92	21.26	4.0	19.57	10.27	9.01	104.53	93.69	106.94	116.58	85.81	77.76	FOB87_RS07815	META domain-containing protein	-	-	COG3187-Heat shock protein[O]
FOB87_RS07760	0.13	0.66	0.21	0.15	0.0	0.17	49.72	33.96	45.51	40.25	45.73	34.57	FOB87_RS07760	SfnB family sulfur acquisition oxidoreductase	-	-	COG1960-Acyl-CoA dehydrogenases[I]
FOB87_RS07810	23.49	18.27	24.15	18.1	16.33	46.77	129.14	106.02	143.83	131.82	81.35	108.01	FOB87_RS07810	Lrp/AsnC family transcriptional regulator	-	-	COG1522-Transcriptional regulators[K]
FOB87_RS12040	4.55	1.33	4.24	4.19	4.01	3.47	1.89	4.19	2.7	1.13	3.23	2.13	FOB87_RS12040	hypothetical protein	-	-	-
FOB87_RS12045	12.48	10.25	11.94	9.48	12.59	15.8	24.54	22.86	24.56	22.22	23.36	15.83	FOB87_RS12045	helix-turn-helix transcriptional regulator	-	-	-
FOB87_RS31580	14.43	18.63	3.68	18.41	6.23	10.5	73.57	51.44	68.04	86.7	55.29	69.02	FOB87_RS31580	Hsp70 family protein	-	-	COG0443-Molecular chaperone[O]
FOB87_RS31585	291.01	987.98	160.47	284.51	165.56	172.45	538.83	525.35	611.57	528.05	553.62	514.47	FOB87_RS31585	dipeptide ABC transporter ATP-binding protein	-	K10823-ko02010 ABC transporters;ko02024 Quorum sensing;ko01501 beta-Lactam resistance	COG4608-ABC-type oligopeptide transport system, ATPase component[E]
FOB87_RS33725	26.14	30.83	14.36	34.73	15.23	20.49	34.45	29.33	34.91	38.82	33.79	28.27	FOB87_RS33725	hypothetical protein	-	-	-
FOB87_RS33720	0.33	1.75	0.56	0.2	0.5	0.46	8.31	3.95	6.05	8.19	5.95	8.78	FOB87_RS33720	mesocentin	-	-	-
FOB87_RS07100	21.47	25.74	8.87	44.57	13.67	20.39	88.63	76.08	86.48	117.49	82.39	50.05	FOB87_RS07100	tyrosine recombinase XerC	GO:0005575,GO:0005623,GO:0005886,GO:0016020,GO:0044464,GO:0071944	-	COG4974-Site-specific recombinase XerD[L]
FOB87_RS07105	6.7	10.84	2.88	14.06	4.61	9.43	97.81	63.45	77.36	111.08	62.36	59.75	FOB87_RS07105	alpha/beta hydrolase	-	-	-
FOB87_RS16320	0.37	0.32	0.31	0.44	0.0	0.77	4.16	0.44	3.57	0.41	1.7	3.53	FOB87_RS16320	hypothetical protein	-	-	-
FOB87_RS18690	0.0	0.0	0.0	0.0	0.0	0.0	0.0	0.0	0.0	0.0	0.0	0.0	atpD	F0F1 ATP synthase subunit beta	GO:0005575,GO:0005576,GO:0005618,GO:0005622,GO:0005623,GO:0005737,GO:0005829,GO:0005886,GO:0008150,GO:0016020,GO:0030312,GO:0040007,GO:0044424,GO:0044444,GO:0044464,GO:0071944	K02112-ko00190 Oxidative phosphorylation;ko00195 Photosynthesis	COG0055-F0F1-type ATP synthase, beta subunit[C]
FOB87_RS18695	0.0	0.0	0.0	0.0	0.0	0.0	0.0	0.0	0.0	0.0	0.0	0.0	FOB87_RS18695	F0F1 ATP synthase subunit gamma	GO:0005575,GO:0005618,GO:0005623,GO:0005886,GO:0008150,GO:0016020,GO:0030312,GO:0040007,GO:0044464,GO:0071944	K02115-ko00190 Oxidative phosphorylation;ko00195 Photosynthesis	COG0224-F0F1-type ATP synthase, gamma subunit[C]
FOB87_RS15455	80.13	102.61	56.39	76.22	80.23	102.45	204.62	216.44	217.59	175.97	201.9	250.1	FOB87_RS15455	lysophospholipid acyltransferase family protein	-	K00655-ko00561 Glycerolipid metabolism;ko00564 Glycerophospholipid metabolism	COG0204-1-acyl-sn-glycerol-3-phosphate acyltransferase[I]
FOB87_RS05130	30.15	15.11	31.73	18.45	25.44	41.58	34.89	32.02	31.42	36.63	26.7	26.74	FOB87_RS05130	TetR/AcrR family transcriptional regulator	-	-	-
FOB87_RS27940	0.53	0.0	0.0	0.31	0.26	0.18	0.32	0.0	0.28	0.58	0.24	0.0	FOB87_RS27940	TIGR03086 family metal-binding protein	-	-	-
FOB87_RS27945	1.19	1.83	1.12	0.88	1.18	1.94	0.93	0.53	0.79	1.83	0.68	1.26	FOB87_RS27945	alcohol dehydrogenase catalytic domain-containing protein	-	K13953-ko00010 Glycolysis / Gluconeogenesis;ko00620 Pyruvate metabolism;ko00071 Fatty acid degradation;ko00350 Tyrosine metabolism;ko00830 Retinol metabolism;ko00625 Chloroalkane and chloroalkene degradation;ko00626 Naphthalene degradation;ko00980 Metabolism of xenobiotics by cytochrome P450;ko00982 Drug metabolism - cytochrome P450	COG1064-Zn-dependent alcohol dehydrogenases[R]
FOB87_RS28530	0.32	0.42	0.0	0.37	0.0	0.33	52.11	8.6	48.17	45.3	11.4	17.47	FOB87_RS28530	methionyl-tRNA formyltransferase	-	K00604-ko00670 One carbon pool by folate;ko00970 Aminoacyl-tRNA biosynthesis	COG0223-Methionyl-tRNA formyltransferase[J]
FOB87_RS10500	40.5	25.87	45.04	38.48	46.29	50.59	157.14	104.85	126.28	132.97	97.49	240.44	hisB	imidazoleglycerol-phosphate dehydratase HisB	GO:0000105,GO:0003674,GO:0003824,GO:0004424,GO:0006082,GO:0006520,GO:0006547,GO:0006725,GO:0006807,GO:0008150,GO:0008152,GO:0008652,GO:0009058,GO:0009987,GO:0016053,GO:0016829,GO:0016835,GO:0016836,GO:0018130,GO:0019438,GO:0019752,GO:0034641,GO:0040007,GO:0043436,GO:0044237,GO:0044238,GO:0044249,GO:0044281,GO:0044283,GO:0046394,GO:0046483,GO:0052803,GO:0071704,GO:1901360,GO:1901362,GO:1901564,GO:…	K01693-ko00340 Histidine metabolism	COG0131-Imidazoleglycerol-phosphate dehydratase[E]
FOB87_RS10505	28.93	17.19	33.33	25.29	32.64	30.97	124.01	78.08	96.8	104.59	73.3	183.98	hisH	imidazole glycerol phosphate synthase subunit HisH	GO:0005575,GO:0005618,GO:0005623,GO:0008150,GO:0030312,GO:0040007,GO:0044464,GO:0071944	K02501-ko00340 Histidine metabolism	COG0118-Glutamine amidotransferase[E]
FOB87_RS13315	1.11	4.86	1.39	3.55	1.98	1.45	17.01	20.37	20.85	19.47	19.79	14.98	FOB87_RS13315	alpha/beta hydrolase-fold protein	-	-	COG0627-Predicted esterase[R]
FOB87_RS18525	23.8	14.01	24.24	24.13	32.48	26.69	67.9	52.69	61.46	62.28	45.68	42.89	murI	glutamate racemase	GO:0000270,GO:0003674,GO:0003824,GO:0004857,GO:0005575,GO:0005623,GO:0005886,GO:0006022,GO:0006023,GO:0006024,GO:0006807,GO:0008150,GO:0008152,GO:0008657,GO:0008881,GO:0009058,GO:0009059,GO:0009252,GO:0009273,GO:0009987,GO:0010911,GO:0016020,GO:0016853,GO:0016854,GO:0016855,GO:0030203,GO:0030234,GO:0032780,GO:0034645,GO:0036361,GO:0042030,GO:0042546,GO:0043086,GO:0043170,GO:0043462,GO:0044036,GO:…	K01776-ko00470 D-Amino acid metabolism	COG0796-Glutamate racemase[M]
FOB87_RS13310	8.44	15.48	3.49	12.01	4.58	5.7	56.15	51.8	56.86	66.8	56.74	48.04	lysX	bifunctional lysylphosphatidylglycerol synthetase/lysine--tRNA ligase LysX	GO:0005575,GO:0005618,GO:0005622,GO:0005623,GO:0005737,GO:0005829,GO:0005886,GO:0006082,GO:0006139,GO:0006399,GO:0006412,GO:0006418,GO:0006430,GO:0006518,GO:0006520,GO:0006629,GO:0006644,GO:0006650,GO:0006725,GO:0006793,GO:0006796,GO:0006807,GO:0008150,GO:0008152,GO:0008610,GO:0008654,GO:0009058,GO:0009059,GO:0009405,GO:0009987,GO:0010467,GO:0016020,GO:0016070,GO:0019538,GO:0019637,GO:0019752,GO:…	K04567-ko00970 Aminoacyl-tRNA biosynthesis	COG1190-Lysyl-tRNA synthetase (class II)[J]
FOB87_RS16760	5.76	7.07	3.64	5.15	4.49	6.27	372.66	415.6	444.69	428.77	492.03	550.71	FOB87_RS16760	nitrite/sulfite reductase	-	K00392-ko00920 Sulfur metabolism	COG0155-Sulfite reductase, beta subunit (hemoprotein)[P]
FOB87_RS29630	0.64	1.98	0.81	1.91	0.64	0.89	88.17	80.74	103.68	101.31	82.95	143.42	FOB87_RS29630	CoA-binding protein	-	-	COG1832-Predicted CoA-binding protein[R]
FOB87_RS29635	1.64	2.25	0.98	1.52	1.86	2.57	106.33	75.84	108.04	106.93	79.32	167.58	FOB87_RS29635	O-acetylhomoserine aminocarboxypropyltransferase/cysteine synthase family protein	-	K01740-ko00270 Cysteine and methionine metabolism	COG2873-O-acetylhomoserine sulfhydrylase[E]
FOB87_RS29315	1.63	1.79	0.0	0.0	0.41	0.0	24.86	9.16	23.47	26.38	14.15	22.32	FOB87_RS29315	DUF202 domain-containing protein	-	-	COG2149-Predicted membrane protein[S]
FOB87_RS01335	190.41	171.97	231.09	237.98	254.97	181.22	28.06	46.86	18.73	36.06	53.45	29.85	FOB87_RS01335	mechanosensitive ion channel family protein	-	-	COG0668-Small-conductance mechanosensitive channel[M]
FOB87_RS01330	2.85	2.49	1.41	2.45	1.99	1.02	14.99	9.88	15.39	14.37	12.18	16.77	FOB87_RS01330	esterase-like activity of phytase family protein	-	-	-
FOB87_RS01620	9.58	32.19	4.52	14.91	7.93	3.02	0.0	0.24	0.43	1.11	0.55	4.21	FOB87_RS01620	ATP-binding cassette domain-containing protein	-	-	COG1129-ABC-type sugar transport system, ATPase component[G]
FOB87_RS01625	6.91	23.86	3.64	11.4	4.17	2.42	0.84	0.32	0.87	0.45	0.62	6.99	FOB87_RS01625	ABC transporter permease	-	K10440-ko02010 ABC transporters	COG4158-Predicted ABC-type sugar transport system, permease component[R]
FOB87_RS08905	1.81	1.78	1.7	1.39	1.48	1.46	8.1	4.03	7.28	4.04	4.09	9.21	FOB87_RS08905	aldehyde dehydrogenase family protein	-	-	COG1012-NAD-dependent aldehyde dehydrogenases[C]
FOB87_RS08900	1.16	0.85	1.14	1.14	1.34	0.8	8.68	4.58	8.67	6.26	4.95	7.54	FOB87_RS08900	enoyl-CoA hydratase-related protein	-	-	COG1024-Enoyl-CoA hydratase/carnithine racemase[I]
FOB87_RS26565	4.71	3.56	1.79	1.52	3.4	2.64	19.47	9.88	16.21	19.84	14.48	21.43	FOB87_RS26565	histidine phosphatase family protein	-	-	COG0406-Fructose-2,6-bisphosphatase[G]
FOB87_RS17415	79.22	50.97	75.1	100.22	89.3	64.72	208.48	122.91	200.72	173.74	113.84	242.1	FOB87_RS17415	FdhF/YdeP family oxidoreductase	GO:0005575,GO:0005623,GO:0005886,GO:0016020,GO:0044464,GO:0071944	-	COG3383-Uncharacterized anaerobic dehydrogenase[R]
FOB87_RS17410	3.55	6.79	2.84	5.74	4.33	4.76	15.28	17.0	12.57	10.99	13.28	9.69	FOB87_RS17410	LysR family transcriptional regulator	-	-	COG0583-Transcriptional regulator[K]
FOB87_RS23040	7.37	7.69	4.12	4.99	5.57	4.58	10.05	4.57	8.6	7.84	8.98	9.61	FOB87_RS23040	hypothetical protein	-	-	-
FOB87_RS20240	14.79	29.29	9.42	18.0	10.89	7.53	30.5	30.5	29.94	38.6	33.24	26.21	FOB87_RS20240	AI-2E family transporter	GO:0003674,GO:0005215,GO:0005575,GO:0005623,GO:0005886,GO:0005887,GO:0006810,GO:0008150,GO:0016020,GO:0016021,GO:0031224,GO:0031226,GO:0044425,GO:0044459,GO:0044464,GO:0051179,GO:0051234,GO:0055085,GO:0071944	-	-
FOB87_RS20715	1.65	2.69	1.38	1.96	2.81	0.81	4.11	5.31	4.54	4.22	6.91	2.49	FOB87_RS20715	AmiS/UreI family transporter	-	-	-
FOB87_RS20245	58.76	26.88	47.62	27.66	54.91	43.63	148.49	118.5	133.27	124.91	126.11	116.53	FOB87_RS20245	dienelactone hydrolase family protein	-	-	-
FOB87_RS20710	7.28	13.19	8.66	13.53	12.18	3.67	18.61	21.13	21.12	18.57	33.3	19.06	fmdA	formamidase	-	K01455-ko00630 Glyoxylate and dicarboxylate metabolism;ko00910 Nitrogen metabolism;ko00460 Cyanoamino acid metabolism	COG2421-Predicted acetamidase/formamidase[C]
FOB87_RS26160	1.76	7.06	1.39	2.2	1.02	1.13	50.44	53.31	31.3	46.71	76.02	295.88	FOB87_RS26160	glutamate synthase subunit beta	GO:0005575,GO:0005622,GO:0005623,GO:0005737,GO:0005829,GO:0005886,GO:0008150,GO:0016020,GO:0040007,GO:0044424,GO:0044444,GO:0044464,GO:0071944	K00266-ko00910 Nitrogen metabolism;ko00250 Alanine, aspartate and glutamate metabolism	COG0493-NADPH-dependent glutamate synthase beta chain and related oxidoreductases[ER]
FOB87_RS26165	1.21	4.02	0.8	1.28	1.14	1.24	34.3	40.82	27.35	32.79	58.53	128.22	gltB	glutamate synthase large subunit	GO:0003674,GO:0003824,GO:0005575,GO:0005622,GO:0005623,GO:0005737,GO:0005829,GO:0005886,GO:0006082,GO:0006520,GO:0006536,GO:0006537,GO:0006541,GO:0006807,GO:0008150,GO:0008152,GO:0008652,GO:0009058,GO:0009064,GO:0009084,GO:0009987,GO:0015930,GO:0016020,GO:0016053,GO:0016491,GO:0016638,GO:0019676,GO:0019740,GO:0019752,GO:0040007,GO:0043436,GO:0043648,GO:0043650,GO:0044237,GO:0044238,GO:0044249,GO:…	K00265-ko00910 Nitrogen metabolism;ko00250 Alanine, aspartate and glutamate metabolism	COG0069-Glutamate synthase domain 2[E]
FOB87_RS00575	0.19	0.16	0.0	0.45	0.37	0.26	0.0	0.0	0.41	0.0	0.0	0.4	FOB87_RS00575	ABC transporter ATP-binding protein	-	-	COG1116-ABC-type nitrate/sulfonate/bicarbonate transport system, ATPase component[P]
FOB87_RS05505	1.22	0.64	1.43	0.86	1.69	0.66	0.3	0.0	0.26	0.55	0.0	0.25	FOB87_RS05505	urea amidolyase associated protein UAAP2	-	-	COG3665-Uncharacterized conserved protein[S]
FOB87_RS05050	3.43	5.46	4.18	1.85	2.17	1.28	113.8	101.87	98.81	116.29	98.92	108.77	smpB	SsrA-binding protein SmpB	GO:0005575,GO:0005622,GO:0005623,GO:0005737,GO:0005829,GO:0044424,GO:0044444,GO:0044464	-	COG0691-tmRNA-binding protein[O]
FOB87_RS05500	0.9	1.11	1.36	0.64	1.25	0.37	0.0	0.85	0.38	0.4	0.0	0.19	FOB87_RS05500	urea amidolyase associated protein UAAP1	-	-	COG3665-Uncharacterized conserved protein[S]
FOB87_RS28270	24.22	36.77	15.31	25.52	22.85	19.81	253.44	280.09	243.97	249.72	247.41	199.65	FOB87_RS28270	transglycosylase domain-containing protein	GO:0001666,GO:0003674,GO:0005488,GO:0005575,GO:0005623,GO:0006950,GO:0008144,GO:0008150,GO:0008658,GO:0009628,GO:0009987,GO:0030288,GO:0030313,GO:0031406,GO:0031975,GO:0033218,GO:0033293,GO:0033554,GO:0036094,GO:0036293,GO:0036294,GO:0042221,GO:0042597,GO:0043167,GO:0043168,GO:0043177,GO:0044464,GO:0050896,GO:0051716,GO:0070482,GO:0070887,GO:0071453,GO:0071456,GO:0097159,GO:1901363,GO:1901681	-	COG0744-Membrane carboxypeptidase (penicillin-binding protein)[M]
FOB87_RS14265	0.0	0.1	0.0	0.41	0.0	0.0	4.59	2.45	5.53	3.86	2.0	4.73	FOB87_RS14265	M20 family metallo-hydrolase	-	K06016-ko00240 Pyrimidine metabolism;ko00410 beta-Alanine metabolism;ko00770 Pantothenate and CoA biosynthesis	-
FOB87_RS14260	0.2	0.17	0.32	0.0	0.39	0.27	12.87	3.46	9.78	8.06	5.7	11.31	FOB87_RS14260	SDR family NAD(P)-dependent oxidoreductase	-	-	COG0300-Short-chain dehydrogenases of various substrate specificities[R]
FOB87_RS28275	22.09	47.34	12.66	19.55	22.65	18.54	299.74	282.35	273.6	287.11	230.26	204.06	FOB87_RS28275	DUF5318 family protein	-	-	-
FOB87_RS04900	100.2	105.31	62.0	133.16	81.32	58.32	1.13	0.81	0.97	0.64	0.73	0.72	nuoD	NADH dehydrogenase (quinone) subunit D	GO:0005575,GO:0005623,GO:0005886,GO:0016020,GO:0044464,GO:0071944	K00333-ko00190 Oxidative phosphorylation	COG0649-NADH:ubiquinone oxidoreductase 49 kD subunit 7[C]
FOB87_RS05300	140.59	122.78	179.11	120.98	156.57	161.01	159.04	216.33	168.73	161.56	210.71	124.39	FOB87_RS05300	helix-turn-helix transcriptional regulator	-	-	-
FOB87_RS04905	64.87	78.71	23.94	79.18	42.4	19.88	1.05	0.25	0.45	0.71	0.39	0.89	FOB87_RS04905	NADH-quinone oxidoreductase subunit C	GO:0003674,GO:0003824,GO:0003954,GO:0005575,GO:0005622,GO:0005623,GO:0005737,GO:0005829,GO:0006091,GO:0008137,GO:0008150,GO:0008152,GO:0009987,GO:0015980,GO:0016491,GO:0016651,GO:0016655,GO:0044237,GO:0044424,GO:0044444,GO:0044464,GO:0045333,GO:0050136,GO:0055114	K00332-ko00190 Oxidative phosphorylation	COG0852-NADH:ubiquinone oxidoreductase 27 kD subunit[C]
FOB87_RS09360	5.75	5.73	4.42	9.25	6.88	6.56	6.19	4.39	5.52	5.77	4.99	4.83	FOB87_RS09360	helix-turn-helix domain-containing protein	-	-	COG2508-Regulator of polyketide synthase expression[TQ]
FOB87_RS03905	9.57	12.58	1.34	18.91	14.26	2.19	53.65	32.1	76.59	85.5	43.75	40.34	FOB87_RS03905	tRNA-Sec	-	-	-
FOB87_RS03275	6.04	77.15	1.6	4.77	1.8	2.97	3.76	2.74	6.87	8.76	4.87	79.85	araA	L-arabinose isomerase	-	K01804-ko00040 Pentose and glucuronate interconversions	COG2160-L-arabinose isomerase[G]
FOB87_RS26385	0.0	0.19	0.36	0.26	0.43	0.3	3.75	1.27	3.9	3.12	3.34	6.79	FOB87_RS26385	nitroreductase	GO:0000166,GO:0003674,GO:0003824,GO:0005488,GO:0005515,GO:0008150,GO:0008152,GO:0010181,GO:0016491,GO:0032553,GO:0036094,GO:0042802,GO:0042803,GO:0043167,GO:0043168,GO:0046983,GO:0048037,GO:0048519,GO:0048523,GO:0048583,GO:0048585,GO:0050661,GO:0050662,GO:0050789,GO:0050794,GO:0055114,GO:0065007,GO:0097159,GO:0097367,GO:1901265,GO:1901363,GO:2001023,GO:2001024,GO:2001038,GO:2001039	-	COG0778-Nitroreductase[C]
FOB87_RS03900	9.11	13.17	6.35	11.36	6.93	8.61	47.45	28.14	42.79	40.16	27.47	32.66	selA	L-seryl-tRNA(Sec) selenium transferase	-	K01042-ko00450 Selenocompound metabolism;ko00970 Aminoacyl-tRNA biosynthesis	COG1921-Selenocysteine synthase [seryl-tRNASer selenium transferase][E]
FOB87_RS26380	4.01	3.75	2.69	2.53	3.71	4.4	17.65	15.5	17.11	17.61	10.75	19.43	FOB87_RS26380	TetR family transcriptional regulator	-	-	COG1309-Transcriptional regulator[K]
FOB87_RS03270	5.22	74.79	1.46	4.9	1.08	1.2	5.7	4.38	8.6	9.73	7.76	95.45	FOB87_RS03270	L-ribulose-5-phosphate 4-epimerase	-	K03077-ko00040 Pentose and glucuronate interconversions;ko00053 Ascorbate and aldarate metabolism	COG0235-Ribulose-5-phosphate 4-epimerase and related epimerases and aldolases[G]
FOB87_RS08015	81.33	158.88	111.09	233.87	106.15	49.28	10.6	10.07	2.84	4.16	8.27	3.36	hypC	HypC/HybG/HupF family hydrogenase formation chaperone	-	-	COG0298-Hydrogenase maturation factor[O]
FOB87_RS08010	76.63	148.37	102.17	211.28	102.75	56.59	6.55	4.46	3.88	3.76	8.62	1.7	hypD	hydrogenase formation protein HypD	-	-	COG0409-Hydrogenase maturation factor[O]
FOB87_RS20865	0.0	0.0	0.0	0.0	0.0	0.0	0.0	0.41	0.0	0.38	0.0	0.0	FOB87_RS20865	nitroreductase family deazaflavin-dependent oxidoreductase	-	-	-
FOB87_RS14190	34.53	19.15	63.28	27.57	38.5	77.58	66.73	31.98	56.16	55.36	29.42	57.69	FOB87_RS14190	GntR family transcriptional regulator	-	-	COG1802-Transcriptional regulators[K]
FOB87_RS20860	0.0	0.0	0.0	0.0	0.0	0.0	0.0	0.0	0.0	0.0	0.0	0.0	FOB87_RS20860	NmrA family NAD(P)-binding protein	-	-	-
FOB87_RS14195	16.66	17.86	20.98	30.1	25.09	6.16	20.12	9.86	16.96	13.6	11.61	17.02	FOB87_RS14195	CaiB/BaiF CoA-transferase family protein	-	-	COG1804-Predicted acyl-CoA transferases/carnitine dehydratase[C]
FOB87_RS22715	0.79	2.09	0.67	1.89	1.58	1.36	8.42	3.77	7.22	7.55	3.27	6.7	FOB87_RS22715	adhesin	-	-	-
FOB87_RS22710	2.62	10.93	4.96	6.22	3.91	3.15	76.0	42.71	72.8	67.39	35.39	60.83	FOB87_RS22710	hypothetical protein	-	-	-
FOB87_RS11165	13.36	13.78	11.21	15.34	13.41	4.78	117.52	60.78	96.96	105.04	59.92	87.11	FOB87_RS11165	sulfite exporter TauE/SafE family protein	-	-	-
FOB87_RS16440	0.33	1.48	0.71	1.4	0.17	1.39	0.84	2.39	1.08	0.75	1.08	1.07	FOB87_RS16440	Lrp/AsnC family transcriptional regulator	-	-	COG1522-Transcriptional regulators[K]
FOB87_RS18725	0.0	0.0	0.0	0.0	0.0	0.0	0.0	0.0	0.0	0.0	0.0	0.0	FOB87_RS18725	ATP synthase subunit I	GO:0008150,GO:0040007	-	-
FOB87_RS14990	0.95	4.03	1.06	4.71	3.16	1.75	5.93	7.71	4.58	5.32	5.66	5.19	FOB87_RS14990	PDR/VanB family oxidoreductase	-	-	COG1018-Flavodoxin reductases (ferredoxin-NADPH reductases) family 1[C]
FOB87_RS33530	2.03	2.37	0.95	4.55	2.91	1.08	0.0	0.0	0.0	0.25	0.42	0.47	FOB87_RS33530	Na+/H+ antiporter NhaC family protein	-	-	COG1757-Na+/H+ antiporter[C]
FOB87_RS33535	5.05	4.77	4.24	11.52	5.02	4.8	9.68	9.66	9.12	9.98	11.72	9.83	FOB87_RS33535	hypothetical protein	-	-	-
FOB87_RS14995	0.66	1.16	0.55	0.39	0.33	0.23	1.64	0.78	1.76	1.84	1.51	2.09	FOB87_RS14995	cytochrome P450	-	-	COG2124-Cytochrome P450[Q]
FOB87_RS14400	0.16	0.44	0.14	1.18	0.5	0.68	4.78	2.76	4.09	2.79	3.81	5.97	FOB87_RS14400	LysR family transcriptional regulator	-	-	COG0583-Transcriptional regulator[K]
FOB87_RS04675	0.56	3.43	0.15	0.44	0.93	0.77	89.39	59.79	73.98	79.92	47.37	14.53	FOB87_RS04675	ABC transporter permease	GO:0005575,GO:0005623,GO:0005886,GO:0016020,GO:0044464,GO:0071944	K02018-ko02010 ABC transporters	COG0555-ABC-type sulfate transport system, permease component[O]
FOB87_RS04670	1.4	2.45	0.94	1.49	0.97	0.86	115.59	59.79	88.59	108.13	58.3	22.35	FOB87_RS04670	ATP-binding cassette domain-containing protein	-	K02017-ko02010 ABC transporters	COG1118-ABC-type sulfate/molybdate transport systems, ATPase component[P]
FOB87_RS25840	0.37	0.11	0.1	0.15	0.0	0.42	3.35	1.59	3.13	4.1	1.9	5.42	FOB87_RS25840	MFS transporter	-	-	-
FOB87_RS25845	65.42	71.18	44.83	104.17	49.5	63.06	314.12	227.86	339.08	340.16	218.15	610.93	FOB87_RS25845	acyl-CoA carboxylase subunit beta	-	-	COG4799-Acetyl-CoA carboxylase, carboxyltransferase component (subunits alpha and beta)[I]
FOB87_RS15020	0.0	0.58	0.0	0.0	0.66	0.0	3.31	0.79	0.71	1.49	2.43	0.0	FOB87_RS15020	transposase	-	-	-
FOB87_RS15025	0.0	0.0	0.0	0.14	0.0	0.08	0.0	0.13	0.0	0.0	0.0	0.12	FOB87_RS15025	IS256 family transposase	-	-	COG3328-Transposase and inactivated derivatives[L]
FOB87_RS13000	2.93	3.18	1.99	3.47	2.49	2.01	6.6	3.96	4.32	3.43	4.59	7.06	FOB87_RS13000	dipeptidase	-	-	COG2355-Zn-dependent dipeptidase, microsomal dipeptidase homolog[E]
FOB87_RS19465	0.33	2.06	0.56	1.0	0.5	0.35	31.57	17.28	25.07	28.67	14.42	20.16	FOB87_RS19465	ABC transporter ATP-binding protein	-	-	COG4152-ABC-type uncharacterized transport system, ATPase component[R]
FOB87_RS19460	1.83	3.62	0.58	0.82	0.91	0.63	37.47	15.76	28.18	30.51	16.58	23.96	FOB87_RS19460	TetR family transcriptional regulator	-	-	-
FOB87_RS16225	0.33	0.89	2.54	1.2	1.0	1.62	1.68	0.8	1.43	0.75	1.23	1.42	FOB87_RS16225	DUF417 family protein	-	-	COG3059-Predicted membrane protein[S]
FOB87_RS29380	7.82	10.85	2.74	5.41	9.71	9.62	27.6	21.98	26.43	26.93	17.88	21.29	FOB87_RS29380	MarR family transcriptional regulator	-	-	COG1846-Transcriptional regulators[K]
FOB87_RS29385	2.64	6.36	0.83	2.74	2.62	4.08	46.06	39.08	37.69	47.56	27.46	40.36	FOB87_RS29385	GNAT family N-acetyltransferase	-	-	COG1246-N-acetylglutamate synthase and related acetyltransferases[E]
FOB87_RS11920	0.5	3.08	1.05	2.39	2.49	0.69	239.47	111.25	217.19	226.73	174.15	407.85	FOB87_RS11920	hypothetical protein	-	-	-
FOB87_RS11255	2.27	2.79	0.76	2.7	0.68	1.25	8.79	3.5	5.34	3.81	2.91	6.71	FOB87_RS11255	hypothetical protein	-	-	-
FOB87_RS11925	2.84	3.91	1.53	1.68	2.82	2.23	112.45	88.61	123.81	117.11	105.53	182.14	yaaA	peroxide stress protein YaaA	GO:0005575,GO:0005622,GO:0005623,GO:0005737,GO:0005829,GO:0006950,GO:0006979,GO:0008150,GO:0033194,GO:0042221,GO:0044424,GO:0044444,GO:0044464,GO:0050896,GO:1901700	-	COG3022-Uncharacterized protein conserved in bacteria[S]
FOB87_RS11250	28.34	9.94	27.68	14.06	18.69	32.2	78.01	35.39	65.17	69.93	33.46	53.51	FOB87_RS11250	TetR/AcrR family transcriptional regulator	-	-	-
FOB87_RS27550	1.62	5.82	1.63	1.54	3.05	1.89	120.8	72.63	107.28	140.1	83.77	256.77	FOB87_RS27550	glycoside hydrolase family 6 protein	-	K01179-ko00500 Starch and sucrose metabolism;ko02020 Two-component system	COG5297-Cellobiohydrolase A (1,4-beta-cellobiosidase A)[G]
FOB87_RS16070	0.23	0.61	0.78	0.27	0.92	0.48	1.44	0.55	1.73	0.51	0.84	2.69	FOB87_RS16070	SDR family oxidoreductase	-	-	COG1028-Dehydrogenases with different specificities (related to short-chain alcohol dehydrogenases)[IQR]
FOB87_RS12695	1.82	8.07	0.99	3.3	1.59	0.29	76.25	34.21	70.79	72.78	41.58	80.3	FOB87_RS12695	FAD-dependent oxidoreductase	-	-	-
FOB87_RS16075	0.43	0.38	0.36	0.51	0.21	0.29	2.13	1.77	1.82	1.19	1.37	1.35	FOB87_RS16075	SDR family oxidoreductase	-	-	COG1028-Dehydrogenases with different specificities (related to short-chain alcohol dehydrogenases)[IQR]
FOB87_RS12690	21.02	61.84	7.1	38.11	15.12	16.76	985.35	581.04	954.4	1257.06	652.06	580.71	FOB87_RS12690	LysM peptidoglycan-binding domain-containing protein	-	-	COG1652-Uncharacterized protein containing LysM domain[S]
FOB87_RS29925	0.0	0.0	0.0	0.14	0.24	0.08	0.45	0.28	0.26	0.27	0.55	0.76	FOB87_RS29925	amidohydrolase family protein	-	-	COG1228-Imidazolonepropionase and related amidohydrolases[Q]
FOB87_RS27555	1.26	2.02	1.41	2.24	1.46	1.15	77.02	33.25	57.03	67.17	19.54	80.84	FOB87_RS27555	SDR family oxidoreductase	-	-	COG4221-Short-chain alcohol dehydrogenase of unknown specificity[R]
FOB87_RS16590	0.0	0.66	0.63	1.33	0.37	2.05	69.44	50.49	60.68	52.23	36.6	65.06	FOB87_RS16590	NUDIX domain-containing protein	-	-	-
FOB87_RS16595	4.98	5.24	3.35	3.55	2.97	3.88	126.26	95.2	102.47	115.78	81.73	132.38	FOB87_RS16595	hypothetical protein	-	-	-
FOB87_RS00765	5.77	14.46	3.5	12.5	6.52	3.96	14.86	12.95	14.22	13.99	16.37	11.95	FOB87_RS00765	hypothetical protein	-	-	-
FOB87_RS29920	3.65	2.91	2.79	3.55	5.28	3.19	23.18	20.85	21.99	22.26	17.02	18.21	FOB87_RS29920	MarR family transcriptional regulator	-	-	COG1846-Transcriptional regulators[K]
FOB87_RS00760	0.0	0.52	0.0	1.39	0.59	0.0	0.73	0.0	0.62	1.97	1.07	0.62	FOB87_RS00760	LuxR C-terminal-related transcriptional regulator	-	-	COG2771-DNA-binding HTH domain-containing proteins[K]
FOB87_RS07370	18.94	20.75	10.16	17.47	15.68	11.92	143.53	125.81	145.97	155.7	113.53	154.7	FOB87_RS07370	cupin domain-containing protein	-	-	-
FOB87_RS07375	0.96	3.64	1.61	2.65	2.22	0.66	17.92	8.33	17.74	20.71	9.94	14.49	FOB87_RS07375	hypothetical protein	-	-	-
FOB87_RS16445	4.49	5.81	4.75	7.63	6.1	2.61	1.21	0.81	0.83	0.98	0.72	2.06	FOB87_RS16445	cytosine permease	-	-	COG1457-Purine-cytosine permease and related proteins[F]
FOB87_RS32060	11.11	14.18	5.73	7.17	9.11	8.97	83.08	74.8	70.33	81.45	69.72	89.61	FOB87_RS32060	SDR family oxidoreductase	-	-	COG0300-Short-chain dehydrogenases of various substrate specificities[R]
FOB87_RS32065	2.35	2.79	1.83	2.78	3.0	1.84	50.38	38.14	45.66	44.41	39.28	49.87	FOB87_RS32065	hypothetical protein	-	-	-
FOB87_RS17175	30.33	47.38	20.23	32.36	24.9	26.89	195.5	109.13	168.65	163.16	107.28	133.43	FOB87_RS17175	NAD(+) synthase	GO:0003674,GO:0003824,GO:0003952,GO:0005488,GO:0005515,GO:0005575,GO:0005618,GO:0005622,GO:0005623,GO:0005737,GO:0005886,GO:0006139,GO:0006725,GO:0006732,GO:0006733,GO:0006753,GO:0006793,GO:0006796,GO:0006807,GO:0008150,GO:0008152,GO:0008795,GO:0009058,GO:0009108,GO:0009117,GO:0009165,GO:0009435,GO:0009987,GO:0016020,GO:0016874,GO:0016879,GO:0016880,GO:0016884,GO:0018130,GO:0019359,GO:0019362,GO:…	K01950-ko00760 Nicotinate and nicotinamide metabolism	COG0171-NAD synthase[H]
FOB87_RS17170	0.0	0.0	0.0	0.0	0.0	0.0	0.0	0.0	0.0	0.47	0.0	0.0	FOB87_RS17170	acyl-CoA dehydrogenase	-	-	-
FOB87_RS18750	0.44	0.81	0.65	0.23	0.29	0.17	0.61	0.63	0.51	0.59	0.75	0.87	FOB87_RS18750	23S ribosomal RNA	-	-	-
FOB87_RS25150	15.68	20.89	14.74	22.69	17.92	10.45	67.81	54.41	69.12	53.6	54.93	40.83	egtD	L-histidine N(alpha)-methyltransferase	GO:0000096,GO:0000097,GO:0003674,GO:0003824,GO:0005575,GO:0005623,GO:0005886,GO:0006082,GO:0006464,GO:0006479,GO:0006520,GO:0006547,GO:0006548,GO:0006575,GO:0006577,GO:0006578,GO:0006725,GO:0006790,GO:0006807,GO:0008150,GO:0008152,GO:0008168,GO:0008213,GO:0008276,GO:0008652,GO:0009056,GO:0009058,GO:0009063,GO:0009987,GO:0016020,GO:0016053,GO:0016054,GO:0016740,GO:0016741,GO:0019439,GO:0019538,GO:…	K18911-ko00340 Histidine metabolism	COG4301-Uncharacterized conserved protein[S]
FOB87_RS25155	18.16	25.62	18.4	26.26	22.66	17.03	58.78	47.99	63.12	56.4	44.36	60.23	egtC	ergothioneine biosynthesis protein EgtC	GO:0000096,GO:0000097,GO:0005575,GO:0005622,GO:0005623,GO:0005737,GO:0005886,GO:0006082,GO:0006518,GO:0006520,GO:0006547,GO:0006548,GO:0006575,GO:0006577,GO:0006578,GO:0006725,GO:0006749,GO:0006751,GO:0006790,GO:0006807,GO:0008150,GO:0008152,GO:0008652,GO:0009056,GO:0009058,GO:0009063,GO:0009987,GO:0016020,GO:0016053,GO:0016054,GO:0019439,GO:0019752,GO:0032991,GO:0034641,GO:0042219,GO:0042398,GO:…	K07008-ko00340 Histidine metabolism	COG0121-Predicted glutamine amidotransferase[R]
FOB87_RS30370	32.15	22.4	25.26	22.25	33.17	22.08	395.49	185.48	366.05	350.85	195.28	327.43	FOB87_RS30370	class I SAM-dependent methyltransferase	-	-	-
FOB87_RS30375	8.7	27.02	4.44	13.91	9.02	7.14	252.86	97.41	212.76	216.95	88.73	374.22	FOB87_RS30375	TylF/MycF/NovP-related O-methyltransferase	GO:0003674,GO:0003824,GO:0008150,GO:0008152,GO:0008168,GO:0008757,GO:0009058,GO:0009987,GO:0016740,GO:0016741,GO:0016999,GO:0017000,GO:0017144,GO:0030769,GO:0032259,GO:0044237,GO:0044249	-	-
FOB87_RS28475	12.06	20.93	9.58	12.29	7.3	13.33	41.84	60.88	45.22	53.33	56.74	53.65	recF	DNA replication/repair protein RecF	GO:0000731,GO:0005575,GO:0005622,GO:0005623,GO:0005737,GO:0005829,GO:0005886,GO:0006139,GO:0006259,GO:0006281,GO:0006302,GO:0006725,GO:0006807,GO:0006950,GO:0006974,GO:0008150,GO:0008152,GO:0009058,GO:0009059,GO:0009987,GO:0016020,GO:0018130,GO:0019438,GO:0033554,GO:0034641,GO:0034645,GO:0034654,GO:0043170,GO:0044237,GO:0044238,GO:0044249,GO:0044260,GO:0044271,GO:0044424,GO:0044444,GO:0044464,GO:…	K03629-ko03440 Homologous recombination	COG1195-Recombinational DNA repair ATPase (RecF pathway)[L]
FOB87_RS24155	0.3	1.05	0.13	0.53	0.75	0.41	12.36	8.19	12.03	15.78	13.06	20.91	FOB87_RS24155	zinc ABC transporter substrate-binding protein	-	-	COG0803-ABC-type metal ion transport system, periplasmic component/surface adhesin[P]
FOB87_RS24405	2.73	7.17	0.81	5.7	5.57	1.87	75.7	76.3	63.65	71.27	73.01	73.17	panC	pantoate--beta-alanine ligase	GO:0000166,GO:0000287,GO:0001505,GO:0003674,GO:0003824,GO:0004592,GO:0005488,GO:0005524,GO:0005575,GO:0005622,GO:0005623,GO:0005737,GO:0005829,GO:0006082,GO:0006520,GO:0006573,GO:0006575,GO:0006732,GO:0006766,GO:0006767,GO:0006807,GO:0008144,GO:0008150,GO:0008152,GO:0009058,GO:0009081,GO:0009108,GO:0009110,GO:0009987,GO:0015939,GO:0015940,GO:0016053,GO:0016874,GO:0016879,GO:0016881,GO:0017076,GO:…	K01918-ko00410 beta-Alanine metabolism;ko00770 Pantothenate and CoA biosynthesis	COG0414-Panthothenate synthetase[H]
FOB87_RS29210	1.68	1.23	1.06	1.83	0.84	0.77	4.36	3.65	4.93	5.94	2.94	8.4	FOB87_RS29210	Re/Si-specific NAD(P)(+) transhydrogenase subunit alpha	-	K00324-ko00760 Nicotinate and nicotinamide metabolism	COG3288-NAD/NADP transhydrogenase alpha subunit[C]
FOB87_RS24150	4.08	8.17	3.26	4.15	4.05	2.13	11.13	6.21	8.08	11.72	8.7	16.79	FOB87_RS24150	ATP-binding cassette domain-containing protein	-	-	COG1121-ABC-type Mn/Zn transport systems, ATPase component[P]
FOB87_RS32280	0.1	0.25	0.48	0.45	0.19	0.07	8.25	9.1	9.02	6.65	8.95	29.25	FOB87_RS32280	APC family permease	-	-	-
FOB87_RS24400	3.53	8.3	0.15	4.85	5.35	2.93	68.47	78.26	68.95	71.75	72.32	68.69	FOB87_RS24400	type III pantothenate kinase	GO:0005575,GO:0005623,GO:0005886,GO:0016020,GO:0044464,GO:0071944	K03525-ko00770 Pantothenate and CoA biosynthesis	COG1521-Putative transcriptional regulator, homolog of Bvg accessory factor[K]
FOB87_RS21380	1.98	3.3	1.17	1.64	1.38	2.04	25.41	15.71	19.66	20.79	16.84	25.89	FOB87_RS21380	IclR family transcriptional regulator	-	-	COG1414-Transcriptional regulator[K]
FOB87_RS21385	4.89	8.2	3.75	5.6	5.44	3.13	1.89	1.6	3.51	3.58	2.16	9.95	gcl	glyoxylate carboligase	-	K01608-ko00630 Glyoxylate and dicarboxylate metabolism	COG3960-Glyoxylate carboligase[R]
FOB87_RS27735	9.7	16.43	2.76	8.78	7.85	1.58	0.41	0.0	0.53	0.55	0.45	1.73	FOB87_RS27735	sugar phosphate isomerase/epimerase family protein	-	-	-
FOB87_RS17310	18.36	13.31	14.17	16.07	16.55	13.4	1035.58	684.58	1073.62	1038.96	800.37	774.63	FOB87_RS17310	2-oxoacid:acceptor oxidoreductase subunit alpha	GO:0003674,GO:0003824,GO:0005575,GO:0005618,GO:0005623,GO:0005886,GO:0006950,GO:0006979,GO:0008150,GO:0008152,GO:0016020,GO:0016491,GO:0030312,GO:0044464,GO:0050896,GO:0055114,GO:0071944	K00174-ko00010 Glycolysis / Gluconeogenesis;ko00020 Citrate cycle (TCA cycle);ko00620 Pyruvate metabolism;ko00650 Butanoate metabolism;ko00720 Carbon fixation pathways in prokaryotes	COG0674-Pyruvate:ferredoxin oxidoreductase and related 2-oxoacid:ferredoxin oxidoreductases, alpha subunit[C]
FOB87_RS28715	0.0	0.0	0.0	0.0	0.0	0.0	2.96	1.15	2.24	2.65	1.14	2.5	FOB87_RS28715	IS630-like element ISMsm2 family transposase	-	-	COG3415-Transposase and inactivated derivatives[L]
FOB87_RS19800	0.49	2.16	0.42	1.17	0.98	1.02	19.27	11.49	17.38	9.74	16.09	19.77	FOB87_RS19800	sugar ABC transporter permease	-	K10118-ko02010 ABC transporters	COG1175-ABC-type sugar transport systems, permease components[G]
FOB87_RS17315	1.1	4.5	1.08	2.18	2.74	2.4	88.32	53.05	63.89	68.09	56.42	74.91	FOB87_RS17315	PfkB family carbohydrate kinase	-	-	COG0524-Sugar kinases, ribokinase family[G]
FOB87_RS19805	1.52	1.33	0.43	1.4	1.17	0.35	9.44	6.78	12.39	7.14	10.47	16.33	FOB87_RS19805	carbohydrate ABC transporter permease	-	K10119-ko02010 ABC transporters	COG0395-ABC-type sugar transport system, permease component[G]
FOB87_RS07470	72.92	29.0	78.19	42.08	76.77	104.62	27.39	34.79	27.41	30.87	40.81	20.42	FOB87_RS07470	hypothetical protein	-	-	-
FOB87_RS07595	13.55	10.15	15.3	16.65	19.83	14.04	289.44	264.54	262.91	260.83	221.9	100.49	cobO	cob(I)yrinic acid a,c-diamide adenosyltransferase	-	K19221-ko00860 Porphyrin metabolism	COG2109-ATP:corrinoid adenosyltransferase[H]
FOB87_RS07590	14.47	10.64	13.09	13.73	17.17	18.61	207.29	166.33	174.56	173.97	152.15	108.67	FOB87_RS07590	magnesium chelatase subunit D family protein	-	K03404-ko00860 Porphyrin metabolism	COG1239-Mg-chelatase subunit ChlI[H]
FOB87_RS20520	1.2	1.05	1.43	2.49	1.78	1.85	2.12	1.65	2.24	2.45	2.1	2.1	FOB87_RS20520	FadD7 family fatty acid--CoA ligase	-	-	COG0318-Acyl-CoA synthetases (AMP-forming)/AMP-acid ligases II[IQ]
FOB87_RS20525	0.44	0.54	0.37	0.53	0.97	0.55	0.55	0.42	0.76	0.2	0.57	1.03	oxc	oxalyl-CoA decarboxylase	-	K01577-ko00630 Glyoxylate and dicarboxylate metabolism	COG0028-Thiamine pyrophosphate-requiring enzymes [acetolactate synthase, pyruvate dehydrogenase (cytochrome), glyoxylate carboligase, phosphonopyruvate decarboxylase][EH]
FOB87_RS00545	0.77	1.01	0.54	0.76	0.63	0.09	3.19	1.37	3.01	4.01	3.87	10.41	FOB87_RS00545	CaiB/BaiF CoA-transferase family protein	-	-	COG1804-Predicted acyl-CoA transferases/carnitine dehydratase[C]
FOB87_RS09990	374.4	350.78	350.56	342.09	331.65	166.66	1223.22	787.73	1386.37	1292.88	807.54	1235.35	tal	transaldolase	GO:0005575,GO:0005576,GO:0005622,GO:0005623,GO:0005737,GO:0005829,GO:0008150,GO:0040007,GO:0044424,GO:0044444,GO:0044464	K00616-ko00030 Pentose phosphate pathway	COG0176-Transaldolase[G]
FOB87_RS07475	63.93	154.45	27.5	96.2	55.51	30.62	78.32	61.06	65.08	67.51	75.66	109.86	FOB87_RS07475	alpha/beta hydrolase	-	-	-
FOB87_RS09620	26.76	26.1	12.33	21.45	25.46	19.92	133.82	119.58	122.27	123.33	122.0	107.66	FOB87_RS09620	secondary thiamine-phosphate synthase enzyme YjbQ	GO:0005575,GO:0005618,GO:0005623,GO:0030312,GO:0044464,GO:0071944	-	COG0432-Uncharacterized conserved protein[S]
FOB87_RS09995	99.91	100.21	95.41	100.78	104.52	65.22	705.84	407.82	828.47	811.9	424.64	862.1	tkt	transketolase	GO:0005575,GO:0005576,GO:0005618,GO:0005622,GO:0005623,GO:0005737,GO:0005829,GO:0005886,GO:0008150,GO:0016020,GO:0030312,GO:0040007,GO:0044424,GO:0044444,GO:0044464,GO:0071944	K00615-ko00030 Pentose phosphate pathway;ko00710 Carbon fixation in photosynthetic organisms;ko01051 Biosynthesis of ansamycins	COG0021-Transketolase[G]
FOB87_RS09625	10.7	17.08	8.6	16.09	13.25	8.81	217.38	173.64	195.1	188.51	162.38	233.87	alaS	alanine--tRNA ligase	GO:0003674,GO:0003824,GO:0004812,GO:0004813,GO:0005488,GO:0005575,GO:0005618,GO:0005622,GO:0005623,GO:0005737,GO:0005829,GO:0005886,GO:0006082,GO:0006139,GO:0006396,GO:0006399,GO:0006400,GO:0006412,GO:0006418,GO:0006419,GO:0006518,GO:0006520,GO:0006725,GO:0006807,GO:0008033,GO:0008150,GO:0008152,GO:0009058,GO:0009059,GO:0009451,GO:0009987,GO:0010467,GO:0016020,GO:0016070,GO:0016597,GO:0016874,GO:…	K01872-ko00970 Aminoacyl-tRNA biosynthesis	COG0013-Alanyl-tRNA synthetase[J]
FOB87_RS06425	9.55	15.23	8.97	11.77	10.43	10.35	459.0	324.73	453.17	436.51	304.24	448.9	serA	phosphoglycerate dehydrogenase	GO:0003674,GO:0003824,GO:0004617,GO:0005575,GO:0005618,GO:0005623,GO:0005886,GO:0006082,GO:0006520,GO:0006563,GO:0006564,GO:0006807,GO:0008150,GO:0008152,GO:0008652,GO:0009058,GO:0009069,GO:0009070,GO:0009987,GO:0016020,GO:0016053,GO:0016491,GO:0016614,GO:0016616,GO:0019752,GO:0030312,GO:0040007,GO:0043436,GO:0044237,GO:0044238,GO:0044249,GO:0044281,GO:0044283,GO:0044464,GO:0046394,GO:0055114,GO:…	K00058-ko00680 Methane metabolism;ko00260 Glycine, serine and threonine metabolism;ko00270 Cysteine and methionine metabolism	COG0111-Phosphoglycerate dehydrogenase and related dehydrogenases[HE]
FOB87_RS01435	0.0	0.29	0.0	0.0	0.0	0.0	0.41	0.0	2.1	1.83	1.5	1.04	FOB87_RS01435	Rrf2 family transcriptional regulator	-	-	COG1959-Predicted transcriptional regulator[K]
FOB87_RS06420	20.2	14.26	20.34	14.75	18.9	20.88	40.13	30.71	35.97	28.73	26.05	37.32	FOB87_RS06420	NAD(P)/FAD-dependent oxidoreductase	-	-	COG1233-Phytoene dehydrogenase and related proteins[Q]
FOB87_RS01430	8.83	9.54	7.23	4.62	10.4	7.47	180.06	126.87	163.66	155.22	109.63	157.96	FOB87_RS01430	MBL fold metallo-hydrolase	GO:0003674,GO:0003824,GO:0004416,GO:0005575,GO:0005622,GO:0005623,GO:0005737,GO:0005739,GO:0005759,GO:0005829,GO:0006082,GO:0006090,GO:0006518,GO:0006575,GO:0006749,GO:0006750,GO:0006790,GO:0006807,GO:0008150,GO:0008152,GO:0009058,GO:0009987,GO:0016787,GO:0016788,GO:0016790,GO:0019184,GO:0019752,GO:0031974,GO:0032787,GO:0034641,GO:0042398,GO:0043043,GO:0043226,GO:0043227,GO:0043229,GO:0043231,GO:…	-	COG0491-Zn-dependent hydrolases, including glyoxylases[R]
FOB87_RS31395	94.5	110.88	112.04	100.21	94.38	141.45	13.08	25.46	22.42	21.78	43.44	22.14	FOB87_RS31395	hypothetical protein	-	-	-
FOB87_RS00540	0.32	0.66	0.36	0.52	0.75	0.22	2.42	0.89	2.66	1.57	2.57	4.9	FOB87_RS00540	FAD-dependent oxidoreductase	-	-	-
FOB87_RS00815	0.2	0.0	0.0	0.0	0.0	0.07	1.15	0.97	1.64	0.35	0.75	1.41	FOB87_RS00815	glycoside hydrolase family 130 protein	-	-	COG2152-Predicted glycosylase[G]
FOB87_RS19135	3.31	5.35	1.32	2.9	2.08	1.92	15.32	15.08	10.79	10.82	14.43	13.33	FOB87_RS19135	ABC transporter ATP-binding protein	GO:0005575,GO:0005618,GO:0005623,GO:0030312,GO:0044464,GO:0071944	-	COG1132-ABC-type multidrug transport system, ATPase and permease components[V]
FOB87_RS00810	0.44	0.26	0.0	0.0	0.0	0.0	1.64	0.87	3.27	0.98	1.2	2.31	FOB87_RS00810	glycosyl transferase	-	-	-
FOB87_RS00210	0.37	0.65	0.63	0.22	0.37	0.0	3.95	1.32	2.59	2.5	1.37	2.55	FOB87_RS00210	dipeptide/oligopeptide/nickel ABC transporter ATP-binding protein	-	-	COG1124-ABC-type dipeptide/oligopeptide/nickel transport system, ATPase component[EP]
FOB87_RS05995	0.0	0.0	0.0	0.0	0.0	0.0	0.0	0.0	0.0	0.0	0.0	0.0	FOB87_RS05995	TetR/AcrR family transcriptional regulator	-	-	-
FOB87_RS00745	8.59	3.31	5.76	6.11	8.19	15.57	64.2	46.78	47.66	43.74	31.41	41.64	FOB87_RS00745	hypothetical protein	-	-	-
FOB87_RS05990	0.0	0.0	0.0	0.0	0.0	0.0	0.0	0.0	0.0	0.0	0.0	0.0	FOB87_RS05990	cytochrome P450	-	-	COG2124-Cytochrome P450[Q]
FOB87_RS00215	0.43	0.38	0.45	0.39	0.54	0.15	1.75	1.15	1.27	1.21	1.48	2.51	FOB87_RS00215	amidase	-	K02433-ko00970 Aminoacyl-tRNA biosynthesis	COG0154-Asp-tRNAAsn/Glu-tRNAGln amidotransferase A subunit and related amidases[J]
FOB87_RS00740	33.78	100.51	18.0	50.77	25.66	41.3	9.35	17.46	9.73	17.47	18.63	14.7	FOB87_RS00740	TROVE domain-containing protein	-	-	-
FOB87_RS02525	89.24	301.77	82.37	88.89	78.57	65.65	100.91	130.87	77.62	95.78	153.94	130.57	FOB87_RS02525	hypothetical protein	-	-	-
FOB87_RS02520	14.9	47.45	9.76	14.65	10.83	10.23	968.24	816.86	803.4	1005.12	1114.32	2930.81	rpsI	30S ribosomal protein S9	-	-	-
FOB87_RS12840	1.67	2.19	1.99	2.64	2.21	2.19	11.79	4.12	8.61	8.23	6.49	14.22	FOB87_RS12840	galactokinase	-	K00849-ko00052 Galactose metabolism;ko00520 Amino sugar and nucleotide sugar metabolism	COG0153-Galactokinase[G]
FOB87_RS16805	1.89	1.87	0.7	1.26	1.88	2.6	58.93	123.38	86.79	81.82	141.25	80.1	FOB87_RS16805	thioester domain-containing protein	-	-	-
FOB87_RS33885	1.2	1.05	0.0	0.0	0.0	0.83	0.0	1.42	1.29	2.69	3.3	1.27	FOB87_RS33885	hypothetical protein	-	-	-
FOB87_RS12845	1.24	1.52	1.45	1.47	1.48	1.36	6.48	5.86	5.15	4.7	3.74	7.31	FOB87_RS12845	cytochrome P450	-	-	COG2124-Cytochrome P450[Q]
FOB87_RS09190	8.47	19.22	7.39	12.8	12.21	7.41	289.77	205.14	251.39	238.41	169.99	271.42	pdxS	pyridoxal 5'-phosphate synthase lyase subunit PdxS	-	K06215-ko00750 Vitamin B6 metabolism	COG0214-Pyridoxine biosynthesis enzyme[H]
FOB87_RS09195	3.73	8.26	3.28	7.8	3.71	4.88	123.18	87.37	98.87	105.06	80.65	146.95	tesB	acyl-CoA thioesterase II	-	K10805-ko01040 Biosynthesis of unsaturated fatty acids	COG1946-Acyl-CoA thioesterase[I]
FOB87_RS18755	0.0	0.0	0.09	0.0	0.0	0.0	0.0	0.23	0.11	0.11	0.0	0.0	FOB87_RS18755	16S ribosomal RNA	-	-	-
FOB87_RS31020	4.76	3.53	5.99	2.6	4.36	1.76	4.34	3.03	4.49	5.51	6.19	5.59	FOB87_RS31020	SDR family NAD(P)-dependent oxidoreductase	-	-	COG4221-Short-chain alcohol dehydrogenase of unknown specificity[R]
FOB87_RS31025	0.76	1.41	0.16	0.33	0.28	0.45	1.89	0.79	1.11	1.16	0.44	2.3	FOB87_RS31025	GMC family oxidoreductase N-terminal domain-containing protein	-	-	COG2303-Choline dehydrogenase and related flavoproteins[E]
FOB87_RS20385	9.97	11.95	4.96	7.62	8.6	7.66	447.47	233.88	394.63	387.06	196.12	435.67	FOB87_RS20385	cystathionine gamma-synthase	GO:0000096,GO:0000097,GO:0003674,GO:0003824,GO:0003962,GO:0004123,GO:0005575,GO:0005622,GO:0005623,GO:0005737,GO:0005829,GO:0005886,GO:0006082,GO:0006520,GO:0006534,GO:0006555,GO:0006790,GO:0006807,GO:0008150,GO:0008152,GO:0008652,GO:0009058,GO:0009066,GO:0009067,GO:0009069,GO:0009070,GO:0009086,GO:0009092,GO:0009987,GO:0016020,GO:0016053,GO:0016740,GO:0016765,GO:0016829,GO:0016846,GO:0017144,GO:…	K01739-ko00920 Sulfur metabolism;ko00270 Cysteine and methionine metabolism;ko00450 Selenocompound metabolism	COG0626-Cystathionine beta-lyases/cystathionine gamma-synthases[E]
FOB87_RS27175	1.54	3.62	0.86	2.44	1.74	2.83	60.99	16.23	47.29	44.08	14.33	40.74	FOB87_RS27175	amidase	-	-	COG0154-Asp-tRNAAsn/Glu-tRNAGln amidotransferase A subunit and related amidases[J]
FOB87_RS20380	5.56	6.43	2.99	4.75	3.98	6.42	98.68	56.11	80.25	75.53	53.1	124.52	FOB87_RS20380	GPP34 family phosphoprotein	-	-	-
FOB87_RS27170	0.59	0.26	0.12	0.18	0.15	0.31	1.11	1.23	1.43	1.66	0.68	1.41	FOB87_RS27170	alkaline phosphatase family protein	-	-	-
FOB87_RS10330	1.73	4.96	1.85	2.8	2.97	3.03	41.16	37.63	37.61	40.42	33.81	34.99	FOB87_RS10330	asparaginase	GO:0003674,GO:0003824,GO:0004067,GO:0005575,GO:0005622,GO:0005623,GO:0005737,GO:0005829,GO:0006082,GO:0006520,GO:0006528,GO:0006530,GO:0006807,GO:0008150,GO:0008152,GO:0009056,GO:0009063,GO:0009064,GO:0009065,GO:0009066,GO:0009068,GO:0009987,GO:0016054,GO:0016787,GO:0016810,GO:0016811,GO:0019752,GO:0032787,GO:0034641,GO:0043436,GO:0043603,GO:0044237,GO:0044238,GO:0044248,GO:0044281,GO:0044282,GO:…	K01424-ko00250 Alanine, aspartate and glutamate metabolism;ko00460 Cyanoamino acid metabolism	COG0252-L-asparaginase/archaeal Glu-tRNAGln amidotransferase subunit D[EJ]
FOB87_RS10335	21.77	28.52	14.88	18.1	22.08	34.37	257.27	249.79	248.4	213.33	185.95	207.01	lspA	signal peptidase II	GO:0006464,GO:0006497,GO:0006807,GO:0008150,GO:0008152,GO:0009058,GO:0009059,GO:0009405,GO:0009987,GO:0019538,GO:0034645,GO:0036211,GO:0040007,GO:0042157,GO:0042158,GO:0043170,GO:0043412,GO:0044237,GO:0044238,GO:0044249,GO:0044260,GO:0044267,GO:0044419,GO:0051704,GO:0071704,GO:1901564,GO:1901566,GO:1901576	K03101-ko03060 Protein export	COG0597-Lipoprotein signal peptidase[MU]
FOB87_RS01290	2.61	3.3	5.12	2.92	3.31	1.79	1.63	2.06	3.09	2.27	2.13	2.45	FOB87_RS01290	aldo/keto reductase	-	-	COG0667-Predicted oxidoreductases (related to aryl-alcohol dehydrogenases)[C]
FOB87_RS01295	3.98	1.75	3.97	2.65	2.22	2.9	25.11	18.26	20.44	29.73	21.84	23.6	FOB87_RS01295	TetR family transcriptional regulator	-	-	-
FOB87_RS08575	1.58	5.26	1.59	4.49	2.51	1.08	26.74	11.59	20.89	20.8	8.66	20.96	FOB87_RS08575	hypothetical protein	GO:0005575,GO:0005622,GO:0005623,GO:0005737,GO:0005829,GO:0005886,GO:0016020,GO:0044424,GO:0044444,GO:0044464,GO:0071944	-	-
FOB87_RS29405	0.5	1.03	0.7	0.79	0.84	0.12	8.99	9.33	10.74	10.49	6.44	7.78	FOB87_RS29405	MurR/RpiR family transcriptional regulator	-	-	COG1737-Transcriptional regulators[K]
FOB87_RS23870	55.43	53.5	53.52	59.73	57.51	61.93	44.16	48.93	37.68	46.62	58.94	43.71	FOB87_RS23870	hypothetical protein	-	-	-
FOB87_RS29400	0.15	0.54	0.26	0.18	0.46	0.0	0.77	1.28	0.83	1.03	2.26	1.46	FOB87_RS29400	BadF/BadG/BcrA/BcrD ATPase family protein	-	-	COG2971-Predicted N-acetylglucosamine kinase[G]
FOB87_RS08570	18.64	24.83	20.02	21.88	15.18	16.12	71.98	51.85	66.83	64.32	45.5	72.48	FOB87_RS08570	hypothetical protein	-	-	-
FOB87_RS23875	10.54	7.19	12.45	12.81	9.31	9.65	7.14	3.24	3.89	5.52	5.12	7.0	FOB87_RS23875	lipid-transfer protein	-	-	COG0183-Acetyl-CoA acetyltransferase[I]
FOB87_RS27710	0.0	1.33	0.63	1.8	0.75	0.69	0.0	0.89	0.81	0.28	1.62	1.07	FOB87_RS27710	dihydrofolate reductase family protein	-	-	-
FOB87_RS04060	41.56	78.15	37.64	50.06	43.64	46.33	789.45	799.4	492.36	568.29	1006.24	385.52	FOB87_RS04060	ferredoxin reductase	GO:0000166,GO:0003674,GO:0003824,GO:0005488,GO:0006091,GO:0008150,GO:0008152,GO:0009055,GO:0009987,GO:0016491,GO:0022900,GO:0036094,GO:0043167,GO:0043168,GO:0044237,GO:0048037,GO:0050661,GO:0050662,GO:0055114,GO:0070402,GO:0097159,GO:1901265,GO:1901363	-	COG1018-Flavodoxin reductases (ferredoxin-NADPH reductases) family 1[C]
FOB87_RS04065	286.12	594.23	265.32	176.37	230.86	176.85	2932.16	3276.96	2070.95	2297.46	3722.24	996.8	FOB87_RS04065	fatty acid desaturase	-	-	COG3239-Fatty acid desaturase[I]
FOB87_RS27715	249.82	244.62	317.38	186.24	242.12	285.15	15.73	30.81	12.66	21.15	44.08	20.77	lerI	L-erythrulose 1-phosphate isomerase	GO:0003674,GO:0003824,GO:0005975,GO:0008150,GO:0008152,GO:0009056,GO:0009758,GO:0016052,GO:0016853,GO:0016854,GO:0016857,GO:0044238,GO:0071704,GO:1901575	-	COG0149-Triosephosphate isomerase[G]
FOB87_RS18035	8.68	2.76	9.93	8.42	19.6	3.25	5.9	0.0	5.89	6.17	5.05	4.99	FOB87_RS18035	ferredoxin	-	-	-
FOB87_RS18030	0.52	0.31	0.14	0.82	1.04	0.59	0.43	0.41	1.67	0.97	1.59	1.64	FOB87_RS18030	mycofactocin-coupled SDR family oxidoreductase	-	-	COG4221-Short-chain alcohol dehydrogenase of unknown specificity[R]
FOB87_RS08710	0.12	0.21	0.2	0.14	0.23	0.4	1.46	0.56	1.12	0.4	0.54	1.72	FOB87_RS08710	NtaA/DmoA family FMN-dependent monooxygenase	-	-	COG2141-Coenzyme F420-dependent N5,N10-methylene tetrahydromethanopterin reductase and related flavin-dependent oxidoreductases[C]
FOB87_RS08715	0.11	0.0	0.37	0.13	0.44	0.15	1.95	1.19	0.72	0.88	0.62	1.65	FOB87_RS08715	NtaA/DmoA family FMN-dependent monooxygenase	-	-	COG2141-Coenzyme F420-dependent N5,N10-methylene tetrahydromethanopterin reductase and related flavin-dependent oxidoreductases[C]
FOB87_RS05195	56.06	47.66	67.32	54.71	58.98	46.12	61.83	41.32	63.02	53.55	34.42	84.62	ptsP	phosphoenolpyruvate--protein phosphotransferase	-	K08483-ko02060 Phosphotransferase system (PTS)	COG1080-Phosphoenolpyruvate-protein kinase (PTS system EI component in bacteria)[G]
FOB87_RS05190	1.74	10.14	1.94	5.97	3.74	2.22	5.63	3.84	4.88	5.17	4.07	5.0	FOB87_RS05190	LuxR C-terminal-related transcriptional regulator	-	-	COG2197-Response regulator containing a CheY-like receiver domain and an HTH DNA-binding domain[TK]
FOB87_RS14030	3.71	3.66	0.78	3.3	4.37	2.22	29.44	15.36	34.61	29.49	17.16	29.55	FOB87_RS14030	response regulator transcription factor	GO:0001666,GO:0003674,GO:0003676,GO:0003677,GO:0003700,GO:0005488,GO:0005575,GO:0005576,GO:0005615,GO:0005618,GO:0005622,GO:0005623,GO:0005737,GO:0005829,GO:0005886,GO:0006355,GO:0006950,GO:0008150,GO:0009405,GO:0009628,GO:0009889,GO:0009891,GO:0009893,GO:0010468,GO:0010556,GO:0010557,GO:0010565,GO:0010604,GO:0010628,GO:0016020,GO:0018995,GO:0019216,GO:0019217,GO:0019219,GO:0019222,GO:0022611,GO:…	K07695-ko02020 Two-component system	COG2197-Response regulator containing a CheY-like receiver domain and an HTH DNA-binding domain[TK]
FOB87_RS14520	0.21	0.19	0.0	0.25	0.21	0.0	0.53	0.5	0.45	0.0	0.39	0.0	FOB87_RS14520	hypothetical protein	-	-	-
FOB87_RS14035	13.94	14.75	13.41	17.75	17.06	19.03	412.69	204.54	509.01	514.47	140.25	345.2	FOB87_RS14035	universal stress protein	-	-	-
FOB87_RS14525	0.66	0.87	0.7	1.18	0.77	1.06	17.54	2.94	12.07	8.57	3.23	7.45	FOB87_RS14525	LuxR family transcriptional regulator	-	-	COG2771-DNA-binding HTH domain-containing proteins[K]
FOB87_RS04245	2.8	8.08	1.35	4.28	3.58	5.5	105.37	64.54	101.38	93.55	73.3	77.31	FOB87_RS04245	hypothetical protein	-	-	-
FOB87_RS04240	5.88	11.22	2.61	8.2	4.47	3.33	193.93	130.23	171.65	181.18	122.73	157.51	aroQ	type II 3-dehydroquinate dehydratase	-	K03786-ko00400 Phenylalanine, tyrosine and tryptophan biosynthesis	COG0757-3-dehydroquinate dehydratase II[E]
FOB87_RS23380	13.65	37.09	6.11	23.74	13.56	10.93	214.27	144.36	190.34	257.12	184.31	113.18	FOB87_RS23380	hypothetical protein	-	-	-
FOB87_RS30570	0.62	1.09	1.05	1.48	0.62	1.28	3.11	10.33	5.99	4.18	6.27	2.63	FOB87_RS30570	Fur family transcriptional regulator	-	-	-
FOB87_RS23385	249.78	479.07	153.88	408.62	260.12	125.1	1457.33	841.22	1167.88	1358.02	1010.65	1221.47	FOB87_RS23385	hypothetical protein	-	-	-
FOB87_RS30575	3.99	11.55	5.3	5.91	4.84	1.6	0.14	0.26	0.12	0.24	0.41	0.35	FOB87_RS30575	ISL3-like element ISMsm4 family transposase	-	-	COG3464-Transposase and inactivated derivatives[L]
FOB87_RS27995	0.29	0.12	0.48	0.0	0.29	0.1	0.36	0.68	0.62	0.48	0.92	0.15	FOB87_RS27995	TRAP transporter substrate-binding protein	-	-	COG1638-TRAP-type C4-dicarboxylate transport system, periplasmic component[G]
FOB87_RS25430	3.24	7.47	2.01	3.27	4.29	4.04	44.39	42.18	45.7	38.32	42.89	24.15	FOB87_RS25430	carboxylesterase family protein	-	-	COG2272-Carboxylesterase type B[I]
FOB87_RS25435	862.18	646.67	1141.9	930.93	1089.5	417.8	45.53	154.1	32.87	99.97	166.7	54.53	FOB87_RS25435	hypothetical protein	-	-	-
FOB87_RS01990	0.38	0.0	0.63	0.0	0.0	0.0	10.8	14.28	8.45	7.16	22.05	14.3	FOB87_RS01990	MerR family transcriptional regulator	-	-	COG0789-Predicted transcriptional regulators[K]
FOB87_RS30615	12.71	23.94	4.13	14.5	6.0	7.63	74.2	70.32	69.15	78.58	71.89	48.04	FOB87_RS30615	ABC transporter substrate-binding protein	-	-	COG0614-ABC-type Fe3+-hydroxamate transport system, periplasmic component[P]
FOB87_RS01995	0.2	0.35	0.34	0.0	0.2	0.28	18.12	25.11	14.12	13.99	24.94	27.15	FOB87_RS01995	SulP family inorganic anion transporter	-	-	COG0659-Sulfate permease and related transporters (MFS superfamily)[P]
FOB87_RS30610	1.95	1.5	1.02	1.16	1.45	0.84	78.73	43.91	62.75	61.04	44.17	85.12	FOB87_RS30610	queuosine precursor transporter	-	-	COG1738-Uncharacterized conserved protein[S]
FOB87_RS23125	3.12	11.75	1.83	1.48	2.17	1.93	1237.04	409.68	1032.67	910.11	396.81	568.79	FOB87_RS23125	glutathione peroxidase	-	K00432-ko00480 Glutathione metabolism;ko04918 Thyroid hormone synthesis;ko05014 Amyotrophic lateral sclerosis;ko05016 Huntington disease;ko05022 Pathways of neurodegeneration - multiple diseases	COG0386-Glutathione peroxidase[O]
FOB87_RS23655	6.54	14.22	3.51	10.24	6.76	4.31	5.22	1.55	4.75	2.92	3.35	4.69	FOB87_RS23655	YdcF family protein	-	-	-
FOB87_RS23120	1.27	0.74	0.36	0.25	0.42	0.72	190.6	59.54	172.96	146.56	56.23	93.1	FOB87_RS23120	DUF2334 domain-containing protein	-	-	COG3233-Predicted deacetylase[R]
FOB87_RS23650	0.38	2.82	0.16	1.46	0.56	0.32	0.71	0.11	1.01	0.42	0.69	1.19	FOB87_RS23650	GMC family oxidoreductase	-	-	COG2303-Choline dehydrogenase and related flavoproteins[E]
FOB87_RS03590	1174.43	1240.96	1314.05	1233.36	1147.01	2901.01	21.3	136.45	17.69	36.74	122.91	11.46	FOB87_RS03590	RsbW protein	GO:0000166,GO:0003674,GO:0005488,GO:0006355,GO:0008150,GO:0009889,GO:0009890,GO:0009892,GO:0010468,GO:0010556,GO:0010558,GO:0010605,GO:0010629,GO:0016989,GO:0019219,GO:0019222,GO:0031323,GO:0031324,GO:0031326,GO:0031327,GO:0036094,GO:0045892,GO:0045934,GO:0048519,GO:0048523,GO:0050789,GO:0050794,GO:0051171,GO:0051172,GO:0051252,GO:0051253,GO:0060255,GO:0065007,GO:0080090,GO:0097159,GO:0140110,GO:…	-	-
FOB87_RS03595	64.62	421.89	20.75	86.69	44.91	8.49	300.08	230.81	302.27	224.82	289.68	193.2	FOB87_RS03595	STAS domain-containing protein	-	-	-
FOB87_RS19255	8.14	5.3	10.35	6.63	12.26	17.74	32.19	36.37	28.32	29.63	29.8	20.11	FOB87_RS19255	winged helix-turn-helix transcriptional regulator	-	-	COG1733-Predicted transcriptional regulators[K]
FOB87_RS19250	0.72	1.01	0.72	0.85	1.0	1.47	1.42	2.03	2.45	0.96	1.83	1.66	FOB87_RS19250	MFS transporter	-	-	-
FOB87_RS22830	5.35	18.25	1.92	6.72	4.62	3.11	91.09	59.94	77.75	85.78	72.62	73.37	FOB87_RS22830	LCP family protein	-	-	COG1316-Transcriptional regulator[K]
FOB87_RS22380	47.82	38.39	55.76	65.18	70.6	62.5	94.1	40.74	123.37	121.13	48.36	166.6	FOB87_RS22380	diiron oxygenase	-	-	-
FOB87_RS22835	281.25	153.43	241.56	178.32	296.98	246.77	415.9	413.45	383.07	409.74	420.39	310.8	phoU	phosphate signaling complex protein PhoU	GO:0003674,GO:0005488,GO:0005515,GO:0005575,GO:0005622,GO:0005623,GO:0005737,GO:0008150,GO:0009892,GO:0010563,GO:0010966,GO:0019220,GO:0019222,GO:0022611,GO:0031323,GO:0031324,GO:0032502,GO:0032879,GO:0034762,GO:0034763,GO:0034765,GO:0034766,GO:0042221,GO:0042802,GO:0042803,GO:0043269,GO:0043271,GO:0044070,GO:0044424,GO:0044464,GO:0045936,GO:0046677,GO:0046983,GO:0048519,GO:0048523,GO:0050789,GO:…	-	COG0704-Phosphate uptake regulator[P]
FOB87_RS22385	6.53	5.21	4.32	9.16	7.67	8.02	17.52	17.12	17.54	17.7	11.41	24.84	map	type I methionyl aminopeptidase	-	-	COG0024-Methionine aminopeptidase[J]
FOB87_RS25385	2.0	1.76	3.27	4.62	2.88	1.38	1.67	0.53	1.78	3.74	1.02	11.05	FOB87_RS25385	MFS transporter	-	-	-
FOB87_RS25380	3.03	1.7	2.95	4.6	3.97	2.16	1.2	0.57	0.9	6.08	0.0	11.49	FOB87_RS25380	CoA transferase	-	-	COG1804-Predicted acyl-CoA transferases/carnitine dehydratase[C]
FOB87_RS15925	0.0	0.0	0.0	0.0	0.0	0.0	0.0	0.0	0.0	0.0	0.92	1.07	FOB87_RS15925	hypothetical protein	-	-	-
FOB87_RS12200	0.42	0.73	0.27	0.25	0.21	0.15	4.44	4.1	4.58	4.09	3.84	2.1	FOB87_RS12200	APC family permease	-	-	-
FOB87_RS29310	0.49	0.85	0.81	1.73	0.97	1.67	18.76	11.5	15.55	16.81	10.66	16.38	FOB87_RS29310	DUF202 domain-containing protein	-	-	-
FOB87_RS03040	19.62	10.88	20.58	19.16	20.36	14.66	32.71	23.23	26.18	31.26	25.6	16.73	FOB87_RS03040	PPOX class F420-dependent oxidoreductase	-	-	-
FOB87_RS03735	824.44	712.95	1186.5	908.2	918.77	870.91	435.67	419.87	352.25	379.46	409.24	381.65	FOB87_RS03735	GtrA family protein	-	-	COG2246-Predicted membrane protein[S]
FOB87_RS03045	37.88	27.55	28.11	57.75	62.46	16.81	16.7	21.66	15.95	14.68	25.92	16.84	FOB87_RS03045	carboxymuconolactone decarboxylase family protein	-	-	COG2128-Uncharacterized conserved protein[S]
FOB87_RS03730	6.42	13.31	3.43	8.65	5.22	5.41	83.29	73.61	69.48	74.33	65.67	47.69	FOB87_RS03730	PH domain-containing protein	-	-	-
FOB87_RS31625	0.38	0.34	0.16	0.0	0.19	0.0	0.95	1.58	1.02	0.43	0.35	0.4	phnC	phosphonate ABC transporter ATP-binding protein	-	K02041-ko02010 ABC transporters	COG3638-ABC-type phosphate/phosphonate transport system, ATPase component[P]
FOB87_RS16960	36.77	97.78	13.29	70.95	37.59	15.22	23.67	30.0	28.73	27.32	31.54	25.59	FOB87_RS16960	ribonuclease Z	-	-	COG1234-Metal-dependent hydrolases of the beta-lactamase superfamily III[R]
FOB87_RS16965	14.07	30.67	9.99	23.74	15.59	9.53	36.85	29.9	32.14	31.02	25.9	30.42	FOB87_RS16965	transglutaminase family protein	-	-	COG1305-Transglutaminase-like enzymes, putative cysteine proteases[E]
FOB87_RS31620	0.0	0.08	0.0	0.0	0.0	0.0	1.06	0.56	1.52	0.53	0.78	1.2	phnE	phosphonate ABC transporter, permease protein PhnE	-	K02042-ko02010 ABC transporters	COG3639-ABC-type phosphate/phosphonate transport system, permease component[P]
FOB87_RS19070	4.49	6.65	1.56	3.67	3.08	2.55	55.97	47.14	54.39	50.52	41.5	37.56	FOB87_RS19070	ABC transporter permease	GO:0003674,GO:0005215,GO:0005575,GO:0005623,GO:0005886,GO:0006810,GO:0008150,GO:0016020,GO:0022857,GO:0044464,GO:0051179,GO:0051234,GO:0055085,GO:0071944	K02033-ko02024 Quorum sensing	COG0601-ABC-type dipeptide/oligopeptide/nickel transport systems, permease components[EP]
FOB87_RS19075	5.36	8.68	2.86	9.05	4.84	2.56	82.75	68.06	73.82	70.91	61.03	53.74	FOB87_RS19075	ABC transporter permease	GO:0005575,GO:0005623,GO:0005886,GO:0016020,GO:0044464,GO:0071944	K02034-ko02024 Quorum sensing	COG1173-ABC-type dipeptide/oligopeptide/nickel transport systems, permease components[EP]
FOB87_RS07290	186.52	369.57	198.47	245.99	250.05	264.91	36.87	42.43	24.05	34.87	44.94	33.77	FOB87_RS07290	hypothetical protein	-	-	-
FOB87_RS07740	0.0	0.11	0.0	0.0	0.0	0.0	0.16	0.0	0.0	0.0	0.0	0.26	FOB87_RS07740	IS110 family transposase	-	-	-
FOB87_RS07295	8.48	8.91	6.27	8.22	9.57	6.47	28.44	34.92	31.33	23.54	35.16	11.85	FOB87_RS07295	glycoside hydrolase family 3 C-terminal domain-containing protein	-	K05349-ko00500 Starch and sucrose metabolism;ko00460 Cyanoamino acid metabolism;ko00946 Degradation of flavonoids;ko00999 Biosynthesis of various plant secondary metabolites	COG1472-Beta-glucosidase-related glycosidases[G]
FOB87_RS07745	17.09	23.64	11.45	15.62	16.99	7.11	551.23	363.02	488.08	448.77	310.07	441.06	FOB87_RS07745	metallophosphoesterase	-	-	-
FOB87_RS12060	2.33	4.08	0.78	3.04	1.39	2.24	13.63	10.47	10.19	12.47	9.79	9.32	FOB87_RS12060	sterol desaturase family protein	-	-	-
FOB87_RS12065	202.77	132.96	178.33	151.79	231.95	330.22	219.49	247.67	218.49	230.61	241.03	141.06	FOB87_RS12065	L,D-transpeptidase	GO:0000270,GO:0003674,GO:0003824,GO:0004180,GO:0004185,GO:0005575,GO:0005576,GO:0006022,GO:0006023,GO:0006024,GO:0006508,GO:0006807,GO:0008150,GO:0008152,GO:0008233,GO:0008236,GO:0008238,GO:0009058,GO:0009059,GO:0009252,GO:0009273,GO:0009987,GO:0016787,GO:0017171,GO:0018104,GO:0019538,GO:0030203,GO:0034645,GO:0042546,GO:0043170,GO:0044036,GO:0044038,GO:0044085,GO:0044237,GO:0044238,GO:0044249,GO:…	-	-
FOB87_RS31565	10.19	31.88	4.28	15.38	8.29	8.59	36.07	16.73	29.17	27.42	16.52	27.59	FOB87_RS31565	L,D-transpeptidase family protein	-	-	COG3786-Uncharacterized protein conserved in bacteria[S]
FOB87_RS31560	20.9	9.71	21.28	12.4	15.63	13.5	139.89	90.54	162.35	148.63	94.26	108.65	FOB87_RS31560	bifunctional phosphatase PAP2/diacylglycerol kinase family protein	-	K19302-ko00550 Peptidoglycan biosynthesis;ko00552 Teichoic acid biosynthesis	COG1597-Sphingosine kinase and enzymes related to eukaryotic diacylglycerol kinase[IR]
FOB87_RS22525	0.0	0.59	0.38	0.53	0.0	0.0	1.96	0.0	1.2	0.75	0.62	0.95	FOB87_RS22525	SDR family oxidoreductase	-	-	COG0300-Short-chain dehydrogenases of various substrate specificities[R]
FOB87_RS22520	1.85	4.68	0.86	2.68	2.04	1.69	8.95	1.7	4.6	6.42	3.76	7.79	FOB87_RS22520	EspA/EspE family type VII secretion system effector	-	-	-
FOB87_RS33705	4.71	11.81	2.73	7.51	6.62	3.9	31.16	23.46	28.42	27.2	21.53	29.95	FOB87_RS33705	LysR family transcriptional regulator	-	-	COG0583-Transcriptional regulator[K]
FOB87_RS33700	9.81	18.26	3.5	19.19	7.3	2.86	32.38	12.77	36.89	33.68	20.18	27.91	FOB87_RS33700	hypothetical protein	-	-	-
FOB87_RS27920	0.55	0.58	0.46	0.66	0.61	0.46	1.86	1.51	1.07	1.42	1.52	1.93	FOB87_RS27920	LuxR family transcriptional regulator	-	-	COG2197-Response regulator containing a CheY-like receiver domain and an HTH DNA-binding domain[TK]
FOB87_RS27925	1.34	2.64	0.84	0.4	2.0	1.61	25.0	22.96	28.56	21.29	22.63	16.92	FOB87_RS27925	helix-turn-helix domain-containing protein	-	-	COG1733-Predicted transcriptional regulators[K]
FOB87_RS10835	9.08	15.61	10.67	12.92	10.29	7.98	4.75	6.02	4.85	4.67	6.15	5.17	FOB87_RS10835	MerR family transcriptional regulator	-	-	COG0789-Predicted transcriptional regulators[K]
FOB87_RS10525	10.45	4.96	8.4	8.78	9.95	12.26	71.05	55.15	50.18	50.57	53.35	74.8	hisI	phosphoribosyl-AMP cyclohydrolase	GO:0008150,GO:0040007	K01496-ko00340 Histidine metabolism	COG0139-Phosphoribosyl-AMP cyclohydrolase[E]
FOB87_RS10830	291.0	400.94	276.54	351.38	336.09	270.32	10.61	43.93	8.04	13.86	41.2	16.62	FOB87_RS10830	M20/M25/M40 family metallo-hydrolase	-	-	COG1363-Cellulase M and related proteins[G]
FOB87_RS10520	15.03	7.6	11.65	13.48	12.64	25.94	62.68	53.4	42.79	51.88	44.6	87.36	hisF	imidazole glycerol phosphate synthase subunit HisF	GO:0000107,GO:0003674,GO:0003824,GO:0008150,GO:0016740,GO:0016757,GO:0016763,GO:0040007	K02500-ko00340 Histidine metabolism	COG0107-Imidazoleglycerol-phosphate synthase[E]
FOB87_RS16785	23.13	17.33	26.97	22.19	26.49	36.74	111.76	100.56	151.51	133.12	114.32	177.38	cysT	sulfate ABC transporter permease subunit CysT	-	K02046-ko00920 Sulfur metabolism;ko02010 ABC transporters	COG0555-ABC-type sulfate transport system, permease component[O]
FOB87_RS16780	68.49	57.62	80.29	56.62	71.7	87.76	140.48	110.89	151.89	144.6	120.4	192.6	cysW	sulfate ABC transporter permease subunit CysW	-	K02047-ko00920 Sulfur metabolism;ko02010 ABC transporters	COG4208-ABC-type sulfate transport system, permease component[P]
FOB87_RS29650	16.66	41.3	10.49	21.61	20.69	15.02	216.65	73.97	233.64	220.09	87.6	357.8	FOB87_RS29650	hemophore	-	-	-
FOB87_RS13330	0.0	0.57	0.0	0.77	0.65	0.22	10.49	7.67	7.26	7.96	6.51	10.24	FOB87_RS13330	hypothetical protein	-	-	-
FOB87_RS29655	179.73	574.73	95.77	348.95	161.97	100.75	2296.83	1083.3	2321.77	2834.81	1374.52	2719.85	FOB87_RS29655	heme-binding protein	-	-	-
FOB87_RS13335	5.79	5.3	4.02	5.38	6.51	7.18	18.36	16.25	15.19	13.08	18.88	10.48	FOB87_RS13335	CHAT domain-containing protein	-	-	-
FOB87_RS07125	9.51	13.31	6.14	8.68	7.45	10.68	521.6	460.35	452.26	498.22	481.55	1244.2	tsf	translation elongation factor Ts	GO:0003674,GO:0003676,GO:0003723,GO:0003746,GO:0005488,GO:0005575,GO:0005618,GO:0005622,GO:0005623,GO:0005737,GO:0005829,GO:0005886,GO:0006412,GO:0006414,GO:0006518,GO:0006807,GO:0008135,GO:0008150,GO:0008152,GO:0009058,GO:0009059,GO:0009987,GO:0010467,GO:0016020,GO:0019538,GO:0030312,GO:0034641,GO:0034645,GO:0040007,GO:0043043,GO:0043170,GO:0043603,GO:0043604,GO:0044237,GO:0044238,GO:0044249,GO:…	-	COG0264-Translation elongation factor Ts[J]
FOB87_RS07120	17.26	27.87	10.67	18.96	14.44	12.22	1155.42	768.47	949.38	1112.64	1006.01	2871.45	rpsB	30S ribosomal protein S2	GO:0003674,GO:0003735,GO:0005198,GO:0005575,GO:0005618,GO:0005622,GO:0005623,GO:0005737,GO:0005829,GO:0005840,GO:0005886,GO:0006412,GO:0006518,GO:0006807,GO:0008150,GO:0008152,GO:0009058,GO:0009059,GO:0009987,GO:0010467,GO:0015935,GO:0016020,GO:0019538,GO:0022626,GO:0022627,GO:0030312,GO:0032991,GO:0034641,GO:0034645,GO:0040007,GO:0043043,GO:0043170,GO:0043226,GO:0043228,GO:0043229,GO:0043232,GO:…	K02967-ko03010 Ribosome	COG0052-Ribosomal protein S2[J]
FOB87_RS10780	12.29	15.99	6.77	12.98	11.06	7.65	36.6	65.7	30.54	28.52	59.0	33.19	FOB87_RS10780	glucose 1-dehydrogenase	-	-	COG1028-Dehydrogenases with different specificities (related to short-chain alcohol dehydrogenases)[IQR]
FOB87_RS10785	14.81	24.27	9.2	15.98	12.07	4.88	31.0	37.87	27.19	29.28	38.73	26.85	FOB87_RS10785	sugar-binding domain-containing protein	-	-	COG2390-Transcriptional regulator, contains sigma factor-related N-terminal domain[K]
FOB87_RS19895	61.82	65.99	70.66	62.31	70.74	43.85	4.51	2.86	3.66	3.11	4.07	7.14	FOB87_RS19895	cation acetate symporter	-	-	COG4147-Predicted symporter[R]
FOB87_RS01600	109.5	177.15	86.63	143.58	94.63	71.72	516.25	635.7	564.8	517.43	812.86	948.48	FOB87_RS01600	DNA-directed RNA polymerase subunit beta'	GO:0000428,GO:0005575,GO:0005618,GO:0005622,GO:0005623,GO:0005886,GO:0008150,GO:0016020,GO:0030312,GO:0030880,GO:0032991,GO:0040007,GO:0044424,GO:0044464,GO:0061695,GO:0071944,GO:1902494,GO:1990234	K03046-ko03020 RNA polymerase	COG0086-DNA-directed RNA polymerase, beta' subunit/160 kD subunit[K]
FOB87_RS01350	21.08	8.08	20.08	12.76	19.2	25.48	22.71	22.62	23.67	28.45	19.88	29.16	FOB87_RS01350	GntR family transcriptional regulator	-	-	COG2186-Transcriptional regulators[K]
FOB87_RS06655	6.4	11.49	4.26	7.83	4.64	4.95	181.67	126.8	174.48	175.34	126.74	166.76	ftsY	signal recognition particle-docking protein FtsY	GO:0005575,GO:0005618,GO:0005623,GO:0005886,GO:0016020,GO:0030312,GO:0044464,GO:0071944	K03110-ko03060 Protein export;ko03070 Bacterial secretion system;ko02024 Quorum sensing	COG0552-Signal recognition particle GTPase[U]
FOB87_RS01605	0.0	0.89	0.12	0.52	0.72	0.59	7.37	6.66	6.47	7.41	7.13	5.02	FOB87_RS01605	LacI family DNA-binding transcriptional regulator	-	-	COG1609-Transcriptional regulators[K]
FOB87_RS17745	0.51	0.45	0.14	0.41	0.34	0.0	15.15	7.3	17.9	12.24	8.61	31.4	FOB87_RS17745	glycosyltransferase family A protein	-	-	-
FOB87_RS01355	1.33	5.24	1.39	1.38	1.32	0.12	7.45	2.56	5.67	6.49	4.1	7.88	FOB87_RS01355	polysaccharide deacetylase	-	-	COG0726-Predicted xylanase/chitin deacetylase[G]
FOB87_RS32545	6.98	5.24	3.62	4.73	6.93	8.67	78.24	55.46	75.52	70.87	54.38	65.84	FOB87_RS32545	hypothetical protein	-	-	-
FOB87_RS19890	71.85	48.83	98.74	57.42	76.03	43.97	5.19	2.46	7.22	4.65	3.33	9.33	FOB87_RS19890	DUF485 domain-containing protein	-	-	COG3162-Predicted membrane protein[S]
FOB87_RS08960	1.8	4.83	2.48	4.26	2.16	2.47	0.48	0.91	1.5	0.57	0.35	1.35	FOB87_RS08960	acyl-CoA dehydrogenase family protein	-	-	COG1960-Acyl-CoA dehydrogenases[I]
FOB87_RS32540	10.72	17.61	6.74	11.6	13.04	5.98	237.49	207.6	256.9	244.91	244.99	280.42	FOB87_RS32540	glutamate--cysteine ligase	-	-	COG2170-Uncharacterized conserved protein[S]
FOB87_RS08965	0.0	0.0	0.0	0.17	0.0	0.0	0.54	0.0	0.3	0.16	0.39	0.15	FOB87_RS08965	ferredoxin--NADP reductase	-	K15983-ko00984 Steroid degradation	COG1018-Flavodoxin reductases (ferredoxin-NADPH reductases) family 1[C]
FOB87_RS17785	3.76	7.68	3.33	11.14	6.43	1.72	5.46	5.93	7.58	7.46	4.77	9.02	FOB87_RS17785	DUF899 family protein	-	-	COG4312-Uncharacterized protein conserved in bacteria[S]
FOB87_RS17780	1.95	8.88	1.8	1.85	2.13	2.68	50.53	29.78	42.03	43.12	37.98	58.98	FOB87_RS17780	SDR family oxidoreductase	-	-	COG4221-Short-chain alcohol dehydrogenase of unknown specificity[R]
FOB87_RS18545	12.35	10.51	10.98	17.24	22.02	6.74	279.74	168.19	232.26	232.51	151.5	168.5	FOB87_RS18545	M67 family metallopeptidase	GO:0000096,GO:0000097,GO:0003674,GO:0003824,GO:0005488,GO:0005575,GO:0005622,GO:0005623,GO:0005737,GO:0005829,GO:0006082,GO:0006508,GO:0006520,GO:0006534,GO:0006535,GO:0006563,GO:0006790,GO:0006807,GO:0008150,GO:0008152,GO:0008233,GO:0008235,GO:0008237,GO:0008238,GO:0008270,GO:0008652,GO:0009058,GO:0009069,GO:0009070,GO:0009987,GO:0016053,GO:0016787,GO:0019344,GO:0019538,GO:0019752,GO:0043167,GO:…	-	COG1310-Predicted metal-dependent protease of the PAD1/JAB1 superfamily[R]
FOB87_RS18540	47.82	47.09	36.97	53.51	62.98	49.43	475.92	331.39	467.86	447.62	278.56	370.36	FOB87_RS18540	MoaD/ThiS family protein	GO:0000096,GO:0000097,GO:0005575,GO:0005622,GO:0005623,GO:0005737,GO:0005829,GO:0006082,GO:0006520,GO:0006534,GO:0006790,GO:0006807,GO:0008150,GO:0008152,GO:0008652,GO:0009058,GO:0009069,GO:0009070,GO:0009987,GO:0016053,GO:0019344,GO:0019752,GO:0032991,GO:0043436,GO:0044237,GO:0044238,GO:0044249,GO:0044272,GO:0044281,GO:0044283,GO:0044424,GO:0044444,GO:0044464,GO:0046394,GO:0071704,GO:1901564,GO:…	K03636-ko04122 Sulfur relay system	-
FOB87_RS28520	1.29	1.76	1.44	0.85	0.28	1.47	17.82	5.42	14.35	14.54	8.64	6.93	FOB87_RS28520	iron chelate uptake ABC transporter family permease subunit	-	-	COG4779-ABC-type enterobactin transport system, permease component[P]
FOB87_RS05295	38.13	37.94	42.67	44.81	37.2	35.15	74.05	78.5	87.63	76.74	76.97	64.82	secBL	SecB-like chaperone SecBL	-	-	-
FOB87_RS24365	3.59	8.23	1.39	5.89	3.56	3.03	154.04	77.76	150.49	136.54	92.36	196.06	FOB87_RS24365	histidine phosphatase family protein	-	-	COG0406-Fructose-2,6-bisphosphatase[G]
FOB87_RS24360	2.75	5.83	2.21	4.22	3.65	3.86	112.26	91.59	92.85	110.5	102.75	118.56	FOB87_RS24360	serine hydrolase	-	-	COG2367-Beta-lactamase class A[V]
FOB87_RS05290	5.64	12.54	6.91	11.82	7.75	8.93	39.16	23.61	24.98	30.74	25.17	32.67	FOB87_RS05290	hypothetical protein	-	-	-
FOB87_RS17435	62.72	56.99	58.64	49.77	56.13	35.47	1029.99	698.66	992.77	965.8	670.15	1049.57	FOB87_RS17435	ATP-dependent Clp protease proteolytic subunit	GO:0005575,GO:0005618,GO:0005622,GO:0005623,GO:0005737,GO:0005829,GO:0005886,GO:0008150,GO:0016020,GO:0030312,GO:0040007,GO:0044424,GO:0044444,GO:0044464,GO:0071944	K01358-ko04112 Cell cycle - Caulobacter;ko04212 Longevity regulating pathway - worm	COG0740-Protease subunit of ATP-dependent Clp proteases[OU]
FOB87_RS17430	215.83	241.63	142.33	197.19	159.92	135.45	558.77	385.07	530.5	503.27	422.12	462.25	clpX	ATP-dependent Clp protease ATP-binding subunit ClpX	GO:0000166,GO:0003674,GO:0003824,GO:0004176,GO:0005488,GO:0005524,GO:0005575,GO:0005618,GO:0005623,GO:0006508,GO:0006807,GO:0008144,GO:0008150,GO:0008152,GO:0008233,GO:0009056,GO:0009057,GO:0009987,GO:0016462,GO:0016787,GO:0016817,GO:0016818,GO:0016887,GO:0017076,GO:0017111,GO:0019538,GO:0030163,GO:0030312,GO:0030554,GO:0031333,GO:0032271,GO:0032272,GO:0032553,GO:0032555,GO:0032559,GO:0035639,GO:…	K03544-ko04112 Cell cycle - Caulobacter	COG1219-ATP-dependent protease Clp, ATPase subunit[O]
FOB87_RS02955	0.25	1.08	0.21	0.87	0.0	0.5	2.14	2.61	3.66	3.83	2.91	3.62	FOB87_RS02955	TetR family transcriptional regulator	-	-	-
FOB87_RS02950	0.52	0.92	0.22	0.62	0.91	0.18	0.65	0.93	2.23	0.58	0.84	1.79	erm(38)	23S rRNA (adenine(2058)-N(6))-methyltransferase Erm(38)	-	-	COG0030-Dimethyladenosine transferase (rRNA methylation)[J]
FOB87_RS28525	1.1	0.64	0.61	0.65	1.27	0.5	25.89	7.99	17.9	19.75	8.17	9.42	FOB87_RS28525	ABC transporter ATP-binding protein	-	-	COG1120-ABC-type cobalamin/Fe3+-siderophores transport systems, ATPase components[PH]
FOB87_RS20265	18.45	32.12	10.3	38.95	22.54	19.7	160.93	111.75	168.19	172.26	94.3	241.4	FOB87_RS20265	GAF domain-containing sensor histidine kinase	-	-	COG3850-Signal transduction histidine kinase, nitrate/nitrite-specific[T]
FOB87_RS20260	43.71	40.21	40.21	49.16	54.34	40.14	512.08	319.36	519.54	511.72	317.16	529.59	FOB87_RS20260	class II fumarate hydratase	GO:0003674,GO:0003824,GO:0004333,GO:0005575,GO:0005576,GO:0005618,GO:0005622,GO:0005623,GO:0005737,GO:0005829,GO:0005886,GO:0006082,GO:0006091,GO:0006099,GO:0006101,GO:0006106,GO:0006108,GO:0008150,GO:0008152,GO:0009060,GO:0009987,GO:0015980,GO:0016020,GO:0016829,GO:0016835,GO:0016836,GO:0016999,GO:0017144,GO:0019752,GO:0030312,GO:0040007,GO:0043436,GO:0043648,GO:0044237,GO:0044238,GO:0044281,GO:…	K01679-ko00020 Citrate cycle (TCA cycle);ko00620 Pyruvate metabolism;ko00720 Carbon fixation pathways in prokaryotes;ko05200 Pathways in cancer;ko05211 Renal cell carcinoma;ko04934 Cushing syndrome	COG0114-Fumarase[C]
FOB87_RS23460	67.86	127.25	70.2	148.78	99.56	28.72	184.82	241.97	205.48	282.01	300.17	139.74	FOB87_RS23460	ferredoxin	-	-	COG1141-Ferredoxin[C]
FOB87_RS26635	1.43	1.26	1.5	1.7	1.42	1.23	19.64	11.45	14.15	18.4	10.81	22.27	FOB87_RS26635	OB-fold domain-containing protein	-	-	COG1545-Predicted nucleic-acid-binding protein containing a Zn-ribbon[R]
FOB87_RS23465	25.7	20.5	34.08	30.02	31.28	40.14	18.09	18.25	14.81	15.64	17.04	23.16	FOB87_RS23465	acyl-CoA dehydrogenase family protein	-	-	COG1960-Acyl-CoA dehydrogenases[I]
FOB87_RS26630	161.4	48.6	235.59	156.76	206.59	506.54	536.67	663.57	535.79	481.09	493.5	243.2	FOB87_RS26630	hypothetical protein	-	-	-
FOB87_RS08385	60.51	36.25	61.38	45.95	64.45	19.13	523.43	378.08	536.4	588.83	453.25	395.8	hemQ	hydrogen peroxide-dependent heme synthase	GO:0005575,GO:0005623,GO:0005886,GO:0016020,GO:0044464,GO:0071944	-	COG3253-Uncharacterized conserved protein[S]
FOB87_RS08380	5.56	5.66	7.0	6.73	6.96	9.93	33.4	32.92	28.14	30.07	25.22	30.49	FOB87_RS08380	protoporphyrinogen oxidase	-	K00231-ko00860 Porphyrin metabolism	COG1232-Protoporphyrinogen oxidase[H]
FOB87_RS00005	0.0	0.0	0.0	0.0	0.0	0.0	0.0	0.0	0.0	0.89	0.0	0.42	FOB87_RS00005	ATP-binding cassette domain-containing protein	-	-	COG1119-ABC-type molybdenum transport system, ATPase component/photorepair protein PhrA[P]
FOB87_RS24015	32.84	114.52	19.56	77.76	36.02	15.84	5.28	2.79	5.28	4.34	4.95	17.74	FOB87_RS24015	ABC transporter permease	-	K10544-ko02010 ABC transporters	COG4214-ABC-type xylose transport system, permease component[G]
FOB87_RS00550	0.56	0.99	0.31	0.45	0.56	0.13	2.11	1.33	3.61	1.26	2.58	8.11	FOB87_RS00550	enoyl-CoA hydratase-related protein	GO:0003674,GO:0003824,GO:0004300,GO:0016829,GO:0016835,GO:0016836	-	COG0447-Dihydroxynaphthoic acid synthase[H]
FOB87_RS00555	1.02	1.79	0.57	0.81	0.68	1.05	1.06	3.03	4.92	3.43	2.81	10.25	FOB87_RS00555	dihydrodipicolinate synthase family protein	-	K01714-ko00300 Lysine biosynthesis;ko00261 Monobactam biosynthesis	COG0329-Dihydrodipicolinate synthase/N-acetylneuraminate lyase[EM]
FOB87_RS11465	0.45	0.79	0.89	1.08	0.9	0.62	7.92	6.27	5.65	5.57	4.42	8.29	FOB87_RS11465	formamidase	-	K01455-ko00630 Glyoxylate and dicarboxylate metabolism;ko00910 Nitrogen metabolism;ko00460 Cyanoamino acid metabolism	COG0388-Predicted amidohydrolase[R]
FOB87_RS28295	6.29	10.3	4.44	5.11	5.76	5.46	154.31	120.76	156.21	138.7	109.77	152.89	FOB87_RS28295	alpha/beta hydrolase	-	-	-
FOB87_RS28290	136.65	127.92	109.8	165.18	125.57	57.35	66.89	141.92	85.73	97.46	246.13	276.98	FOB87_RS28290	inositol-3-phosphate synthase	GO:0003674,GO:0003824,GO:0004512,GO:0005488,GO:0005575,GO:0005622,GO:0005623,GO:0005737,GO:0005829,GO:0006790,GO:0008150,GO:0008152,GO:0008270,GO:0009058,GO:0009405,GO:0009987,GO:0010125,GO:0010126,GO:0016137,GO:0016138,GO:0016853,GO:0016872,GO:0043167,GO:0043169,GO:0044237,GO:0044249,GO:0044272,GO:0044419,GO:0044424,GO:0044444,GO:0044464,GO:0046872,GO:0046914,GO:0051186,GO:0051188,GO:0051704,GO:…	K01858-ko00562 Inositol phosphate metabolism;ko00521 Streptomycin biosynthesis	COG1260-Myo-inositol-1-phosphate synthase[I]
FOB87_RS24010	6.4	9.84	3.83	7.27	6.74	6.09	27.32	16.84	28.69	23.76	13.96	24.76	FOB87_RS24010	aminotransferase class I/II-fold pyridoxal phosphate-dependent enzyme	-	-	COG0436-Aspartate/tyrosine/aromatic aminotransferase[E]
FOB87_RS14200	12.83	9.72	12.89	21.07	20.31	5.78	13.82	8.38	15.68	13.73	8.92	13.24	FOB87_RS14200	acyl-CoA dehydrogenase family protein	-	-	COG1960-Acyl-CoA dehydrogenases[I]
FOB87_RS33145	535.42	571.02	638.89	390.2	472.11	598.1	154.37	114.75	160.68	161.5	128.22	130.93	FOB87_RS33145	pyridoxamine 5'-phosphate oxidase family protein	-	-	-
FOB87_RS33140	406.13	405.22	532.46	434.39	452.26	568.48	9.75	37.06	8.35	19.06	22.76	8.25	FOB87_RS33140	hypothetical protein	-	-	-
FOB87_RS14205	10.13	5.72	11.52	16.28	13.37	3.11	8.3	3.79	6.83	8.03	3.53	7.87	FOB87_RS14205	CaiB/BaiF CoA-transferase family protein	-	K01796-ko00120 Primary bile acid biosynthesis;ko04146 Peroxisome	COG1804-Predicted acyl-CoA transferases/carnitine dehydratase[C]
FOB87_RS09385	39.03	22.29	37.32	31.42	38.77	55.06	238.42	161.73	187.19	215.18	143.09	197.22	hisS	histidine--tRNA ligase	GO:0005575,GO:0005618,GO:0005623,GO:0005886,GO:0008150,GO:0016020,GO:0030312,GO:0040007,GO:0044464,GO:0071944	K01892-ko00970 Aminoacyl-tRNA biosynthesis	COG0124-Histidyl-tRNA synthetase[J]
FOB87_RS09380	77.09	47.59	79.33	66.51	93.68	79.48	233.86	240.22	199.37	247.58	223.55	148.16	FOB87_RS09380	MBL fold metallo-hydrolase	-	K01069-ko00620 Pyruvate metabolism	COG0491-Zn-dependent hydrolases, including glyoxylases[R]
FOB87_RS11460	0.67	1.85	1.87	1.45	1.99	0.69	11.09	7.38	9.14	6.96	5.8	11.14	FOB87_RS11460	cytosine permease	-	-	COG1457-Purine-cytosine permease and related proteins[F]
FOB87_RS08035	82.73	121.63	104.06	198.16	94.23	55.4	6.14	2.68	5.26	3.67	4.31	1.52	FOB87_RS08035	hypothetical protein	-	-	-
FOB87_RS03920	7.95	15.27	4.34	8.68	7.65	7.72	22.49	20.93	17.25	21.15	20.09	21.16	FOB87_RS03920	AAA family ATPase	-	-	COG0464-ATPases of the AAA+ class[O]
FOB87_RS08030	130.01	197.83	158.56	347.24	166.36	65.09	6.9	5.24	7.8	5.2	8.91	2.57	FOB87_RS08030	SIS domain-containing protein	-	K03271-ko00540 Lipopolysaccharide biosynthesis	COG0279-Phosphoheptose isomerase[G]
FOB87_RS03925	8.0	10.51	3.73	6.85	4.12	6.1	31.0	32.26	30.98	27.13	23.97	24.04	FOB87_RS03925	tetratricopeptide repeat protein	-	-	-
FOB87_RS19855	2.4	6.2	1.91	4.94	2.89	2.43	16.99	11.66	14.01	13.53	10.16	19.43	FOB87_RS19855	histidine kinase	-	-	COG3275-Putative regulator of cell autolysis[T]
FOB87_RS31815	1208.79	1618.41	1464.36	1667.88	1588.49	709.85	70.87	258.06	57.92	136.79	245.24	80.77	FOB87_RS31815	2Fe-2S iron-sulfur cluster-binding protein	-	K13483-ko00230 Purine metabolism	COG2080-Aerobic-type carbon monoxide dehydrogenase, small subunit CoxS/CutS homologs[C]
FOB87_RS31810	1111.29	1557.88	1291.24	1517.74	1387.59	531.62	51.74	122.64	47.73	109.07	142.57	86.75	FOB87_RS31810	xanthine dehydrogenase family protein subunit M	-	K11178-ko00230 Purine metabolism	COG1319-Aerobic-type carbon monoxide dehydrogenase, middle subunit CoxM/CutM homologs[C]
FOB87_RS26460	1.29	7.27	0.46	2.84	2.74	0.25	16.77	5.89	16.33	16.47	9.1	20.01	FOB87_RS26460	ABC transporter permease subunit	-	K02053-ko02024 Quorum sensing	COG1177-ABC-type spermidine/putrescine transport system, permease component II[E]
FOB87_RS20840	81.59	76.55	28.59	111.55	36.4	104.98	496.45	488.41	456.53	523.11	548.02	274.09	FOB87_RS20840	hypothetical protein	-	-	-
FOB87_RS20845	36.36	27.62	12.89	41.2	12.04	38.28	341.78	272.65	311.31	326.24	268.59	188.23	FOB87_RS20845	hypothetical protein	-	-	-
FOB87_RS06900	0.19	0.0	0.0	0.0	0.0	0.0	0.24	0.23	0.21	0.21	0.36	0.41	FOB87_RS06900	cutinase family protein	-	-	-
FOB87_RS27270	26.51	33.01	29.85	47.41	37.63	35.54	6.03	6.73	6.06	9.64	15.78	9.76	FOB87_RS27270	ABC transporter substrate-binding protein	-	-	COG0834-ABC-type amino acid transport/signal transduction systems, periplasmic component/domain[ET]
FOB87_RS27275	16.83	16.58	14.31	27.35	24.65	7.13	5.31	4.53	4.9	5.62	12.89	7.03	FOB87_RS27275	glutamine synthetase family protein	-	K01915-ko00630 Glyoxylate and dicarboxylate metabolism;ko00910 Nitrogen metabolism;ko00250 Alanine, aspartate and glutamate metabolism;ko00220 Arginine biosynthesis;ko02020 Two-component system;ko04217 Necroptosis;ko04724 Glutamatergic synapse;ko04727 GABAergic synapse	COG0174-Glutamine synthetase[E]
FOB87_RS22730	1.01	2.2	0.32	0.75	1.0	0.26	7.84	4.17	8.33	6.61	7.14	2.79	FOB87_RS22730	site-specific integrase	-	-	-
FOB87_RS22735	0.0	0.0	0.0	0.0	0.0	0.0	0.0	2.42	2.18	0.0	1.87	0.0	FOB87_RS22735	tRNA-Phe	-	-	-
FOB87_RS11490	10.71	11.18	7.28	12.1	13.18	6.3	41.94	40.16	28.85	40.16	53.41	38.98	FOB87_RS11490	CGNR zinc finger domain-containing protein	-	-	COG5516-Conserved protein containing a Zn-ribbon-like motif, possibly RNA-binding[R]
FOB87_RS33555	0.0	0.23	0.11	0.46	0.26	0.09	1.62	1.53	1.39	1.3	1.19	0.82	FOB87_RS33555	hypothetical protein	-	-	-
FOB87_RS11495	7.31	5.29	11.19	7.16	10.73	9.92	21.96	14.85	21.36	17.92	7.99	24.11	FOB87_RS11495	zinc-dependent alcohol dehydrogenase family protein	-	-	COG0604-NADPH:quinone reductase and related Zn-dependent oxidoreductases[CR]
FOB87_RS04655	0.6	0.39	0.26	0.54	0.15	0.31	2.63	2.14	1.77	3.03	2.07	1.59	FOB87_RS04655	LacI family DNA-binding transcriptional regulator	-	-	COG1609-Transcriptional regulators[K]
FOB87_RS04650	1.43	3.34	2.0	1.13	2.36	1.31	547.88	269.62	389.99	400.14	176.88	297.29	FOB87_RS04650	Dabb family protein	-	-	-
FOB87_RS15555	25.99	64.19	12.02	27.49	20.83	15.11	1276.43	861.56	1231.73	1223.55	811.67	1375.0	FOB87_RS15555	cytochrome c oxidase subunit II	GO:0005575,GO:0005576,GO:0005623,GO:0005886,GO:0005887,GO:0006091,GO:0006119,GO:0006139,GO:0006163,GO:0006725,GO:0006753,GO:0006793,GO:0006796,GO:0006807,GO:0008150,GO:0008152,GO:0009117,GO:0009123,GO:0009126,GO:0009141,GO:0009144,GO:0009150,GO:0009161,GO:0009167,GO:0009199,GO:0009205,GO:0009259,GO:0009319,GO:0009987,GO:0015980,GO:0016020,GO:0016021,GO:0016310,GO:0017144,GO:0019637,GO:0019693,GO:…	K02275-ko00190 Oxidative phosphorylation	COG1622-Heme/copper-type cytochrome/quinol oxidases, subunit 2[C]
FOB87_RS15005	0.27	0.24	0.23	0.65	0.27	0.85	4.08	2.91	4.51	2.59	2.87	4.32	FOB87_RS15005	site-specific integrase	-	-	COG4974-Site-specific recombinase XerD[L]
FOB87_RS15550	13.71	30.03	4.84	16.68	12.9	5.2	1066.95	788.39	1131.43	1203.4	819.38	1150.57	FOB87_RS15550	cytochrome c oxidase subunit 4	GO:0005575,GO:0005623,GO:0005886,GO:0016020,GO:0044464,GO:0071944	-	-
FOB87_RS15000	0.0	0.39	0.38	0.18	0.3	0.31	2.23	0.89	2.71	3.67	1.09	2.52	FOB87_RS15000	IS256 family transposase	-	-	-
FOB87_RS13925	0.0	0.16	0.31	0.67	0.37	0.13	6.11	4.01	5.83	4.42	4.14	5.76	FOB87_RS13925	hypothetical protein	-	-	-
FOB87_RS13920	12.94	13.35	13.31	15.34	16.58	7.02	22.62	15.81	26.06	22.84	12.79	20.02	FOB87_RS13920	hypothetical protein	-	-	-
FOB87_RS16200	0.0	0.0	0.0	0.0	0.0	0.0	0.0	0.0	0.0	0.0	0.0	0.0	FOB87_RS16200	plasmid pRiA4b ORF-3 family protein	-	-	-
FOB87_RS16205	0.0	0.0	0.0	0.0	0.0	0.0	0.0	0.0	0.0	0.0	0.0	0.0	FOB87_RS16205	ISL3-like element IS1096 family transposase	-	-	COG3464-Transposase and inactivated derivatives[L]
FOB87_RS19440	54.24	75.22	41.19	49.56	49.87	45.59	786.56	946.48	755.09	645.75	902.52	428.1	FOB87_RS19440	trypsin-like peptidase domain-containing protein	GO:0000785,GO:0001101,GO:0003674,GO:0003824,GO:0004175,GO:0004252,GO:0005488,GO:0005515,GO:0005575,GO:0005622,GO:0005623,GO:0005634,GO:0005694,GO:0005737,GO:0005739,GO:0005740,GO:0005758,GO:0005783,GO:0005789,GO:0005829,GO:0005856,GO:0005886,GO:0005887,GO:0006508,GO:0006807,GO:0006915,GO:0006950,GO:0006974,GO:0006979,GO:0007154,GO:0007165,GO:0008150,GO:0008152,GO:0008219,GO:0008233,GO:0008236,GO:…	-	COG0265-Trypsin-like serine proteases, typically periplasmic, contain C-terminal PDZ domain[O]
FOB87_RS19445	77.46	113.15	53.54	61.24	76.58	135.31	898.86	1239.43	917.45	681.5	1161.12	360.61	rseA	anti-sigma E factor RseA	-	-	-
FOB87_RS11275	8.34	3.59	8.05	6.16	6.56	13.5	9.8	12.29	10.08	9.31	11.36	9.45	FOB87_RS11275	GlxA family transcriptional regulator	-	-	COG4977-Transcriptional regulator containing an amidase domain and an AraC-type DNA-binding HTH domain[K]
FOB87_RS11270	0.72	1.06	0.2	0.0	0.96	0.83	51.78	31.19	53.12	46.42	24.97	42.79	FOB87_RS11270	LysE family translocator	-	-	COG1280-Putative threonine efflux protein[E]
FOB87_RS27395	9.99	14.14	10.89	13.52	15.68	12.16	16.39	16.4	17.4	17.43	11.38	9.05	FOB87_RS27395	alpha/beta hydrolase	-	-	COG0596-Predicted hydrolases or acyltransferases (alpha/beta hydrolase superfamily) [R]
FOB87_RS19910	43.41	39.6	29.0	65.14	40.49	39.54	248.36	156.3	155.07	196.92	155.55	159.69	FOB87_RS19910	DUF5302 domain-containing protein	-	-	-
FOB87_RS19915	100.32	92.12	67.01	76.47	89.16	39.36	280.17	228.66	282.23	249.62	250.88	174.8	FOB87_RS19915	PPOX class F420-dependent oxidoreductase	GO:0000166,GO:0003674,GO:0005488,GO:0005515,GO:0006766,GO:0006767,GO:0006807,GO:0008144,GO:0008150,GO:0008152,GO:0009987,GO:0010181,GO:0017144,GO:0019842,GO:0030170,GO:0031406,GO:0032553,GO:0034641,GO:0036094,GO:0042802,GO:0042803,GO:0042816,GO:0043167,GO:0043168,GO:0043177,GO:0044237,GO:0044281,GO:0046483,GO:0046983,GO:0048037,GO:0050662,GO:0070279,GO:0070967,GO:0071704,GO:0072524,GO:0097159,GO:…	-	-
FOB87_RS11060	64.93	48.48	65.59	79.14	43.6	31.99	76.4	42.0	74.75	54.39	40.41	46.58	FOB87_RS11060	DUF5994 family protein	-	-	-
FOB87_RS07350	2.6	1.93	4.11	1.54	3.38	2.34	1.62	0.71	1.18	1.11	0.64	1.05	FOB87_RS07350	NAD(P)-binding domain-containing protein	-	K03379-ko00930 Caprolactam degradation	COG2072-Predicted flavoprotein involved in K+ transport[P]
FOB87_RS07355	0.97	0.85	1.5	1.16	0.97	1.34	1.42	0.58	1.22	0.36	0.0	0.34	FOB87_RS07355	alpha/beta hydrolase	-	-	COG0657-Esterase/lipase[I]
FOB87_RS13475	1.04	3.83	0.7	1.97	2.07	1.28	12.17	8.36	11.09	11.61	10.64	15.33	FOB87_RS13475	SDR family oxidoreductase	-	-	COG1028-Dehydrogenases with different specificities (related to short-chain alcohol dehydrogenases)[IQR]
FOB87_RS11065	65.13	57.53	87.43	114.65	76.08	40.27	15.06	12.5	16.83	12.36	13.72	15.28	FOB87_RS11065	glutamate--cysteine ligase	-	-	COG2170-Uncharacterized conserved protein[S]
FOB87_RS07955	3.14	3.85	0.79	3.72	1.25	3.23	85.19	66.47	82.02	79.18	52.78	79.68	FOB87_RS07955	amino-acid N-acetyltransferase	GO:0003674,GO:0003824,GO:0004042,GO:0005488,GO:0005515,GO:0006082,GO:0006520,GO:0006525,GO:0006526,GO:0006591,GO:0006807,GO:0008080,GO:0008150,GO:0008152,GO:0008652,GO:0009058,GO:0009064,GO:0009084,GO:0009987,GO:0016043,GO:0016053,GO:0016407,GO:0016410,GO:0016740,GO:0016746,GO:0016747,GO:0019752,GO:0022607,GO:0040007,GO:0042450,GO:0042802,GO:0042803,GO:0043436,GO:0043933,GO:0044085,GO:0044237,GO:…	K00619-ko00220 Arginine biosynthesis	COG1246-N-acetylglutamate synthase and related acetyltransferases[E]
FOB87_RS16110	2.26	2.49	1.15	2.69	2.3	0.94	90.54	26.87	67.72	64.81	29.95	61.73	FOB87_RS16110	MMPL family transporter	-	-	COG2409-Predicted drug exporters of the RND superfamily[R]
FOB87_RS29565	1.99	2.93	1.41	2.54	2.44	1.69	52.43	51.68	48.82	50.56	47.42	59.68	FOB87_RS29565	MMPL family transporter	GO:0005575,GO:0005576,GO:0005622,GO:0005623,GO:0005737,GO:0005829,GO:0005886,GO:0005887,GO:0016020,GO:0016021,GO:0031224,GO:0031226,GO:0044424,GO:0044425,GO:0044444,GO:0044459,GO:0044464,GO:0071944	-	COG2409-Predicted drug exporters of the RND superfamily[R]
FOB87_RS32040	2.1	3.93	2.0	3.49	2.23	0.48	26.39	15.78	29.34	20.99	15.65	26.76	FOB87_RS32040	dihydrodipicolinate reductase	-	K00215-ko00300 Lysine biosynthesis;ko00261 Monobactam biosynthesis	COG3804-Uncharacterized conserved protein related to dihydrodipicolinate reductase[S]
FOB87_RS32735	4.95	7.67	4.43	3.53	6.89	3.29	39.69	26.77	37.51	39.82	35.31	64.37	FOB87_RS32735	SDR family NAD(P)-dependent oxidoreductase	-	-	COG4221-Short-chain alcohol dehydrogenase of unknown specificity[R]
FOB87_RS07950	92.02	35.03	42.58	54.7	47.08	69.39	575.17	376.68	498.83	438.04	415.42	420.88	FOB87_RS07950	DNA translocase FtsK	GO:0005575,GO:0005576,GO:0005618,GO:0005622,GO:0005623,GO:0005737,GO:0005829,GO:0008150,GO:0030312,GO:0040007,GO:0044424,GO:0044444,GO:0044464,GO:0071944	-	COG1674-DNA segregation ATPase FtsK/SpoIIIE and related proteins[D]
FOB87_RS32730	14.45	13.38	20.44	18.3	16.3	19.73	83.96	88.63	83.53	80.53	77.22	61.45	FOB87_RS32730	dihydrodipicolinate synthase family protein	-	K01714-ko00300 Lysine biosynthesis;ko00261 Monobactam biosynthesis	COG0329-Dihydrodipicolinate synthase/N-acetylneuraminate lyase[EM]
FOB87_RS16890	10.46	15.72	8.03	17.01	9.5	6.77	144.08	100.12	152.76	110.8	97.28	148.99	FOB87_RS16890	GAF domain-containing protein	-	-	-
FOB87_RS18630	4.9	3.3	3.64	3.91	3.84	6.15	14.79	11.26	11.96	11.99	11.71	15.59	FOB87_RS18630	adenylate/guanylate cyclase domain-containing protein	GO:0003674,GO:0003824,GO:0004016,GO:0005575,GO:0005576,GO:0005622,GO:0005623,GO:0005737,GO:0005829,GO:0006139,GO:0006163,GO:0006164,GO:0006171,GO:0006725,GO:0006753,GO:0006793,GO:0006796,GO:0006807,GO:0008150,GO:0008152,GO:0009058,GO:0009117,GO:0009150,GO:0009152,GO:0009165,GO:0009187,GO:0009190,GO:0009259,GO:0009260,GO:0009975,GO:0009987,GO:0016829,GO:0016849,GO:0018130,GO:0019438,GO:0019637,GO:…	K01768-ko00230 Purine metabolism;ko04113 Meiosis - yeast;ko02025 Biofilm formation - Pseudomonas aeruginosa;ko04213 Longevity regulating pathway - multiple species	COG2114-Adenylate cyclase, family 3 (some proteins contain HAMP domain)[T]
FOB87_RS17150	0.64	2.23	0.27	2.27	0.63	0.88	11.1	7.91	12.57	13.15	9.02	11.41	FOB87_RS17150	DinB family protein	-	-	-
FOB87_RS17155	0.2	0.18	0.0	0.0	0.0	0.0	1.27	0.48	2.38	1.13	1.3	2.13	FOB87_RS17155	ATP-binding protein	GO:0000166,GO:0000287,GO:0001666,GO:0003032,GO:0003674,GO:0003824,GO:0004672,GO:0004673,GO:0005488,GO:0005509,GO:0005524,GO:0005575,GO:0005618,GO:0005623,GO:0005886,GO:0006464,GO:0006468,GO:0006793,GO:0006796,GO:0006807,GO:0006950,GO:0008144,GO:0008150,GO:0008152,GO:0009593,GO:0009628,GO:0009987,GO:0016020,GO:0016301,GO:0016310,GO:0016740,GO:0016772,GO:0016773,GO:0016775,GO:0017076,GO:0018106,GO:…	-	COG4585-Signal transduction histidine kinase[T]
FOB87_RS25170	2.83	10.55	2.18	4.2	2.11	3.4	81.44	50.57	68.5	73.27	49.85	66.91	FOB87_RS25170	sensor domain-containing protein	-	-	-
FOB87_RS16895	31.59	29.76	29.22	36.19	32.02	68.76	6.43	6.87	5.96	3.84	4.92	5.66	FOB87_RS16895	sensor domain-containing protein	-	-	-
FOB87_RS28905	3.53	6.0	1.84	5.44	3.64	3.39	12.56	13.69	11.36	11.9	12.39	9.81	FOB87_RS28905	FUSC family protein	-	-	-
FOB87_RS25175	2.33	13.56	1.71	4.85	3.77	0.6	5.45	2.08	3.74	4.89	5.07	6.77	FOB87_RS25175	hypothetical protein	-	-	-
FOB87_RS28900	11.65	10.76	12.13	11.43	13.58	15.26	7.94	9.2	5.14	6.6	7.81	6.06	FOB87_RS28900	pirin family protein	-	-	COG1741-Pirin-related protein[R]
FOB87_RS30395	1.21	2.65	0.2	0.86	1.32	0.75	40.19	16.73	30.43	34.55	14.69	42.4	FOB87_RS30395	glycosyltransferase	-	-	COG1819-Glycosyl transferases, related to UDP-glucuronosyltransferase[GC]
FOB87_RS30390	4.99	21.2	4.35	6.15	3.82	4.49	412.21	275.31	362.93	404.05	251.27	408.85	FOB87_RS30390	class I SAM-dependent methyltransferase	-	-	-
FOB87_RS09815	2.72	6.76	1.55	3.99	1.72	2.68	63.6	61.34	60.85	56.64	54.23	58.84	FOB87_RS09815	16S rRNA m5C967 methyltransferase	GO:0000154,GO:0001510,GO:0003674,GO:0003824,GO:0005575,GO:0005618,GO:0005622,GO:0005623,GO:0005737,GO:0005829,GO:0006139,GO:0006364,GO:0006396,GO:0006725,GO:0006807,GO:0008150,GO:0008152,GO:0008168,GO:0008169,GO:0008173,GO:0008649,GO:0008757,GO:0009383,GO:0009451,GO:0009987,GO:0010467,GO:0016070,GO:0016072,GO:0016434,GO:0016740,GO:0016741,GO:0022613,GO:0030312,GO:0031167,GO:0032259,GO:0034470,GO:…	-	COG0144-tRNA and rRNA cytosine-C5-methylases[J]
FOB87_RS09810	4.84	3.96	2.03	3.06	3.21	3.88	70.16	56.93	66.47	64.15	50.46	52.21	fmt	methionyl-tRNA formyltransferase	GO:0003674,GO:0003824,GO:0004479,GO:0006139,GO:0006396,GO:0006399,GO:0006400,GO:0006412,GO:0006413,GO:0006464,GO:0006518,GO:0006725,GO:0006807,GO:0008033,GO:0008150,GO:0008152,GO:0009058,GO:0009059,GO:0009451,GO:0009987,GO:0010467,GO:0016070,GO:0016740,GO:0016741,GO:0016742,GO:0019538,GO:0019988,GO:0034470,GO:0034641,GO:0034645,GO:0034660,GO:0036211,GO:0040007,GO:0043043,GO:0043170,GO:0043412,GO:…	K00604-ko00670 One carbon pool by folate;ko00970 Aminoacyl-tRNA biosynthesis	COG0223-Methionyl-tRNA formyltransferase[J]
FOB87_RS12260	23.82	18.77	17.41	21.12	23.15	32.87	35.39	46.89	31.28	39.11	43.98	23.69	FOB87_RS12260	FUSC family protein	-	-	-
FOB87_RS24170	0.0	0.0	0.0	0.4	0.0	0.23	2.51	0.39	0.36	0.94	1.38	1.06	aztC	zinc ABC transporter substrate-binding protein AztC	-	-	COG0803-ABC-type metal ion transport system, periplasmic component/surface adhesin[P]
FOB87_RS24175	0.13	0.22	0.0	0.15	0.25	0.09	0.48	0.3	0.0	0.57	0.82	0.81	FOB87_RS24175	hypothetical protein	-	-	-
FOB87_RS17845	5.89	6.12	2.76	8.44	3.4	2.07	1.71	1.13	1.46	0.92	2.5	3.61	FOB87_RS17845	ABC transporter ATP-binding protein	-	K02052-ko02024 Quorum sensing	COG3842-ABC-type spermidine/putrescine transport systems, ATPase components[E]
FOB87_RS19860	3.66	5.74	1.13	7.32	2.87	2.12	13.69	10.73	14.4	15.5	9.17	14.42	FOB87_RS19860	LytTR family DNA-binding domain-containing protein	-	-	COG3279-Response regulator of the LytR/AlgR family[KT]
FOB87_RS17335	24.73	45.18	25.13	45.22	35.12	19.37	6.73	8.45	9.66	8.37	12.58	13.58	FOB87_RS17335	sugar phosphate isomerase/epimerase	-	K03335-ko00562 Inositol phosphate metabolism	COG1082-Sugar phosphate isomerases/epimerases[G]
FOB87_RS19865	0.81	3.19	0.34	1.92	0.8	1.67	7.55	3.35	6.03	4.96	4.8	5.11	FOB87_RS19865	hypothetical protein	-	-	-
FOB87_RS17840	18.17	42.76	5.5	39.87	11.11	12.3	190.94	233.63	243.0	233.99	237.06	508.87	FOB87_RS17840	type I polyketide synthase	-	K11533-ko00061 Fatty acid biosynthesis;ko04931 Insulin resistance	COG4982-3-oxoacyl-[acyl-carrier protein] reductase[I]
FOB87_RS17330	19.24	33.99	17.91	30.3	24.34	10.73	9.74	8.9	12.51	11.25	13.33	10.29	FOB87_RS17330	Gfo/Idh/MocA family oxidoreductase	-	K00010-ko00562 Inositol phosphate metabolism;ko00521 Streptomycin biosynthesis	COG0673-Predicted dehydrogenases and related proteins[R]
FOB87_RS02095	82.76	139.43	91.59	101.81	87.8	64.73	540.07	633.79	565.61	627.33	805.6	1924.33	rplF	50S ribosomal protein L6	GO:0002181,GO:0003674,GO:0003676,GO:0003723,GO:0003735,GO:0005198,GO:0005488,GO:0005575,GO:0005618,GO:0005622,GO:0005623,GO:0005737,GO:0005829,GO:0005840,GO:0005886,GO:0006412,GO:0006518,GO:0006807,GO:0008150,GO:0008152,GO:0009058,GO:0009059,GO:0009987,GO:0010467,GO:0015934,GO:0016020,GO:0019538,GO:0022625,GO:0022626,GO:0030312,GO:0032991,GO:0034641,GO:0034645,GO:0040007,GO:0043043,GO:0043170,GO:…	K02933-ko03010 Ribosome	COG0097-Ribosomal protein L6P/L9E[J]
FOB87_RS02725	295.25	224.87	252.74	218.56	298.47	115.16	1669.91	1279.62	1489.81	1629.93	1407.33	1103.1	FOB87_RS02725	DUF5319 domain-containing protein	-	-	-
FOB87_RS02090	18.23	83.2	10.83	30.17	15.85	7.3	817.49	854.16	705.51	780.74	969.45	2400.63	rpsH	30S ribosomal protein S8	GO:0003674,GO:0003735,GO:0005198,GO:0005575,GO:0005622,GO:0005623,GO:0005737,GO:0005829,GO:0005840,GO:0008150,GO:0015935,GO:0022626,GO:0022627,GO:0032991,GO:0040007,GO:0043226,GO:0043228,GO:0043229,GO:0043232,GO:0044391,GO:0044422,GO:0044424,GO:0044444,GO:0044445,GO:0044446,GO:0044464,GO:1990904	K02994-ko03010 Ribosome	COG0096-Ribosomal protein S8[J]
FOB87_RS02720	91.15	83.33	80.63	66.92	70.74	60.51	101.46	56.65	80.57	101.67	53.92	123.63	FOB87_RS02720	anti-sigma-D factor RsdA	GO:0005575,GO:0005576	-	-
FOB87_RS12265	4.81	4.85	1.61	3.42	5.02	6.27	20.98	22.21	23.87	19.88	13.42	30.67	FOB87_RS12265	PaaI family thioesterase	-	-	-
FOB87_RS09600	18.71	24.52	5.95	28.22	10.29	22.32	178.58	118.07	197.16	219.32	127.58	96.51	FOB87_RS09600	DUF3097 domain-containing protein	-	-	-
FOB87_RS26990	0.0	0.0	0.0	0.0	0.0	0.34	20.16	4.65	13.61	13.15	3.14	13.96	mdcC	malonate decarboxylase acyl carrier protein	-	-	-
FOB87_RS09605	7.1	8.4	6.24	10.03	8.06	10.61	119.1	97.16	110.32	112.68	86.18	74.73	FOB87_RS09605	replication-associated recombination protein A	-	-	COG2256-ATPase related to the helicase subunit of the Holliday junction resolvase[L]
FOB87_RS26995	0.18	0.15	0.29	0.0	0.35	0.0	3.71	3.11	5.61	3.33	1.6	6.29	mdcB	triphosphoribosyl-dephospho-CoA synthase MdcB	-	-	COG1767-Triphosphoribosyl-dephospho-CoA synthetase[H]
FOB87_RS00835	16.58	29.93	11.22	30.01	13.29	15.03	24.51	26.69	22.64	24.19	24.66	15.14	FOB87_RS00835	cytochrome P450	GO:0003674,GO:0003824,GO:0005575,GO:0005622,GO:0005623,GO:0005737,GO:0005829,GO:0006629,GO:0008150,GO:0008152,GO:0008202,GO:0016125,GO:0016491,GO:0044238,GO:0044424,GO:0044444,GO:0044464,GO:0055114,GO:0071704,GO:1901360,GO:1901615	-	COG2124-Cytochrome P450[Q]
FOB87_RS06400	7.09	17.6	5.95	10.16	7.92	5.07	117.74	105.25	103.07	118.42	120.18	183.97	ilvN	acetolactate synthase small subunit	GO:0003674,GO:0003824,GO:0003984,GO:0005575,GO:0005618,GO:0005622,GO:0005623,GO:0005737,GO:0005829,GO:0005886,GO:0005948,GO:0006082,GO:0006520,GO:0006549,GO:0006573,GO:0006807,GO:0008150,GO:0008152,GO:0008652,GO:0009058,GO:0009081,GO:0009082,GO:0009097,GO:0009099,GO:0009987,GO:0016020,GO:0016053,GO:0016740,GO:0016744,GO:0019752,GO:0030312,GO:0032991,GO:0040007,GO:0043436,GO:0044237,GO:0044238,GO:…	K01653-ko00650 Butanoate metabolism;ko00660 C5-Branched dibasic acid metabolism;ko00290 Valine, leucine and isoleucine biosynthesis;ko00770 Pantothenate and CoA biosynthesis	COG0440-Acetolactate synthase, small (regulatory) subunit[E]
FOB87_RS00830	216.42	353.48	380.23	254.09	184.92	90.16	17.98	5.12	10.78	16.12	9.24	18.25	FOB87_RS00830	hypothetical protein	-	-	-
FOB87_RS06405	20.91	49.89	15.93	37.56	22.56	16.21	990.89	644.08	966.78	957.35	575.34	1232.05	ilvC	ketol-acid reductoisomerase	GO:0003674,GO:0003824,GO:0005575,GO:0005622,GO:0005623,GO:0005737,GO:0005829,GO:0005886,GO:0008150,GO:0008152,GO:0008677,GO:0016020,GO:0016491,GO:0016614,GO:0016616,GO:0040007,GO:0044424,GO:0044444,GO:0044464,GO:0055114,GO:0071944	K00053-ko00290 Valine, leucine and isoleucine biosynthesis;ko00770 Pantothenate and CoA biosynthesis	COG0059-Ketol-acid reductoisomerase[EH]
FOB87_RS02895	0.65	0.86	0.27	0.0	0.65	0.22	14.21	10.8	14.26	9.83	12.52	16.14	FOB87_RS02895	tRNA (cytidine(34)-2'-O)-methyltransferase	-	-	COG0219-Predicted rRNA methylase (SpoU class)[J]
FOB87_RS02890	122.95	88.73	112.69	90.95	143.95	127.84	663.01	535.33	673.7	589.07	544.46	525.6	FOB87_RS02890	nitroreductase family protein	-	-	-
FOB87_RS12860	0.0	0.0	0.0	0.0	0.0	0.0	0.0	0.0	0.0	0.0	0.0	0.0	FOB87_RS12860	plasmid pRiA4b ORF-3 family protein	-	-	-
FOB87_RS02540	0.3	0.92	1.0	3.19	1.19	0.41	1.12	0.89	1.28	0.84	0.68	2.21	FOB87_RS02540	hypothetical protein	-	-	-
FOB87_RS12865	0.0	0.0	0.0	0.0	0.0	0.0	0.14	0.0	0.0	0.0	0.0	0.0	FOB87_RS12865	ISL3-like element IS1096 family transposase	-	-	COG3464-Transposase and inactivated derivatives[L]
FOB87_RS02545	88.59	31.75	121.01	51.62	86.32	197.43	97.88	107.1	86.2	78.05	96.87	48.75	FOB87_RS02545	LysR family transcriptional regulator	-	-	COG0583-Transcriptional regulator[K]
FOB87_RS31040	41.05	41.61	35.0	77.3	40.17	35.55	14.19	7.18	14.45	13.6	9.25	23.58	FOB87_RS31040	serine/threonine-protein kinase	-	-	COG2909-ATP-dependent transcriptional regulator[K]
FOB87_RS31045	983.44	983.25	912.66	1691.93	909.31	670.99	585.1	241.21	739.34	596.81	350.89	876.73	FOB87_RS31045	SDR family oxidoreductase	-	-	COG4221-Short-chain alcohol dehydrogenase of unknown specificity[R]
FOB87_RS27155	0.16	0.56	0.27	0.19	0.95	0.22	0.2	0.19	0.34	0.0	0.58	0.17	FOB87_RS27155	ABC transporter permease subunit	-	-	COG4132-ABC-type uncharacterized transport system, permease component[R]
FOB87_RS27150	0.4	0.24	0.56	0.16	0.66	0.37	0.17	0.47	0.14	0.15	0.61	0.98	FOB87_RS27150	extracellular solute-binding protein	-	K02055-ko02024 Quorum sensing	COG1840-ABC-type Fe3+ transport system, periplasmic component[P]
FOB87_RS27480	3.99	4.27	1.3	3.15	1.54	5.78	21.53	17.31	18.91	19.29	13.98	20.31	FOB87_RS27480	GntR family transcriptional regulator	-	-	COG1802-Transcriptional regulators[K]
FOB87_RS27485	7259.69	2687.88	6445.74	3989.91	5540.46	1177.57	250.84	374.4	222.45	357.35	623.9	251.15	FOB87_RS27485	hypothetical protein	-	-	-
FOB87_RS10310	4.12	6.17	3.87	5.64	5.93	3.5	79.6	66.05	72.33	86.1	69.07	113.11	ileS	isoleucine--tRNA ligase	GO:0003674,GO:0003824,GO:0004812,GO:0004822,GO:0005575,GO:0005618,GO:0005622,GO:0005623,GO:0005737,GO:0005886,GO:0006082,GO:0006139,GO:0006399,GO:0006412,GO:0006418,GO:0006428,GO:0006518,GO:0006520,GO:0006725,GO:0006807,GO:0008150,GO:0008152,GO:0009058,GO:0009059,GO:0009987,GO:0010467,GO:0016020,GO:0016070,GO:0016874,GO:0016875,GO:0019538,GO:0019752,GO:0030312,GO:0034641,GO:0034645,GO:0034660,GO:…	K01870-ko00970 Aminoacyl-tRNA biosynthesis	COG0060-Isoleucyl-tRNA synthetase[J]
FOB87_RS10645	69.17	170.22	34.07	160.98	58.4	17.62	91.24	64.02	99.82	95.94	74.25	159.01	FOB87_RS10645	amino acid ABC transporter permease	-	-	COG4160-ABC-type arginine/histidine transport system, permease component[E]
FOB87_RS10315	10.38	7.89	4.65	8.2	13.75	22.8	134.46	116.31	99.67	98.9	68.32	97.71	FOB87_RS10315	RNA-binding S4 domain-containing protein	-	-	COG2501-Uncharacterized conserved protein[S]
FOB87_RS10640	174.87	494.67	96.08	542.22	204.08	61.39	653.86	369.25	709.2	712.66	318.9	846.85	FOB87_RS10640	ABC transporter substrate-binding protein	-	-	COG0834-ABC-type amino acid transport/signal transduction systems, periplasmic component/domain[ET]
FOB87_RS00400	17.01	9.78	25.87	13.24	22.18	12.78	21.86	23.29	22.13	23.16	17.02	21.29	FOB87_RS00400	hypothetical protein	-	-	-
FOB87_RS23810	9.86	9.03	15.69	11.0	5.85	5.86	22.38	8.19	24.36	17.93	13.73	19.09	FOB87_RS23810	SDR family oxidoreductase	-	-	COG0451-Nucleoside-diphosphate-sugar epimerases[MG]
FOB87_RS23815	5.21	3.18	9.5	6.44	4.95	3.11	8.75	4.55	15.95	15.68	9.73	8.83	FOB87_RS23815	PIG-L family deacetylase	-	-	-
FOB87_RS29460	7.02	12.1	3.75	13.53	5.79	1.97	0.3	0.19	0.0	0.0	0.0	0.17	FOB87_RS29460	hypothetical protein	-	-	-
FOB87_RS08550	0.0	0.0	0.0	0.0	0.0	0.0	0.0	0.0	0.75	0.0	0.0	0.0	FOB87_RS08550	hypothetical protein	-	-	-
FOB87_RS29465	0.0	0.0	0.39	0.56	1.39	0.0	4.08	1.66	3.49	4.7	1.28	4.93	FOB87_RS29465	antibiotic biosynthesis monooxygenase	-	-	-
FOB87_RS24280	0.49	0.96	0.41	0.44	0.61	0.84	16.96	13.35	18.18	17.39	10.87	16.15	FOB87_RS24280	ArsB/NhaD family transporter	-	-	COG1055-Na+/H+ antiporter NhaD and related arsenite permeases[P]
FOB87_RS21675	13.0	35.1	7.4	24.98	11.13	17.64	12.85	10.08	11.32	11.01	10.93	11.81	FOB87_RS21675	FUSC family protein	-	-	-
FOB87_RS07555	32.62	84.22	12.75	25.44	13.76	16.88	273.95	367.21	277.59	231.6	330.21	226.59	FOB87_RS07555	PDGLE domain-containing protein	-	K02009-ko02010 ABC transporters	-
FOB87_RS24285	7.05	10.26	5.25	9.32	8.44	11.56	145.41	121.48	130.72	130.0	108.49	135.36	rlmB	23S rRNA (guanosine(2251)-2'-O)-methyltransferase RlmB	GO:0000154,GO:0000451,GO:0000453,GO:0001510,GO:0003674,GO:0003824,GO:0005575,GO:0005622,GO:0005623,GO:0005737,GO:0005829,GO:0006139,GO:0006364,GO:0006396,GO:0006725,GO:0006807,GO:0008150,GO:0008152,GO:0008168,GO:0008171,GO:0008173,GO:0008649,GO:0008757,GO:0009451,GO:0009987,GO:0010467,GO:0016070,GO:0016072,GO:0016435,GO:0016740,GO:0016741,GO:0022613,GO:0031167,GO:0032259,GO:0034470,GO:0034641,GO:…	-	COG0566-rRNA methylases[J]
FOB87_RS21670	9.27	10.9	3.16	13.05	4.72	11.23	81.33	79.16	72.64	104.81	76.65	50.77	FOB87_RS21670	acyltransferase family protein	-	-	COG1835-Predicted acyltransferases[I]
FOB87_RS01525	18.75	14.38	17.79	13.01	16.94	17.12	138.98	149.98	137.24	135.06	164.94	149.93	FOB87_RS01525	AarF/ABC1/UbiB kinase family protein	GO:0005575,GO:0005618,GO:0005622,GO:0005623,GO:0005737,GO:0005829,GO:0005886,GO:0016020,GO:0030312,GO:0044424,GO:0044444,GO:0044464,GO:0071944	-	COG0661-Predicted unusual protein kinase[R]
FOB87_RS27730	3.07	4.12	1.71	2.91	4.06	4.35	8.4	7.5	6.98	9.59	6.54	13.58	FOB87_RS27730	GntR family transcriptional regulator	-	-	COG1802-Transcriptional regulators[K]
FOB87_RS04000	1.22	2.75	0.29	0.83	0.52	0.96	7.38	3.51	6.13	4.86	7.33	12.67	FOB87_RS04000	WXG100 family type VII secretion target	-	-	-
FOB87_RS20105	0.26	1.15	0.22	0.62	0.26	0.18	5.87	2.17	3.63	4.97	3.35	9.38	FOB87_RS20105	hypothetical protein	-	-	-
FOB87_RS04005	1.43	2.73	1.2	3.41	1.66	3.45	48.31	33.72	34.48	36.89	28.89	50.71	FOB87_RS04005	dTMP kinase	GO:0000166,GO:0000287,GO:0001882,GO:0001883,GO:0003674,GO:0003824,GO:0004798,GO:0005488,GO:0005515,GO:0005524,GO:0005525,GO:0005575,GO:0005622,GO:0005623,GO:0005737,GO:0006139,GO:0006220,GO:0006221,GO:0006227,GO:0006233,GO:0006235,GO:0006725,GO:0006753,GO:0006793,GO:0006796,GO:0006807,GO:0008144,GO:0008150,GO:0008152,GO:0009041,GO:0009058,GO:0009117,GO:0009123,GO:0009129,GO:0009132,GO:0009133,GO:…	K00943-ko00240 Pyrimidine metabolism	COG0125-Thymidylate kinase[F]
FOB87_RS01255	79.7	100.84	89.25	95.05	90.49	57.64	11.67	5.81	11.78	9.71	7.44	22.33	FOB87_RS01255	8-oxoguanine deaminase	-	-	COG0402-Cytosine deaminase and related metal-dependent hydrolases[FR]
FOB87_RS20100	0.22	0.76	0.0	0.0	0.65	0.45	9.49	7.73	8.83	7.54	7.36	11.24	FOB87_RS20100	hypothetical protein	-	-	-
FOB87_RS01015	1.65	4.65	1.39	2.55	0.82	0.68	123.37	44.5	104.43	116.5	43.15	90.23	FOB87_RS01015	hypothetical protein	-	-	-
FOB87_RS01010	2.16	4.73	0.68	1.12	0.94	0.56	98.42	24.46	77.39	89.58	28.52	87.39	FOB87_RS01010	Swt1 family HEPN domain-containing protein	-	-	-
FOB87_RS01520	14.69	9.69	16.62	8.22	19.02	16.66	115.15	103.36	104.1	99.16	117.86	142.12	FOB87_RS01520	alpha/beta hydrolase	-	-	-
FOB87_RS18010	0.57	13.98	1.12	3.83	1.13	1.3	0.71	0.45	0.41	1.27	0.69	2.0	FOB87_RS18010	ABC transporter permease	-	K02066-ko02010 ABC transporters	COG0767-ABC-type transport system involved in resistance to organic solvents, permease component[Q]
FOB87_RS18015	0.13	0.33	0.0	0.15	0.12	0.52	0.62	0.74	0.67	0.98	0.34	1.98	FOB87_RS18015	CoA transferase	-	-	COG1804-Predicted acyl-CoA transferases/carnitine dehydratase[C]
FOB87_RS08735	0.48	0.34	0.56	0.45	0.38	0.26	0.6	0.11	0.2	0.32	0.0	0.7	FOB87_RS08735	ABC transporter substrate-binding protein	-	K02035-ko02024 Quorum sensing	COG0747-ABC-type dipeptide transport system, periplasmic component[E]
FOB87_RS01250	310.91	367.98	316.59	434.98	363.75	112.58	28.95	22.13	26.77	29.89	25.55	60.68	pucL	urate oxidase	-	K00365-ko00230 Purine metabolism;ko00232 Caffeine metabolism	COG3648-Uricase (urate oxidase)[Q]
FOB87_RS08730	0.16	0.14	0.0	0.37	0.78	0.54	0.2	0.74	0.5	0.35	0.72	0.82	FOB87_RS08730	ABC transporter permease	-	K02033-ko02024 Quorum sensing	COG0601-ABC-type dipeptide/oligopeptide/nickel transport systems, permease components[EP]
FOB87_RS00490	2.08	10.43	1.27	2.24	1.97	1.23	4.59	6.48	5.34	7.38	7.42	8.66	FOB87_RS00490	MCE family protein	-	-	-
FOB87_RS00495	7.17	27.16	2.53	8.85	5.7	2.07	15.37	13.08	11.48	12.98	18.5	20.72	FOB87_RS00495	MlaD family protein	-	K02067-ko02010 ABC transporters	COG1463-ABC-type transport system involved in resistance to organic solvents, periplasmic component[Q]
FOB87_RS23130	7.77	3.89	4.66	4.28	4.41	6.86	30.77	29.57	33.16	41.53	27.66	14.63	FOB87_RS23130	TetR/AcrR family transcriptional regulator	-	-	-
FOB87_RS30550	0.49	0.57	1.09	0.39	1.93	2.45	2.22	1.15	1.38	1.99	1.48	1.19	FOB87_RS30550	DMT family transporter	-	-	-
FOB87_RS26285	43.19	41.35	43.5	64.22	67.34	112.47	230.15	226.97	220.55	224.13	184.11	206.98	FOB87_RS26285	PPOX class F420-dependent oxidoreductase	-	-	-
FOB87_RS30805	0.87	1.13	0.18	1.03	0.0	1.33	2.69	1.79	2.77	1.93	3.16	3.64	FOB87_RS30805	hypothetical protein	-	-	-
FOB87_RS30555	0.75	0.66	0.45	1.14	0.53	1.03	2.41	2.93	2.07	1.68	3.14	2.6	FOB87_RS30555	PLP-dependent aminotransferase family protein	-	-	COG1167-Transcriptional regulators containing a DNA-binding HTH domain and an aminotransferase domain (MocR family) and their eukaryotic orthologs[KE]
FOB87_RS30800	0.89	1.12	1.0	1.76	0.88	0.47	4.05	2.22	3.37	3.3	2.53	2.91	FOB87_RS30800	polysaccharide deacetylase family protein	-	-	-
FOB87_RS26280	12.08	11.33	9.52	12.0	11.39	16.5	83.44	56.03	71.6	86.37	52.43	107.49	FOB87_RS26280	glycosyltransferase family 4 protein	-	-	COG0438-Glycosyltransferase[M]
FOB87_RS24825	36.56	37.04	23.94	39.09	30.44	45.12	216.67	170.87	211.08	228.44	131.78	179.97	FOB87_RS24825	S1 family peptidase	-	-	-
FOB87_RS24820	60.03	57.5	45.44	60.25	120.97	49.83	37.92	30.81	34.39	38.15	45.9	111.2	acs	acetate--CoA ligase	GO:0005575,GO:0005618,GO:0005623,GO:0005886,GO:0016020,GO:0030312,GO:0044464,GO:0071944	K01895-ko00010 Glycolysis / Gluconeogenesis;ko00620 Pyruvate metabolism;ko00630 Glyoxylate and dicarboxylate metabolism;ko00640 Propanoate metabolism;ko00720 Carbon fixation pathways in prokaryotes;ko00680 Methane metabolism	COG0365-Acyl-coenzyme A synthetases/AMP-(fatty) acid ligases[I]
FOB87_RS28335	3.65	9.1	2.62	3.89	3.16	3.09	226.35	211.15	211.18	214.32	190.2	205.28	leuS	leucine--tRNA ligase	GO:0003674,GO:0003824,GO:0004812,GO:0004823,GO:0005575,GO:0005618,GO:0005622,GO:0005623,GO:0005737,GO:0005829,GO:0005886,GO:0006082,GO:0006139,GO:0006399,GO:0006412,GO:0006418,GO:0006429,GO:0006518,GO:0006520,GO:0006725,GO:0006807,GO:0008150,GO:0008152,GO:0009058,GO:0009059,GO:0009987,GO:0010467,GO:0016020,GO:0016070,GO:0016874,GO:0016875,GO:0019538,GO:0019752,GO:0030312,GO:0034641,GO:0034645,GO:…	K01869-ko00970 Aminoacyl-tRNA biosynthesis	COG0495-Leucyl-tRNA synthetase[J]
FOB87_RS28330	4.55	6.38	3.06	2.7	3.16	3.13	101.46	88.34	92.74	130.84	78.84	80.09	FOB87_RS28330	SDR family oxidoreductase	-	-	COG4221-Short-chain alcohol dehydrogenase of unknown specificity[R]
FOB87_RS25415	19.33	32.12	10.66	24.47	17.49	10.2	91.14	65.26	92.7	74.78	50.41	49.27	ligD	non-homologous end-joining DNA ligase	-	-	COG3285-Predicted eukaryotic-type DNA primase[L]
FOB87_RS25410	13.02	13.96	8.1	9.05	10.48	14.64	61.52	45.71	64.2	69.19	41.67	56.07	FOB87_RS25410	GntR family transcriptional regulator	-	-	COG1802-Transcriptional regulators[K]
FOB87_RS23100	30.93	38.73	14.83	26.95	18.81	22.97	663.8	520.93	673.7	724.78	432.94	676.04	purS	phosphoribosylformylglycinamidine synthase subunit PurS	-	-	COG1828-Phosphoribosylformylglycinamidine (FGAM) synthase, PurS component[F]
FOB87_RS26465	1.76	8.48	0.59	4.38	1.57	0.85	15.78	11.66	18.03	15.52	11.75	33.2	FOB87_RS26465	ABC transporter permease subunit	-	K02054-ko02024 Quorum sensing	COG4132-ABC-type uncharacterized transport system, permease component[R]
FOB87_RS32890	18.38	19.24	13.78	14.6	23.58	10.05	285.48	260.51	273.86	259.89	262.23	199.57	FOB87_RS32890	acyl-[acyl-carrier-protein] thioesterase	-	-	COG3884-Acyl-ACP thioesterase[I]
FOB87_RS32895	4.24	8.46	8.3	2.93	23.98	2.35	151.65	87.53	150.88	106.89	107.11	159.32	aceA	isocitrate lyase	GO:0001101,GO:0001666,GO:0003674,GO:0003824,GO:0004451,GO:0005488,GO:0005515,GO:0005575,GO:0005576,GO:0005622,GO:0005623,GO:0005737,GO:0005829,GO:0005886,GO:0005975,GO:0006081,GO:0006082,GO:0006097,GO:0006102,GO:0006950,GO:0008150,GO:0008152,GO:0009268,GO:0009405,GO:0009605,GO:0009607,GO:0009628,GO:0009987,GO:0010033,GO:0010034,GO:0010447,GO:0016020,GO:0016829,GO:0016830,GO:0016833,GO:0019752,GO:…	K01637-ko00630 Glyoxylate and dicarboxylate metabolism	COG2224-Isocitrate lyase[C]
FOB87_RS19275	1.22	2.13	0.59	0.62	0.69	1.08	40.79	33.61	43.86	33.84	30.41	43.32	FOB87_RS19275	rhomboid family intramembrane serine protease	-	-	COG0705-Uncharacterized membrane protein (homolog of Drosophila rhomboid)[R]
FOB87_RS05715	0.56	0.25	0.23	0.77	0.28	0.19	1.27	0.22	0.3	0.73	0.09	0.59	FOB87_RS05715	acyl-CoA synthetase	-	-	COG0318-Acyl-CoA synthetases (AMP-forming)/AMP-acid ligases II[IQ]
FOB87_RS19270	71.21	95.9	47.68	92.06	76.58	46.69	324.26	294.5	356.35	330.01	285.69	293.24	FOB87_RS19270	FAD-linked oxidase C-terminal domain-containing protein	-	K00104-ko00630 Glyoxylate and dicarboxylate metabolism	COG0277-FAD/FMN-containing dehydrogenases[C]
FOB87_RS05710	0.24	0.21	0.81	0.86	0.6	0.58	3.17	0.43	2.2	1.22	0.44	1.79	FOB87_RS05710	amidohydrolase family protein	-	-	-
FOB87_RS29880	0.0	0.12	0.0	0.0	0.54	0.28	0.34	0.16	0.29	0.15	0.37	0.28	FOB87_RS29880	TIGR03364 family FAD-dependent oxidoreductase	-	-	-
FOB87_RS29885	7.48	7.32	5.55	8.43	4.71	9.85	10.87	10.19	12.38	11.98	9.69	10.26	FOB87_RS29885	alpha/beta hydrolase	-	-	COG0657-Esterase/lipase[I]
FOB87_RS14540	26.1	12.92	87.0	37.54	54.97	120.45	34.93	42.05	52.35	45.88	38.0	34.13	FOB87_RS14540	GntR family transcriptional regulator	-	-	COG1802-Transcriptional regulators[K]
FOB87_RS14015	14.84	11.07	15.54	15.63	15.38	16.96	31.8	25.1	32.36	32.22	25.2	31.96	FOB87_RS14015	GAF domain-containing protein	-	-	COG4585-Signal transduction histidine kinase[T]
FOB87_RS14545	17.8	3.24	78.66	31.11	41.9	50.54	3.17	2.19	3.09	4.65	2.64	3.65	FOB87_RS14545	MFS transporter	-	-	-
FOB87_RS14010	2.4	6.02	1.44	4.28	8.19	4.01	114.28	64.88	152.89	118.37	56.7	193.91	FOB87_RS14010	universal stress protein	GO:0008150,GO:0040007	-	COG0589-Universal stress protein UspA and related nucleotide-binding proteins[T]
FOB87_RS18905	0.36	0.53	0.1	0.14	0.24	0.25	0.9	1.0	1.41	0.94	1.21	1.9	FOB87_RS18905	condensation domain-containing protein	-	-	-
FOB87_RS15940	33.45	31.04	9.36	34.22	12.38	24.77	31.05	27.95	21.7	20.51	26.99	20.74	FOB87_RS15940	lipopolysaccharide assembly protein LapA domain-containing protein	-	-	-
FOB87_RS15765	42.49	15.65	42.12	37.98	63.02	68.93	256.28	227.13	245.49	242.12	219.08	154.17	FOB87_RS15765	low molecular weight protein-tyrosine-phosphatase	GO:0003674,GO:0003824,GO:0004721,GO:0004725,GO:0005575,GO:0005576,GO:0005623,GO:0005886,GO:0006464,GO:0006470,GO:0006793,GO:0006796,GO:0006807,GO:0008150,GO:0008152,GO:0009405,GO:0009605,GO:0009607,GO:0009987,GO:0016020,GO:0016311,GO:0016787,GO:0016788,GO:0016791,GO:0019538,GO:0035335,GO:0035821,GO:0036211,GO:0042578,GO:0043170,GO:0043207,GO:0043412,GO:0044003,GO:0044046,GO:0044237,GO:0044238,GO:…	-	COG0394-Protein-tyrosine-phosphatase[T]
FOB87_RS18900	8.23	4.81	5.99	5.86	14.72	19.6	99.85	32.49	76.75	87.67	29.62	71.75	FOB87_RS18900	hypothetical protein	-	-	-
FOB87_RS15760	25.14	12.84	22.38	16.85	25.41	29.12	290.36	278.51	320.57	269.56	236.1	137.81	FOB87_RS15760	HAD family hydrolase	GO:0003674,GO:0003824,GO:0004672,GO:0004713,GO:0005575,GO:0005622,GO:0005623,GO:0005737,GO:0005829,GO:0006464,GO:0006468,GO:0006793,GO:0006796,GO:0006807,GO:0008150,GO:0008152,GO:0009987,GO:0016301,GO:0016310,GO:0016740,GO:0016772,GO:0016773,GO:0018108,GO:0018193,GO:0018212,GO:0019538,GO:0036211,GO:0043170,GO:0043412,GO:0044237,GO:0044238,GO:0044260,GO:0044267,GO:0044424,GO:0044444,GO:0044464,GO:…	-	COG0546-Predicted phosphatases[R]
FOB87_RS15945	9.93	11.65	6.34	15.43	8.06	7.01	10.46	11.59	11.5	7.81	9.85	12.53	FOB87_RS15945	hypothetical protein	-	-	-
FOB87_RS03715	15.9	23.48	9.84	19.63	15.99	10.67	790.96	334.41	893.11	767.41	457.04	1388.54	FOB87_RS03715	acyl-CoA carboxylase subunit beta	GO:0003674,GO:0003824,GO:0003989,GO:0004658,GO:0005488,GO:0005515,GO:0005575,GO:0005618,GO:0005622,GO:0005623,GO:0005737,GO:0005886,GO:0006082,GO:0006629,GO:0006631,GO:0008150,GO:0008152,GO:0009056,GO:0009062,GO:0009317,GO:0009987,GO:0015977,GO:0016020,GO:0016042,GO:0016054,GO:0016421,GO:0016874,GO:0016885,GO:0019752,GO:0030312,GO:0032787,GO:0032991,GO:0042802,GO:0043436,GO:0044237,GO:0044238,GO:…	K01966-ko00630 Glyoxylate and dicarboxylate metabolism;ko00640 Propanoate metabolism;ko00280 Valine, leucine and isoleucine degradation	COG4799-Acetyl-CoA carboxylase, carboxyltransferase component (subunits alpha and beta)[I]
FOB87_RS03710	3.19	5.13	4.46	8.82	6.34	9.86	304.01	174.97	368.19	312.29	198.82	557.53	FOB87_RS03710	acyl-CoA carboxylase subunit epsilon	-	-	-
FOB87_RS16945	59.62	169.37	19.13	81.51	41.46	32.27	10.49	5.4	6.36	9.4	3.53	10.72	FOB87_RS16945	CBS domain-containing protein	-	-	COG0517-FOG: CBS domain[R]
FOB87_RS16940	4.61	10.0	4.28	4.32	6.51	4.17	63.82	38.81	61.15	60.47	37.07	59.37	FOB87_RS16940	GNAT family N-acetyltransferase	-	-	-
FOB87_RS19050	6.93	5.79	7.48	1.56	6.56	11.33	16.86	70.73	20.79	12.17	54.94	5.57	FOB87_RS19050	hypothetical protein	-	-	-
FOB87_RS31600	222.68	552.44	135.44	217.34	113.15	93.22	407.77	310.85	450.36	380.76	398.49	424.91	FOB87_RS31600	ABC transporter permease	-	K02034-ko02024 Quorum sensing	COG1173-ABC-type dipeptide/oligopeptide/nickel transport systems, permease components[EP]
FOB87_RS19055	1868.47	2248.35	1944.13	1298.32	1687.19	3902.77	80.67	137.22	69.79	109.19	144.46	64.15	FOB87_RS19055	hypothetical protein	-	-	-
FOB87_RS31605	329.07	1191.82	169.68	385.79	217.96	91.21	1218.5	969.45	1370.64	1370.94	1226.89	1138.6	FOB87_RS31605	ABC transporter substrate-binding protein	-	K02035-ko02024 Quorum sensing	COG4166-ABC-type oligopeptide transport system, periplasmic component[E]
FOB87_RS12085	5.58	9.21	5.22	4.72	5.86	6.02	73.84	49.42	66.65	68.86	43.12	112.34	FOB87_RS12085	threonine/serine dehydratase	-	K01754-ko00260 Glycine, serine and threonine metabolism;ko00290 Valine, leucine and isoleucine biosynthesis	COG1171-Threonine dehydratase[E]
FOB87_RS12080	0.73	1.64	0.44	1.97	0.41	0.64	1.3	0.86	1.55	0.93	0.86	1.53	FOB87_RS12080	peptide MFS transporter	-	-	COG3104-Dipeptide/tripeptide permease[E]
FOB87_RS31545	3.29	3.56	1.47	3.25	2.18	1.51	70.99	36.92	65.26	75.16	40.56	45.83	FOB87_RS31545	sulfatase	-	-	COG3119-Arylsulfatase A and related enzymes[P]
FOB87_RS31540	0.0	0.0	0.0	0.0	0.56	0.26	3.75	1.79	1.61	1.9	1.9	4.17	FOB87_RS31540	Stf0 sulfotransferase family protein	GO:0000166,GO:0003674,GO:0003824,GO:0005488,GO:0005515,GO:0005575,GO:0005618,GO:0005623,GO:0005886,GO:0005975,GO:0005984,GO:0005991,GO:0006082,GO:0006139,GO:0006163,GO:0006629,GO:0006725,GO:0006753,GO:0006790,GO:0006793,GO:0006796,GO:0006807,GO:0008146,GO:0008150,GO:0008152,GO:0008610,GO:0009058,GO:0009117,GO:0009150,GO:0009259,GO:0009311,GO:0009987,GO:0016020,GO:0016740,GO:0016782,GO:0017076,GO:…	-	COG4424-Uncharacterized protein conserved in bacteria[S]
FOB87_RS22505	5.42	7.77	5.79	5.84	7.1	3.89	42.66	24.21	32.87	33.01	23.43	52.71	FOB87_RS22505	DUF2510 domain-containing protein	-	-	-
FOB87_RS22500	16.25	41.57	12.53	34.89	24.43	36.79	140.06	118.55	140.6	137.82	106.01	131.92	FOB87_RS22500	cupin domain-containing protein	-	-	-
FOB87_RS11685	0.7	3.89	0.39	1.67	1.16	0.8	10.2	7.48	13.23	10.44	5.99	10.84	FOB87_RS11685	dihydrofolate reductase family protein	-	-	-
FOB87_RS11680	1.71	1.03	1.99	2.03	2.09	2.35	3.28	2.49	3.37	3.23	1.68	3.61	FOB87_RS11680	GAF domain-containing sensor histidine kinase	-	-	COG4585-Signal transduction histidine kinase[T]
FOB87_RS33760	0.0	0.94	0.0	0.0	0.0	0.0	5.36	0.0	0.0	0.0	0.98	1.13	FOB87_RS33760	RNase H family protein	-	-	-
FOB87_RS33765	0.51	0.89	0.43	0.6	0.0	1.75	6.97	4.22	5.97	6.25	5.12	8.57	FOB87_RS33765	VOC family protein	-	-	-
FOB87_RS29265	3.4	2.55	1.22	3.46	3.38	0.66	0.0	0.58	0.0	0.55	0.44	3.07	FOB87_RS29265	hypothetical protein	-	-	-
FOB87_RS18655	0.0	0.0	0.0	0.0	0.0	0.0	0.0	0.0	0.0	0.0	0.0	0.0	rrf	5S ribosomal RNA	-	-	-
FOB87_RS18650	0.0	0.0	0.0	0.0	0.0	0.0	0.0	0.0	0.0	0.0	0.0	0.0	FOB87_RS18650	methylated-DNA--[protein]-cysteine S-methyltransferase	GO:0003674,GO:0003824,GO:0003908,GO:0005575,GO:0005623,GO:0005886,GO:0006139,GO:0006259,GO:0006281,GO:0006304,GO:0006307,GO:0006725,GO:0006807,GO:0006950,GO:0006974,GO:0008150,GO:0008152,GO:0008168,GO:0008172,GO:0009987,GO:0016020,GO:0016740,GO:0016741,GO:0032259,GO:0033554,GO:0034641,GO:0035510,GO:0043170,GO:0043412,GO:0044237,GO:0044238,GO:0044260,GO:0044464,GO:0046483,GO:0050896,GO:0051409,GO:…	-	COG0350-Methylated DNA-protein cysteine methyltransferase[L]
FOB87_RS29260	2.02	7.08	1.13	1.6	3.35	0.46	5.04	7.97	10.78	15.79	6.15	19.87	FOB87_RS29260	formate dehydrogenase subunit delta	-	K00126-ko00630 Glyoxylate and dicarboxylate metabolism;ko00680 Methane metabolism	-
FOB87_RS13680	1.69	4.45	2.63	0.86	2.64	5.14	59.61	30.04	52.61	49.93	31.81	67.75	FOB87_RS13680	precorrin-8X methylmutase	-	K06042-ko00860 Porphyrin metabolism	COG2082-Precorrin isomerase[H]
FOB87_RS13685	5.61	5.44	3.87	4.04	4.28	5.02	73.66	56.7	59.13	60.66	47.28	78.58	FOB87_RS13685	precorrin-2 C(20)-methyltransferase	GO:0005575,GO:0005623,GO:0005886,GO:0016020,GO:0044464,GO:0071944	K13540-ko00860 Porphyrin metabolism	COG1010-Precorrin-3B methylase[H]
FOB87_RS27905	0.3	1.56	0.0	0.35	0.29	0.0	11.47	4.92	10.78	12.28	4.07	16.6	FOB87_RS27905	MarR family winged helix-turn-helix transcriptional regulator	-	-	COG1846-Transcriptional regulators[K]
FOB87_RS27900	2.89	2.35	3.81	3.18	3.48	1.84	1.79	0.73	2.2	4.61	1.13	3.26	FOB87_RS27900	SDR family oxidoreductase	-	-	COG1028-Dehydrogenases with different specificities (related to short-chain alcohol dehydrogenases)[IQR]
FOB87_RS07720	54.47	52.72	32.38	59.89	65.96	24.54	185.93	161.91	162.29	168.57	157.22	95.7	FOB87_RS07720	DUF2277 family protein	-	-	COG5552-Uncharacterized conserved protein[S]
FOB87_RS07725	55.19	46.44	33.35	42.54	51.82	43.77	124.12	121.87	116.92	93.39	116.59	63.7	FOB87_RS07725	DUF1802 family protein	-	-	COG4293-Uncharacterized protein conserved in bacteria[S]
FOB87_RS10810	12.15	47.25	3.44	16.83	8.13	2.06	21.94	59.79	26.22	24.55	52.29	39.13	FOB87_RS10810	ABC transporter ATP-binding protein	-	-	COG3839-ABC-type sugar transport systems, ATPase components[G]
FOB87_RS10815	8.15	29.16	1.57	8.71	5.44	1.93	12.49	40.97	12.12	14.92	33.23	24.5	FOB87_RS10815	ABC transporter ATP-binding protein	-	K10112-ko02010 ABC transporters	COG3839-ABC-type sugar transport systems, ATPase components[G]
FOB87_RS06090	19.3	49.66	10.68	34.81	16.72	16.77	306.67	238.19	271.67	309.3	248.17	261.61	FOB87_RS06090	TetR/AcrR family transcriptional regulator	-	-	-
FOB87_RS06095	46.26	36.03	36.53	33.66	43.35	21.64	756.55	594.93	802.4	805.33	564.42	309.17	FOB87_RS06095	NAD(P)/FAD-dependent oxidoreductase	-	-	COG2072-Predicted flavoprotein involved in K+ transport[P]
FOB87_RS26095	0.0	0.0	0.73	0.52	0.0	0.0	0.55	0.0	0.0	0.0	0.0	0.0	FOB87_RS26095	hypothetical protein	-	-	-
FOB87_RS29675	16.46	28.52	8.27	25.14	14.37	5.31	54.69	46.06	54.56	56.4	56.67	33.52	FOB87_RS29675	M23 family metallopeptidase	-	-	COG0739-Membrane proteins related to metalloendopeptidases[M]
FOB87_RS13355	23.01	11.21	21.99	15.16	23.88	20.54	76.77	62.36	69.72	56.83	58.81	46.09	FOB87_RS13355	winged helix DNA-binding domain-containing protein	-	-	-
FOB87_RS29670	6.57	19.79	3.79	8.76	1.23	9.58	39.9	49.09	38.12	34.39	40.55	35.92	FOB87_RS29670	DUF3054 domain-containing protein	-	-	-
FOB87_RS32385	0.32	1.26	0.0	0.0	0.48	0.22	8.73	2.83	7.65	6.23	3.79	9.74	FOB87_RS32385	secretion protein EccK	GO:0005575,GO:0005622,GO:0005623,GO:0005737,GO:0005829,GO:0005886,GO:0016020,GO:0044424,GO:0044444,GO:0044464,GO:0071944	-	-
FOB87_RS32380	0.3	0.0	0.0	0.0	0.0	0.0	0.0	0.0	0.0	0.0	0.0	0.0	FOB87_RS32380	hypothetical protein	-	-	-
FOB87_RS21080	2.16	4.05	1.81	4.75	2.75	1.48	101.28	43.38	109.11	98.37	45.05	107.44	FOB87_RS21080	DUF501 domain-containing protein	-	-	COG1507-Uncharacterized conserved protein[S]
FOB87_RS21085	5.07	5.99	1.48	6.01	3.07	3.33	184.36	99.22	189.46	195.07	112.13	196.66	FOB87_RS21085	septum formation initiator family protein	-	-	-
FOB87_RS02395	0.28	0.73	0.23	0.33	0.56	0.19	16.26	16.94	14.08	13.48	19.11	13.01	FOB87_RS02395	EamA family transporter	-	-	COG5006-Predicted permease, DMT superfamily[R]
FOB87_RS02390	2.48	6.52	0.76	0.53	1.12	1.24	194.66	92.36	175.16	170.72	90.92	224.33	FOB87_RS02390	cutinase family protein	-	-	-
FOB87_RS30235	6.97	16.03	0.73	9.3	8.65	3.59	349.32	234.01	294.57	356.9	222.15	267.07	FOB87_RS30235	DUF2613 domain-containing protein	-	-	-
FOB87_RS30230	0.93	1.53	0.6	1.14	0.88	1.18	48.87	33.04	40.83	42.5	36.49	37.06	FOB87_RS30230	alpha-(1->3)-arabinofuranosyltransferase	GO:0005575,GO:0005623,GO:0005886,GO:0008150,GO:0016020,GO:0040007,GO:0044464,GO:0071944	-	-
FOB87_RS01370	0.0	0.0	0.2	0.0	0.0	0.0	0.89	0.0	0.76	1.33	0.44	0.75	FOB87_RS01370	fumarylacetoacetate hydrolase family protein	-	-	COG0179-2-keto-4-pentenoate hydratase/2-oxohepta-3-ene-1,7-dioic acid hydratase (catechol pathway)[Q]
FOB87_RS06675	10.39	12.71	9.17	9.77	10.67	9.34	11.61	16.11	14.15	15.4	17.03	7.74	FOB87_RS06675	helix-turn-helix transcriptional regulator	-	-	-
FOB87_RS06670	27.3	23.44	31.75	31.72	22.68	21.73	37.91	29.57	30.18	34.18	25.52	42.32	FOB87_RS06670	[protein-PII] uridylyltransferase	GO:0003674,GO:0003824,GO:0005575,GO:0005618,GO:0005623,GO:0005886,GO:0008773,GO:0016020,GO:0016740,GO:0016772,GO:0016779,GO:0030312,GO:0044464,GO:0070566,GO:0070569,GO:0071944,GO:0140096	K00990-ko02020 Two-component system	COG2844-UTP:GlnB (protein PII) uridylyltransferase[O]
FOB87_RS06895	0.12	0.32	0.2	0.14	0.36	0.0	1.35	1.14	1.54	1.48	0.55	1.91	FOB87_RS06895	MFS transporter	-	-	-
FOB87_RS08940	0.25	0.11	0.41	0.73	0.12	0.59	0.31	0.15	0.52	0.28	0.22	0.39	FOB87_RS08940	NADH:flavin oxidoreductase	-	-	COG1902-NADH:flavin oxidoreductases, Old Yellow Enzyme family[C]
FOB87_RS08945	0.16	0.28	0.0	0.38	0.16	0.11	0.39	0.38	0.51	0.0	0.29	0.51	FOB87_RS08945	alpha/beta hydrolase	-	-	COG0657-Esterase/lipase[I]
FOB87_RS21880	0.32	1.69	0.81	2.67	0.0	0.22	1.2	0.38	0.69	0.36	0.88	0.34	FOB87_RS21880	MarR family transcriptional regulator	-	-	-
FOB87_RS32560	7.1	5.19	6.95	10.52	5.29	4.88	114.04	50.21	93.05	85.05	52.13	120.6	FOB87_RS32560	hypothetical protein	-	-	-
FOB87_RS21885	108.6	117.11	86.09	105.32	110.09	97.83	264.31	235.61	230.96	254.43	219.61	144.51	FOB87_RS21885	Ku protein	GO:0000726,GO:0003674,GO:0003676,GO:0003677,GO:0003690,GO:0005488,GO:0006139,GO:0006259,GO:0006281,GO:0006302,GO:0006303,GO:0006725,GO:0006807,GO:0006950,GO:0006974,GO:0008150,GO:0008152,GO:0009987,GO:0033554,GO:0034641,GO:0043085,GO:0043170,GO:0044093,GO:0044237,GO:0044238,GO:0044260,GO:0046483,GO:0050790,GO:0050896,GO:0051340,GO:0051351,GO:0051716,GO:0065007,GO:0065009,GO:0071704,GO:0090304,GO:…	K10979-ko03450 Non-homologous end-joining	COG1273-Uncharacterized conserved protein[S]
FOB87_RS32565	3.36	3.86	3.31	3.3	3.34	2.7	43.58	16.18	32.02	38.42	16.63	58.85	FOB87_RS32565	hypothetical protein	-	-	-
FOB87_RS19930	6.88	7.93	4.56	3.43	5.57	7.83	109.15	103.72	105.28	83.49	91.2	53.04	FOB87_RS19930	class I SAM-dependent methyltransferase	-	-	COG3315-O-Methyltransferase involved in polyketide biosynthesis[Q]
FOB87_RS00085	41.79	49.72	40.64	37.24	53.75	45.31	46.88	35.87	37.8	45.89	32.01	38.06	menE	o-succinylbenzoate--CoA ligase	GO:0003674,GO:0003824,GO:0008150,GO:0008756,GO:0016405,GO:0016874,GO:0016877,GO:0016878,GO:0040007	K01911-ko00130 Ubiquinone and other terpenoid-quinone biosynthesis	COG0318-Acyl-CoA synthetases (AMP-forming)/AMP-acid ligases II[IQ]
FOB87_RS00080	14.04	19.43	8.06	14.61	16.4	6.94	255.05	166.25	230.3	204.98	151.61	197.87	FOB87_RS00080	pyridoxamine 5'-phosphate oxidase family protein	-	-	COG3576-Predicted flavin-nucleotide-binding protein structurally related to pyridoxine 5'-phosphate oxidase[R]
FOB87_RS05275	0.0	0.0	0.0	0.0	0.0	0.0	0.0	0.0	0.0	0.0	1.9	0.0	FOB87_RS05275	tRNA-Ala	-	-	-
FOB87_RS24345	20.79	26.04	22.44	40.16	25.97	16.73	28.13	11.26	26.0	33.18	27.16	30.69	FOB87_RS24345	hypothetical protein	-	-	-
FOB87_RS24615	0.83	3.11	1.49	2.24	1.41	3.49	21.81	17.23	17.16	26.02	15.9	15.33	FOB87_RS24615	membrane protein	GO:0003674,GO:0005488,GO:0005575,GO:0005576,GO:0008150,GO:0009987,GO:0044764,GO:0046812,GO:0051704	-	-
FOB87_RS24340	2118.72	1138.29	2050.41	1692.57	1915.21	2106.74	1552.61	1515.11	1554.89	1402.83	1480.71	1514.58	FOB87_RS24340	helix-turn-helix domain-containing protein	-	-	-
FOB87_RS05270	1.31	2.93	0.5	1.7	0.95	1.56	34.96	27.99	30.07	26.4	22.6	27.18	FOB87_RS05270	MFS transporter	-	-	-
FOB87_RS24610	6.91	7.94	2.37	7.39	4.05	2.57	83.23	48.26	64.65	100.03	56.75	54.07	FOB87_RS24610	M1 family metallopeptidase	-	-	COG0308-Aminopeptidase N[E]
FOB87_RS17450	0.0	0.0	0.0	0.0	0.0	0.0	20.41	16.97	13.11	6.86	7.49	28.05	FOB87_RS17450	tRNA-Pro	-	-	-
FOB87_RS28105	0.61	2.29	1.03	1.09	1.07	0.42	3.82	3.09	4.09	4.8	2.81	5.83	FOB87_RS28105	ABC transporter permease	-	K02033-ko02024 Quorum sensing	COG0601-ABC-type dipeptide/oligopeptide/nickel transport systems, permease components[EP]
FOB87_RS28100	0.41	0.72	0.35	0.85	0.21	0.07	2.56	2.19	3.07	2.98	2.63	3.9	FOB87_RS28100	ABC transporter substrate-binding protein	-	K02035-ko02024 Quorum sensing	COG0747-ABC-type dipeptide transport system, periplasmic component[E]
FOB87_RS17455	0.0	0.0	0.0	0.0	0.0	0.0	2.66	0.0	0.0	0.0	0.0	0.0	FOB87_RS17455	tRNA-Gly	-	-	-
FOB87_RS02970	3.84	9.53	2.67	5.03	3.29	2.82	169.6	165.56	197.33	215.55	169.82	274.4	FOB87_RS02970	homoserine O-acetyltransferase	GO:0000096,GO:0000097,GO:0003674,GO:0003824,GO:0004414,GO:0005575,GO:0005623,GO:0005886,GO:0006082,GO:0006520,GO:0006555,GO:0006790,GO:0006807,GO:0008150,GO:0008152,GO:0008374,GO:0008652,GO:0009058,GO:0009066,GO:0009067,GO:0009069,GO:0009086,GO:0009092,GO:0009987,GO:0016020,GO:0016053,GO:0016407,GO:0016413,GO:0016740,GO:0016746,GO:0016747,GO:0019752,GO:0040007,GO:0043436,GO:0044237,GO:0044238,GO:…	K00641-ko00920 Sulfur metabolism;ko00270 Cysteine and methionine metabolism	COG2021-Homoserine acetyltransferase[E]
FOB87_RS02975	3.98	14.75	2.29	4.86	6.56	2.58	180.97	107.19	175.77	188.77	135.84	264.12	FOB87_RS02975	bifunctional o-acetylhomoserine/o-acetylserine sulfhydrylase	-	K01740-ko00270 Cysteine and methionine metabolism	COG2873-O-acetylhomoserine sulfhydrylase[E]
FOB87_RS09015	0.0	0.92	0.0	2.49	0.0	0.72	5.24	0.0	3.37	3.52	1.92	0.0	FOB87_RS09015	hypothetical protein	-	-	-
FOB87_RS09010	14.66	6.43	15.38	8.93	13.35	28.24	42.37	56.65	39.77	41.17	35.94	31.77	FOB87_RS09010	carbon-nitrogen hydrolase family protein	-	-	COG0388-Predicted amidohydrolase[R]
FOB87_RS00530	10.5	18.85	4.83	16.9	12.17	12.88	22.12	10.95	19.74	15.08	15.09	18.71	FOB87_RS00530	XRE family transcriptional regulator	-	-	-
FOB87_RS00020	0.0	0.0	0.0	0.0	0.0	0.0	0.0	0.0	0.0	0.0	0.0	0.0	FOB87_RS00020	enoyl-CoA hydratase	-	K01692-ko00640 Propanoate metabolism;ko00650 Butanoate metabolism;ko00071 Fatty acid degradation;ko00280 Valine, leucine and isoleucine degradation;ko00310 Lysine degradation;ko00360 Phenylalanine metabolism;ko00380 Tryptophan metabolism;ko00410 beta-Alanine metabolism;ko00907 Pinene, camphor and geraniol degradation;ko00362 Benzoate degradation;ko00627 Aminobenzoate degradation;ko00930 Caprolact…	COG1024-Enoyl-CoA hydratase/carnithine racemase[I]
FOB87_RS00535	0.47	0.62	0.2	0.28	0.94	0.08	0.73	0.56	1.01	0.92	1.07	1.86	FOB87_RS00535	MFS transporter	-	-	-
FOB87_RS00025	0.0	0.0	0.0	0.0	0.0	0.0	0.0	0.0	0.0	0.0	0.0	0.0	FOB87_RS00025	class I SAM-dependent methyltransferase	-	-	COG2226-Methylase involved in ubiquinone/menaquinone biosynthesis[H]
FOB87_RS14220	6.59	4.72	13.71	14.09	15.12	4.59	7.4	2.97	6.24	5.91	3.56	5.77	FOB87_RS14220	acyl-CoA synthetase	-	K01895-ko00010 Glycolysis / Gluconeogenesis;ko00620 Pyruvate metabolism;ko00630 Glyoxylate and dicarboxylate metabolism;ko00640 Propanoate metabolism;ko00720 Carbon fixation pathways in prokaryotes;ko00680 Methane metabolism	COG0365-Acyl-coenzyme A synthetases/AMP-(fatty) acid ligases[I]
FOB87_RS13135	0.72	1.9	3.03	2.57	2.87	3.96	16.18	3.41	16.17	13.7	2.64	28.9	FOB87_RS13135	helix-turn-helix domain-containing protein	-	-	-
FOB87_RS33160	11.13	19.52	5.34	18.39	9.48	15.02	20.81	14.59	17.4	16.43	13.09	15.09	FOB87_RS33160	nitroreductase family deazaflavin-dependent oxidoreductase	-	-	-
FOB87_RS14225	6.17	6.28	7.03	9.15	10.85	5.15	10.57	4.7	9.53	8.13	5.65	9.99	FOB87_RS14225	FAD-dependent oxidoreductase	-	-	-
FOB87_RS13130	0.73	0.85	0.0	0.58	0.24	0.5	13.31	12.94	11.92	11.93	10.88	19.96	FOB87_RS13130	DNA-3-methyladenine glycosylase	GO:0003674,GO:0003824,GO:0003905,GO:0006139,GO:0006259,GO:0006281,GO:0006284,GO:0006725,GO:0006807,GO:0006950,GO:0006974,GO:0008150,GO:0008152,GO:0009987,GO:0016787,GO:0016798,GO:0016799,GO:0019104,GO:0033554,GO:0034641,GO:0043170,GO:0044237,GO:0044238,GO:0044260,GO:0046483,GO:0050896,GO:0051716,GO:0071704,GO:0090304,GO:0140097,GO:1901360	K03652-ko03410 Base excision repair	COG2094-3-methyladenine DNA glycosylase[L]
FOB87_RS28810	0.0	0.0	0.0	0.0	0.0	0.0	0.0	0.0	0.0	0.0	0.0	0.18	FOB87_RS28810	IS1634-like element IS1549 family transposase	-	-	-
FOB87_RS08050	123.6	150.17	158.99	324.36	161.48	75.84	4.37	2.82	2.82	2.65	3.63	0.62	hypF	carbamoyltransferase HypF	-	-	COG0068-Hydrogenase maturation factor[O]
FOB87_RS08055	88.23	145.51	139.33	250.56	126.29	92.87	2.17	4.13	4.33	3.24	5.84	0.0	FOB87_RS08055	HypC/HybG/HupF family hydrogenase formation chaperone	-	-	COG0298-Hydrogenase maturation factor[O]
FOB87_RS31835	28.93	55.59	28.57	34.49	26.55	26.28	351.81	370.96	375.22	380.83	343.52	413.74	FOB87_RS31835	(Fe-S)-binding protein	-	-	COG0247-Fe-S oxidoreductase[C]
FOB87_RS31830	3.2	5.6	1.08	2.27	1.27	3.07	11.15	6.05	20.47	17.14	9.35	33.02	FOB87_RS31830	hypothetical protein	-	-	-
FOB87_RS28815	0.0	0.0	0.0	0.0	0.0	0.0	0.0	0.0	0.0	0.0	0.0	0.0	FOB87_RS28815	IS1634-like element IS1549 family transposase	-	-	COG5421-Transposase[L]
FOB87_RS20820	0.0	0.0	0.0	0.0	0.0	0.0	0.0	0.0	0.0	0.0	0.0	0.0	FOB87_RS20820	excalibur calcium-binding domain-containing protein	-	-	-
FOB87_RS28930	0.0	0.0	1.41	0.0	0.84	1.73	4.19	1.99	1.8	3.76	0.77	2.66	FOB87_RS28930	hypothetical protein	-	-	-
FOB87_RS20825	12.93	28.92	6.36	39.66	14.07	10.49	15.7	11.62	17.25	16.93	10.91	16.45	FOB87_RS20825	acetamidase/formamidase family protein	-	-	COG2421-Predicted acetamidase/formamidase[C]
FOB87_RS10105	61.82	48.56	63.44	65.33	59.9	73.55	70.54	50.73	50.63	46.83	51.22	78.07	FOB87_RS10105	SUF system NifU family Fe-S cluster assembly protein	-	-	COG0822-NifU homolog involved in Fe-S cluster formation[C]
FOB87_RS10100	225.6	138.55	255.11	209.1	192.11	282.25	139.79	145.23	115.33	106.15	135.88	160.47	FOB87_RS10100	cysteine desulfurase	GO:0005575,GO:0005623,GO:0005886,GO:0008150,GO:0016020,GO:0040007,GO:0044464,GO:0071944	K11717-ko00450 Selenocompound metabolism	COG0520-Selenocysteine lyase[E]
FOB87_RS26615	9.61	3.89	11.78	6.72	9.79	19.96	6.75	3.79	7.37	7.43	5.41	6.75	FOB87_RS26615	TetR/AcrR family transcriptional regulator	-	-	-
FOB87_RS26610	1.28	2.24	0.54	0.76	1.27	0.88	6.64	4.03	5.46	9.05	6.43	4.04	FOB87_RS26610	TetR family transcriptional regulator	-	-	-
FOB87_RS29815	0.5	0.44	0.84	1.18	0.49	0.86	0.31	0.3	0.53	0.28	0.23	0.26	FOB87_RS29815	BMC domain-containing protein	-	-	-
FOB87_RS27425	505.33	798.71	474.79	474.96	485.52	377.8	65.16	148.48	57.14	103.51	155.2	94.49	FOB87_RS27425	APC family permease	-	-	COG0531-Amino acid transporters[E]
FOB87_RS22975	0.91	0.4	0.76	0.54	1.35	1.45	3.39	2.51	4.19	3.38	2.76	2.71	FOB87_RS22975	ATP-binding cassette domain-containing protein	-	-	COG1135-ABC-type metal ion transport system, ATPase component[P]
FOB87_RS22750	0.0	0.0	0.0	0.0	0.0	0.0	0.0	0.0	0.0	0.0	0.0	0.0	FOB87_RS22750	tRNA-Lys	-	-	-
FOB87_RS22755	0.39	0.58	0.11	0.0	0.26	0.0	0.33	1.25	0.7	0.44	1.2	0.42	FOB87_RS22755	PE-PPE domain-containing protein	-	-	-
FOB87_RS22970	10.88	3.62	10.78	6.19	7.79	28.85	35.53	31.96	36.01	24.8	25.68	25.93	FOB87_RS22970	hypothetical protein	-	-	-
FOB87_RS14485	3.34	4.87	2.53	3.58	1.89	1.75	105.26	69.57	108.3	90.46	68.69	93.58	FOB87_RS14485	amidohydrolase family protein	-	-	COG2159-Predicted metal-dependent hydrolase of the TIM-barrel fold[R]
FOB87_RS33575	0.0	0.0	0.0	0.0	0.0	0.0	1.21	0.58	0.51	0.0	0.44	0.0	FOB87_RS33575	integrase core domain-containing protein	-	-	-
FOB87_RS14955	2.97	3.79	0.9	1.92	1.88	3.34	56.53	38.37	52.45	32.27	33.09	64.62	FOB87_RS14955	cupin domain-containing protein	-	-	-
FOB87_RS14480	2.2	4.37	3.68	3.32	2.78	3.15	88.54	38.52	69.44	67.33	35.41	64.38	FOB87_RS14480	GntR family transcriptional regulator	-	-	COG1802-Transcriptional regulators[K]
FOB87_RS14950	2.26	3.11	2.71	3.45	2.57	2.44	6.23	4.2	5.17	4.32	3.54	7.48	FOB87_RS14950	LysR family transcriptional regulator	-	-	COG0583-Transcriptional regulator[K]
FOB87_RS33570	153.52	191.22	104.54	142.13	100.34	156.27	698.83	549.28	604.35	534.7	600.35	826.15	FOB87_RS33570	DUF448 domain-containing protein	-	-	COG2740-Predicted nucleic-acid-binding protein implicated in transcription termination[K]
FOB87_RS29810	0.58	0.51	0.0	0.69	0.29	0.4	0.36	0.34	0.0	0.0	0.0	0.92	FOB87_RS29810	hypothetical protein	-	-	-
FOB87_RS04630	1.14	3.44	1.1	0.58	1.46	0.56	4.68	4.06	3.83	3.47	2.24	7.58	FOB87_RS04630	sugar phosphate isomerase/epimerase	-	-	COG3622-Hydroxypyruvate isomerase[G]
FOB87_RS04635	13.61	12.65	9.63	11.86	8.31	4.51	5.92	3.3	5.42	6.41	4.94	10.03	FOB87_RS04635	VOC family protein	-	-	-
FOB87_RS13905	91.02	62.02	95.6	65.11	95.97	110.07	145.59	147.74	153.85	142.98	167.27	125.96	FOB87_RS13905	hypothetical protein	-	-	-
FOB87_RS15570	3.92	4.94	2.67	1.75	4.87	3.87	16.8	9.29	14.39	18.89	11.44	47.54	FOB87_RS15570	hypothetical protein	GO:0005575,GO:0005576	-	-
FOB87_RS13900	5.55	4.13	5.59	7.9	6.34	9.52	29.73	19.38	26.66	34.09	22.33	28.08	FOB87_RS13900	RES family NAD+ phosphorylase	-	-	-
FOB87_RS15575	886.07	684.78	677.75	629.57	761.85	779.18	2533.18	1816.35	2513.18	2532.46	2124.32	2116.3	FOB87_RS15575	iron-sulfur cluster assembly accessory protein	GO:0003674,GO:0005488,GO:0005506,GO:0005575,GO:0005622,GO:0005623,GO:0005737,GO:0005829,GO:0005886,GO:0006790,GO:0006807,GO:0008150,GO:0008152,GO:0009987,GO:0010467,GO:0016020,GO:0016043,GO:0016226,GO:0019538,GO:0022607,GO:0031163,GO:0043167,GO:0043169,GO:0043170,GO:0044085,GO:0044237,GO:0044238,GO:0044424,GO:0044444,GO:0044464,GO:0046872,GO:0046914,GO:0048037,GO:0051186,GO:0051536,GO:0051537,GO:…	-	COG0316-Uncharacterized conserved protein[S]
FOB87_RS03940	0.0	0.0	0.0	0.0	0.0	0.0	0.0	0.0	0.0	0.0	0.0	0.0	istB	IS21-like element helper ATPase IstB	-	-	COG1484-DNA replication protein[L]
FOB87_RS03945	0.0	0.46	0.0	0.0	0.0	0.0	0.65	0.0	0.55	0.58	0.0	1.64	FOB87_RS03945	hypothetical protein	-	-	-
FOB87_RS19420	4.69	6.53	5.33	5.89	4.39	3.03	52.95	23.53	40.35	42.53	25.49	49.74	FOB87_RS19420	DUF1003 domain-containing protein	-	-	COG4420-Predicted membrane protein[S]
FOB87_RS16880	0.22	0.09	0.19	0.13	0.0	0.0	5.18	2.2	4.56	4.16	2.1	2.08	FOB87_RS16880	LLM class flavin-dependent oxidoreductase	-	-	COG2141-Coenzyme F420-dependent N5,N10-methylene tetrahydromethanopterin reductase and related flavin-dependent oxidoreductases[C]
FOB87_RS19425	3.41	15.79	1.22	6.21	4.11	2.42	22.59	8.79	19.48	23.65	10.57	33.35	FOB87_RS19425	lytic murein transglycosylase	-	-	COG2951-Membrane-bound lytic murein transglycosylase B[M]
FOB87_RS16885	0.0	0.41	0.2	0.0	0.0	0.16	4.48	2.34	5.08	3.24	2.44	2.57	FOB87_RS16885	NtaA/DmoA family FMN-dependent monooxygenase	-	-	COG2141-Coenzyme F420-dependent N5,N10-methylene tetrahydromethanopterin reductase and related flavin-dependent oxidoreductases[C]
FOB87_RS11210	3.82	5.21	0.71	2.52	1.26	3.79	13.75	5.03	12.23	8.53	9.7	12.97	FOB87_RS11210	nuclear transport factor 2 family protein	-	-	-
FOB87_RS11215	0.0	2.14	1.37	3.87	2.43	3.36	10.15	6.75	5.21	7.28	6.71	3.43	FOB87_RS11215	hypothetical protein	-	-	-
FOB87_RS01815	164.17	188.52	112.71	227.97	149.82	109.49	3.38	3.58	5.04	3.93	5.15	3.92	FOB87_RS01815	amino acid permease	-	-	COG0531-Amino acid transporters[E]
FOB87_RS01810	72.49	91.69	51.75	94.11	68.26	113.23	3.21	3.05	4.03	3.07	2.04	3.26	FOB87_RS01810	universal stress protein	GO:0008150,GO:0040007	-	-
FOB87_RS15680	3.84	6.55	2.8	6.05	4.41	3.95	73.49	64.4	67.04	71.18	53.94	66.7	FOB87_RS15680	bifunctional [glutamine synthetase] adenylyltransferase/[glutamine synthetase]-adenylyl-L-tyrosine phosphorylase	GO:0000820,GO:0003674,GO:0003824,GO:0005575,GO:0005618,GO:0005622,GO:0005623,GO:0005737,GO:0005829,GO:0005886,GO:0006521,GO:0008150,GO:0008882,GO:0010565,GO:0016020,GO:0016740,GO:0016772,GO:0016779,GO:0019222,GO:0030312,GO:0031323,GO:0033238,GO:0040007,GO:0042221,GO:0044424,GO:0044444,GO:0044464,GO:0050789,GO:0050794,GO:0050896,GO:0051171,GO:0060359,GO:0062012,GO:0065007,GO:0070566,GO:0071944,GO:…	-	COG1391-Glutamine synthetase adenylyltransferase[OT]
FOB87_RS15685	64.51	74.27	63.62	60.96	75.32	50.66	429.6	306.71	377.52	354.44	293.41	424.31	glnA	type I glutamate--ammonia ligase	GO:0003674,GO:0003824,GO:0005575,GO:0005623,GO:0005886,GO:0016020,GO:0016787,GO:0016810,GO:0016811,GO:0044464,GO:0050001,GO:0071944	K01915-ko00630 Glyoxylate and dicarboxylate metabolism;ko00910 Nitrogen metabolism;ko00250 Alanine, aspartate and glutamate metabolism;ko00220 Arginine biosynthesis;ko02020 Two-component system;ko04217 Necroptosis;ko04724 Glutamatergic synapse;ko04727 GABAergic synapse	COG0174-Glutamine synthetase[E]
FOB87_RS25995	9.71	9.24	8.85	10.86	12.13	6.1	1580.95	2632.79	1981.42	2670.78	2007.34	2488.44	FOB87_RS25995	ferritin	GO:0001666,GO:0003674,GO:0003824,GO:0004322,GO:0005488,GO:0005506,GO:0005575,GO:0005576,GO:0005618,GO:0005622,GO:0005623,GO:0005737,GO:0005829,GO:0005886,GO:0006873,GO:0006875,GO:0006879,GO:0006880,GO:0006950,GO:0008150,GO:0008152,GO:0009628,GO:0009987,GO:0016020,GO:0016491,GO:0016722,GO:0016724,GO:0019725,GO:0030003,GO:0030312,GO:0033212,GO:0033214,GO:0036293,GO:0042592,GO:0043167,GO:0043169,GO:…	-	COG1528-Ferritin-like protein[P]
FOB87_RS25990	4.65	6.43	3.22	4.0	5.43	3.76	16.09	13.23	14.9	16.12	13.2	13.73	FOB87_RS25990	LCP family protein	-	-	COG1316-Transcriptional regulator[K]
FOB87_RS30005	1.24	2.61	1.53	2.65	3.54	2.05	111.91	58.22	105.23	136.39	41.87	70.25	edd	phosphogluconate dehydratase	-	K01690-ko00030 Pentose phosphate pathway	COG0129-Dihydroxyacid dehydratase/phosphogluconate dehydratase[EG]
FOB87_RS30000	1.44	3.38	1.61	2.0	1.91	3.47	71.31	38.72	60.31	79.77	26.83	42.59	eda	bifunctional 4-hydroxy-2-oxoglutarate aldolase/2-dehydro-3-deoxy-phosphogluconate aldolase	-	K01625-ko00030 Pentose phosphate pathway;ko00630 Glyoxylate and dicarboxylate metabolism	COG0800-2-keto-3-deoxy-6-phosphogluconate aldolase[G]
FOB87_RS24550	1.96	2.14	1.23	2.51	1.94	3.02	31.05	15.04	30.77	22.74	13.26	26.27	FOB87_RS24550	LysR substrate-binding domain-containing protein	-	-	COG0583-Transcriptional regulator[K]
FOB87_RS03365	5.88	12.58	6.53	7.59	7.56	10.57	24.78	17.4	19.2	21.83	22.93	17.13	FOB87_RS03365	pseudouridine synthase	-	-	COG0564-Pseudouridylate synthases, 23S RNA-specific[J]
FOB87_RS03360	361.57	585.31	408.02	481.46	445.34	393.58	169.51	186.87	146.69	174.44	192.89	122.29	FOB87_RS03360	glycerol-3-phosphate dehydrogenase/oxidase	GO:0005575,GO:0005623,GO:0005886,GO:0016020,GO:0044464,GO:0071944	K00111-ko00564 Glycerophospholipid metabolism	COG0578-Glycerol-3-phosphate dehydrogenase[C]
FOB87_RS24880	21.51	20.49	3.14	25.5	7.44	9.63	440.44	234.73	408.22	493.0	208.67	414.02	FOB87_RS24880	DUF4177 domain-containing protein	-	-	-
FOB87_RS24555	26.93	73.04	17.66	25.95	25.09	22.54	1398.92	1254.63	1346.05	1274.71	983.27	1073.51	FOB87_RS24555	STAS domain-containing protein	-	-	COG1366-Anti-anti-sigma regulatory factor (antagonist of anti-sigma factor)[T]
FOB87_RS05400	0.0	0.15	0.59	0.41	0.35	0.24	0.44	0.2	2.24	1.18	0.32	3.33	FOB87_RS05400	1-deoxy-D-xylulose-5-phosphate synthase N-terminal domain-containing protein	-	K00615-ko00030 Pentose phosphate pathway;ko00710 Carbon fixation in photosynthetic organisms;ko01051 Biosynthesis of ansamycins	COG3959-Transketolase, N-terminal subunit[G]
FOB87_RS17130	0.24	0.0	0.39	0.28	0.0	0.0	4.41	3.35	5.54	2.37	3.23	5.47	FOB87_RS17130	acyl-CoA thioesterase domain-containing protein	-	-	-
FOB87_RS17135	0.58	0.51	0.36	0.34	0.43	0.59	1.79	0.85	1.39	0.48	0.66	0.91	FOB87_RS17135	LysR family transcriptional regulator	-	-	COG0583-Transcriptional regulator[K]
FOB87_RS28925	2.75	1.99	2.17	2.69	3.05	2.56	94.58	87.58	87.41	86.96	87.92	69.61	FOB87_RS28925	class I SAM-dependent methyltransferase	GO:0002682,GO:0002684,GO:0005575,GO:0005622,GO:0005623,GO:0005737,GO:0005829,GO:0005886,GO:0008150,GO:0009605,GO:0009607,GO:0016020,GO:0035821,GO:0043207,GO:0044003,GO:0044403,GO:0044419,GO:0044424,GO:0044444,GO:0044464,GO:0048518,GO:0048583,GO:0048584,GO:0050776,GO:0050778,GO:0050789,GO:0050896,GO:0051701,GO:0051704,GO:0051707,GO:0051817,GO:0052031,GO:0052173,GO:0052200,GO:0052255,GO:0052552,GO:…	-	COG3315-O-Methyltransferase involved in polyketide biosynthesis[Q]
FOB87_RS25195	17.61	28.7	7.82	13.64	16.05	16.89	454.04	410.1	408.64	398.56	372.24	453.62	FOB87_RS25195	aspartate-semialdehyde dehydrogenase	GO:0003674,GO:0003824,GO:0004073,GO:0005575,GO:0005618,GO:0005623,GO:0005886,GO:0006082,GO:0006520,GO:0006553,GO:0006807,GO:0008150,GO:0008152,GO:0008652,GO:0009058,GO:0009066,GO:0009067,GO:0009085,GO:0009089,GO:0009987,GO:0016020,GO:0016053,GO:0016491,GO:0016620,GO:0016903,GO:0019752,GO:0019877,GO:0030312,GO:0040007,GO:0043436,GO:0043648,GO:0043650,GO:0044237,GO:0044238,GO:0044249,GO:0044281,GO:…	K00133-ko00260 Glycine, serine and threonine metabolism;ko00270 Cysteine and methionine metabolism;ko00300 Lysine biosynthesis;ko00261 Monobactam biosynthesis	COG0136-Aspartate-semialdehyde dehydrogenase[E]
FOB87_RS28920	1.73	2.2	1.05	0.56	1.25	1.08	72.72	46.01	58.93	68.7	42.73	52.07	FOB87_RS28920	class I SAM-dependent methyltransferase	-	-	COG3315-O-Methyltransferase involved in polyketide biosynthesis[Q]
FOB87_RS25190	1.41	3.47	1.43	2.18	2.81	2.33	30.67	20.6	31.71	30.02	16.04	36.24	FOB87_RS25190	DUF4185 domain-containing protein	-	-	-
FOB87_RS12745	612.86	724.11	647.61	686.37	707.18	622.7	29.87	44.66	28.96	34.22	47.56	40.48	malQ	4-alpha-glucanotransferase	GO:0005575,GO:0005622,GO:0005623,GO:0005737,GO:0005829,GO:0044424,GO:0044444,GO:0044464	K00705-ko00500 Starch and sucrose metabolism	COG1640-4-alpha-glucanotransferase[G]
FOB87_RS12740	3.04	3.66	1.59	1.8	3.02	2.69	56.45	43.76	47.41	45.52	39.24	42.82	FOB87_RS12740	MFS transporter	-	-	-
FOB87_RS09830	24.44	11.42	19.82	17.39	26.7	10.63	231.39	144.66	197.33	193.78	139.29	89.29	FOB87_RS09830	hypothetical protein	-	-	-
FOB87_RS09835	46.4	30.52	38.79	44.57	45.57	47.27	599.68	504.91	588.68	559.66	506.53	442.47	FOB87_RS09835	MFS transporter	GO:0003674,GO:0005215,GO:0005488,GO:0005575,GO:0005623,GO:0005886,GO:0005887,GO:0006810,GO:0008144,GO:0008150,GO:0009405,GO:0015562,GO:0016020,GO:0016021,GO:0022857,GO:0031224,GO:0031226,GO:0044419,GO:0044425,GO:0044459,GO:0044464,GO:0051179,GO:0051234,GO:0051704,GO:0055085,GO:0071944	-	-
FOB87_RS16080	0.1	0.63	0.09	0.85	0.0	0.28	1.15	0.24	0.76	0.8	0.28	0.65	FOB87_RS16080	amino acid permease	-	-	-
FOB87_RS16085	1.88	1.23	1.97	0.83	1.4	1.61	1.75	0.28	1.25	0.26	0.64	0.0	FOB87_RS16085	response regulator transcription factor	-	-	COG2197-Response regulator containing a CheY-like receiver domain and an HTH DNA-binding domain[TK]
FOB87_RS17685	5.49	10.64	2.43	5.14	3.54	6.42	115.27	68.12	115.51	124.21	60.37	94.88	FOB87_RS17685	helicase HerA-like domain-containing protein	-	-	COG0433-Predicted ATPase[R]
FOB87_RS19840	8.34	9.74	6.03	8.79	5.98	3.18	30.59	15.63	21.26	17.59	16.31	20.27	FOB87_RS19840	nitroreductase family protein	-	-	COG0778-Nitroreductase[C]
FOB87_RS02705	6.25	10.95	3.5	6.17	4.14	3.22	79.79	38.83	53.9	61.05	35.71	55.43	FOB87_RS02705	WhiB family transcriptional regulator	GO:0003674,GO:0003676,GO:0003677,GO:0003824,GO:0005488,GO:0005575,GO:0005618,GO:0005623,GO:0008150,GO:0008152,GO:0009273,GO:0009405,GO:0009987,GO:0010565,GO:0015035,GO:0015036,GO:0016491,GO:0016667,GO:0019216,GO:0019217,GO:0019222,GO:0019725,GO:0030312,GO:0031323,GO:0042546,GO:0042592,GO:0043254,GO:0044085,GO:0044087,GO:0044419,GO:0044464,GO:0045454,GO:0048037,GO:0048583,GO:0050789,GO:0050794,GO:…	-	-
FOB87_RS17860	0.76	1.33	0.47	1.57	0.56	0.26	1.89	2.24	1.01	0.21	1.04	3.59	FOB87_RS17860	ABC transporter permease	-	K02053-ko02024 Quorum sensing	COG1177-ABC-type spermidine/putrescine transport system, permease component II[E]
FOB87_RS02700	3.72	2.33	1.34	1.89	4.49	3.1	8.94	6.29	8.51	10.39	4.37	7.57	FOB87_RS02700	TetR/AcrR family transcriptional regulator	-	-	-
FOB87_RS17865	15.59	16.93	13.87	11.04	14.8	24.13	61.18	75.77	52.41	42.11	87.68	43.17	FOB87_RS17865	MerR family transcriptional regulator	-	-	COG0789-Predicted transcriptional regulators[K]
FOB87_RS09955	4.3	4.75	5.82	7.07	5.52	2.67	3.63	2.13	4.29	2.63	3.43	15.35	FOB87_RS09955	galactitol-1-phosphate 5-dehydrogenase	-	K00008-ko00040 Pentose and glucuronate interconversions;ko00051 Fructose and mannose metabolism	COG1064-Zn-dependent alcohol dehydrogenases[R]
FOB87_RS09950	4.37	4.51	4.32	7.14	6.37	2.27	3.27	2.76	4.15	3.14	4.26	15.46	FOB87_RS09950	FGGY-family carbohydrate kinase	-	-	COG1069-Ribulose kinase[C]
FOB87_RS13350	32.68	21.35	22.94	43.68	45.45	58.34	121.4	101.29	154.08	90.91	89.65	87.05	FOB87_RS13350	hypothetical protein	-	-	-
FOB87_RS06460	0.0	0.0	0.0	0.0	2.06	1.42	5.17	0.0	2.21	2.31	1.9	2.19	FOB87_RS06460	tRNA-Glu	-	-	-
FOB87_RS06465	4.1	2.65	4.71	4.35	4.29	7.56	14.79	13.54	14.05	15.67	12.83	20.7	FOB87_RS06465	IclR family transcriptional regulator	-	-	COG1414-Transcriptional regulator[K]
FOB87_RS00850	25.13	111.28	11.63	90.67	28.58	14.03	22.82	17.11	27.95	23.08	22.45	16.34	FOB87_RS00850	amino acid ABC transporter substrate-binding protein	-	K01999-ko02010 ABC transporters;ko02024 Quorum sensing	COG0683-ABC-type branched-chain amino acid transport systems, periplasmic component[E]
FOB87_RS00855	6.58	20.64	1.6	17.11	9.7	4.52	4.76	3.27	3.85	3.08	2.13	3.8	FOB87_RS00855	ABC transporter ATP-binding protein	-	K01996-ko02010 ABC transporters;ko02024 Quorum sensing	COG0410-ABC-type branched-chain amino acid transport systems, ATPase component[E]
FOB87_RS32710	1.56	0.27	1.3	1.11	0.93	0.96	7.94	3.31	9.62	6.6	5.82	6.06	FOB87_RS32710	xanthine dehydrogenase family protein subunit M	-	K11178-ko00230 Purine metabolism	COG1319-Aerobic-type carbon monoxide dehydrogenase, middle subunit CoxM/CutM homologs[C]
FOB87_RS05345	47.19	10.51	67.64	32.06	57.52	78.28	25.11	22.95	28.58	23.36	28.22	21.51	FOB87_RS05345	TetR/AcrR family transcriptional regulator	-	-	COG1309-Transcriptional regulator[K]
FOB87_RS02560	41.03	32.99	33.83	40.6	39.32	45.18	274.06	258.42	271.29	310.76	210.03	154.06	FOB87_RS02560	TetR/AcrR family transcriptional regulator	-	-	COG1309-Transcriptional regulator[K]
FOB87_RS15885	3.26	3.7	1.93	3.3	3.05	5.41	5.38	6.93	6.05	5.15	7.99	7.29	FOB87_RS15885	FAD-binding oxidoreductase	-	K00803-ko00565 Ether lipid metabolism;ko04146 Peroxisome	COG0277-FAD/FMN-containing dehydrogenases[C]
FOB87_RS10480	1.66	3.76	0.8	1.13	0.95	1.47	7.72	8.46	5.6	3.99	5.01	9.29	FOB87_RS10480	LysE family transporter	-	-	COG1280-Putative threonine efflux protein[E]
FOB87_RS09480	0.0	0.31	0.0	0.0	0.0	0.24	0.44	0.0	0.38	0.0	0.16	0.0	FOB87_RS09480	LLM class flavin-dependent oxidoreductase	-	-	COG2141-Coenzyme F420-dependent N5,N10-methylene tetrahydromethanopterin reductase and related flavin-dependent oxidoreductases[C]
FOB87_RS24885	5.42	10.52	2.95	4.86	2.33	2.01	322.99	204.68	305.41	351.66	206.68	260.14	FOB87_RS24885	ArsA family ATPase	GO:0005575,GO:0005623,GO:0005886,GO:0008150,GO:0016020,GO:0040007,GO:0044464,GO:0071944	-	COG0003-Oxyanion-translocating ATPase[P]
FOB87_RS10485	11.06	10.66	4.95	6.99	7.33	6.33	22.05	24.0	25.17	18.12	26.29	23.32	FOB87_RS10485	nitroreductase family deazaflavin-dependent oxidoreductase	-	-	-
FOB87_RS09485	0.0	0.15	0.71	0.2	0.0	0.12	0.63	0.2	0.36	0.38	0.31	0.36	FOB87_RS09485	thioesterase family protein	-	-	COG1946-Acyl-CoA thioesterase[I]
FOB87_RS31065	0.89	0.89	0.86	0.91	0.5	0.35	13.82	9.67	14.29	12.4	10.26	10.48	FOB87_RS31065	MFS transporter	-	-	-
FOB87_RS18465	5.67	8.21	4.05	5.04	5.92	7.01	1372.93	1189.45	1551.48	1502.29	1181.5	1044.0	ahpD	alkyl hydroperoxide reductase AhpD	GO:0003674,GO:0003824,GO:0005575,GO:0005622,GO:0005623,GO:0005737,GO:0005829,GO:0005886,GO:0008150,GO:0008152,GO:0009987,GO:0015036,GO:0016020,GO:0016491,GO:0016667,GO:0016671,GO:0019725,GO:0032843,GO:0042592,GO:0044424,GO:0044444,GO:0044464,GO:0045454,GO:0050789,GO:0050794,GO:0055114,GO:0065007,GO:0065008,GO:0071944	-	-
FOB87_RS18460	0.0	0.2	0.0	0.0	0.0	0.08	2.42	1.76	2.2	1.53	1.36	2.66	FOB87_RS18460	MFS transporter	-	-	-
FOB87_RS31060	1.12	1.97	0.71	1.33	1.39	0.96	5.59	1.33	2.1	2.82	1.54	3.55	FOB87_RS31060	N-acetylmuramoyl-L-alanine amidase	-	-	-
FOB87_RS29190	1.87	1.85	1.37	0.56	1.86	1.12	7.29	2.49	3.24	4.7	4.28	5.18	FOB87_RS29190	TetR/AcrR family transcriptional regulator	-	-	COG1309-Transcriptional regulator[K]
FOB87_RS29195	0.32	1.21	0.8	1.01	0.53	0.44	1.46	0.88	1.13	1.54	1.45	1.57	FOB87_RS29195	phosphomethylpyrimidine synthase ThiC	GO:0005575,GO:0005622,GO:0005623,GO:0005737,GO:0005829,GO:0006725,GO:0006766,GO:0006767,GO:0006772,GO:0006790,GO:0006807,GO:0008150,GO:0008152,GO:0009058,GO:0009110,GO:0009228,GO:0009987,GO:0017144,GO:0018130,GO:0019438,GO:0034641,GO:0042364,GO:0042723,GO:0042724,GO:0044237,GO:0044249,GO:0044271,GO:0044272,GO:0044281,GO:0044283,GO:0044424,GO:0044444,GO:0044464,GO:0046483,GO:0071704,GO:0072527,GO:…	K03147-ko00730 Thiamine metabolism	COG0422-Thiamine biosynthesis protein ThiC[H]
FOB87_RS21470	3.42	6.69	4.31	4.61	2.63	3.63	3.49	2.12	4.15	2.78	3.27	9.27	FOB87_RS21470	biotin carboxylase N-terminal domain-containing protein	-	K01965-ko00630 Glyoxylate and dicarboxylate metabolism;ko00640 Propanoate metabolism;ko00280 Valine, leucine and isoleucine degradation	COG4770-Acetyl/propionyl-CoA carboxylase, alpha subunit[I]
FOB87_RS21475	8.09	12.92	7.88	8.2	7.65	4.21	11.54	5.87	11.28	9.04	6.56	19.4	FOB87_RS21475	acyl-CoA dehydrogenase family protein	GO:0003674,GO:0003824,GO:0003995,GO:0005575,GO:0005623,GO:0005886,GO:0008150,GO:0008152,GO:0016020,GO:0016491,GO:0016627,GO:0044464,GO:0055114,GO:0071944	-	COG1960-Acyl-CoA dehydrogenases[I]
FOB87_RS27130	233.54	283.79	246.78	328.75	291.54	298.44	39.49	91.39	38.2	87.06	92.22	58.19	FOB87_RS27130	methylenetetrahydrofolate reductase C-terminal domain-containing protein	-	-	COG0685-5,10-methylenetetrahydrofolate reductase[E]
FOB87_RS27135	2576.56	3725.33	2713.36	3272.95	3059.94	5080.34	236.63	1050.9	166.96	408.92	819.71	227.39	FOB87_RS27135	DUF4235 domain-containing protein	-	-	-
FOB87_RS10665	6.92	12.12	5.03	9.3	7.33	9.66	74.99	69.35	66.44	64.39	64.1	51.53	FOB87_RS10665	response regulator transcription factor	-	-	COG2197-Response regulator containing a CheY-like receiver domain and an HTH DNA-binding domain[TK]
FOB87_RS10660	5.47	10.86	3.69	6.16	6.09	5.03	56.11	50.8	52.76	50.75	45.2	43.82	FOB87_RS10660	DUF5931 domain-containing protein	-	-	COG4564-Signal transduction histidine kinase[T]
FOB87_RS06285	1.35	2.03	0.65	2.06	1.15	1.06	95.58	26.93	81.46	64.37	36.84	111.75	FOB87_RS06285	class I SAM-dependent methyltransferase	GO:0003674,GO:0003824,GO:0005575,GO:0005622,GO:0005623,GO:0005737,GO:0005829,GO:0005886,GO:0008150,GO:0008152,GO:0008168,GO:0008757,GO:0016020,GO:0016740,GO:0016741,GO:0032259,GO:0040007,GO:0044424,GO:0044444,GO:0044464,GO:0071944	-	COG2227-2-polyprenyl-3-methyl-5-hydroxy-6-metoxy-1,4-benzoquinol methylase[H]
FOB87_RS06280	3.43	5.07	2.47	3.37	3.02	3.63	80.39	50.16	75.76	66.7	48.6	86.62	FOB87_RS06280	glycoside hydrolase family 57 protein	GO:0005575,GO:0005576,GO:0005623,GO:0005886,GO:0008150,GO:0016020,GO:0040007,GO:0044464,GO:0071944	K16149-ko00500 Starch and sucrose metabolism	COG1543-Uncharacterized conserved protein[S]
FOB87_RS23835	2.34	1.95	3.64	2.24	3.31	2.06	3.88	2.24	2.38	3.48	1.32	2.46	FOB87_RS23835	UDP-glucose/GDP-mannose dehydrogenase family protein	-	K00012-ko00040 Pentose and glucuronate interconversions;ko00053 Ascorbate and aldarate metabolism;ko00520 Amino sugar and nucleotide sugar metabolism;ko00541 O-Antigen nucleotide sugar biosynthesis	COG1004-Predicted UDP-glucose 6-dehydrogenase[M]
FOB87_RS23830	2.14	0.59	3.7	1.9	2.39	1.19	2.16	0.95	2.85	2.39	1.83	2.4	FOB87_RS23830	glycosyltransferase	GO:0000030,GO:0003674,GO:0003824,GO:0006629,GO:0006643,GO:0006664,GO:0008150,GO:0008152,GO:0008610,GO:0009058,GO:0009247,GO:0009987,GO:0016740,GO:0016757,GO:0016758,GO:0044237,GO:0044238,GO:0044249,GO:0044255,GO:0046467,GO:0070085,GO:0071704,GO:0097502,GO:1901135,GO:1901137,GO:1901576,GO:1903509	-	COG5017-Uncharacterized conserved protein[S]
FOB87_RS29440	1.56	1.19	2.28	2.3	2.7	5.73	9.92	5.75	8.92	3.69	7.99	8.19	FOB87_RS29440	fructosamine kinase family protein	-	-	COG3001-Fructosamine-3-kinase[G]
FOB87_RS08530	1.04	0.91	0.73	1.44	1.21	0.36	2.38	1.65	1.85	2.13	1.11	1.46	FOB87_RS08530	sterol desaturase family protein	-	-	COG3000-Sterol desaturase[I]
FOB87_RS08535	4.71	9.98	2.75	6.21	2.86	2.69	7.01	6.97	6.14	5.26	7.18	7.45	FOB87_RS08535	histidine kinase	-	-	COG3851-Signal transduction histidine kinase, glucose-6-phosphate specific[T]
FOB87_RS29445	3.31	5.91	1.52	4.59	1.55	1.33	0.24	0.0	0.53	0.49	0.17	0.59	FOB87_RS29445	AAA family ATPase	-	-	-
FOB87_RS21695	2673.86	2918.64	2452.91	1676.22	2339.98	1589.35	216.65	326.69	152.8	347.73	464.19	345.19	FOB87_RS21695	helix-turn-helix transcriptional regulator	-	-	COG1476-Predicted transcriptional regulators[K]
FOB87_RS21690	174.38	271.34	141.49	135.06	194.16	65.74	60.95	71.94	41.26	83.13	112.8	99.25	FOB87_RS21690	hypothetical protein	-	-	-
FOB87_RS00700	4.0	4.42	1.99	3.34	2.79	3.25	16.05	8.24	10.75	10.25	9.89	11.71	FOB87_RS00700	Lrp/AsnC family transcriptional regulator	-	-	COG1522-Transcriptional regulators[K]
FOB87_RS00705	0.45	0.99	0.47	1.21	0.45	0.54	1.27	0.8	0.84	1.39	1.35	0.95	FOB87_RS00705	Na+/H+ antiporter NhaC family protein	-	-	-
FOB87_RS20125	10.82	15.02	5.3	9.62	11.65	22.29	44.94	29.9	37.54	37.27	36.29	44.67	FOB87_RS20125	hypothetical protein	-	-	-
FOB87_RS04025	4.17	3.86	3.69	3.3	3.68	8.59	3.75	1.37	3.21	2.84	3.18	7.32	FOB87_RS04025	ComF family protein	-	-	COG1040-Predicted amidophosphoribosyltransferases[R]
FOB87_RS20120	7.78	14.87	4.35	16.1	6.74	15.08	28.85	26.0	26.41	24.97	19.71	19.36	FOB87_RS20120	alpha/beta fold hydrolase	-	-	-
FOB87_RS04020	11.29	12.39	6.29	14.82	8.56	8.7	56.37	37.24	48.1	60.35	32.54	53.23	lpqB	MtrAB system accessory lipoprotein LpqB	GO:0005575,GO:0005576,GO:0005618,GO:0005623,GO:0005886,GO:0008150,GO:0016020,GO:0030312,GO:0040007,GO:0044464,GO:0071944	-	-
FOB87_RS09225	11.08	11.97	2.59	12.53	4.09	10.97	90.53	70.16	62.15	85.47	56.31	77.94	ruvA	Holliday junction branch migration protein RuvA	GO:0000724,GO:0000725,GO:0003674,GO:0003678,GO:0003824,GO:0004386,GO:0005575,GO:0005623,GO:0005886,GO:0006139,GO:0006259,GO:0006281,GO:0006302,GO:0006310,GO:0006725,GO:0006807,GO:0006950,GO:0006974,GO:0006996,GO:0007154,GO:0008150,GO:0008152,GO:0009378,GO:0009432,GO:0009605,GO:0009987,GO:0009991,GO:0016020,GO:0016043,GO:0016462,GO:0016787,GO:0016817,GO:0016818,GO:0017111,GO:0031668,GO:0032392,GO:…	K03550-ko03440 Homologous recombination	COG0632-Holliday junction resolvasome, DNA-binding subunit[L]
FOB87_RS09220	8.42	10.71	2.05	9.98	3.77	7.27	73.41	50.15	71.28	83.99	56.36	63.82	ruvC	crossover junction endodeoxyribonuclease RuvC	GO:0000725,GO:0003674,GO:0003824,GO:0004518,GO:0004519,GO:0004520,GO:0004536,GO:0005575,GO:0005622,GO:0005623,GO:0006139,GO:0006259,GO:0006260,GO:0006261,GO:0006281,GO:0006310,GO:0006725,GO:0006807,GO:0006950,GO:0006974,GO:0008150,GO:0008152,GO:0008821,GO:0009058,GO:0009059,GO:0009987,GO:0016787,GO:0016788,GO:0016889,GO:0016894,GO:0031297,GO:0032991,GO:0033554,GO:0034641,GO:0034645,GO:0043170,GO:…	K01159-ko03440 Homologous recombination	COG0817-Holliday junction resolvasome, endonuclease subunit[L]
FOB87_RS18070	1.16	1.01	1.29	1.83	1.53	0.8	1.44	0.0	0.83	0.43	0.35	0.4	FOB87_RS18070	Rieske (2Fe-2S) protein	-	-	COG2146-Ferredoxin subunits of nitrite reductase and ring-hydroxylating dioxygenases[PR]
FOB87_RS01030	18.8	59.16	13.06	31.89	17.68	11.76	52.66	38.69	44.39	50.02	46.53	48.82	FOB87_RS01030	DUF3320 domain-containing protein	-	-	COG1112-Superfamily I DNA and RNA helicases and helicase subunits[L]
FOB87_RS18075	3.32	3.06	3.2	2.36	2.31	2.51	0.83	0.59	2.31	1.86	1.07	3.5	FOB87_RS18075	alpha/beta hydrolase	-	-	-
FOB87_RS01035	15.56	47.1	9.55	34.77	15.84	8.56	16.96	6.54	14.58	12.23	7.44	19.81	FOB87_RS01035	hypothetical protein	-	-	-
FOB87_RS16405	2.43	1.28	1.9	1.54	2.25	0.33	20.98	6.52	16.76	20.07	12.73	22.86	FOB87_RS16405	alpha/beta fold hydrolase	-	-	COG1073-Hydrolases of the alpha/beta superfamily[R]
FOB87_RS08285	4.65	19.58	3.91	11.59	6.94	4.64	94.23	83.21	92.39	100.07	88.75	85.37	cei	envelope integrity protein Cei	-	-	-
FOB87_RS08280	2.31	4.21	0.75	1.69	2.29	2.07	76.44	45.48	65.47	67.33	42.44	63.73	FOB87_RS08280	inositol monophosphatase family protein	GO:0000287,GO:0003674,GO:0003824,GO:0005488,GO:0005975,GO:0006020,GO:0006066,GO:0006793,GO:0006796,GO:0007154,GO:0007165,GO:0008150,GO:0008152,GO:0008934,GO:0009056,GO:0009987,GO:0016311,GO:0016787,GO:0016788,GO:0016791,GO:0019637,GO:0019751,GO:0023052,GO:0042578,GO:0043167,GO:0043169,GO:0043647,GO:0044237,GO:0044238,GO:0044262,GO:0044281,GO:0044282,GO:0046164,GO:0046174,GO:0046434,GO:0046838,GO:…	K01092-ko00562 Inositol phosphate metabolism;ko00521 Streptomycin biosynthesis;ko04070 Phosphatidylinositol signaling system	COG0483-Archaeal fructose-1,6-bisphosphatase and related enzymes of inositol monophosphatase family[G]
FOB87_RS04280	56.42	42.94	35.98	42.5	42.99	14.13	406.41	268.52	411.02	404.69	416.08	439.5	FOB87_RS04280	DEAD/DEAH box helicase	-	-	COG0513-Superfamily II DNA and RNA helicases[LKJ]
FOB87_RS04285	45.95	32.68	35.1	28.02	42.42	44.5	179.31	176.04	169.78	154.93	168.08	139.82	FOB87_RS04285	ferritin-like fold-containing protein	-	-	-
FOB87_RS26265	2.03	5.33	1.89	2.41	3.36	2.63	47.19	37.63	36.57	38.53	33.6	28.52	FOB87_RS26265	class I SAM-dependent methyltransferase	-	-	-
FOB87_RS30825	0.44	0.58	0.65	0.39	0.33	0.91	3.16	1.7	5.29	4.06	2.93	4.42	FOB87_RS30825	MFS transporter	-	-	-
FOB87_RS30820	0.36	0.78	0.6	0.63	0.71	0.61	2.23	1.16	3.34	1.79	3.03	4.33	ilvD	dihydroxy-acid dehydratase	-	K01687-ko00290 Valine, leucine and isoleucine biosynthesis;ko00770 Pantothenate and CoA biosynthesis	COG0129-Dihydroxyacid dehydratase/phosphogluconate dehydratase[EG]
FOB87_RS26260	1.33	1.63	1.56	1.58	1.06	2.19	7.95	7.24	5.67	4.16	8.27	6.72	FOB87_RS26260	TetR/AcrR family transcriptional regulator	-	-	-
FOB87_RS24800	1.69	3.81	2.23	2.87	2.16	1.5	15.35	7.72	16.24	17.27	4.42	47.88	FOB87_RS24800	2-dehydro-3-deoxy-6-phosphogalactonate aldolase	-	K01631-ko00052 Galactose metabolism	COG0800-2-keto-3-deoxy-6-phosphogluconate aldolase[G]
FOB87_RS24805	3.3	5.54	3.43	2.82	4.85	1.63	13.64	9.83	14.22	12.96	6.99	33.22	dgoD	galactonate dehydratase	-	K01684-ko00052 Galactose metabolism	COG4948-L-alanine-DL-glutamate epimerase and related enzymes of enolase superfamily[MR]
FOB87_RS16400	0.81	2.59	0.9	2.87	2.14	1.11	13.39	9.54	8.6	11.7	10.81	17.55	FOB87_RS16400	helix-turn-helix domain-containing protein	-	-	COG1309-Transcriptional regulator[K]
FOB87_RS28310	5.38	14.01	2.51	8.61	4.07	3.64	72.71	45.02	69.03	77.78	45.87	49.81	FOB87_RS28310	ABC transporter substrate-binding protein/permease	-	-	COG4160-ABC-type arginine/histidine transport system, permease component[E]
FOB87_RS28315	3.9	9.36	1.89	9.01	3.67	1.69	66.5	35.97	63.32	64.66	42.8	39.38	FOB87_RS28315	amino acid ABC transporter ATP-binding protein	-	-	COG1126-ABC-type polar amino acid transport system, ATPase component[E]
FOB87_RS06890	0.32	0.83	0.8	0.37	0.63	0.65	4.35	5.27	5.76	5.32	4.36	5.69	FOB87_RS06890	Lrp/AsnC family transcriptional regulator	-	-	COG1522-Transcriptional regulators[K]
FOB87_RS31915	0.49	0.22	0.42	0.29	0.0	0.0	1.54	0.3	0.79	1.11	0.45	1.3	FOB87_RS31915	RraA family protein	-	K10218-ko00660 C5-Branched dibasic acid metabolism;ko00362 Benzoate degradation	COG0684-Demethylmenaquinone methyltransferase[H]
FOB87_RS26400	2.59	3.4	2.44	1.54	2.25	3.56	42.35	49.83	40.77	36.16	52.4	27.3	FOB87_RS26400	MarR family transcriptional regulator	-	-	-
FOB87_RS23690	86.41	60.74	90.89	84.17	69.13	66.85	3.15	2.99	2.99	5.32	2.57	3.55	FOB87_RS23690	SGNH/GDSL hydrolase family protein	-	-	-
FOB87_RS26405	0.87	1.83	1.61	1.45	1.73	1.2	27.34	24.53	24.9	21.39	31.69	17.81	FOB87_RS26405	ATP-binding cassette domain-containing protein	-	-	COG1131-ABC-type multidrug transport system, ATPase component[V]
FOB87_RS23695	61.76	85.88	81.05	104.98	63.96	33.98	2.75	2.38	3.01	4.72	3.5	2.97	FOB87_RS23695	SGNH/GDSL hydrolase family protein	-	-	COG2755-Lysophospholipase L1 and related esterases[E]
FOB87_RS01375	8.27	17.14	2.82	9.96	7.15	4.2	104.32	82.52	82.57	110.53	102.89	90.53	FOB87_RS01375	Ig-like domain-containing protein	-	-	-
FOB87_RS05735	1.35	0.32	1.54	1.16	0.73	0.84	1.07	1.45	1.44	1.51	1.01	1.29	FOB87_RS05735	amidohydrolase family protein	-	-	-
FOB87_RS05730	0.51	0.22	0.43	0.3	0.38	0.0	1.27	0.45	2.17	1.42	0.82	2.14	FOB87_RS05730	acyl-CoA dehydrogenase family protein	-	-	COG1960-Acyl-CoA dehydrogenases[I]
FOB87_RS19210	0.31	0.54	1.04	0.37	0.62	1.49	6.95	6.24	5.95	5.19	5.67	7.19	FOB87_RS19210	DNA-deoxyinosine glycosylase	-	-	COG3663-G:T/U mismatch-specific DNA glycosylase[L]
FOB87_RS31990	1.44	2.74	1.21	2.57	1.43	1.32	7.79	6.27	6.67	11.01	6.38	9.12	FOB87_RS31990	TetR family transcriptional regulator	-	-	-
FOB87_RS31995	0.25	0.22	0.21	0.0	0.25	0.17	4.07	1.19	2.95	3.09	1.38	2.12	FOB87_RS31995	hypothetical protein	-	-	-
FOB87_RS19215	0.64	0.75	0.27	3.15	1.69	0.15	3.97	1.63	3.85	5.93	3.4	5.93	FOB87_RS19215	HNH endonuclease signature motif containing protein	-	-	-
FOB87_RS14565	1.89	1.03	2.18	1.68	0.94	3.24	6.76	2.94	5.54	4.48	2.81	3.36	FOB87_RS14565	amidase	-	K02433-ko00970 Aminoacyl-tRNA biosynthesis	COG0154-Asp-tRNAAsn/Glu-tRNAGln amidotransferase A subunit and related amidases[J]
FOB87_RS14560	4.59	2.16	10.08	10.05	8.07	11.64	11.44	5.02	11.31	8.28	6.46	7.08	FOB87_RS14560	RidA family protein	-	-	COG0251-Putative translation initiation inhibitor, yjgF family[J]
FOB87_RS15960	7.51	16.13	6.3	10.13	9.8	6.98	5.87	5.23	5.97	6.25	4.17	18.31	FOB87_RS15960	dihydrodipicolinate reductase	-	-	COG3804-Uncharacterized conserved protein related to dihydrodipicolinate reductase[S]
FOB87_RS15745	1.52	4.6	1.51	2.29	1.92	2.18	63.27	51.78	69.8	63.19	42.02	64.72	FOB87_RS15745	bifunctional RNase H/acid phosphatase	GO:0003674,GO:0003676,GO:0003824,GO:0004518,GO:0004519,GO:0004521,GO:0004523,GO:0004540,GO:0005488,GO:0006139,GO:0006401,GO:0006725,GO:0006766,GO:0006767,GO:0006793,GO:0006796,GO:0006807,GO:0008150,GO:0008152,GO:0009056,GO:0009057,GO:0009058,GO:0009110,GO:0009235,GO:0009236,GO:0009987,GO:0016070,GO:0016311,GO:0016787,GO:0016788,GO:0016791,GO:0016891,GO:0016893,GO:0017144,GO:0018130,GO:0019438,GO:…	-	COG0406-Fructose-2,6-bisphosphatase[G]
FOB87_RS12535	1.17	3.26	0.98	2.56	2.33	5.64	95.6	26.88	78.96	65.14	48.69	22.91	FOB87_RS12535	hypothetical protein	-	-	-
FOB87_RS15740	0.76	1.56	0.64	0.6	1.01	0.87	12.01	6.01	7.04	7.94	9.05	12.3	FOB87_RS15740	XRE family transcriptional regulator	-	-	COG1426-Uncharacterized protein conserved in bacteria[S]
FOB87_RS15965	1.8	1.4	4.52	4.26	5.16	4.66	111.42	43.25	85.64	90.29	22.27	102.46	FOB87_RS15965	SDR family oxidoreductase	-	K00059-ko00061 Fatty acid biosynthesis;ko00780 Biotin metabolism;ko00333 Prodigiosin biosynthesis	COG1028-Dehydrogenases with different specificities (related to short-chain alcohol dehydrogenases)[IQR]
FOB87_RS12530	1.11	2.28	1.56	1.32	1.11	2.55	261.39	203.99	221.92	240.54	165.03	246.2	FOB87_RS12530	PaaI family thioesterase	-	-	COG2050-Uncharacterized protein, possibly involved in aromatic compounds catabolism[Q]
FOB87_RS03085	5.99	4.12	6.52	7.49	9.01	12.78	32.67	30.28	29.88	27.84	32.12	18.77	FOB87_RS03085	LysR family transcriptional regulator	-	-	COG0583-Transcriptional regulator[K]
FOB87_RS18920	25.06	75.88	17.53	36.93	22.26	36.76	37.84	22.93	30.39	30.96	29.86	45.63	FOB87_RS18920	hypothetical protein	-	-	-
FOB87_RS03080	138.84	65.73	137.89	93.38	145.96	128.2	168.66	241.96	192.42	163.0	244.26	92.83	FOB87_RS03080	adenosine deaminase	GO:0003674,GO:0003824,GO:0004000,GO:0005575,GO:0005622,GO:0005623,GO:0005737,GO:0005829,GO:0006139,GO:0006144,GO:0006152,GO:0006154,GO:0006725,GO:0006807,GO:0008150,GO:0008152,GO:0009056,GO:0009058,GO:0009112,GO:0009113,GO:0009116,GO:0009119,GO:0009163,GO:0009164,GO:0009987,GO:0016787,GO:0016810,GO:0016814,GO:0017144,GO:0018130,GO:0019239,GO:0019438,GO:0019439,GO:0034404,GO:0034641,GO:0034654,GO:…	K01488-ko00230 Purine metabolism;ko05340 Primary immunodeficiency	COG1816-Adenosine deaminase[F]
FOB87_RS18925	3.56	8.77	3.36	4.48	1.77	2.6	37.97	17.39	32.29	37.52	16.27	41.51	FOB87_RS18925	DUF899 domain-containing protein	-	-	COG4312-Uncharacterized protein conserved in bacteria[S]
FOB87_RS03770	9.01	10.14	5.57	5.65	8.95	6.77	152.11	131.87	143.72	168.45	102.0	107.72	rfbD	dTDP-4-dehydrorhamnose reductase	GO:0000271,GO:0003674,GO:0003824,GO:0005975,GO:0005976,GO:0006139,GO:0006725,GO:0006807,GO:0008150,GO:0008152,GO:0008831,GO:0009058,GO:0009059,GO:0009225,GO:0009226,GO:0009987,GO:0016051,GO:0016491,GO:0016614,GO:0016616,GO:0018130,GO:0019305,GO:0019438,GO:0033692,GO:0034637,GO:0034641,GO:0034645,GO:0034654,GO:0043170,GO:0044237,GO:0044238,GO:0044249,GO:0044260,GO:0044262,GO:0044264,GO:0044271,GO:…	K00067-ko00541 O-Antigen nucleotide sugar biosynthesis;ko00523 Polyketide sugar unit biosynthesis;ko00521 Streptomycin biosynthesis	COG1091-dTDP-4-dehydrorhamnose reductase[M]
FOB87_RS03775	4.08	4.32	2.28	2.22	3.55	3.62	115.67	84.36	102.71	110.72	75.26	97.5	FOB87_RS03775	glycosyltransferase family 2 protein	GO:0000271,GO:0003674,GO:0003824,GO:0005575,GO:0005623,GO:0005886,GO:0005975,GO:0005976,GO:0008150,GO:0008152,GO:0009058,GO:0009059,GO:0009987,GO:0016020,GO:0016051,GO:0016740,GO:0016757,GO:0016758,GO:0033692,GO:0034637,GO:0034645,GO:0040007,GO:0043170,GO:0044237,GO:0044238,GO:0044249,GO:0044260,GO:0044262,GO:0044264,GO:0044464,GO:0045226,GO:0046379,GO:0071704,GO:0071944,GO:1901576	-	COG1216-Predicted glycosyltransferases[R]
FOB87_RS31660	0.97	1.53	0.98	1.38	0.58	1.73	3.39	2.76	4.36	3.47	4.09	5.53	FOB87_RS31660	SDR family NAD(P)-dependent oxidoreductase	-	K00059-ko00061 Fatty acid biosynthesis;ko00780 Biotin metabolism;ko00333 Prodigiosin biosynthesis	COG1028-Dehydrogenases with different specificities (related to short-chain alcohol dehydrogenases)[IQR]
FOB87_RS18715	0.0	0.0	0.0	0.0	0.0	0.0	0.0	0.0	0.0	0.0	0.0	0.0	FOB87_RS18715	F0F1 ATP synthase subunit C	GO:0003674,GO:0003824,GO:0005215,GO:0005575,GO:0005622,GO:0005623,GO:0006139,GO:0006163,GO:0006164,GO:0006725,GO:0006753,GO:0006754,GO:0006793,GO:0006796,GO:0006807,GO:0006810,GO:0006811,GO:0006812,GO:0008150,GO:0008152,GO:0008324,GO:0009058,GO:0009117,GO:0009123,GO:0009124,GO:0009126,GO:0009127,GO:0009141,GO:0009142,GO:0009144,GO:0009145,GO:0009150,GO:0009152,GO:0009156,GO:0009161,GO:0009165,GO:…	K02110-ko00190 Oxidative phosphorylation;ko00195 Photosynthesis	COG0636-F0F1-type ATP synthase, subunit c/Archaeal/vacuolar-type H+-ATPase, subunit K[C]
FOB87_RS31665	2.01	1.98	2.74	1.79	1.75	1.73	4.07	2.38	4.56	5.05	4.14	6.62	FOB87_RS31665	TetR family transcriptional regulator C-terminal domain-containing protein	-	-	COG3226-Uncharacterized protein conserved in bacteria[S]
FOB87_RS33290	4.92	12.14	1.12	5.57	4.0	2.46	18.37	10.58	13.12	15.97	15.74	20.49	FOB87_RS33290	response regulator transcription factor	-	-	COG0745-Response regulators consisting of a CheY-like receiver domain and a winged-helix DNA-binding domain[TK]
FOB87_RS33295	7.8	11.87	5.97	11.43	10.49	17.18	12.58	15.76	8.82	8.2	10.71	8.95	FOB87_RS33295	glycosyltransferase family 2 protein	-	-	COG0463-Glycosyltransferases involved in cell wall biogenesis[M]
FOB87_RS34010	1.17	3.07	0.53	1.01	0.84	0.29	210.84	84.54	228.15	193.85	95.66	231.94	FOB87_RS34010	ABC transporter permease subunit	-	K10009-ko02010 ABC transporters	COG0765-ABC-type amino acid transport system, permease component[E]
FOB87_RS34015	2.89	2.38	3.56	3.42	2.53	1.16	3.17	2.21	2.53	3.41	3.11	2.14	FOB87_RS34015	aldo/keto reductase	-	-	-
FOB87_RS31520	9.47	10.63	8.47	11.83	12.54	7.89	45.78	31.39	44.87	48.65	33.37	23.69	FOB87_RS31520	alpha/beta fold hydrolase	-	-	-
FOB87_RS31525	0.52	0.53	0.8	0.41	0.52	1.07	16.29	5.74	11.09	9.96	5.94	13.15	FOB87_RS31525	glycosyltransferase family 39 protein	-	-	-
FOB87_RS22560	1.39	1.22	0.93	1.64	1.1	0.76	8.99	6.9	11.55	10.54	4.82	8.78	FOB87_RS22560	TetR/AcrR family transcriptional regulator	-	-	-
FOB87_RS22565	1.88	2.53	1.79	1.48	1.62	2.15	17.33	3.41	15.38	11.48	5.62	16.51	FOB87_RS22565	FAD-dependent monooxygenase	-	-	-
FOB87_RS33740	0.0	0.0	0.0	0.0	0.0	0.0	0.0	0.0	0.82	1.71	0.0	0.0	FOB87_RS33740	hypothetical protein	-	-	-
FOB87_RS33745	0.0	1.44	0.0	0.65	0.0	0.38	1.37	1.95	1.17	0.62	0.5	1.74	FOB87_RS33745	helix-turn-helix transcriptional regulator	-	-	-
FOB87_RS25690	0.43	1.51	0.72	0.0	0.43	0.0	7.8	5.36	8.75	12.77	8.49	7.05	FOB87_RS25690	S1 family peptidase	-	-	-
FOB87_RS25695	3.48	21.37	4.39	14.45	5.19	14.35	6.51	4.13	3.72	7.78	9.55	3.67	FOB87_RS25695	tRNA-Ser	-	-	-
FOB87_RS31290	2.48	3.0	1.12	1.13	1.51	2.09	101.15	54.6	87.66	73.01	43.74	77.94	FOB87_RS31290	thioesterase family protein	-	-	-
FOB87_RS18670	0.0	0.0	0.0	0.0	0.0	0.0	0.0	0.0	0.0	0.0	0.0	0.0	murA	UDP-N-acetylglucosamine 1-carboxyvinyltransferase	GO:0008150,GO:0040007	K00790-ko00520 Amino sugar and nucleotide sugar metabolism;ko00550 Peptidoglycan biosynthesis	COG0766-UDP-N-acetylglucosamine enolpyruvyl transferase[M]
FOB87_RS31295	8.35	6.24	8.12	4.47	7.18	10.41	13.45	7.95	7.93	10.69	10.24	13.42	FOB87_RS31295	PucR family transcriptional regulator	-	-	COG2508-Regulator of polyketide synthase expression[TQ]
FOB87_RS18675	0.0	0.0	0.0	0.0	0.0	0.0	0.0	0.0	0.0	0.0	0.0	0.0	FOB87_RS18675	cob(I)yrinic acid a,c-diamide adenosyltransferase	-	K00798-ko00860 Porphyrin metabolism	COG2096-Uncharacterized conserved protein[S]
FOB87_RS07255	4.96	3.56	4.79	4.99	4.63	2.68	2.06	1.96	3.53	2.52	2.2	3.65	FOB87_RS07255	sugar-binding domain-containing protein	-	-	COG2390-Transcriptional regulator, contains sigma factor-related N-terminal domain[K]
FOB87_RS18475	1.86	3.89	1.12	2.81	3.48	1.27	29.4	16.23	21.78	23.6	13.76	25.21	FOB87_RS18475	neutral zinc metallopeptidase	-	-	COG2321-Predicted metalloprotease[R]
FOB87_RS07705	0.55	0.95	0.0	18.31	11.37	18.96	1.58	0.86	0.77	1.62	1.82	1.72	FOB87_RS07705	sugar phosphate isomerase/epimerase family protein	-	-	COG1082-Sugar phosphate isomerases/epimerases[G]
FOB87_RS07250	5.94	3.72	2.67	4.78	4.21	6.7	71.38	48.99	61.14	62.32	36.48	67.33	FOB87_RS07250	GntR family transcriptional regulator	-	-	COG2186-Transcriptional regulators[K]
FOB87_RS07700	0.0	0.45	0.32	27.45	13.9	10.04	0.64	1.51	0.41	1.28	1.17	2.55	FOB87_RS07700	dihydrodipicolinate synthase family protein	-	-	-
FOB87_RS06075	0.79	1.15	0.22	0.31	0.52	0.9	11.47	7.16	8.99	12.05	6.25	6.37	FOB87_RS06075	TetR/AcrR family transcriptional regulator	-	-	-
FOB87_RS06070	4.09	4.67	5.07	4.85	5.83	9.4	14.85	20.42	13.09	19.06	21.62	30.74	FOB87_RS06070	GNAT family N-acetyltransferase	-	-	COG3393-Predicted acetyltransferase[R]
FOB87_RS18580	1.56	5.11	2.28	3.68	2.32	2.13	114.47	104.18	104.06	113.68	95.38	119.15	FOB87_RS18580	virginiamycin B lyase	-	-	COG4257-Streptogramin lyase[V]
FOB87_RS13375	97.86	134.35	104.13	100.28	115.53	72.23	253.05	230.99	219.44	225.32	233.3	236.59	uvrA	excinuclease ABC subunit UvrA	-	K03701-ko03420 Nucleotide excision repair	COG0178-Excinuclease ATPase subunit[L]
FOB87_RS18585	6.7	13.89	3.67	7.25	6.77	5.6	183.75	131.72	188.73	179.56	135.3	180.45	FOB87_RS18585	glycosyltransferase family 1 protein	GO:0005575,GO:0005622,GO:0005623,GO:0005737,GO:0005829,GO:0005886,GO:0016020,GO:0044424,GO:0044444,GO:0044464,GO:0071944	K00688-ko00500 Starch and sucrose metabolism;ko04217 Necroptosis;ko02026 Biofilm formation - Escherichia coli;ko04910 Insulin signaling pathway;ko04922 Glucagon signaling pathway;ko04931 Insulin resistance	COG0058-Glucan phosphorylase[G]
FOB87_RS18470	4.38	8.13	3.24	7.33	6.4	2.48	2221.46	1616.5	2299.65	2482.03	1812.6	1611.89	FOB87_RS18470	peroxiredoxin	GO:0003674,GO:0003824,GO:0004601,GO:0005575,GO:0005618,GO:0005622,GO:0005623,GO:0005737,GO:0005829,GO:0005886,GO:0006950,GO:0008150,GO:0008152,GO:0008785,GO:0009605,GO:0009607,GO:0009636,GO:0009987,GO:0016020,GO:0016209,GO:0016491,GO:0016651,GO:0016667,GO:0016668,GO:0016671,GO:0016684,GO:0019725,GO:0020012,GO:0030312,GO:0030682,GO:0032843,GO:0042221,GO:0042592,GO:0043207,GO:0044403,GO:0044413,GO:…	K03386-ko04214 Apoptosis - fly	COG0450-Peroxiredoxin[O]
FOB87_RS32365	3.4	6.35	2.85	8.86	5.62	4.51	27.65	11.8	19.1	21.5	12.84	20.53	FOB87_RS32365	hypothetical protein	-	-	-
FOB87_RS25035	0.2	0.26	0.17	0.24	0.5	0.83	8.22	7.69	7.9	7.37	6.49	7.91	lfrA	efflux MFS transporter LfrA	-	-	-
FOB87_RS25030	1.86	2.33	2.23	2.84	1.58	1.28	11.26	10.7	9.36	12.47	11.91	7.01	FOB87_RS25030	TetR/AcrR family transcriptional regulator	-	-	-
FOB87_RS30210	2.75	5.36	4.36	5.81	3.95	4.2	35.08	20.65	27.12	30.08	14.28	22.91	FOB87_RS30210	CAP domain-containing protein	-	-	-
FOB87_RS30215	31.74	26.56	36.33	32.51	46.83	20.8	100.67	81.43	112.41	91.32	88.84	76.55	FOB87_RS30215	GNAT family N-acetyltransferase	-	-	COG2388-Predicted acetyltransferase[R]
FOB87_RS06610	2055.82	3931.86	2224.72	2519.9	2297.77	1537.04	223.64	661.11	163.92	345.73	765.69	225.61	FOB87_RS06610	hemerythrin domain-containing protein	-	-	-
FOB87_RS06615	856.64	1709.53	773.04	1087.21	919.61	848.0	692.88	765.86	544.22	645.2	828.25	466.32	sepIVA	cell division protein SepIVA	GO:0008150,GO:0040007	-	COG3599-Cell division initiation protein[D]
FOB87_RS32500	16.13	31.74	9.5	15.43	10.68	18.84	25.03	19.43	22.04	23.7	26.52	30.12	FOB87_RS32500	MPT63 family protein	-	-	-
FOB87_RS21865	64.73	29.29	52.91	56.14	51.74	36.34	50.31	29.09	48.72	45.33	43.09	172.14	FOB87_RS21865	mannitol dehydrogenase family protein	-	K00045-ko00051 Fructose and mannose metabolism	COG0246-Mannitol-1-phosphate/altronate dehydrogenases[G]
FOB87_RS32505	0.77	1.53	0.65	1.6	1.73	1.33	49.91	27.49	48.32	49.49	35.56	38.96	FOB87_RS32505	exodeoxyribonuclease III	-	K01142-ko03410 Base excision repair	COG0708-Exonuclease III[L]
FOB87_RS21860	13.57	14.75	6.17	21.51	10.23	8.86	5.3	2.32	4.19	4.38	2.39	17.05	FOB87_RS21860	sugar-binding domain-containing protein	-	-	COG2390-Transcriptional regulator, contains sigma factor-related N-terminal domain[K]
FOB87_RS21405	0.93	1.22	1.37	0.83	1.16	1.12	6.38	3.58	4.47	5.2	3.41	6.38	FOB87_RS21405	SAF domain-containing protein	-	-	-
FOB87_RS29365	0.0	0.0	0.31	0.87	0.0	1.01	7.8	5.24	7.08	7.0	3.03	7.38	FOB87_RS29365	hypothetical protein	-	-	-
FOB87_RS19980	7.77	19.38	7.15	10.98	9.65	7.18	89.73	85.44	105.08	91.44	84.02	89.3	FOB87_RS19980	nitronate monooxygenase family protein	-	K00459-ko00910 Nitrogen metabolism	COG2070-Dioxygenases related to 2-nitropropane dioxygenase[R]
FOB87_RS19985	8.35	14.29	5.34	8.72	5.14	3.82	71.59	56.96	74.9	67.95	62.0	62.87	FOB87_RS19985	3-hydroxyacyl-CoA dehydrogenase	GO:0005575,GO:0005618,GO:0005623,GO:0005886,GO:0016020,GO:0030312,GO:0044464,GO:0071944	-	COG1028-Dehydrogenases with different specificities (related to short-chain alcohol dehydrogenases)[IQR]
FOB87_RS21400	9.44	9.51	9.9	16.23	25.32	7.46	596.27	260.96	496.65	651.54	479.94	414.41	FOB87_RS21400	FmdB family zinc ribbon protein	-	-	COG2331-Uncharacterized protein conserved in bacteria[S]
FOB87_RS10870	50.64	134.8	17.91	135.46	36.76	10.57	28.76	14.71	25.65	24.28	17.17	43.69	FOB87_RS10870	ABC transporter ATP-binding protein	-	K11072-ko02010 ABC transporters	COG3842-ABC-type spermidine/putrescine transport systems, ATPase components[E]
FOB87_RS10875	7.66	3.69	6.52	5.12	6.32	6.52	13.58	12.01	13.13	10.12	11.25	16.94	FOB87_RS10875	MFS transporter	-	-	-
FOB87_RS24635	0.17	0.68	0.22	0.0	0.09	0.24	11.13	7.53	11.28	9.5	5.34	13.58	FOB87_RS24635	hypothetical protein	-	-	-
FOB87_RS24630	1.13	4.37	0.4	0.77	1.12	1.55	226.83	146.05	171.47	173.7	118.54	209.7	galE1	UDP-glucose 4-epimerase	GO:0005575,GO:0005623,GO:0005886,GO:0008150,GO:0016020,GO:0040007,GO:0044464,GO:0071944	K01784-ko00052 Galactose metabolism;ko00520 Amino sugar and nucleotide sugar metabolism;ko00541 O-Antigen nucleotide sugar biosynthesis	COG0451-Nucleoside-diphosphate-sugar epimerases[MG]
FOB87_RS24320	32.35	35.6	23.29	32.91	25.42	25.19	68.65	54.66	61.84	63.36	50.14	68.08	disA	DNA integrity scanning diadenylate cyclase DisA	-	-	COG1623-Predicted nucleic-acid-binding protein (contains the HHH domain)[R]
FOB87_RS05250	2.12	5.33	1.78	2.52	2.39	2.91	19.74	19.43	18.87	20.54	15.39	18.04	FOB87_RS05250	DUF190 domain-containing protein	-	-	COG1993-Uncharacterized conserved protein[S]
FOB87_RS05255	4.14	5.08	2.09	3.43	6.17	1.99	30.94	21.56	14.57	24.51	18.55	17.45	crcB	fluoride efflux transporter CrcB	GO:0003674,GO:0005215,GO:0005575,GO:0005623,GO:0005886,GO:0005887,GO:0006810,GO:0006811,GO:0006820,GO:0008150,GO:0008509,GO:0015075,GO:0015103,GO:0015318,GO:0015698,GO:0016020,GO:0016021,GO:0022857,GO:0031224,GO:0031226,GO:0034220,GO:0044425,GO:0044459,GO:0044464,GO:0051179,GO:0051234,GO:0055085,GO:0071944,GO:0098656,GO:0098660,GO:0098661,GO:1903424,GO:1903425	-	-
FOB87_RS24325	249.81	346.2	115.87	368.66	132.01	132.77	718.44	651.79	679.13	898.16	770.5	466.74	FOB87_RS24325	lipase chaperone	-	-	-
FOB87_RS17470	14.95	54.17	6.75	19.22	11.73	15.61	103.77	40.9	89.15	52.89	37.68	90.57	FOB87_RS17470	serine hydrolase domain-containing protein	-	-	COG1680-Beta-lactamase class C and other penicillin binding proteins[V]
FOB87_RS28125	3.3	5.65	2.64	5.04	5.16	4.97	12.74	9.87	10.08	7.38	5.75	10.11	FOB87_RS28125	ROK family protein	-	K00845-ko00010 Glycolysis / Gluconeogenesis;ko00052 Galactose metabolism;ko00500 Starch and sucrose metabolism;ko00520 Amino sugar and nucleotide sugar metabolism;ko00521 Streptomycin biosynthesis;ko00524 Neomycin, kanamycin and gentamicin biosynthesis	COG1940-Transcriptional regulator/sugar kinase[KG]
FOB87_RS28120	3.45	4.93	1.37	3.66	2.35	1.25	10.18	6.02	6.2	8.72	5.15	9.0	FOB87_RS28120	ATP-binding cassette domain-containing protein	-	K10823-ko02010 ABC transporters;ko02024 Quorum sensing;ko01501 beta-Lactam resistance	COG1123-ATPase components of various ABC-type transport systems, contain duplicated ATPase[R]
FOB87_RS17475	118.38	46.53	110.07	74.8	108.43	122.82	231.17	288.23	224.47	235.73	302.12	120.5	FOB87_RS17475	hypothetical protein	-	-	-
FOB87_RS02910	6.21	26.85	6.25	6.87	10.28	7.11	55.19	35.29	45.06	48.08	28.01	51.92	FOB87_RS02910	DUF742 domain-containing protein	-	-	-
FOB87_RS23070	948.15	937.09	1044.07	1048.47	1052.69	567.41	34.57	88.94	29.61	64.53	95.92	53.05	FOB87_RS23070	thiamine pyrophosphate-requiring protein	-	K00156-ko00620 Pyruvate metabolism	COG0028-Thiamine pyrophosphate-requiring enzymes [acetolactate synthase, pyruvate dehydrogenase (cytochrome), glyoxylate carboligase, phosphonopyruvate decarboxylase][EH]
FOB87_RS02915	24.73	55.21	16.6	31.18	22.5	11.62	406.71	245.64	405.89	518.09	280.9	263.14	FOB87_RS02915	ATP/GTP-binding protein	-	-	COG2229-Predicted GTPase[R]
FOB87_RS09030	1.96	2.75	4.93	4.64	4.67	9.41	16.1	6.49	12.95	14.43	4.29	13.62	FOB87_RS09030	helix-turn-helix domain-containing protein	-	-	COG1733-Predicted transcriptional regulators[K]
FOB87_RS26555	487.19	805.69	474.89	804.88	701.31	84.23	89.39	80.86	82.46	108.64	96.9	86.54	FOB87_RS26555	cobalamin-dependent protein	-	-	COG5012-Predicted cobalamin binding protein[R]
FOB87_RS09035	1.1	0.96	2.0	0.87	1.1	2.77	9.83	1.3	4.31	7.39	1.85	14.33	FOB87_RS09035	LLM class F420-dependent oxidoreductase	-	-	COG2141-Coenzyme F420-dependent N5,N10-methylene tetrahydromethanopterin reductase and related flavin-dependent oxidoreductases[C]
FOB87_RS00040	0.0	0.0	0.0	0.0	0.0	0.0	0.0	0.0	0.0	0.0	0.0	0.0	FOB87_RS00040	alanine/glycine:cation symporter family protein	-	-	COG1115-Na+/alanine symporter[E]
FOB87_RS00515	4.1	25.46	1.92	4.86	2.99	1.82	12.01	5.85	8.62	9.56	8.93	16.9	FOB87_RS00515	MlaD family protein	-	-	-
FOB87_RS00045	0.0	0.0	0.0	0.0	0.0	0.0	0.0	0.0	0.0	0.0	0.0	0.0	FOB87_RS00045	PQQ-binding-like beta-propeller repeat protein	-	-	COG1520-FOG: WD40-like repeat[S]
FOB87_RS00510	2.72	17.47	1.45	5.72	2.71	0.77	14.49	7.33	8.19	10.09	10.86	15.01	FOB87_RS00510	MlaD family protein	-	-	-
FOB87_RS33100	17.09	14.29	13.16	14.14	13.79	17.71	244.06	225.15	220.94	223.16	216.64	312.53	FOB87_RS33100	uroporphyrinogen-III synthase	-	K13542-ko00860 Porphyrin metabolism	COG1587-Uroporphyrinogen-III synthase[H]
FOB87_RS33105	5.87	6.77	5.06	6.78	6.75	4.45	124.11	123.06	124.6	129.19	114.11	119.0	hemB	porphobilinogen synthase	GO:0003674,GO:0003824,GO:0004655,GO:0005488,GO:0005575,GO:0005618,GO:0005622,GO:0005623,GO:0005737,GO:0005829,GO:0006725,GO:0006778,GO:0006779,GO:0006783,GO:0006807,GO:0008150,GO:0008152,GO:0008270,GO:0009058,GO:0009987,GO:0016829,GO:0016835,GO:0016836,GO:0018130,GO:0019438,GO:0030312,GO:0033013,GO:0033014,GO:0034641,GO:0042168,GO:0042440,GO:0043167,GO:0043169,GO:0044237,GO:0044249,GO:0044271,GO:…	K01698-ko00860 Porphyrin metabolism	COG0113-Delta-aminolevulinic acid dehydratase[H]
FOB87_RS10295	0.0	0.0	0.0	0.0	0.0	0.0	0.0	0.0	0.0	0.0	0.0	0.0	FOB87_RS10295	plasmid pRiA4b ORF-3 family protein	-	-	-
FOB87_RS10290	55.59	138.74	30.27	98.64	48.49	10.49	225.77	70.85	209.24	188.17	89.25	265.71	FOB87_RS10290	hypothetical protein	-	-	-
FOB87_RS31850	38.95	32.63	84.04	46.2	61.93	125.62	15.1	18.45	17.25	32.23	22.17	7.3	FOB87_RS31850	IniB N-terminal domain-containing protein	-	-	-
FOB87_RS31855	1622.01	1241.58	2826.87	1691.14	2053.01	1186.1	405.66	341.81	652.89	1003.82	441.8	410.62	FOB87_RS31855	IniB N-terminal domain-containing protein	-	-	-
FOB87_RS27675	6.02	13.62	4.08	6.91	5.4	3.33	10.41	21.84	17.41	17.36	19.54	13.51	FOB87_RS27675	enoyl-CoA hydratase-related protein	-	K01692-ko00640 Propanoate metabolism;ko00650 Butanoate metabolism;ko00071 Fatty acid degradation;ko00280 Valine, leucine and isoleucine degradation;ko00310 Lysine degradation;ko00360 Phenylalanine metabolism;ko00380 Tryptophan metabolism;ko00410 beta-Alanine metabolism;ko00907 Pinene, camphor and geraniol degradation;ko00362 Benzoate degradation;ko00627 Aminobenzoate degradation;ko00930 Caprolact…	COG1024-Enoyl-CoA hydratase/carnithine racemase[I]
FOB87_RS20805	0.3	0.91	1.12	1.22	0.29	0.1	4.23	1.75	3.78	3.3	2.83	4.21	FOB87_RS20805	methyltransferase	-	-	-
FOB87_RS27670	11.43	31.25	7.3	17.2	10.17	5.98	32.1	28.28	28.4	26.87	28.24	23.02	gcvA	transcriptional regulator GcvA	-	-	COG0583-Transcriptional regulator[K]
FOB87_RS20800	0.19	0.0	0.32	0.0	0.57	0.53	1.45	2.06	2.07	0.65	1.24	2.25	FOB87_RS20800	class I SAM-dependent methyltransferase	-	-	COG0030-Dimethyladenosine transferase (rRNA methylation)[J]
FOB87_RS10120	4.62	3.15	3.44	3.04	5.35	6.16	14.37	5.77	4.65	6.87	9.15	12.7	FOB87_RS10120	TetR/AcrR family transcriptional regulator C-terminal ligand-binding domain-containing protein	-	-	-
FOB87_RS10125	0.0	0.29	0.28	0.8	0.34	0.0	1.26	0.8	1.8	1.88	1.85	3.55	FOB87_RS10125	hypothetical protein	-	-	-
FOB87_RS26670	1.08	0.12	0.56	0.64	0.8	1.2	0.5	0.32	0.43	0.75	0.24	0.28	FOB87_RS26670	LuxR C-terminal-related transcriptional regulator	-	-	COG2771-DNA-binding HTH domain-containing proteins[K]
FOB87_RS26675	0.25	0.11	0.0	0.0	0.25	0.0	2.66	3.27	3.22	4.91	2.98	8.61	FOB87_RS26675	Dyp-type peroxidase	-	-	COG2837-Predicted iron-dependent peroxidase[P]
FOB87_RS22775	10.32	1.58	26.0	10.12	16.06	15.1	17.62	11.69	24.68	21.31	11.7	17.51	FOB87_RS22775	alpha/beta hydrolase	-	-	-
FOB87_RS22770	10.33	0.86	19.4	7.97	16.45	12.27	24.93	20.19	41.3	29.85	18.44	27.82	FOB87_RS22770	NADP-dependent oxidoreductase	-	-	COG0604-NADPH:quinone reductase and related Zn-dependent oxidoreductases[CR]
FOB87_RS14975	1.78	2.41	0.81	2.49	2.09	1.56	5.65	5.75	6.05	7.59	4.89	4.1	FOB87_RS14975	acetaldehyde dehydrogenase (acetylating)	-	K04073-ko00620 Pyruvate metabolism;ko00650 Butanoate metabolism;ko00360 Phenylalanine metabolism;ko00362 Benzoate degradation;ko00622 Xylene degradation;ko00621 Dioxin degradation	COG4569-Acetaldehyde dehydrogenase (acetylating)[Q]
FOB87_RS22950	96.07	100.37	69.53	71.11	99.76	58.38	954.49	740.15	936.55	849.68	754.68	513.81	purF	amidophosphoribosyltransferase	GO:0008150,GO:0040007	K00764-ko00230 Purine metabolism;ko00250 Alanine, aspartate and glutamate metabolism	COG0034-Glutamine phosphoribosylpyrophosphate amidotransferase[F]
FOB87_RS14970	0.81	0.59	0.45	0.32	0.14	0.37	4.19	5.41	5.02	3.45	3.69	5.66	FOB87_RS14970	alpha/beta hydrolase fold domain-containing protein	-	-	COG0657-Esterase/lipase[I]
FOB87_RS22955	0.11	0.1	1.04	0.13	0.11	0.46	3.22	1.72	0.84	1.0	1.23	2.36	FOB87_RS22955	FAD-dependent monooxygenase	-	-	-
FOB87_RS11180	0.76	1.0	0.8	0.0	0.19	0.0	7.1	4.05	7.09	7.63	4.34	5.2	FOB87_RS11180	carbon-nitrogen hydrolase family protein	-	-	COG0388-Predicted amidohydrolase[R]
FOB87_RS26480	27.19	14.55	24.6	14.66	27.02	24.98	22.88	32.61	27.51	26.43	22.28	15.63	FOB87_RS26480	TIGR03668 family PPOX class F420-dependent oxidoreductase	-	-	-
FOB87_RS04610	0.0	0.0	0.0	0.0	0.0	0.0	0.27	0.0	0.0	0.0	0.0	0.0	FOB87_RS04610	MFS transporter	-	-	-
FOB87_RS04345	123.53	60.95	117.69	64.95	99.57	38.14	170.37	171.1	186.56	147.95	171.23	121.61	FOB87_RS04345	membrane protein	-	-	COG4270-Predicted membrane protein[S]
FOB87_RS04615	0.0	0.0	0.0	0.0	0.0	0.0	0.0	0.0	0.0	0.0	0.0	0.0	FOB87_RS04615	plasmid pRiA4b ORF-3 family protein	-	-	-
FOB87_RS04340	33.31	25.3	27.07	29.69	40.47	26.37	79.31	199.73	96.47	88.87	113.51	137.33	FOB87_RS04340	VIT family protein	-	-	COG1814-Uncharacterized membrane protein[S]
FOB87_RS16065	0.63	0.97	0.27	0.56	0.31	0.11	4.13	0.37	3.03	3.88	1.15	3.66	speB	agmatinase	-	K01480-ko00330 Arginine and proline metabolism	COG0010-Arginase/agmatinase/formimionoglutamate hydrolase, arginase family[E]
FOB87_RS30455	7.73	8.92	5.62	7.33	5.63	6.54	13.16	14.49	9.49	12.81	12.49	10.86	FOB87_RS30455	DUF6596 domain-containing protein	-	-	COG4941-Predicted RNA polymerase sigma factor containing a TPR repeat domain[K]
FOB87_RS26485	0.0	0.0	0.22	0.32	0.0	0.18	0.0	0.0	0.0	0.0	0.0	0.0	FOB87_RS26485	TetR family transcriptional regulator	-	-	-
FOB87_RS15515	4.57	11.77	2.67	7.06	4.4	7.22	148.59	133.01	150.91	131.81	109.44	140.88	trpD	anthranilate phosphoribosyltransferase	GO:0000162,GO:0003674,GO:0003824,GO:0004048,GO:0005575,GO:0005576,GO:0005623,GO:0005886,GO:0006082,GO:0006520,GO:0006568,GO:0006576,GO:0006586,GO:0006725,GO:0006807,GO:0008150,GO:0008152,GO:0008652,GO:0009058,GO:0009072,GO:0009073,GO:0009308,GO:0009309,GO:0009987,GO:0016020,GO:0016053,GO:0016740,GO:0016757,GO:0016763,GO:0018130,GO:0019438,GO:0019752,GO:0034641,GO:0040007,GO:0042401,GO:0042430,GO:…	K00766-ko00400 Phenylalanine, tyrosine and tryptophan biosynthesis	COG0547-Anthranilate phosphoribosyltransferase[E]
FOB87_RS30450	19.91	34.57	14.85	20.11	16.48	12.65	71.64	64.16	66.09	68.76	74.16	99.85	FOB87_RS30450	YciI family protein	-	-	COG3795-Uncharacterized protein conserved in bacteria[S]
FOB87_RS13960	1.4	2.1	1.84	1.42	2.18	0.41	42.28	19.14	58.16	51.94	21.17	22.51	FOB87_RS13960	oxidoreductase	-	-	COG1941-Coenzyme F420-reducing hydrogenase, gamma subunit[C]
FOB87_RS13015	0.95	1.53	0.27	0.94	0.16	0.54	31.75	47.42	32.77	35.89	48.07	49.73	FOB87_RS13015	sulfite exporter TauE/SafE family protein	-	-	-
FOB87_RS13965	0.18	1.74	0.3	1.5	0.72	0.13	28.76	13.88	31.96	31.43	16.0	21.29	FOB87_RS13965	FAD/NAD(P)-binding protein	-	-	COG2871-Na+-transporting NADH:ubiquinone oxidoreductase, subunit NqrF[C]
FOB87_RS08070	127.98	232.84	163.72	351.39	172.51	138.07	6.03	4.1	2.95	1.03	4.21	0.48	FOB87_RS08070	DUF6084 family protein	-	-	-
FOB87_RS13540	4.72	4.13	2.26	4.79	3.01	1.85	36.49	19.93	36.65	25.94	20.01	51.81	FOB87_RS13540	OB-fold domain-containing protein	-	-	COG1545-Predicted nucleic-acid-binding protein containing a Zn-ribbon[R]
FOB87_RS08075	114.03	151.35	127.15	259.42	127.39	149.89	3.77	3.58	2.74	3.12	3.83	1.72	FOB87_RS08075	DUF5947 family protein	-	-	-
FOB87_RS12550	54.73	50.24	47.76	61.48	60.13	47.65	387.68	320.6	417.83	425.85	321.66	329.51	gndA	NADP-dependent phosphogluconate dehydrogenase	-	K00033-ko00030 Pentose phosphate pathway;ko00480 Glutathione metabolism	COG0362-6-phosphogluconate dehydrogenase[G]
FOB87_RS18730	0.0	0.0	0.0	0.0	0.0	0.0	0.0	0.0	0.0	0.0	0.0	0.0	FOB87_RS18730	ISL3-like element IS1096 family transposase	-	-	COG3464-Transposase and inactivated derivatives[L]
FOB87_RS11230	15.19	18.26	12.15	22.61	15.09	8.49	49.28	26.76	32.42	32.34	36.82	33.13	FOB87_RS11230	nitroreductase family deazaflavin-dependent oxidoreductase	-	-	-
FOB87_RS11980	2.24	6.31	0.99	3.64	2.46	2.51	96.74	70.55	90.67	87.38	71.22	88.3	FOB87_RS11980	competence/damage-inducible protein A	GO:0005575,GO:0005623,GO:0005886,GO:0016020,GO:0044464,GO:0071944	K03742-ko00760 Nicotinate and nicotinamide metabolism	COG1058-Predicted nucleotide-utilizing enzyme related to molybdopterin-biosynthesis enzyme MoeA[R]
FOB87_RS14605	3.42	1.5	0.36	3.04	4.25	11.75	16.53	16.21	20.1	14.34	11.35	8.57	FOB87_RS14605	GrpB family protein	-	-	COG2320-Uncharacterized conserved protein[S]
FOB87_RS11235	9.89	12.18	6.05	10.46	6.37	6.06	124.18	85.42	102.94	98.78	86.5	132.09	FOB87_RS11235	HD domain-containing protein	-	-	COG4341-Predicted HD phosphohydrolase[R]
FOB87_RS14600	0.0	0.0	0.0	0.0	0.0	0.0	0.18	0.0	0.16	0.0	0.0	0.15	FOB87_RS14600	IS630-like element ISMsm5 family transposase	-	-	-
FOB87_RS11985	9.02	11.2	7.26	12.93	14.94	11.1	98.21	81.31	79.58	81.17	87.09	108.44	FOB87_RS11985	enhanced intracellular survival protein Eis	GO:0003674,GO:0003824,GO:0005488,GO:0005515,GO:0008080,GO:0008150,GO:0008152,GO:0009056,GO:0009605,GO:0009607,GO:0009987,GO:0010941,GO:0016137,GO:0016139,GO:0016407,GO:0016410,GO:0016740,GO:0016746,GO:0016747,GO:0016999,GO:0017001,GO:0017144,GO:0030647,GO:0030649,GO:0031347,GO:0031349,GO:0032101,GO:0032103,GO:0034069,GO:0035821,GO:0040007,GO:0042802,GO:0043067,GO:0043207,GO:0044003,GO:0044068,GO:…	-	COG4552-Predicted acetyltransferase involved in intracellular survival and related acetyltransferases[R]
FOB87_RS29450	0.0	0.0	0.0	0.0	0.0	0.0	0.0	0.0	0.0	0.0	0.0	0.0	FOB87_RS29450	ISL3-like element IS1096 family transposase	-	-	COG3464-Transposase and inactivated derivatives[L]
FOB87_RS01830	1.36	2.68	0.28	1.21	0.67	0.7	4.64	6.42	3.62	1.9	3.1	6.43	FOB87_RS01830	Lrp/AsnC family transcriptional regulator	-	-	COG1522-Transcriptional regulators[K]
FOB87_RS01835	2.17	7.71	2.35	3.17	2.41	3.07	212.91	112.03	166.04	193.14	106.01	208.22	FOB87_RS01835	FAD-dependent oxidoreductase	GO:0003674,GO:0003824,GO:0005575,GO:0005622,GO:0005623,GO:0005634,GO:0005737,GO:0005739,GO:0005740,GO:0005743,GO:0005758,GO:0005829,GO:0006323,GO:0006915,GO:0006919,GO:0006950,GO:0006996,GO:0007005,GO:0007154,GO:0007165,GO:0007275,GO:0007399,GO:0008150,GO:0008152,GO:0008219,GO:0009893,GO:0009987,GO:0010257,GO:0010604,GO:0010941,GO:0010942,GO:0010950,GO:0010952,GO:0012501,GO:0016020,GO:0016043,GO:…	-	COG1251-NAD(P)H-nitrite reductase[C]
FOB87_RS23575	0.0	0.78	0.19	0.0	0.0	0.0	8.63	7.41	12.16	9.73	2.86	13.43	FOB87_RS23575	DUF4956 domain-containing protein	-	-	-
FOB87_RS23570	0.79	0.78	0.25	0.82	0.4	0.48	8.27	5.74	7.72	8.96	4.89	10.96	FOB87_RS23570	CotH kinase family protein	-	-	COG5337-Spore coat assembly protein[M]
FOB87_RS29930	0.0	0.4	0.0	0.0	0.0	0.32	0.57	1.08	0.98	1.54	1.68	1.45	FOB87_RS29930	hypothetical protein	-	-	-
FOB87_RS29935	0.12	0.21	0.2	0.57	0.0	0.08	0.45	0.71	0.9	1.2	0.22	1.89	FOB87_RS29935	aromatic ring-hydroxylating dioxygenase subunit alpha	-	-	COG4638-Phenylpropionate dioxygenase and related ring-hydroxylating dioxygenases, large terminal subunit[PR]
FOB87_RS25205	0.73	2.14	0.41	0.29	1.45	1.17	25.23	20.51	26.04	23.98	21.86	24.95	FOB87_RS25205	nitroreductase family protein	-	-	COG0778-Nitroreductase[C]
FOB87_RS25200	7.42	15.63	5.82	7.52	9.63	6.49	322.06	192.83	254.41	242.99	182.42	320.14	FOB87_RS25200	aspartate kinase	GO:0003674,GO:0003824,GO:0004072,GO:0005575,GO:0005618,GO:0005622,GO:0005623,GO:0005737,GO:0005886,GO:0006082,GO:0006520,GO:0006553,GO:0006793,GO:0006796,GO:0006807,GO:0008150,GO:0008152,GO:0008652,GO:0009058,GO:0009066,GO:0009067,GO:0009085,GO:0009089,GO:0009987,GO:0016020,GO:0016053,GO:0016301,GO:0016310,GO:0016740,GO:0016772,GO:0016774,GO:0019202,GO:0019752,GO:0019877,GO:0030312,GO:0040007,GO:…	K00928-ko00260 Glycine, serine and threonine metabolism;ko00270 Cysteine and methionine metabolism;ko00300 Lysine biosynthesis;ko00261 Monobactam biosynthesis	COG0527-Aspartokinases[E]
FOB87_RS30025	21.13	21.74	17.1	22.36	24.39	14.95	361.59	287.27	341.34	372.63	256.25	339.27	FOB87_RS30025	DUF3068 domain-containing protein	-	-	-
FOB87_RS12185	0.15	0.26	0.25	0.0	0.0	0.21	3.15	0.7	2.53	1.33	0.95	4.38	FOB87_RS12185	TIGR03842 family LLM class F420-dependent oxidoreductase	-	-	COG2141-Coenzyme F420-dependent N5,N10-methylene tetrahydromethanopterin reductase and related flavin-dependent oxidoreductases[C]
FOB87_RS30020	0.46	1.13	0.46	0.22	0.92	0.51	32.49	24.31	29.91	34.09	19.46	35.49	FOB87_RS30020	membrane protein	-	-	-
FOB87_RS12180	0.32	0.09	0.18	0.12	0.32	0.0	2.27	0.25	1.37	1.32	0.39	1.24	hydA	dihydropyrimidinase	-	K01464-ko00240 Pyrimidine metabolism;ko00410 beta-Alanine metabolism;ko00770 Pantothenate and CoA biosynthesis;ko00983 Drug metabolism - other enzymes	COG0044-Dihydroorotase and related cyclic amidohydrolases[F]
FOB87_RS03340	0.0	0.0	0.0	0.0	0.0	0.08	0.0	0.0	0.12	0.13	0.11	0.25	FOB87_RS03340	IS256 family transposase	-	-	COG3328-Transposase and inactivated derivatives[L]
FOB87_RS03345	0.0	0.0	0.14	0.0	0.17	0.0	0.63	0.0	0.54	0.75	0.77	0.36	FOB87_RS03345	type IV toxin-antitoxin system AbiEi family antitoxin domain-containing protein	-	-	-
FOB87_RS19155	3.61	6.01	1.51	3.42	4.66	3.1	29.89	36.51	25.41	25.38	36.12	21.67	FOB87_RS19155	AIM24 family protein	-	-	COG2013-Uncharacterized conserved protein[S]
FOB87_RS19405	21.54	15.93	23.73	14.37	23.75	33.52	143.88	104.83	136.53	130.48	104.06	94.4	FOB87_RS19405	DUF4190 domain-containing protein	-	-	-
FOB87_RS19150	81.87	37.56	95.04	78.03	119.35	168.12	70.54	78.81	62.88	66.66	58.08	20.16	FOB87_RS19150	hypothetical protein	-	-	-
FOB87_RS19400	39.87	87.23	37.17	61.99	44.01	38.53	126.94	77.27	135.84	113.79	84.53	129.81	FOB87_RS19400	general stress protein	-	-	-
FOB87_RS17115	3.33	6.52	2.63	5.34	3.69	2.29	25.37	18.08	16.92	23.39	18.25	22.91	FOB87_RS17115	helix-turn-helix transcriptional regulator	-	-	COG2207-AraC-type DNA-binding domain-containing proteins[K]
FOB87_RS17110	3.19	11.17	1.2	6.61	2.69	1.31	16.48	14.9	13.43	16.91	16.9	17.47	FOB87_RS17110	hypothetical protein	-	-	-
FOB87_RS28495	29.03	46.64	18.51	36.25	24.41	40.92	263.25	257.72	242.43	288.5	274.43	227.41	FOB87_RS28495	DUF3566 domain-containing protein	GO:0005575,GO:0005618,GO:0005623,GO:0005886,GO:0005887,GO:0016020,GO:0016021,GO:0030312,GO:0031224,GO:0031226,GO:0044425,GO:0044459,GO:0044464,GO:0071944	-	-
FOB87_RS28490	20.73	25.62	13.73	19.82	14.58	12.83	618.52	596.85	584.99	715.45	627.53	549.43	gyrA	DNA gyrase subunit A	GO:0000166,GO:0000287,GO:0003674,GO:0003824,GO:0003916,GO:0003918,GO:0005488,GO:0005524,GO:0005575,GO:0005618,GO:0005623,GO:0005886,GO:0006139,GO:0006259,GO:0006265,GO:0006725,GO:0006807,GO:0006996,GO:0008094,GO:0008144,GO:0008150,GO:0008152,GO:0009987,GO:0016020,GO:0016043,GO:0016462,GO:0016787,GO:0016817,GO:0016818,GO:0016853,GO:0016887,GO:0017076,GO:0017111,GO:0030312,GO:0030554,GO:0032553,GO:…	-	COG0188-Type IIA topoisomerase (DNA gyrase/topo II, topoisomerase IV), A subunit[L]
FOB87_RS28940	3.92	3.16	1.19	2.98	1.71	2.58	149.1	122.55	190.14	210.37	122.34	164.66	FOB87_RS28940	NADPH:quinone oxidoreductase family protein	-	-	COG1064-Zn-dependent alcohol dehydrogenases[R]
FOB87_RS28945	19.98	15.39	12.34	14.58	17.45	21.41	52.8	62.39	59.99	55.17	53.61	42.12	FOB87_RS28945	methyltransferase domain-containing protein	-	-	COG2226-Methylase involved in ubiquinone/menaquinone biosynthesis[H]
FOB87_RS12760	1.5	3.47	1.72	3.08	3.52	3.28	21.09	14.38	29.72	24.09	11.86	23.02	FOB87_RS12760	PDR/VanB family oxidoreductase	-	-	COG1018-Flavodoxin reductases (ferredoxin-NADPH reductases) family 1[C]
FOB87_RS12765	11.96	20.61	5.32	15.27	8.33	5.82	53.88	41.88	53.35	57.88	55.25	38.9	FOB87_RS12765	serine/threonine-protein kinase	GO:0000921,GO:0001558,GO:0003674,GO:0003824,GO:0004672,GO:0004674,GO:0005575,GO:0005622,GO:0005623,GO:0005737,GO:0005829,GO:0005886,GO:0005887,GO:0006464,GO:0006468,GO:0006793,GO:0006796,GO:0006807,GO:0006996,GO:0007010,GO:0008150,GO:0008152,GO:0009889,GO:0009890,GO:0009892,GO:0009987,GO:0010827,GO:0016020,GO:0016021,GO:0016043,GO:0016301,GO:0016310,GO:0016740,GO:0016772,GO:0016773,GO:0019216,GO:…	-	COG0515-Serine/threonine protein kinase[RTKL]
FOB87_RS09850	131.76	89.93	121.37	107.93	121.21	124.2	599.89	677.68	576.07	575.69	612.63	498.81	FOB87_RS09850	bifunctional 3,4-dihydroxy-2-butanone-4-phosphate synthase/GTP cyclohydrolase II	GO:0005575,GO:0005576,GO:0008150,GO:0040007	K14652-ko00740 Riboflavin metabolism;ko00790 Folate biosynthesis	COG0108-3,4-dihydroxy-2-butanone 4-phosphate synthase[H]
FOB87_RS09855	38.75	31.18	45.58	39.17	54.27	54.52	426.19	355.74	379.99	391.63	332.27	345.84	ribH	6,7-dimethyl-8-ribityllumazine synthase	GO:0000906,GO:0003674,GO:0003824,GO:0005575,GO:0005622,GO:0005623,GO:0005737,GO:0005829,GO:0006766,GO:0006767,GO:0006771,GO:0006807,GO:0008150,GO:0008152,GO:0009058,GO:0009110,GO:0009231,GO:0009987,GO:0016740,GO:0016765,GO:0017144,GO:0018130,GO:0034641,GO:0040007,GO:0042364,GO:0042726,GO:0042727,GO:0044237,GO:0044249,GO:0044271,GO:0044281,GO:0044283,GO:0044424,GO:0044444,GO:0044464,GO:0046483,GO:…	K00794-ko00740 Riboflavin metabolism	COG0054-Riboflavin synthase beta-chain[H]
[truncated: 5,009 more rows]
