# Supplementary material for: Decoding drug tolerance: insights into the Rv0274 gene's role in isoniazid tolerance
Source: Front Microbiol. 2025 Nov 27;16:1697416. doi: 10.3389/fmicb.2025.1697416 (PMC12695796; doi:10.3389/fmicb.2025.1697416)
Supplement: Supplementary file 1 [file Supplementary_file_1.zip › RNA_seq_expression/expression/gene_tpm.xls]

	W0274-1	W0274-2	W0274-3	D0274-1	D0274-2	D0274-3	WINH-1	WINH-2	WINH-3	DINH-1	DINH-2	DINH-3
FOB87_RS25510	40.95	53.11	48.28	43.86	54.98	39.5	7.99	6.38	6.62	6.71	7.93	10.64
FOB87_RS25515	224.75	252.06	283.26	281.01	306.66	279.15	17.43	44.42	12.67	27.27	38.87	21.64
FOB87_RS30730	0.58	0.69	0.7	0.62	0.47	0.36	3.93	2.48	3.25	3.58	3.12	3.82
FOB87_RS27215	0.24	2.55	0.61	0.29	1.45	1.83	1.51	2.3	1.82	2.71	3.11	3.84
FOB87_RS30735	15.52	11.88	11.99	12.56	20.31	12.69	43.58	36.75	36.81	44.3	28.16	35.31
FOB87_RS03985	2.62	5.13	2.37	2.4	1.4	2.22	25.92	12.92	22.2	23.69	12.19	23.63
FOB87_RS26305	2.8	5.13	1.6	4.22	5.43	0.79	6.34	3.01	6.52	12.51	4.42	8.31
FOB87_RS03980	3.09	5.42	3.03	4.28	2.56	1.77	44.3	17.09	26.4	29.93	22.15	54.86
FOB87_RS26300	10.72	13.95	6.97	9.84	7.9	3.33	21.12	10.24	22.89	36.7	12.02	22.97
FOB87_RS32995	8.3	11.17	2.86	3.77	4.18	8.75	353.57	387.97	411.75	446.27	596.6	590.1
FOB87_RS32990	8.28	10.8	3.9	7.66	7.22	5.27	109.48	92.32	99.82	91.6	91.25	93.69
FOB87_RS19530	11.37	10.86	10.82	13.83	12.74	20.25	38.91	36.63	36.19	41.75	36.37	23.98
FOB87_RS19535	18.31	26.1	17.34	25.29	16.85	6.63	35.52	32.24	35.14	42.17	34.96	29.27
FOB87_RS28440	3.29	8.9	2.65	6.18	4.91	2.54	156.11	144.28	149.39	182.24	130.39	202.94
FOB87_RS28830	16.87	31.69	11.72	17.93	12.81	14.44	42.15	60.94	39.73	41.89	71.35	51.39
FOB87_RS15645	97.63	67.45	94.59	70.16	105.6	93.35	653.97	588.23	644.36	563.85	533.94	393.57
FOB87_RS12340	0.12	0.2	0.38	0.27	0.23	0.79	0.42	0.41	0.24	0.77	0.0	0.48
FOB87_RS12615	8.71	15.97	4.65	12.45	6.1	6.8	224.29	112.08	178.81	179.6	99.24	235.05
FOB87_RS12345	0.21	0.18	0.18	0.62	0.21	0.15	1.31	0.0	0.11	0.7	0.39	0.33
FOB87_RS15640	44.98	46.58	29.24	42.63	40.09	24.53	404.17	346.48	420.34	366.25	335.57	227.11
FOB87_RS12610	381.96	304.21	290.25	335.37	419.32	280.55	710.04	791.42	663.09	734.27	771.64	581.35
FOB87_RS03185	1.64	0.83	1.72	1.62	2.03	2.25	6.97	5.65	4.66	5.95	8.49	6.18
FOB87_RS03180	0.64	0.83	0.27	0.37	0.63	0.0	6.33	4.14	6.1	4.61	6.97	2.68
FOB87_RS28835	3.92	5.16	4.52	4.65	4.38	4.37	24.44	33.67	30.87	36.14	31.84	35.15
FOB87_RS27400	7.24	7.53	2.68	5.59	4.35	4.28	10.07	7.38	10.42	11.28	6.31	9.58
FOB87_RS07530	7.31	20.86	4.44	22.25	12.26	3.29	37.18	25.79	53.36	33.9	23.38	30.13
FOB87_RS29830	0.69	1.21	0.83	0.23	0.49	0.61	0.13	0.0	0.11	0.44	0.09	0.31
FOB87_RS22795	2.54	3.93	2.51	2.83	2.52	2.77	15.26	7.43	12.44	10.01	6.55	14.49
FOB87_RS22790	10.59	31.77	6.15	13.52	9.31	5.59	181.65	94.51	160.38	138.28	101.67	145.96
FOB87_RS15350	18.84	11.7	5.27	22.34	8.71	15.18	77.26	52.35	59.34	67.21	58.26	74.47
FOB87_RS27405	1.17	2.82	0.49	0.69	1.16	1.0	27.64	21.43	21.18	18.91	24.56	25.23
FOB87_RS23325	33.84	126.95	16.1	47.09	23.69	28.73	69.73	36.28	57.17	42.42	30.46	53.51
FOB87_RS23770	9.19	21.31	8.46	15.47	7.07	8.55	72.9	29.95	64.65	48.46	23.95	68.44
FOB87_RS00985	13.57	24.71	4.6	19.81	8.17	6.01	177.87	112.32	162.53	213.08	122.91	144.01
FOB87_RS00980	0.0	0.0	0.0	0.0	0.16	0.0	0.61	0.19	0.69	0.36	0.29	0.34
FOB87_RS31460	1.86	5.94	1.99	3.21	3.03	4.66	146.74	117.17	155.18	134.38	105.69	98.25
FOB87_RS31465	0.26	0.82	0.14	0.31	0.34	0.24	82.75	17.33	61.48	67.97	22.46	22.56
FOB87_RS22420	2.68	7.03	0.84	2.38	3.99	2.75	161.26	80.38	148.84	145.3	93.58	152.29
FOB87_RS22425	20.39	22.55	14.39	11.75	16.85	32.19	249.78	169.9	209.28	206.88	150.57	198.47
FOB87_RS23775	12.95	39.73	10.98	21.96	17.36	10.67	182.79	92.3	176.75	140.0	80.52	152.32
FOB87_RS33645	0.0	0.76	0.37	0.0	0.0	0.3	4.34	6.19	4.19	2.43	2.39	3.67
FOB87_RS16510	0.95	0.83	1.59	1.12	0.31	0.43	19.66	9.71	19.87	24.68	13.57	17.96
FOB87_RS29045	25.93	47.85	21.77	51.79	39.32	0.94	85.03	53.32	85.94	94.51	46.18	53.23
FOB87_RS13565	7.63	9.06	5.73	7.62	7.38	6.41	104.95	69.3	89.15	91.73	62.71	87.42
FOB87_RS29040	1.81	2.39	2.03	2.87	3.9	2.7	6.4	11.46	7.75	10.47	18.25	6.7
FOB87_RS16515	0.25	1.1	0.53	0.15	0.62	0.69	11.55	9.79	13.37	9.94	9.62	11.62
FOB87_RS13560	21.96	33.62	10.12	45.4	16.29	6.96	10.02	7.88	10.56	11.31	7.36	9.05
FOB87_RS21210	0.71	1.4	0.3	0.84	0.88	0.37	62.92	37.56	59.95	51.65	40.51	53.23
FOB87_RS21215	9.1	5.66	7.8	7.08	8.85	9.27	162.42	76.01	142.15	135.32	80.46	162.59
FOB87_RS02165	19.98	42.81	14.44	24.02	19.85	20.96	476.39	397.84	387.94	399.16	395.07	613.04
FOB87_RS02160	11.54	18.33	7.1	10.3	7.83	6.12	316.59	197.91	261.19	260.58	214.08	401.88
FOB87_RS10260	30.09	33.45	32.77	24.11	28.13	23.93	54.88	35.25	53.3	63.43	41.98	173.21
FOB87_RS24410	1.44	6.3	0.54	1.89	5.4	2.52	33.05	31.6	29.51	28.2	27.76	26.11
FOB87_RS10915	1.08	0.16	1.51	0.0	0.89	1.48	8.51	5.1	10.55	7.62	3.61	5.87
FOB87_RS10265	29.15	27.61	28.97	22.14	28.75	18.58	85.93	49.38	84.64	91.28	59.57	226.52
FOB87_RS10910	14.58	17.99	16.4	12.43	11.98	21.67	7.41	10.02	6.24	6.95	7.49	8.69
FOB87_RS01120	16.25	21.56	21.01	30.72	37.96	15.38	8.76	5.72	4.22	10.3	14.05	5.09
FOB87_RS01125	1.25	1.83	3.15	4.45	0.83	3.73	3.12	3.46	1.78	3.73	3.81	3.96
FOB87_RS21425	13.34	15.04	15.19	23.73	21.77	8.51	109.22	115.07	104.74	68.11	144.64	45.2
FOB87_RS18280	3.34	5.86	2.13	4.44	2.26	3.21	6.49	4.11	3.99	2.54	6.23	11.97
FOB87_RS24415	15.81	18.6	6.67	17.08	11.71	10.34	57.33	36.54	58.59	77.4	46.35	43.18
FOB87_RS21420	25.25	61.89	16.29	39.92	31.59	12.68	186.72	102.14	169.92	226.66	153.08	684.12
FOB87_RS05800	9.0	8.65	6.46	6.89	9.37	4.88	183.88	125.77	169.59	169.7	112.93	147.92
FOB87_RS15355	61.69	45.85	15.64	73.84	25.07	34.96	110.75	74.13	102.77	103.54	99.07	75.27
FOB87_RS05805	3.37	8.51	2.07	4.09	3.22	2.94	21.38	18.32	15.61	15.4	17.5	17.35
FOB87_RS07660	23.1	34.79	20.75	22.13	24.28	20.84	234.52	171.31	182.55	184.76	171.45	316.89
FOB87_RS02290	3.04	2.45	4.26	2.71	4.54	4.88	4.11	3.6	2.98	2.55	3.02	4.82
FOB87_RS07665	1.0	1.07	0.28	0.66	0.22	0.38	16.55	10.09	14.89	10.63	9.32	19.38
FOB87_RS02295	4.55	1.33	8.73	5.91	9.47	12.06	0.81	1.8	0.93	1.69	2.18	2.51
FOB87_RS30930	2.65	9.4	1.58	4.45	2.64	0.61	19.96	12.69	18.04	20.86	15.86	18.75
FOB87_RS06130	8.78	32.23	7.83	15.62	12.0	3.77	1320.64	910.52	1310.49	1196.12	1002.93	1170.52
FOB87_RS06135	1.83	4.95	0.95	1.51	1.54	1.84	144.47	90.52	123.9	127.3	88.62	158.8
FOB87_RS30935	1.27	3.89	0.13	1.31	1.73	0.33	8.28	3.37	10.3	7.96	4.92	10.34
FOB87_RS08865	2.0	0.75	4.24	4.63	2.74	2.75	2.02	0.68	1.32	1.17	0.69	1.61
FOB87_RS08860	0.77	0.34	1.12	1.59	1.52	1.05	0.72	0.91	1.22	0.85	0.52	1.01
FOB87_RS24485	12.16	13.64	7.36	9.87	10.23	8.28	85.58	63.17	77.63	84.67	66.31	85.33
FOB87_RS32205	23.79	17.82	19.88	19.88	23.85	33.71	180.68	123.55	162.61	155.32	111.65	132.79
FOB87_RS32200	4.5	10.52	3.78	5.93	7.95	1.72	120.24	87.61	100.32	112.25	89.62	96.45
FOB87_RS24480	6.07	6.93	4.5	7.19	5.61	4.07	42.71	36.08	39.45	41.75	36.64	41.64
FOB87_RS28700	1.7	8.46	2.38	6.06	4.51	3.12	14.85	12.09	9.69	14.58	7.79	12.56
FOB87_RS28795	17.63	19.32	15.47	22.1	16.32	9.08	72.9	65.49	74.85	85.27	57.18	63.79
FOB87_RS17640	83.76	84.28	84.0	76.74	77.81	73.3	76.48	57.64	63.9	71.94	57.52	73.31
FOB87_RS17645	87.85	67.08	79.52	75.17	69.96	71.05	45.89	36.06	38.62	43.9	41.78	54.88
FOB87_RS28790	34.49	63.32	23.64	46.18	22.39	16.28	79.91	65.52	83.96	87.53	80.88	142.72
FOB87_RS26935	0.25	0.34	0.32	0.45	0.12	0.44	2.86	1.65	2.31	2.84	1.86	1.21
FOB87_RS20030	5.81	3.56	1.95	1.72	0.57	1.79	88.59	67.69	79.3	80.39	68.47	97.28
FOB87_RS26930	0.18	0.47	0.3	0.0	0.18	0.12	1.55	1.06	1.52	1.39	1.3	0.94
FOB87_RS20035	4.4	6.2	3.57	3.54	6.72	6.59	18.03	20.3	16.96	17.04	20.14	9.45
FOB87_RS16330	27.68	13.34	26.9	22.72	25.52	31.19	12.1	14.44	10.08	11.75	12.19	7.91
FOB87_RS23215	4.45	5.95	4.25	7.61	7.24	3.82	14.93	5.7	10.67	9.38	7.56	15.88
FOB87_RS23210	5.34	4.47	3.67	1.73	4.1	5.67	26.32	14.37	19.43	24.68	15.99	30.71
FOB87_RS00290	5.33	7.56	5.79	6.33	4.52	7.32	35.17	26.93	33.98	35.21	23.81	30.25
FOB87_RS24260	0.0	0.0	0.0	0.0	0.0	0.0	0.79	0.0	2.05	2.85	0.59	2.02
FOB87_RS00295	0.0	0.71	0.0	0.0	0.0	0.0	1.01	0.0	0.0	1.82	0.74	0.0
FOB87_RS24265	0.25	0.22	0.11	0.29	0.12	0.26	0.78	0.74	0.94	1.39	1.02	1.19
FOB87_RS16335	0.32	0.28	0.0	0.63	0.32	0.0	0.4	0.51	1.36	1.07	1.47	1.24
FOB87_RS02835	3.49	4.3	3.06	3.62	3.62	2.19	5.28	3.79	5.16	4.82	2.79	7.37
FOB87_RS02830	4.89	6.18	2.53	3.24	4.29	3.26	36.21	23.68	29.63	32.94	24.87	60.36
FOB87_RS27680	101.69	100.57	105.23	108.37	138.91	209.23	223.0	134.22	242.35	267.44	105.56	246.6
FOB87_RS27685	37.64	30.33	31.0	30.22	41.81	67.26	117.98	151.7	140.23	141.27	113.53	103.02
FOB87_RS09110	1.33	2.33	1.27	2.25	1.7	1.43	8.28	4.05	8.92	4.87	5.38	5.8
FOB87_RS09445	3.66	7.06	3.56	4.69	4.51	2.91	40.67	25.65	40.61	39.24	33.6	29.16
FOB87_RS09115	2.29	7.01	0.64	3.39	1.7	0.92	1.9	2.48	2.24	1.91	2.79	5.42
FOB87_RS09440	3.53	9.3	2.54	4.59	4.18	1.04	4.41	2.59	3.23	3.76	3.38	11.54
FOB87_RS03400	0.49	0.58	0.0	0.39	0.33	0.57	14.81	5.47	12.33	13.45	2.26	13.57
FOB87_RS03405	1.23	1.29	0.62	0.58	2.2	0.17	23.02	16.63	24.18	18.43	22.08	19.47
FOB87_RS08240	5550.48	4952.93	6099.51	5893.6	5832.71	5939.49	3090.89	4785.66	3163.86	3247.45	4527.54	1349.51
FOB87_RS08245	913.93	638.26	1324.81	853.07	898.54	1357.19	311.08	369.2	291.72	289.51	342.97	246.06
FOB87_RS00475	39.43	112.08	15.49	62.34	29.78	18.86	30.9	23.08	27.89	30.34	22.01	26.31
FOB87_RS00470	1.86	1.86	0.89	3.15	2.38	1.64	7.29	1.89	3.41	3.26	2.43	3.92
FOB87_RS14345	0.12	0.51	0.48	0.0	0.0	0.16	3.6	1.51	3.2	1.42	2.33	1.83
FOB87_RS14340	0.0	0.0	0.31	0.87	0.73	0.0	1.38	1.75	3.15	2.06	1.01	1.95
FOB87_RS33000	120.85	247.88	117.4	137.95	141.75	95.97	178.35	208.93	159.21	176.47	217.42	125.92
FOB87_RS33005	119.25	274.91	128.42	145.39	155.05	125.75	62.92	76.72	47.4	53.34	73.72	48.1
FOB87_RS15250	22.25	55.0	10.18	51.53	19.58	17.1	3.45	3.97	3.52	2.13	3.38	2.37
FOB87_RS23180	18.31	8.41	19.33	15.29	18.19	25.82	41.98	39.68	44.22	40.91	35.21	27.18
FOB87_RS22160	3.11	7.68	2.61	5.14	1.5	3.24	39.21	29.56	38.11	37.68	28.69	28.5
FOB87_RS33345	0.0	0.0	0.0	0.0	0.0	0.0	0.0	0.0	0.0	0.0	0.0	0.0
FOB87_RS33340	0.0	0.0	0.0	0.0	0.0	0.0	0.0	0.0	0.0	0.0	0.0	0.0
FOB87_RS06340	55.59	33.76	46.35	34.9	61.72	35.92	75.14	61.08	67.85	81.96	66.78	54.38
FOB87_RS03820	20.01	15.08	12.56	22.23	13.62	24.78	61.18	50.68	54.5	53.74	44.65	51.31
FOB87_RS06345	7.98	12.74	4.77	8.19	7.08	4.35	102.35	82.53	103.03	92.0	77.36	92.28
FOB87_RS11735	546.22	1131.57	413.73	539.8	492.51	278.11	64.2	81.76	70.39	77.12	98.33	34.77
FOB87_RS22300	18.86	20.8	12.25	20.93	18.13	26.74	31.84	38.9	27.93	37.38	40.62	21.81
FOB87_RS11730	10.81	15.09	3.93	10.89	6.18	7.49	46.11	55.04	46.34	41.66	49.42	30.65
FOB87_RS22305	16.7	15.15	12.23	14.28	15.82	17.54	28.92	24.15	21.35	22.56	20.69	16.38
FOB87_RS28870	10.21	18.29	5.84	12.78	8.81	9.94	43.76	33.35	38.92	48.0	44.64	66.48
FOB87_RS11080	413.42	253.69	413.06	558.2	413.73	44.77	70.91	35.25	55.91	74.51	66.17	71.51
FOB87_RS11085	524.35	272.22	527.65	555.95	495.87	86.11	53.49	46.83	56.59	52.65	65.43	47.91
FOB87_RS04570	1.43	0.34	1.2	1.23	1.29	1.87	11.49	2.92	7.2	6.67	2.85	11.22
FOB87_RS31385	45.98	66.91	28.13	64.49	42.72	30.09	25.66	16.68	27.67	23.91	19.74	56.19
FOB87_RS04575	0.71	0.31	0.45	0.42	0.53	0.73	11.04	3.98	8.7	5.74	5.02	13.08
FOB87_RS12420	8.73	7.4	3.66	8.97	6.65	6.1	15.59	14.65	12.58	14.63	18.1	34.98
FOB87_RS15435	35.84	57.21	22.88	29.23	34.74	26.18	599.3	503.92	542.67	566.21	442.54	446.34
FOB87_RS12425	11.74	29.78	6.35	23.99	16.57	30.65	22.32	27.61	16.32	21.21	20.76	25.23
FOB87_RS15430	6.4	10.18	4.67	5.91	5.77	4.56	67.35	56.7	54.91	58.65	61.03	51.11
FOB87_RS13820	0.0	0.0	0.0	0.0	0.0	0.0	13.2	2.93	12.31	10.39	4.31	22.21
FOB87_RS13825	0.57	0.25	0.24	0.67	0.28	0.39	18.03	5.71	13.93	11.41	10.12	19.14
FOB87_RS19705	0.83	1.45	1.85	1.96	2.74	2.65	9.63	2.94	11.19	7.39	5.04	13.67
FOB87_RS13770	277.36	216.92	218.08	258.72	254.74	147.89	776.43	682.52	760.73	784.54	670.7	481.67
FOB87_RS19700	4.06	7.05	2.27	4.99	3.81	4.03	37.64	25.27	33.12	31.64	21.99	28.12
FOB87_RS13775	9.45	32.67	3.89	16.91	8.02	4.36	6.85	3.86	6.05	5.37	4.09	7.06
FOB87_RS11550	5.5	6.03	3.8	5.83	3.12	4.99	3.19	0.7	1.05	1.53	1.08	5.18
FOB87_RS27875	37.4	34.33	41.75	180.41	193.93	67.53	15.69	19.08	12.5	24.06	27.76	17.13
FOB87_RS11880	2.25	2.29	0.63	0.74	1.86	0.51	38.99	22.29	32.47	29.94	25.32	40.35
FOB87_RS11555	9.25	16.03	9.72	8.44	8.24	5.55	1.99	0.38	1.25	1.19	1.95	2.92
FOB87_RS11885	16.83	35.23	7.21	16.7	12.29	7.55	231.99	192.8	212.65	225.61	226.82	227.78
FOB87_RS27870	46.08	37.26	58.79	155.87	157.44	75.31	25.21	27.58	22.87	28.11	27.84	19.89
FOB87_RS15255	26.14	53.95	15.11	48.37	25.98	19.26	0.24	0.31	0.16	0.17	0.24	0.16
FOB87_RS01910	1.45	1.17	0.92	1.43	2.04	0.5	1.05	1.44	1.81	1.76	3.21	2.43
FOB87_RS30695	4.1	5.46	2.2	3.53	2.18	3.35	138.7	145.2	122.44	181.77	151.87	121.3
FOB87_RS01915	7.26	12.47	2.96	12.79	6.26	4.66	18.08	12.66	17.22	13.86	12.57	17.11
FOB87_RS30690	7.74	24.83	3.83	15.1	7.17	3.71	70.59	32.16	66.24	60.31	37.55	43.72
FOB87_RS32835	2.79	4.9	2.5	5.53	1.66	4.86	18.8	13.68	18.1	19.56	15.33	17.68
FOB87_RS32830	5.57	8.31	3.08	4.5	3.54	2.93	30.13	26.24	30.11	30.85	19.51	32.99
FOB87_RS06650	4.18	8.99	2.05	5.66	3.15	3.56	51.72	52.29	45.15	52.68	52.28	40.77
FOB87_RS25655	12.14	22.98	10.31	14.56	14.97	8.24	329.37	229.59	293.01	325.65	212.02	249.1
FOB87_RS25305	20.47	28.71	21.38	18.35	22.15	21.55	247.71	134.12	229.18	281.0	149.36	201.42
FOB87_RS25650	3.29	14.44	2.76	5.86	4.91	4.53	139.52	177.43	123.02	213.35	206.31	140.6
FOB87_RS25300	46.79	39.49	28.67	35.52	31.48	51.33	340.51	205.75	345.04	370.77	203.96	269.03
FOB87_RS12285	35.98	47.58	27.81	53.9	35.43	39.88	145.11	131.91	155.62	140.65	147.49	107.46
FOB87_RS12280	106.57	79.31	92.83	123.51	116.41	49.85	196.93	187.89	219.99	184.26	199.18	142.27
FOB87_RS33895	0.46	0.4	0.29	0.41	0.57	0.43	0.21	0.0	0.06	0.06	0.26	0.18
FOB87_RS02555	0.1	0.09	0.09	0.0	0.1	0.14	1.15	0.25	0.22	1.15	0.0	1.62
FOB87_RS17075	1.02	2.28	0.57	1.08	1.01	0.62	12.98	11.66	10.15	12.02	10.05	7.16
FOB87_RS17070	1.27	2.05	1.3	1.62	1.55	0.87	20.0	14.75	21.08	15.65	12.46	13.84
FOB87_RS07870	4.5	11.4	1.68	6.52	1.24	1.03	22.12	11.25	17.08	20.38	8.0	18.71
FOB87_RS13480	0.0	0.27	0.26	0.24	0.1	0.14	3.89	1.97	4.66	5.45	2.95	4.49
FOB87_RS13485	4.57	9.89	3.49	4.3	4.8	4.98	74.8	55.02	66.23	63.75	49.25	133.36
FOB87_RS21020	1249.23	1609.8	1287.35	1496.05	1420.49	1845.39	45.62	105.01	36.38	80.38	90.92	75.53
FOB87_RS21025	1497.7	1543.83	1573.12	1940.52	1781.77	1684.2	75.36	296.0	75.0	143.26	257.95	89.46
FOB87_RS17250	15.87	12.42	14.33	11.92	15.28	21.79	177.89	168.48	168.02	147.57	152.05	96.64
FOB87_RS17255	13.15	8.47	14.23	12.54	16.62	12.06	92.58	95.27	97.16	89.28	104.4	46.25
FOB87_RS02330	33.54	47.12	29.83	44.43	30.75	29.35	36.53	32.33	35.8	40.13	40.75	59.09
FOB87_RS02620	7.51	6.59	3.16	8.64	7.93	12.9	45.66	41.16	49.63	39.35	36.3	49.27
FOB87_RS02335	59.32	68.26	46.72	72.51	42.32	16.29	20.46	15.13	20.78	20.39	17.52	33.99
FOB87_RS02625	6.99	5.84	4.0	7.53	9.47	5.01	82.31	54.53	62.37	70.6	45.89	82.02
FOB87_RS31255	0.0	0.0	0.0	0.0	0.57	0.2	1.09	3.44	2.79	2.92	0.79	2.45
FOB87_RS31250	0.17	0.59	0.14	0.0	0.34	0.0	1.47	1.8	0.9	2.44	1.54	0.89
FOB87_RS16705	0.21	0.49	0.29	0.61	0.47	0.8	245.07	20.6	166.24	173.02	34.06	40.22
FOB87_RS16700	0.0	0.18	0.17	0.0	0.4	0.42	301.71	15.37	159.96	192.54	29.3	75.25
FOB87_RS21535	0.0	0.08	0.0	0.0	0.0	0.0	0.35	0.11	0.3	0.0	0.26	0.0
FOB87_RS21530	0.8	1.4	0.77	1.22	0.68	0.7	0.42	0.13	0.24	0.77	0.31	0.36
FOB87_RS20775	0.19	0.25	0.08	0.11	0.19	0.0	0.0	0.23	0.1	0.54	0.17	2.63
FOB87_RS20950	0.0	0.0	0.0	0.61	0.25	0.18	0.0	0.3	0.55	0.58	0.47	0.27
FOB87_RS20955	0.52	1.37	0.0	0.41	0.17	0.71	0.21	0.82	0.37	0.39	0.64	0.36
FOB87_RS20770	0.23	0.6	0.29	0.14	0.0	0.16	0.0	0.27	0.0	0.25	0.84	2.06
FOB87_RS10700	15.95	16.31	11.35	9.74	13.21	14.1	261.01	234.3	226.93	216.43	193.12	154.09
FOB87_RS10705	9.25	35.94	6.08	21.34	13.29	5.92	487.48	257.66	503.74	622.11	303.38	636.94
FOB87_RS06830	8.38	6.57	8.69	12.06	14.36	6.74	7.11	5.07	12.19	8.37	7.34	13.54
FOB87_RS06835	14.59	4.55	12.09	18.67	15.65	12.65	12.2	8.64	13.52	11.37	9.31	14.98
FOB87_RS08475	2.51	2.48	1.31	1.12	0.62	1.94	44.94	23.77	36.49	30.13	26.96	55.88
FOB87_RS23970	18.63	8.38	16.46	9.01	15.1	12.46	24.74	20.32	19.36	36.14	24.21	16.02
FOB87_RS08470	3.92	10.62	0.0	4.2	3.33	3.45	17.65	22.95	16.3	24.14	17.73	15.52
FOB87_RS23975	2.5	1.97	1.89	4.15	1.98	1.37	16.51	10.95	13.61	16.2	6.4	15.54
FOB87_RS31680	5.31	3.95	6.34	8.58	5.11	4.31	2.2	1.71	2.06	1.98	1.47	3.56
FOB87_RS00660	12.75	23.38	6.01	6.25	6.91	5.57	1.84	1.25	1.69	1.77	1.45	2.66
FOB87_RS00665	69.89	43.82	49.37	49.0	45.78	103.56	6.78	5.64	5.81	5.7	11.81	6.81
FOB87_RS27095	9.94	34.59	3.88	18.1	5.59	7.79	59.29	58.96	66.01	89.82	47.65	35.77
FOB87_RS14280	0.67	0.45	0.28	1.0	0.17	0.58	3.16	1.4	3.79	2.64	1.7	4.27
FOB87_RS29300	8.14	33.7	6.7	12.95	9.71	1.68	8.32	5.4	9.04	6.19	8.64	9.96
FOB87_RS27090	31.59	76.73	13.91	45.32	15.88	18.75	100.09	74.8	104.46	132.62	90.4	56.93
FOB87_RS14285	3.67	1.88	2.95	4.17	3.19	2.63	10.87	6.16	9.96	8.03	5.74	10.33
FOB87_RS09305	6.54	22.13	6.67	6.65	10.22	2.89	276.15	140.07	248.52	236.58	185.58	306.09
FOB87_RS04740	0.38	0.11	0.32	0.3	0.38	0.44	2.54	1.36	3.13	2.13	2.22	2.02
FOB87_RS04965	11.97	12.03	12.36	14.19	18.14	8.56	74.53	41.9	74.19	61.46	41.8	60.8
FOB87_RS09300	8.02	26.34	7.68	18.22	10.1	4.81	13.93	15.11	17.12	14.64	14.46	15.36
FOB87_RS04960	46.99	18.62	49.82	33.71	55.32	43.29	54.17	47.32	62.46	45.76	44.65	47.42
FOB87_RS04745	0.4	0.53	0.0	0.0	0.2	0.0	11.28	5.48	18.25	13.26	5.7	10.6
FOB87_RS23055	4.03	4.76	2.86	5.19	4.52	4.69	48.63	45.29	46.61	48.19	36.42	36.54
FOB87_RS29305	5.53	8.15	5.7	6.56	8.24	13.97	585.68	622.01	561.22	570.76	608.62	186.44
FOB87_RS18135	1.6	0.7	0.67	0.0	0.0	0.0	2.0	2.84	0.86	3.58	0.73	3.38
FOB87_RS18130	1.04	0.91	0.0	1.85	1.04	1.43	3.89	0.62	1.11	2.32	2.38	2.74
FOB87_RS08650	71.42	20.23	52.67	50.48	68.09	27.74	8.99	11.1	17.71	12.09	14.51	15.97
FOB87_RS08655	153.5	65.3	133.02	99.62	154.99	89.26	24.92	32.56	26.15	22.89	33.83	14.75
FOB87_RS26570	4.0	3.82	3.35	3.88	2.89	0.87	16.29	12.26	17.26	19.07	12.96	17.43
FOB87_RS05030	2.47	3.79	2.72	3.66	3.37	3.39	56.96	51.02	44.5	46.92	43.07	59.74
FOB87_RS05565	25.53	39.19	15.34	31.68	17.12	15.71	68.4	50.71	72.21	63.96	55.24	82.71
FOB87_RS05560	18.12	35.21	7.57	25.08	13.03	22.12	65.78	66.88	58.97	71.69	68.3	61.44
FOB87_RS14755	0.27	0.0	0.12	0.16	0.14	0.0	0.34	0.0	0.44	0.15	0.12	0.28
FOB87_RS28215	0.24	0.32	0.0	0.14	0.0	0.0	0.9	0.72	0.78	1.76	0.67	0.77
FOB87_RS14750	0.09	0.24	0.15	0.55	0.18	0.0	1.5	0.66	1.18	1.34	0.34	0.98
FOB87_RS28210	15.86	7.68	18.21	14.35	19.49	16.33	35.36	28.66	26.28	43.35	24.42	31.67
FOB87_RS25530	1.12	0.98	0.71	0.66	0.28	0.58	1.05	1.33	0.9	0.94	1.8	0.59
FOB87_RS25825	1.97	4.61	1.3	2.84	1.82	1.84	109.86	101.9	105.34	109.39	98.42	100.03
FOB87_RS25535	4.99	8.76	15.37	15.8	14.89	49.16	24.89	37.45	19.55	3.72	9.14	5.27
FOB87_RS25820	0.48	1.41	0.68	0.77	0.56	0.78	84.19	57.03	80.03	82.13	56.79	97.97
FOB87_RS15085	9.07	11.87	7.04	13.01	9.28	1.12	1.86	2.08	1.88	2.42	3.59	6.56
FOB87_RS15080	7.59	10.24	6.13	8.65	4.78	3.91	2.36	1.03	1.87	2.12	2.53	6.15
FOB87_RS03215	18.19	18.68	13.45	19.48	17.26	19.58	157.81	100.29	124.74	139.19	91.62	123.64
FOB87_RS26325	0.14	0.25	0.48	0.86	0.29	0.1	0.54	0.34	1.54	1.13	0.26	0.91
FOB87_RS23795	0.0	0.0	0.0	0.0	0.0	0.0	0.0	0.0	0.0	0.0	0.0	0.0
FOB87_RS26320	0.6	2.4	0.14	0.81	0.42	0.18	7.24	3.64	5.2	4.1	4.84	5.95
FOB87_RS03210	25.44	32.28	23.28	31.38	33.28	38.36	132.37	127.45	101.52	123.66	106.97	111.45
FOB87_RS23790	1.23	3.87	0.21	2.03	0.73	0.84	1.22	0.87	0.52	0.55	1.35	0.51
FOB87_RS19550	0.0	0.0	0.0	0.0	0.0	0.0	0.0	0.0	0.0	0.0	0.0	0.0
FOB87_RS31895	60.08	72.73	43.33	56.42	61.14	73.03	748.56	584.07	704.81	728.17	503.39	556.28
FOB87_RS19555	0.0	0.0	0.0	0.0	0.0	0.0	0.0	0.0	0.0	0.0	0.0	0.0
FOB87_RS31890	1.03	0.0	2.16	0.61	1.02	0.35	6.42	9.76	14.85	5.76	5.18	5.98
FOB87_RS14130	15.05	25.54	11.41	35.7	14.96	6.33	39.93	14.94	29.02	23.32	34.19	108.51
FOB87_RS14135	6.99	4.79	8.44	9.07	9.56	11.26	13.34	7.5	6.77	6.35	5.4	11.29
FOB87_RS12365	0.72	2.33	0.4	0.29	0.48	0.5	19.87	15.73	21.4	19.43	14.36	22.67
FOB87_RS12360	0.61	1.06	0.51	1.45	0.6	0.0	0.76	0.0	0.0	0.0	0.56	1.28
FOB87_RS15660	81.53	49.33	68.68	44.02	74.96	87.94	145.17	141.55	134.74	114.51	110.44	95.89
FOB87_RS15665	34.79	108.12	22.03	43.01	40.11	14.48	3075.86	2120.91	2826.33	2946.38	2046.8	2909.52
FOB87_RS16280	0.77	0.0	0.0	0.0	0.0	0.0	0.0	0.46	0.41	0.43	0.71	0.4
FOB87_RS31405	22.61	31.26	21.39	28.03	23.55	16.47	22.34	5.61	25.37	45.28	45.49	97.99
FOB87_RS16285	0.2	0.0	0.09	0.36	0.0	0.28	0.89	0.36	0.65	0.69	0.65	0.54
FOB87_RS22440	23.25	45.82	11.81	25.99	24.86	14.74	81.56	76.45	86.93	65.0	73.54	73.84
FOB87_RS16045	1.07	2.91	0.7	1.41	0.7	1.3	16.69	12.07	14.93	15.49	11.6	9.5
FOB87_RS22445	3.69	8.4	3.71	2.62	4.39	12.65	260.4	175.01	201.42	220.68	149.33	244.4
FOB87_RS33665	0.0	1.45	0.7	0.49	0.0	0.0	0.52	0.49	0.0	0.0	0.38	0.0
FOB87_RS11945	11.93	25.51	7.68	21.22	13.8	14.2	50.87	51.39	52.58	59.16	55.87	62.88
FOB87_RS27545	90.48	87.91	81.23	99.81	92.68	80.43	5.24	18.27	2.99	14.88	17.96	2.96
FOB87_RS11940	9.02	24.24	3.53	19.25	13.14	4.13	23.97	15.66	14.75	33.58	11.0	27.25
FOB87_RS33660	0.0	0.0	0.0	0.0	0.0	0.0	0.0	0.0	0.0	0.0	0.0	0.0
FOB87_RS16040	43.19	152.59	23.98	120.56	41.59	8.21	135.78	48.78	143.96	151.4	41.93	137.28
FOB87_RS25795	3.32	2.69	2.79	2.86	2.8	2.05	5.69	4.72	4.61	7.05	5.47	6.66
FOB87_RS25790	9.49	9.44	5.81	10.64	8.41	7.39	40.24	21.55	36.11	36.36	24.85	37.29
FOB87_RS27540	1.6	1.23	1.01	1.9	1.39	3.03	22.97	16.61	19.46	28.2	20.71	27.89
FOB87_RS13545	2.02	2.54	2.11	4.48	1.63	2.42	29.18	15.21	22.85	23.77	16.47	37.7
FOB87_RS18735	0.0	0.0	0.0	0.0	0.0	0.0	0.0	0.0	0.0	0.0	0.0	0.0
FOB87_RS16060	1.19	0.89	0.28	0.2	0.17	0.23	3.59	1.81	1.99	3.78	3.41	3.22
FOB87_RS13010	0.0	0.0	0.0	0.0	0.0	0.0	0.0	0.0	0.0	4.57	0.0	0.0
FOB87_RS29020	0.88	1.55	0.12	0.52	0.73	0.5	93.01	66.24	113.29	117.08	77.15	58.82
FOB87_RS29025	0.38	1.16	0.32	0.9	0.38	0.52	89.41	74.85	121.77	126.59	84.37	40.82
FOB87_RS21235	4.95	3.6	3.75	5.73	8.16	10.2	13.25	14.45	11.22	12.01	13.48	10.7
FOB87_RS21230	31.43	18.62	39.29	98.16	111.98	56.38	12.09	18.21	11.25	12.51	21.71	11.46
FOB87_RS29910	0.41	0.54	0.86	0.24	0.61	0.14	2.03	1.44	1.96	4.09	2.05	4.51
FOB87_RS07460	1.4	1.23	0.88	1.67	1.39	0.72	24.91	30.31	21.71	16.06	15.39	14.41
FOB87_RS07465	4.32	7.58	2.97	4.43	3.9	3.91	18.12	20.94	19.09	16.46	19.05	10.97
FOB87_RS01455	7.21	12.65	4.54	8.55	1.79	1.86	352.8	174.04	283.92	405.9	202.04	773.76
FOB87_RS26140	18.22	44.85	13.5	31.75	15.75	13.75	70.35	60.05	83.3	79.89	65.62	116.42
FOB87_RS01105	6.8	7.04	7.03	4.3	4.5	6.07	26.81	13.67	21.03	23.39	19.46	28.76
FOB87_RS06330	7.49	5.52	5.16	6.93	7.59	11.52	39.77	38.5	32.63	38.32	34.67	38.7
FOB87_RS01100	1.1	0.38	1.11	0.78	0.22	0.76	4.37	2.86	4.92	2.69	0.6	4.4
FOB87_RS06480	1655.12	2024.25	1158.3	1954.77	1050.25	2858.16	1928.54	1719.64	1758.2	1469.18	1699.64	1422.23
FOB87_RS06485	34.4	21.79	24.27	30.22	34.17	26.09	246.81	213.07	218.75	200.99	178.72	136.45
FOB87_RS29790	1.96	5.82	2.41	4.29	3.44	1.24	44.14	25.88	49.71	46.47	26.05	47.67
FOB87_RS29795	2.77	2.63	3.68	2.46	5.27	1.74	4.89	2.46	3.44	4.89	4.64	7.54
FOB87_RS26145	5.49	8.54	2.38	6.72	5.99	2.19	247.7	118.74	220.88	218.09	90.09	268.58
FOB87_RS05820	1.74	2.28	2.07	3.09	3.74	1.39	2.53	1.54	1.24	2.26	2.51	2.29
FOB87_RS05825	0.61	0.62	0.09	0.72	0.5	0.21	2.27	2.15	2.81	2.14	1.85	2.77
FOB87_RS33935	4.73	1.32	5.05	2.3	4.48	13.28	8.84	7.63	7.34	8.88	7.47	9.97
FOB87_RS07685	1.86	2.82	0.71	25.92	12.79	2.33	0.42	0.0	0.72	0.76	0.47	0.71
FOB87_RS07680	4.93	4.7	3.41	45.43	24.94	9.66	2.35	1.03	1.55	1.14	0.79	5.2
FOB87_RS30315	3.11	3.76	2.24	3.34	2.94	1.93	5.9	3.68	6.01	6.78	3.79	5.31
FOB87_RS30310	321.1	396.2	370.96	371.64	389.07	343.74	4.75	11.73	4.07	8.41	12.64	4.52
FOB87_RS30910	0.81	1.06	0.68	1.45	0.6	0.28	21.73	11.76	20.78	16.08	11.31	21.17
FOB87_RS06150	15.1	31.49	9.61	9.88	12.41	26.45	508.55	443.81	475.62	491.34	369.92	454.94
FOB87_RS06155	12.84	7.66	14.22	9.48	12.86	26.15	21.76	17.94	16.84	16.69	20.11	16.41
FOB87_RS30915	1.54	4.05	0.92	2.87	1.1	1.13	33.72	23.97	30.41	27.41	27.67	28.42
FOB87_RS21945	2.4	3.39	1.11	2.3	1.85	2.07	31.75	12.93	27.12	18.68	14.38	32.33
FOB87_RS32225	4.09	3.9	0.94	0.88	1.11	1.53	150.36	100.24	108.19	129.81	86.25	102.55
FOB87_RS32220	16.42	14.06	11.27	11.95	13.6	15.2	290.11	219.13	250.36	272.29	190.3	237.71
FOB87_RS21940	5.92	17.35	2.33	7.24	7.17	4.32	57.62	30.88	47.58	49.58	29.6	64.54
FOB87_RS07405	40.25	35.17	27.72	37.97	31.06	44.41	181.35	216.09	172.36	181.93	186.11	137.41
FOB87_RS21490	7.93	9.51	8.05	10.89	7.88	5.73	4.68	4.45	4.01	5.59	2.67	2.64
FOB87_RS21495	3.85	2.11	1.21	7.99	0.95	1.65	1.79	0.57	0.51	2.15	0.44	1.52
FOB87_RS28775	631.99	1515.47	398.22	591.75	320.4	269.85	1412.27	1629.76	1388.49	1615.03	2230.86	2200.42
FOB87_RS17620	972.39	448.73	807.55	759.99	751.35	611.38	19.63	21.6	12.98	14.97	29.16	14.39
FOB87_RS17625	1118.44	446.09	959.44	833.58	879.34	460.82	28.74	29.98	27.02	25.3	46.44	18.38
FOB87_RS28770	40.65	71.47	26.43	38.97	27.08	30.43	51.08	61.83	40.45	50.77	90.48	75.32
FOB87_RS07400	0.0	0.0	0.0	0.0	0.0	0.0	0.0	0.0	0.0	0.88	1.45	0.0
FOB87_RS20010	257.59	299.75	329.57	242.18	323.26	410.78	51.05	63.99	31.67	59.12	80.61	59.07
FOB87_RS20545	0.84	1.71	0.0	0.0	1.11	0.77	4.87	3.3	3.87	3.74	1.79	14.41
FOB87_RS20015	1069.28	1181.56	1345.37	1263.0	1397.66	1565.43	133.97	419.8	112.34	230.67	370.42	135.25
FOB87_RS20540	5.82	6.19	4.01	5.42	5.99	2.14	4.4	2.95	3.1	3.48	4.18	5.26
FOB87_RS09680	4.7	13.47	2.11	5.21	5.92	5.6	140.3	109.93	120.85	124.02	114.45	286.33
FOB87_RS10935	3.68	1.08	2.58	2.18	2.9	0.95	9.17	4.36	14.24	9.42	5.75	11.47
FOB87_RS26910	10.83	6.57	7.74	5.92	10.52	8.62	50.17	28.88	35.67	37.27	27.58	27.33
FOB87_RS10930	2.22	1.11	2.13	1.51	2.52	0.44	6.73	5.27	13.9	8.87	2.33	12.05
FOB87_RS09685	11.5	23.3	7.08	16.03	9.82	11.31	3.96	5.41	3.76	2.65	6.18	3.53
FOB87_RS26915	6.94	11.99	7.6	8.48	15.47	12.14	46.4	35.37	39.98	44.41	26.75	48.79
FOB87_RS23890	12.23	6.04	12.67	10.34	11.12	6.79	8.43	5.08	6.39	4.36	4.76	15.77
FOB87_RS23895	15.38	6.21	17.84	14.48	11.23	14.29	13.15	4.28	7.4	7.74	7.03	20.34
FOB87_RS24200	0.0	0.0	0.0	0.0	0.0	0.0	0.0	0.0	0.0	0.0	0.0	0.0
FOB87_RS05355	0.46	1.62	0.78	0.55	0.3	0.32	4.6	2.73	3.94	5.85	3.66	4.7
FOB87_RS24205	0.75	0.66	0.42	0.6	0.74	0.0	3.12	1.48	3.73	2.51	1.6	3.42
FOB87_RS00270	0.67	1.18	0.0	0.8	0.67	0.46	1.68	2.39	0.72	2.26	1.23	0.71
FOB87_RS02815	152.54	646.61	97.87	388.95	216.21	26.45	810.82	286.01	765.1	776.86	366.59	1199.64
FOB87_RS05070	12.46	23.86	6.05	17.89	10.26	17.45	47.19	32.61	38.67	39.37	32.54	60.49
FOB87_RS02810	23.09	66.2	16.85	45.21	21.95	8.87	48.42	16.6	42.74	37.46	24.22	88.78
FOB87_RS21525	26.28	71.9	20.52	68.56	29.74	25.42	8.83	11.9	5.61	6.38	10.24	2.89
FOB87_RS09465	0.4	0.7	0.34	0.16	0.0	0.27	0.66	0.47	0.14	0.15	0.61	0.14
FOB87_RS09460	0.96	1.16	0.3	0.57	0.72	0.58	1.2	1.56	1.15	1.21	1.09	1.52
FOB87_RS05075	0.2	0.36	0.68	1.45	0.41	0.14	4.56	0.96	6.52	4.32	2.23	6.87
FOB87_RS15275	5017.19	7030.43	2227.64	5665.69	3867.28	1471.02	1.22	0.96	1.04	2.36	1.49	1.2
FOB87_RS08220	11.69	15.22	11.45	13.66	23.41	16.18	30.68	37.34	30.07	26.32	31.6	18.87
FOB87_RS08225	6.46	10.1	4.43	7.41	7.06	3.11	17.98	17.98	16.66	19.0	16.24	14.18
FOB87_RS05685	4.76	3.05	5.08	4.13	4.48	2.39	12.68	7.48	15.12	12.95	6.95	17.92
FOB87_RS05680	0.17	0.0	0.14	0.0	0.34	0.47	0.21	0.2	0.18	0.19	0.47	0.36
FOB87_RS00410	25.13	2.09	50.88	13.84	15.27	54.79	1.19	1.97	1.53	2.13	1.52	0.51
FOB87_RS00415	140.98	24.9	278.13	98.56	133.79	64.29	15.73	7.48	7.86	11.75	2.88	17.74
FOB87_RS33060	5.94	33.85	2.49	15.85	5.9	8.16	588.48	416.78	542.13	749.83	436.0	682.62
FOB87_RS33065	13.03	21.54	6.88	10.83	12.81	21.03	185.92	143.59	167.56	167.11	124.18	292.21
FOB87_RS04880	99.39	181.17	54.4	133.39	72.62	31.71	1.85	0.58	1.18	0.28	1.58	1.17
FOB87_RS04885	127.8	211.85	73.51	164.14	92.27	64.29	1.42	1.28	0.81	0.64	1.51	0.81
FOB87_RS18285	2.49	3.53	2.39	2.95	2.94	1.06	5.61	3.23	5.82	3.71	6.07	12.25
FOB87_RS22145	7.85	10.17	10.02	14.57	14.91	9.84	228.29	131.3	230.51	257.62	146.03	220.48
FOB87_RS22140	1.75	2.89	1.64	3.17	1.53	1.63	7.69	3.53	5.93	4.25	5.55	9.43
FOB87_RS07925	12.0	22.5	6.01	13.64	9.6	6.87	210.15	237.39	194.59	213.51	221.61	162.33
FOB87_RS33320	8.21	8.17	6.42	6.71	8.49	11.43	24.2	25.36	23.22	22.31	19.59	18.95
FOB87_RS33325	241.05	450.59	266.49	296.85	305.55	368.71	102.3	183.25	79.68	97.39	141.86	76.78
FOB87_RS04080	2.71	3.56	2.4	4.28	4.18	4.03	57.86	47.33	53.41	61.61	36.56	57.03
FOB87_RS04085	12.05	7.38	8.11	10.52	11.52	22.26	122.3	108.4	112.65	124.88	80.3	113.06
FOB87_RS23090	12.72	24.63	6.53	15.54	5.47	4.3	232.76	124.08	229.77	253.82	148.26	213.93
FOB87_RS18090	1.53	0.67	3.21	0.91	3.04	0.52	2.86	0.0	2.45	3.42	2.1	5.65
FOB87_RS23095	14.59	24.59	9.61	14.11	15.61	9.55	743.85	530.42	667.59	622.19	508.4	647.07
FOB87_RS18095	1.83	1.36	0.61	1.73	1.55	1.01	4.45	1.3	2.54	3.48	2.18	2.89
FOB87_RS22320	2.18	1.64	3.32	1.97	2.79	4.35	10.87	9.72	8.87	7.66	10.26	9.2
FOB87_RS22855	20.86	12.19	21.96	23.17	19.08	11.6	108.92	79.79	110.44	118.72	83.73	82.55
FOB87_RS22325	0.65	0.86	0.55	2.32	0.33	1.12	10.55	9.64	10.78	6.19	10.73	10.64
FOB87_RS22850	15.79	11.79	18.33	20.58	20.73	15.0	130.21	110.35	114.66	129.36	99.85	100.09
FOB87_RS33490	0.71	0.0	0.0	0.0	0.0	0.0	0.89	0.0	2.28	2.39	0.65	2.25
FOB87_RS11710	25.25	33.38	20.15	15.71	25.09	42.35	174.83	130.37	151.09	124.83	110.91	140.5
FOB87_RS33495	0.0	0.0	0.94	0.66	0.56	0.0	2.79	1.33	1.8	3.76	2.05	2.36
FOB87_RS11715	6.14	8.37	4.58	4.86	5.42	3.51	13.6	11.71	9.47	10.67	9.05	10.79
FOB87_RS04225	152.09	222.36	198.45	233.2	226.66	254.15	986.73	644.34	709.52	724.61	703.03	447.14
FOB87_RS04555	1.06	0.93	1.27	1.26	1.2	1.25	1.13	0.9	1.62	1.02	1.25	0.32
FOB87_RS04220	3.13	7.35	2.54	5.03	2.61	4.44	110.74	63.26	90.87	91.93	51.26	117.75
FOB87_RS04550	0.85	1.23	0.95	2.68	0.0	1.74	1.05	1.34	0.9	0.95	1.29	1.79
FOB87_RS15415	11.41	18.78	8.05	9.07	7.33	13.95	190.67	114.15	161.39	175.58	116.15	184.19
FOB87_RS15410	2.79	9.61	1.08	3.57	2.14	4.42	91.83	63.61	81.19	74.64	72.12	88.57
FOB87_RS13840	5.37	15.07	3.83	6.69	7.74	10.52	213.86	103.68	192.65	178.21	106.36	209.24
FOB87_RS18890	1.28	4.34	2.16	1.52	2.0	1.2	132.12	93.21	122.75	124.27	97.14	169.65
FOB87_RS13845	2.06	5.42	0.86	3.05	1.02	1.41	115.57	51.25	100.09	89.21	46.65	110.81
FOB87_RS18895	2.08	0.0	0.0	0.0	0.0	0.0	12.93	22.11	6.65	4.64	3.79	4.37
FOB87_RS03680	6.36	8.93	2.49	3.02	3.8	3.5	90.42	50.24	82.88	94.32	45.4	148.06
FOB87_RS03685	198.71	335.56	186.37	176.26	199.85	109.35	689.81	388.49	797.91	834.46	459.11	1129.95
FOB87_RS19760	61.17	129.88	35.42	203.84	76.79	67.4	1.77	1.4	1.77	1.33	1.95	0.75
FOB87_RS19765	67.61	140.53	41.61	262.67	92.12	49.27	1.83	1.09	1.47	0.72	1.09	1.16
FOB87_RS11575	1.23	2.16	0.62	1.46	0.49	2.03	12.89	12.25	10.51	10.18	10.81	16.62
FOB87_RS11570	3.19	5.28	2.38	3.36	5.46	1.1	48.35	30.84	47.28	44.33	40.67	47.26
FOB87_RS25495	7.58	14.55	5.79	14.24	8.63	4.62	135.39	73.1	140.6	143.34	84.88	123.88
FOB87_RS25490	18.62	51.2	10.16	36.7	16.88	12.62	222.1	149.89	241.42	282.01	169.83	164.85
FOB87_RS30675	8.49	19.65	6.07	9.32	7.6	3.38	4.18	3.1	2.35	4.68	1.82	13.14
FOB87_RS30670	2252.39	2153.43	2951.92	3014.55	3163.85	4064.56	266.08	1074.08	255.84	484.53	926.4	258.46
FOB87_RS23635	2.14	1.41	2.92	2.53	2.66	2.33	37.62	23.72	42.49	35.51	23.79	65.44
FOB87_RS23630	6.94	6.76	6.79	9.37	6.51	6.35	63.4	28.3	53.08	46.71	36.14	94.48
FOB87_RS32810	0.47	0.82	2.75	1.11	1.39	0.96	4.66	2.77	3.99	3.66	0.86	3.45
FOB87_RS32815	2.11	1.65	1.12	1.05	1.43	0.68	1.66	0.79	2.25	2.85	1.42	6.55
FOB87_RS04255	5.96	5.72	5.59	6.91	5.52	6.57	65.0	47.31	64.26	60.12	44.66	52.06
FOB87_RS25670	1070.23	4174.92	1478.53	1330.91	1301.39	898.98	72.86	279.82	61.7	143.97	325.49	81.72
FOB87_RS25675	99.32	778.54	140.8	132.42	181.18	40.84	32.16	43.85	11.98	48.89	86.71	39.04
FOB87_RS03025	8.76	10.75	9.55	8.31	8.7	4.21	37.82	16.94	27.72	30.0	22.15	35.07
FOB87_RS03020	26.67	33.44	27.71	29.43	30.52	25.22	137.82	101.21	129.49	107.92	116.45	154.74
FOB87_RS13710	3.32	3.48	2.79	3.49	3.56	3.6	39.82	41.93	34.52	36.55	32.39	34.9
FOB87_RS13715	1.8	3.67	1.34	1.65	2.38	1.92	24.37	23.63	24.08	18.95	19.71	26.93
FOB87_RS17010	0.54	0.47	0.3	0.43	0.18	0.74	20.15	15.96	12.85	15.45	12.82	23.87
FOB87_RS17015	3.19	8.57	2.18	5.68	1.98	6.17	81.08	76.34	64.55	76.47	60.97	90.9
FOB87_RS07850	14.97	24.94	7.73	19.12	14.87	9.94	287.75	229.23	283.53	274.3	248.65	249.51
FOB87_RS07855	24.85	27.98	11.53	17.25	17.06	9.99	289.69	266.43	313.68	285.4	300.36	146.5
FOB87_RS12005	3.49	7.2	3.1	4.14	6.94	4.23	18.16	21.39	16.65	19.49	22.34	24.02
FOB87_RS12000	1.83	3.45	0.83	2.5	1.82	1.55	8.4	5.99	8.1	5.96	8.48	8.74
FOB87_RS07145	0.21	0.18	0.35	0.25	0.21	0.15	2.08	0.75	1.11	1.64	0.77	0.66
FOB87_RS02640	41.0	90.72	24.34	72.93	142.57	19.22	1597.29	368.81	1199.05	1587.67	781.88	3812.66
FOB87_RS02315	10.81	10.56	7.59	11.98	9.51	6.33	78.15	39.65	71.1	79.16	32.57	75.27
FOB87_RS02645	22.87	56.45	20.06	37.08	57.96	12.76	634.67	192.31	569.35	623.14	332.06	1380.88
FOB87_RS07140	0.0	0.0	0.0	0.32	0.0	0.18	1.33	0.32	0.86	0.6	0.0	0.85
FOB87_RS02310	13.87	17.61	11.64	21.93	19.79	8.55	172.36	74.53	155.04	156.1	91.22	166.63
FOB87_RS16495	2.11	4.62	1.18	3.61	1.51	1.05	12.7	8.19	9.25	13.22	9.43	8.9
FOB87_RS16490	2.56	4.97	0.31	2.6	1.64	1.51	14.82	14.08	14.45	17.58	13.55	12.73
FOB87_RS31230	0.32	0.19	0.27	0.5	0.74	0.37	1.33	0.63	0.69	0.83	1.17	0.67
FOB87_RS31235	0.14	0.0	0.36	0.34	0.0	0.3	1.07	0.34	0.3	1.28	0.66	0.91
FOB87_RS10545	1.3	5.14	0.55	0.77	0.65	1.34	86.47	49.76	75.45	73.14	50.35	99.59
FOB87_RS10540	2.47	5.66	2.07	1.35	1.7	3.39	98.4	90.13	91.17	76.54	88.37	95.06
FOB87_RS10890	12.0	9.61	11.99	6.14	11.72	9.66	41.26	37.49	35.56	29.13	27.82	27.49
FOB87_RS10895	9.99	18.9	11.48	12.68	14.81	8.55	64.67	66.43	63.26	69.33	57.25	51.94
FOB87_RS16720	0.0	0.75	0.48	1.69	1.13	0.79	10.31	3.38	14.01	11.79	11.48	8.42
FOB87_RS16725	0.3	0.26	0.5	0.88	0.44	0.41	7.93	1.4	7.9	7.44	5.42	4.68
FOB87_RS21000	0.0	0.12	0.0	0.31	0.26	0.27	0.33	0.47	0.14	0.73	0.72	0.14
FOB87_RS21550	46.18	45.26	32.92	38.79	38.29	31.66	131.03	114.83	122.18	110.78	121.93	77.09
FOB87_RS21005	0.0	0.1	0.0	0.13	0.0	0.0	0.0	0.0	0.0	0.0	0.0	0.12
FOB87_RS24075	0.59	0.41	0.89	0.83	1.29	0.81	4.97	1.39	3.89	2.49	2.79	4.58
FOB87_RS20205	1.13	1.36	0.6	0.5	0.84	0.97	20.62	16.92	24.15	20.07	15.78	21.32
FOB87_RS20975	1.54	1.59	1.29	1.08	1.62	0.68	0.68	0.96	0.77	0.4	0.74	1.62
FOB87_RS20200	3.55	4.99	0.6	6.75	4.95	1.95	70.9	37.89	53.9	54.81	50.08	38.24
FOB87_RS20970	5.73	13.77	6.05	6.8	9.27	6.55	1.59	2.77	4.08	0.71	2.53	1.11
FOB87_RS09095	9.3	4.83	9.56	6.53	9.43	17.99	34.06	29.9	38.49	29.26	28.47	19.81
FOB87_RS20750	2670.37	3571.21	3035.41	3362.96	3273.29	3717.75	257.65	936.56	216.05	318.48	884.21	166.58
FOB87_RS09090	68.69	48.76	60.52	74.6	57.61	90.07	60.52	77.78	52.98	53.78	72.21	24.58
FOB87_RS20755	17.05	28.17	48.44	23.33	52.13	128.79	262.3	1175.63	285.58	175.8	1078.95	24.89
FOB87_RS10760	8.19	10.33	6.87	7.36	8.75	7.75	127.07	125.02	129.38	129.86	119.48	107.12
FOB87_RS10090	241.0	102.66	331.19	235.84	256.94	256.63	362.26	260.03	287.62	294.31	276.06	413.33
FOB87_RS10765	14.24	18.73	12.09	16.7	14.15	22.89	20.17	29.9	15.72	15.91	29.6	14.33
FOB87_RS10095	256.22	144.63	326.41	259.28	263.31	221.9	323.38	268.59	320.25	293.82	323.09	441.95
FOB87_RS06810	9.56	5.85	7.64	14.57	10.55	13.85	11.15	7.18	8.58	10.33	15.26	21.58
FOB87_RS01665	0.0	0.0	0.0	0.0	0.0	0.0	5.76	2.95	7.97	6.75	3.9	6.37
FOB87_RS06815	5.24	1.25	2.4	7.91	6.63	6.54	6.53	2.26	8.14	13.83	4.36	16.07
FOB87_RS01660	4.3	6.22	1.99	2.04	5.12	0.89	13.66	12.97	12.61	7.44	15.13	10.42
FOB87_RS23950	4.03	2.91	4.98	2.81	4.71	5.37	7.09	4.77	7.08	9.27	4.55	11.75
FOB87_RS23955	20.28	16.0	25.87	20.68	26.8	22.28	18.19	10.81	14.5	16.99	10.94	19.45
FOB87_RS08410	1.74	3.39	1.95	3.44	1.16	4.12	29.65	26.12	25.6	22.91	21.76	26.72
FOB87_RS08415	1.75	2.43	0.61	1.38	1.74	0.8	129.84	69.99	116.04	96.51	75.01	135.39
FOB87_RS00645	19.22	21.7	10.12	18.93	16.51	4.92	16.24	19.68	18.43	28.39	19.96	23.7
FOB87_RS00640	6.52	3.57	3.08	4.35	6.07	2.52	13.19	13.02	6.95	9.55	11.54	21.47
FOB87_RS04760	65.47	22.57	84.1	36.45	64.45	80.73	107.44	142.27	119.29	122.84	137.26	56.81
FOB87_RS04945	34.43	14.75	31.21	24.68	33.6	28.58	39.66	32.61	52.91	42.22	30.23	21.45
FOB87_RS19880	3.22	7.23	1.69	4.06	3.0	5.53	10.28	10.24	12.45	7.64	12.14	14.64
FOB87_RS04940	33.95	17.85	35.62	32.71	35.84	39.05	56.58	51.25	73.82	49.3	37.64	29.52
FOB87_RS04765	3.43	4.65	2.09	2.77	4.34	6.74	94.38	69.02	99.47	101.32	64.42	91.02
FOB87_RS09320	4.18	7.17	1.83	3.66	3.52	2.5	133.99	108.83	124.17	121.84	102.58	117.28
FOB87_RS09325	2.51	8.07	1.87	4.3	4.44	3.45	90.73	89.19	87.84	87.87	88.28	85.88
FOB87_RS19885	10.31	13.16	11.58	10.61	15.97	8.54	53.09	54.04	51.95	40.99	56.3	36.13
FOB87_RS18150	0.23	1.01	1.35	0.54	0.46	0.32	6.29	1.63	3.43	2.57	3.36	6.53
FOB87_RS28535	3.83	6.16	0.54	0.0	1.27	2.19	19.91	1.51	13.65	13.56	2.34	8.09
FOB87_RS18155	2.33	3.77	1.56	3.59	1.62	0.96	45.96	22.32	39.99	36.26	22.46	46.97
FOB87_RS24695	6.52	5.49	4.21	5.5	5.48	10.5	101.49	63.65	82.92	81.74	57.75	73.71
FOB87_RS24690	0.0	0.0	0.0	0.0	0.0	0.0	2.59	0.0	0.0	0.0	1.9	0.0
FOB87_RS28185	2.71	12.74	2.07	5.84	4.65	2.03	66.6	28.0	81.24	75.11	40.1	49.6
FOB87_RS28180	0.65	2.06	0.33	0.93	1.3	1.08	33.25	14.87	31.97	27.03	16.51	39.16
FOB87_RS26695	0.48	1.89	0.4	0.85	0.95	0.66	16.7	12.75	22.22	23.53	12.04	13.62
FOB87_RS23405	0.62	2.46	0.26	1.85	1.86	0.64	69.91	40.6	62.88	76.25	39.91	69.99
FOB87_RS26690	1.12	1.47	0.7	0.99	1.66	2.11	12.86	14.87	10.42	14.65	12.24	14.11
FOB87_RS23400	0.14	0.25	0.36	0.34	0.71	0.29	2.67	2.03	1.52	2.55	2.61	2.1
FOB87_RS05540	1.17	2.06	2.79	2.78	2.92	1.75	4.88	5.56	3.97	6.34	4.29	3.92
FOB87_RS05545	4.4	4.67	2.53	4.12	5.75	2.55	15.88	11.52	16.56	18.89	12.92	12.94
FOB87_RS28235	13.02	67.68	6.8	27.44	16.01	8.74	37.15	69.97	39.9	42.85	73.31	54.22
FOB87_RS14730	0.37	0.22	0.0	0.29	0.37	0.51	1.38	0.58	1.32	1.1	0.45	1.3
FOB87_RS14735	0.64	0.4	0.07	0.32	0.27	0.38	2.27	0.65	1.65	1.52	1.25	1.44
FOB87_RS15065	5.53	11.27	3.28	8.36	5.49	3.27	3.32	3.27	2.64	2.45	2.96	7.03
FOB87_RS15060	11.49	21.66	8.86	16.63	11.15	5.41	24.3	13.76	24.95	18.65	14.54	27.04
FOB87_RS26340	0.6	1.74	0.84	2.12	0.79	0.54	3.97	2.82	4.03	2.88	1.82	4.61
FOB87_RS03230	20.08	141.01	7.37	15.4	6.09	5.86	9.89	7.83	8.73	10.34	11.66	88.6
FOB87_RS03235	5.74	21.73	5.39	3.54	2.05	4.89	19.73	13.86	14.7	18.97	10.91	31.22
FOB87_RS26345	1.13	2.98	0.71	3.03	2.54	2.53	8.48	9.4	12.42	12.04	11.94	7.18
FOB87_RS19575	31.91	41.39	25.86	31.13	25.36	30.42	88.81	105.33	68.68	81.04	96.36	61.88
FOB87_RS26455	2.28	9.85	0.48	7.76	1.84	1.46	18.08	16.51	19.43	19.55	15.87	32.69
FOB87_RS19570	0.58	0.34	0.0	0.23	0.19	0.0	0.48	0.23	1.02	0.21	0.35	0.61
FOB87_RS11380	0.59	1.02	0.73	0.92	0.68	0.4	5.83	3.58	6.45	3.81	3.74	5.96
FOB87_RS11385	0.27	1.19	0.34	0.8	0.4	0.09	2.36	1.28	2.46	2.88	1.86	4.71
FOB87_RS27205	1.61	3.95	1.35	2.67	1.92	1.77	4.81	3.43	1.71	3.95	2.94	2.71
FOB87_RS15600	531.4	360.83	441.85	464.65	530.41	536.67	661.6	772.92	606.15	643.97	692.97	536.5
FOB87_RS15605	57.26	82.6	31.03	65.45	50.58	41.59	550.81	469.83	545.58	562.8	395.82	452.76
FOB87_RS27200	0.33	0.29	0.56	0.0	0.66	0.68	0.2	0.99	1.07	0.56	0.31	0.53
FOB87_RS05010	3.09	4.24	2.6	3.9	2.3	3.32	95.46	77.2	89.41	87.53	62.99	71.59
FOB87_RS25805	0.66	1.15	0.28	0.39	0.33	0.45	9.39	2.72	7.0	5.49	2.7	10.03
FOB87_RS25800	6.35	11.33	1.38	4.55	2.28	2.18	182.07	99.35	165.31	150.36	99.87	184.29
FOB87_RS31425	20.45	17.93	17.17	0.0	0.0	0.0	131.19	77.43	159.26	0.0	0.0	0.0
FOB87_RS16265	0.61	0.27	0.26	1.09	0.0	0.21	0.38	1.45	0.65	1.03	0.84	0.32
FOB87_RS16260	0.8	0.93	1.34	0.63	0.0	0.18	1.32	0.63	0.57	0.59	0.97	1.96
FOB87_RS31420	8.42	5.06	7.27	87.55	77.89	32.04	8.99	4.27	10.26	85.14	108.85	74.77
FOB87_RS22465	10.99	28.54	4.52	7.87	7.93	4.63	546.64	334.68	468.91	546.54	551.04	395.57
FOB87_RS22460	41.99	31.33	29.05	37.01	50.74	57.27	198.66	171.31	171.37	152.73	155.15	114.24
FOB87_RS33685	4.17	9.13	0.87	6.79	4.14	12.16	96.65	73.97	118.9	109.9	69.98	64.21
FOB87_RS11965	2.55	1.83	3.69	3.3	3.45	0.48	2.02	1.65	3.46	4.65	4.02	8.55
FOB87_RS11960	6.11	10.41	5.82	5.87	7.87	10.77	71.97	71.51	77.85	70.6	66.41	109.25
FOB87_RS33680	1.15	2.01	0.0	0.0	1.14	0.79	7.15	0.0	8.57	6.41	5.25	4.84
FOB87_RS17725	0.09	0.23	0.29	0.0	0.52	0.36	14.59	6.93	15.85	15.32	7.43	31.96
FOB87_RS01895	0.1	0.59	0.24	0.34	0.19	0.0	0.48	0.68	0.51	1.07	0.18	1.32
FOB87_RS01890	2.57	4.59	1.17	4.44	1.91	2.94	41.99	29.9	34.03	30.12	24.37	29.89
FOB87_RS19960	3.78	7.34	3.85	5.12	5.63	4.45	3.37	2.56	1.73	4.83	3.46	2.85
FOB87_RS13030	16.98	17.4	14.44	19.88	14.24	15.9	184.09	144.91	152.27	149.01	132.9	136.68
FOB87_RS29000	8.19	12.7	7.31	9.09	9.18	3.03	151.87	100.94	172.33	186.21	117.03	214.81
FOB87_RS13520	11.0	13.29	6.9	12.12	13.08	8.09	250.71	192.14	250.03	269.85	197.52	223.71
FOB87_RS29005	1.97	5.6	1.73	3.38	2.73	2.22	43.45	32.34	44.78	45.98	29.29	67.73
FOB87_RS13525	1.51	1.32	0.7	2.38	1.33	3.44	4.79	2.97	4.82	2.61	2.3	3.17
FOB87_RS02465	3.69	3.42	3.82	5.4	4.52	6.69	6.75	7.19	6.48	6.05	6.54	10.51
FOB87_RS11010	0.77	0.91	1.19	1.07	0.64	0.8	2.73	3.05	2.48	2.73	1.77	2.85
FOB87_RS02120	23.86	28.08	16.05	18.02	23.87	14.48	153.74	151.32	170.93	143.84	150.64	81.65
FOB87_RS07335	0.62	0.82	0.13	1.11	0.47	0.64	0.39	0.74	0.67	0.88	0.43	0.33
FOB87_RS02125	83.94	34.52	76.36	51.63	77.07	56.12	298.63	274.94	320.57	269.79	283.14	149.86
FOB87_RS07330	0.73	1.17	0.3	1.0	0.72	0.33	2.11	1.58	2.59	2.43	1.77	3.32
FOB87_RS30085	20.27	18.89	11.24	18.45	14.57	24.87	1.75	0.61	0.82	1.56	0.82	7.39
FOB87_RS30080	5.24	2.97	10.34	3.65	5.2	7.19	5.37	5.1	3.29	4.81	3.1	2.92
FOB87_RS02460	22.02	56.58	38.88	43.23	40.74	28.42	17.51	11.24	8.51	27.56	13.2	49.63
FOB87_RS01470	5.05	16.14	4.49	6.34	4.72	2.25	290.17	224.74	247.29	308.56	265.95	546.41
FOB87_RS01475	0.0	0.0	0.0	0.0	2.06	0.0	0.0	4.91	6.65	0.0	3.79	4.37
FOB87_RS32795	4.29	7.08	1.91	11.08	5.52	1.56	87.77	57.1	75.99	93.06	57.73	43.65
FOB87_RS32025	1.51	2.54	1.37	1.94	0.87	1.73	14.12	8.2	14.25	14.63	8.75	12.75
FOB87_RS32790	115.16	58.49	108.61	89.48	136.74	106.07	23.19	18.52	23.46	21.01	20.19	53.34
FOB87_RS32020	1.13	3.18	0.19	1.34	0.45	0.47	24.83	12.6	19.82	16.44	15.33	16.47
FOB87_RS16100	15.69	24.36	11.16	22.86	12.62	4.21	56.4	37.32	58.84	55.9	48.91	76.38
FOB87_RS25115	4.06	4.27	23.75	13.71	16.62	6.27	15.92	3.48	16.56	31.94	5.65	68.2
FOB87_RS25110	35.83	47.11	78.44	50.81	83.19	31.11	8.58	8.14	11.92	10.15	6.05	23.13
FOB87_RS30335	37.88	121.72	15.14	50.48	17.56	10.15	209.88	70.9	193.64	174.85	86.76	234.6
FOB87_RS30330	0.54	0.0	0.9	1.28	0.53	0.37	2.68	0.63	2.87	5.4	1.97	2.83
FOB87_RS13465	2.52	2.79	2.4	3.38	1.2	1.51	9.85	7.67	11.71	9.93	7.73	9.49
FOB87_RS12270	0.0	0.0	0.0	0.0	0.26	0.18	10.49	4.05	9.27	7.93	6.01	4.71
FOB87_RS12275	0.27	0.7	0.34	0.63	0.27	0.28	16.98	10.91	16.11	14.47	10.14	7.61
FOB87_RS24190	8.26	13.68	6.94	10.07	7.3	8.99	120.69	87.52	106.08	100.76	71.16	83.23
FOB87_RS32240	12.77	10.15	11.47	7.04	9.44	8.57	52.93	25.67	43.44	44.46	16.84	31.94
FOB87_RS21960	0.0	0.0	0.0	0.0	0.8	0.83	1.0	0.24	0.86	0.45	0.0	1.48
FOB87_RS24195	92.33	46.63	95.12	71.54	98.43	103.23	118.4	118.22	112.93	117.54	112.28	91.43
FOB87_RS24445	58.82	66.71	36.33	63.07	54.99	38.68	454.56	330.75	407.68	434.69	338.6	403.9
FOB87_RS32245	5.66	9.8	7.06	7.86	9.19	3.79	33.35	13.07	26.51	33.59	12.24	26.76
FOB87_RS17355	0.66	1.89	0.56	1.18	0.33	1.71	3.31	2.36	3.19	3.34	3.8	3.33
FOB87_RS17605	149.55	124.25	171.31	138.47	175.69	186.16	62.92	150.42	42.74	74.02	157.5	36.98
FOB87_RS17350	9.91	5.99	12.76	9.1	10.4	4.98	1.74	3.3	2.68	2.02	4.84	2.06
FOB87_RS17600	0.0	0.0	0.0	0.0	0.0	0.0	0.0	0.0	0.0	0.0	0.0	0.0
FOB87_RS02785	0.0	0.17	0.32	0.0	0.0	0.26	1.43	2.49	3.27	2.57	1.05	2.22
FOB87_RS28750	27.88	75.52	23.67	41.92	25.09	15.75	82.46	87.82	89.38	104.82	114.2	123.76
FOB87_RS02780	0.0	0.0	0.0	0.21	0.0	0.0	3.3	2.72	3.2	3.55	1.94	3.35
FOB87_RS28755	27.94	85.19	20.02	40.14	23.3	13.58	98.74	98.26	99.08	112.05	129.03	137.48
FOB87_RS20565	3.06	5.75	2.93	6.74	6.08	6.3	17.98	6.47	13.06	14.41	13.0	13.13
FOB87_RS20560	13.48	26.49	8.27	22.0	12.07	9.33	22.28	20.39	24.81	24.03	17.84	23.19
FOB87_RS26970	59.56	113.12	63.03	128.99	107.2	77.06	296.31	333.71	302.19	356.26	274.32	197.46
FOB87_RS09665	13.41	70.31	6.85	25.27	11.24	7.59	231.36	127.68	184.71	201.53	146.0	256.46
FOB87_RS26975	0.84	1.18	1.13	0.8	1.0	1.51	5.45	3.19	7.54	6.96	2.46	7.8
FOB87_RS09660	12.62	14.63	5.06	14.14	9.48	10.11	165.34	109.28	124.11	137.25	98.9	174.93
FOB87_RS10950	1.54	1.65	1.15	2.03	1.7	0.94	14.93	10.14	18.27	14.15	7.83	16.42
FOB87_RS10955	6.56	6.02	4.73	4.61	7.33	3.73	19.53	18.56	16.07	15.44	18.64	17.17
FOB87_RS21615	15.1	20.73	10.42	12.33	10.17	5.53	901.99	663.27	1000.92	1011.89	574.11	873.1
FOB87_RS00255	0.0	0.32	0.0	0.22	0.0	0.26	0.93	0.0	1.19	1.45	0.68	0.59
FOB87_RS24225	1.06	1.85	2.66	1.5	3.57	0.87	12.11	9.26	13.3	7.79	12.94	5.34
FOB87_RS00250	2.94	9.03	2.26	6.69	1.7	2.53	4.58	1.45	3.93	1.92	2.69	5.95
FOB87_RS21610	0.33	0.65	0.34	0.19	0.49	0.0	12.53	4.26	12.3	9.76	4.04	14.38
FOB87_RS24220	5.14	7.72	5.05	4.7	7.15	4.84	30.0	39.28	23.65	23.45	40.01	19.19
FOB87_RS00780	0.89	1.36	0.93	1.32	1.33	0.77	6.66	3.95	4.75	4.23	4.88	3.99
FOB87_RS02870	16.3	11.34	20.37	13.87	17.78	28.47	18.76	29.16	19.29	19.79	26.58	12.7
FOB87_RS12805	222.34	169.68	238.1	236.22	289.88	205.16	191.38	249.55	171.05	180.18	253.67	86.87
FOB87_RS12800	6.51	7.1	6.35	8.76	7.69	12.56	26.53	18.33	17.28	20.83	18.34	17.43
FOB87_RS02875	2.58	3.19	2.55	3.12	2.84	3.26	7.23	5.62	5.6	7.77	4.59	7.87
FOB87_RS20690	4.05	9.32	3.4	8.63	4.93	3.49	28.94	22.17	27.26	24.14	20.82	15.71
FOB87_RS20695	1.99	3.05	2.09	2.06	0.49	1.2	1.86	2.65	1.85	2.78	3.18	1.31
FOB87_RS27060	0.4	1.45	1.05	1.16	0.98	1.01	5.73	3.65	5.1	4.93	2.81	5.97
FOB87_RS09400	3.36	1.18	9.47	3.19	4.67	6.27	10.71	10.33	11.32	9.9	7.49	14.86
FOB87_RS09405	0.17	0.0	0.0	0.0	0.0	0.35	8.74	10.33	12.42	12.62	9.24	18.94
FOB87_RS01780	0.0	0.0	0.0	0.0	0.0	0.0	0.0	0.0	0.0	0.0	0.0	0.0
FOB87_RS06175	0.0	0.0	0.0	0.0	0.0	0.0	0.0	0.25	0.0	0.0	0.0	0.0
FOB87_RS01785	0.18	0.31	0.15	0.0	0.35	0.25	0.0	0.0	0.0	0.0	0.0	0.0
FOB87_RS06170	0.0	0.0	0.0	0.0	0.0	0.13	1.15	1.53	2.95	1.64	1.18	0.97
FOB87_RS00430	1018.4	1024.34	1135.41	1352.63	1132.89	688.59	825.34	2491.31	719.28	1532.63	2823.88	370.65
FOB87_RS05155	6957.25	5684.76	9544.83	5570.4	6268.66	3903.57	109.39	273.51	106.96	149.25	313.56	138.68
FOB87_RS27065	0.17	1.34	0.57	0.8	1.69	0.35	37.71	16.51	35.57	39.88	19.28	85.67
FOB87_RS02060	0.78	1.62	1.06	1.38	0.97	1.53	1.45	1.38	1.86	1.3	1.77	2.45
FOB87_RS33045	0.74	1.3	0.78	0.44	0.74	0.13	34.0	28.36	32.49	28.41	24.28	35.42
FOB87_RS33040	0.89	1.57	0.75	1.06	0.53	0.37	48.64	36.89	44.15	38.4	32.92	46.25
FOB87_RS05115	3.93	10.72	1.32	3.33	2.34	2.93	18.6	8.77	12.94	15.54	9.13	15.38
FOB87_RS02065	0.61	0.27	1.03	0.36	0.3	0.63	0.38	0.0	0.65	0.69	0.28	1.94
FOB87_RS10375	525.06	472.14	576.5	546.66	649.66	785.98	201.67	91.99	214.2	283.46	117.23	216.34
FOB87_RS10370	13.57	11.23	13.91	15.2	20.22	38.82	13.15	20.53	8.04	7.99	10.34	6.75
FOB87_RS05110	0.0	0.25	0.24	0.34	0.0	0.1	1.6	0.34	1.22	0.32	0.39	1.95
FOB87_RS16970	8.99	18.33	6.89	8.82	8.47	6.81	17.76	17.42	17.19	17.48	18.13	21.55
FOB87_RS22120	1.7	2.65	1.51	4.26	1.97	2.27	4.7	5.25	4.64	3.9	5.44	5.27
FOB87_RS22125	1.23	2.34	1.03	3.89	3.26	0.7	5.37	2.91	4.6	1.83	6.76	4.76
FOB87_RS33300	8.11	12.79	6.03	11.54	5.98	9.71	6.92	12.34	4.45	6.98	12.07	7.08
FOB87_RS33305	4.33	10.96	2.22	6.85	2.87	5.29	5.39	10.82	6.93	4.3	7.91	5.83
FOB87_RS16975	18.45	42.48	15.32	23.15	19.01	14.13	18.4	19.2	17.93	22.02	18.56	25.7
FOB87_RS27750	2.95	5.16	1.55	2.98	1.84	1.42	17.94	17.44	18.39	20.71	17.95	15.64
FOB87_RS26595	0.68	2.08	0.28	0.8	2.7	2.56	14.78	5.62	6.87	14.01	9.61	17.51
FOB87_RS26590	5.44	6.36	2.54	6.46	4.8	0.62	4.52	4.29	6.78	5.06	6.36	5.1
FOB87_RS08755	0.0	0.29	0.0	0.0	0.34	0.0	0.42	1.2	0.72	1.13	0.92	1.07
FOB87_RS08205	163.8	119.89	135.07	143.47	193.71	98.6	212.28	224.6	197.77	190.54	207.01	110.16
FOB87_RS08750	3.23	5.02	5.71	2.55	6.4	6.64	59.35	25.02	37.84	36.4	18.67	46.44
FOB87_RS08200	29.76	48.66	24.42	27.36	42.2	25.03	231.68	195.61	191.31	207.68	200.01	174.86
FOB87_RS22690	0.0	0.0	0.0	0.0	0.0	0.0	1.88	0.0	0.8	0.0	0.0	0.0
FOB87_RS22875	35.66	41.05	27.01	30.86	28.15	33.75	77.09	57.96	60.68	65.66	68.04	83.3
FOB87_RS19290	7.37	7.05	10.69	8.75	11.77	19.49	54.29	19.84	37.2	50.91	34.33	21.44
FOB87_RS22870	5.63	8.82	4.58	6.27	8.31	7.26	54.63	54.54	51.35	48.4	63.97	59.53
FOB87_RS22695	0.42	0.37	0.0	0.25	0.0	0.15	3.95	3.25	2.7	3.07	2.32	1.34
FOB87_RS19295	9.63	6.7	6.97	8.29	7.07	10.32	62.42	46.52	46.58	54.2	44.01	56.98
FOB87_RS14075	1.65	3.26	0.23	1.8	1.5	0.76	6.86	5.38	11.61	7.38	3.4	11.61
FOB87_RS11770	1.94	3.06	1.3	0.46	1.55	2.13	44.52	45.07	27.78	30.37	33.75	26.61
FOB87_RS11775	0.51	0.45	0.65	0.31	1.53	1.06	21.19	10.68	14.57	13.81	10.13	14.12
FOB87_RS14070	0.16	0.42	0.13	0.38	0.32	0.22	6.61	4.57	10.81	8.26	4.71	9.32
FOB87_RS04200	0.0	1.35	0.0	0.73	0.0	0.63	34.15	19.69	32.2	26.14	21.96	26.61
FOB87_RS04205	41.15	69.67	33.75	47.13	39.49	25.04	473.06	302.55	433.66	468.99	321.56	371.14
FOB87_RS15470	56.73	45.17	42.96	41.43	50.52	46.31	376.23	279.71	315.62	309.83	251.46	278.55
FOB87_RS30535	9.67	21.96	8.11	11.7	10.98	12.59	53.58	64.23	57.05	52.22	70.54	52.4
FOB87_RS30530	666.18	1042.2	394.71	944.28	603.58	200.7	2.54	1.21	0.55	1.71	1.87	6.99
FOB87_RS15475	1.17	3.4	1.3	2.3	1.55	1.6	49.85	19.32	43.12	38.18	16.34	56.51
FOB87_RS15880	2.07	1.36	1.95	1.23	1.8	1.24	8.06	4.29	5.81	3.76	7.11	5.46
FOB87_RS11595	4.17	9.68	3.39	6.55	4.28	2.22	4.53	1.75	2.88	4.21	2.83	5.39
FOB87_RS11590	0.0	1.45	0.0	0.98	0.41	0.28	2.06	0.98	0.44	0.47	0.76	0.87
FOB87_RS25475	0.61	2.7	0.0	1.46	0.61	1.48	89.39	55.78	62.11	75.66	43.64	194.43
FOB87_RS25470	9.25	12.16	8.68	9.96	13.06	9.78	28.51	15.42	18.96	27.05	15.91	41.68
FOB87_RS30650	2.26	5.24	3.03	2.68	2.24	1.47	35.39	20.15	38.14	31.73	16.59	52.99
FOB87_RS30655	1.44	3.16	1.82	3.85	3.23	0.25	383.81	458.68	154.37	2739.58	498.09	36.89
FOB87_RS23610	24.08	18.55	22.78	20.17	26.39	28.16	59.83	53.57	60.75	66.42	51.59	63.0
FOB87_RS23615	1991.96	1849.03	2415.1	2158.27	2233.43	965.77	219.73	851.56	193.69	528.78	861.2	222.91
FOB87_RS32870	2.97	7.57	2.04	4.48	2.41	1.11	136.94	80.89	113.56	114.62	83.72	90.52
FOB87_RS32875	2.21	3.42	1.77	2.87	2.72	0.94	17.07	13.48	14.63	19.43	13.5	14.45
FOB87_RS25610	3.3	3.35	4.51	6.79	4.14	2.27	14.92	8.43	13.34	12.02	11.74	7.87
FOB87_RS25615	44.24	24.68	50.26	36.57	55.05	47.26	47.33	40.74	43.88	42.42	40.05	34.86
FOB87_RS15295	15.93	16.53	14.42	18.39	18.94	26.04	747.47	844.03	670.01	714.29	750.39	353.63
FOB87_RS15290	6.89	9.67	5.15	8.32	5.23	2.67	4.52	4.45	3.61	5.6	4.93	3.04
FOB87_RS03005	13.34	35.07	19.59	22.6	17.99	16.68	24.93	21.44	20.33	27.67	22.66	31.14
FOB87_RS03000	869.14	713.71	1111.24	843.44	911.94	870.7	109.65	154.84	100.78	133.51	151.75	101.85
FOB87_RS16925	3.12	7.81	2.62	4.76	3.69	3.47	354.01	253.23	430.69	360.82	199.93	544.53
FOB87_RS13735	1.89	6.09	1.72	2.06	3.76	2.49	53.49	33.64	42.45	38.07	26.41	61.71
FOB87_RS16920	1.54	3.52	1.55	1.47	2.0	0.96	183.37	114.1	207.67	160.07	97.16	295.46
FOB87_RS13730	111.85	71.15	98.58	80.29	115.95	90.93	102.07	130.21	97.41	81.89	111.86	68.21
FOB87_RS19740	5.82	10.47	2.67	5.95	5.07	2.73	233.82	145.42	209.38	207.73	138.25	284.46
FOB87_RS19035	0.0	0.49	0.34	0.0	0.32	0.28	5.75	6.52	5.18	4.07	4.29	3.49
FOB87_RS19745	791.92	463.25	933.36	662.84	752.58	244.7	106.54	213.35	103.5	85.88	333.76	35.08
FOB87_RS19030	0.47	0.1	0.1	0.0	0.46	0.32	6.11	4.14	6.84	6.12	3.84	5.41
FOB87_RS17030	3.72	7.96	2.15	3.31	3.0	2.87	57.7	41.6	38.74	44.45	39.59	53.97
FOB87_RS17035	16.94	14.75	15.87	14.66	16.83	10.77	63.3	50.57	58.77	53.5	47.61	61.44
FOB87_RS07830	5.54	12.59	4.31	7.31	5.1	4.37	146.04	99.41	127.95	152.47	96.87	158.61
FOB87_RS07785	0.37	0.32	0.31	0.44	0.74	0.26	18.51	17.15	21.8	20.32	13.58	65.37
FOB87_RS07835	2.59	3.69	2.17	2.69	1.93	4.44	73.41	40.63	61.49	58.94	39.08	81.55
FOB87_RS07780	5.05	19.67	3.29	7.32	3.35	4.24	321.59	253.11	325.17	392.94	309.41	832.19
FOB87_RS12025	4.04	5.19	3.67	5.67	5.02	3.79	22.65	13.4	20.33	16.99	14.72	16.68
FOB87_RS12020	1.54	0.0	0.86	0.92	0.51	0.53	9.95	5.79	7.15	6.62	3.53	7.33
FOB87_RS02665	0.47	0.27	0.13	0.55	0.0	0.32	0.57	0.73	0.49	0.17	0.14	0.65
FOB87_RS02660	2.1	11.8	0.71	7.49	1.67	3.18	0.53	0.0	0.9	0.47	0.0	0.0
FOB87_RS07160	100.73	122.99	99.0	94.22	94.59	135.19	274.0	232.79	245.48	244.87	211.08	213.92
FOB87_RS07165	2.22	4.73	0.67	1.32	1.11	1.42	51.44	33.85	47.79	44.87	36.45	50.22
FOB87_RS16460	12.62	15.71	13.24	18.71	15.37	11.11	6.34	3.37	3.26	3.29	2.51	6.22
FOB87_RS06780	142.97	118.99	95.41	157.89	109.14	94.27	194.07	171.09	196.34	314.0	220.01	175.02
FOB87_RS06785	22.31	37.4	8.21	31.34	16.92	14.52	116.57	80.42	106.54	100.56	65.33	112.66
FOB87_RS31210	23.64	19.1	16.1	15.11	21.05	24.77	59.28	60.89	58.65	57.26	57.41	43.2
FOB87_RS13190	6.04	5.57	2.67	3.77	1.89	5.45	66.08	53.78	56.27	43.63	38.05	78.67
FOB87_RS31215	3.43	5.73	0.99	2.8	1.28	1.47	36.47	23.99	36.62	36.29	22.55	31.19
FOB87_RS13195	8.53	4.89	6.74	9.72	8.31	10.47	171.6	143.66	140.69	134.41	85.46	161.08
FOB87_RS32495	0.69	0.83	0.36	0.31	0.6	0.41	1.5	0.82	1.57	2.22	1.1	2.0
FOB87_RS22165	21.72	12.49	21.65	17.07	21.99	29.64	202.29	187.73	218.92	210.6	181.12	144.95
FOB87_RS32490	3.98	16.53	1.43	5.4	3.01	2.47	169.64	180.83	175.85	166.24	265.82	243.49
FOB87_RS27965	0.0	0.26	0.0	0.0	0.0	0.2	0.0	0.0	0.62	0.0	0.0	0.0
FOB87_RS27960	1.45	3.82	2.75	3.45	2.16	3.24	1.36	0.0	0.0	0.81	0.67	0.38
FOB87_RS29270	2.03	1.68	1.61	2.27	2.46	1.47	0.0	0.27	0.12	0.13	0.1	0.12
FOB87_RS10560	56.79	80.58	49.21	59.67	65.24	49.16	803.67	606.46	684.85	683.86	577.51	836.89
FOB87_RS29275	9.89	5.36	30.47	13.21	21.61	58.99	13.88	17.87	21.86	14.65	14.3	11.74
FOB87_RS10565	13.63	15.59	11.24	17.71	15.43	9.6	265.41	203.37	243.04	248.52	174.32	287.53
FOB87_RS29615	0.97	2.14	0.61	1.45	0.24	1.68	55.93	29.17	57.54	53.41	34.36	68.66
FOB87_RS18500	28.69	21.24	27.13	17.25	30.5	21.64	222.49	222.9	180.66	190.42	185.83	149.9
FOB87_RS18505	104.95	47.73	86.98	71.35	89.44	85.94	1389.71	1277.45	1376.46	1319.34	1081.84	879.94
FOB87_RS29610	63.14	61.05	44.73	46.78	67.17	34.1	715.13	708.17	785.89	761.23	665.99	461.6
FOB87_RS21570	4.4	11.07	2.49	5.79	3.42	3.88	181.61	136.12	169.24	177.54	119.74	159.6
FOB87_RS24055	4.26	9.95	2.55	6.5	5.84	1.53	7.84	1.92	5.41	7.93	3.34	15.61
FOB87_RS17295	0.0	0.0	0.0	0.0	0.0	0.0	9.32	11.07	7.48	6.79	11.97	8.38
FOB87_RS17290	18.5	36.01	12.37	7.81	13.09	28.0	8.21	2.23	7.7	9.81	5.17	29.75
FOB87_RS20730	8.6	8.16	6.51	8.2	11.35	12.3	4.04	2.84	2.41	2.84	6.71	2.53
FOB87_RS20220	86.73	83.24	60.35	104.15	101.43	57.29	47.88	68.89	43.93	51.5	82.82	45.13
FOB87_RS20735	2.25	2.85	1.47	2.37	0.74	2.92	25.85	19.53	19.74	19.55	16.23	17.39
FOB87_RS20225	3.09	3.2	2.83	3.66	2.23	1.06	11.53	5.31	7.79	6.74	4.37	16.86
FOB87_RS10745	13855.66	14337.51	13278.87	13409.95	12662.05	10101.73	201.04	675.11	183.84	352.13	817.18	288.58
FOB87_RS10740	7678.39	7221.47	7059.98	5944.7	7337.18	6036.53	348.77	415.59	310.07	403.87	533.08	370.32
FOB87_RS01645	3.65	5.39	4.03	7.06	6.3	2.77	9.33	12.96	6.97	5.58	10.71	5.27
FOB87_RS01315	0.0	0.0	0.0	0.0	0.0	0.0	0.0	0.0	0.0	0.0	0.0	0.0
FOB87_RS01640	3.64	5.74	1.94	4.9	5.79	6.09	6.35	8.76	3.62	3.93	8.77	5.88
FOB87_RS01310	0.62	0.47	0.6	0.74	0.7	0.25	0.11	0.0	0.0	0.0	0.08	0.47
FOB87_RS08430	6.4	9.35	5.07	8.01	6.71	4.15	93.49	51.37	78.94	83.02	36.75	110.21
FOB87_RS08925	0.51	0.3	0.29	1.42	0.85	0.7	2.34	1.41	1.82	1.34	1.56	2.88
FOB87_RS08435	1.65	2.35	1.55	1.96	1.64	0.56	13.35	9.76	11.0	14.05	9.24	12.82
FOB87_RS08920	0.87	0.48	0.53	0.56	0.94	0.38	0.79	0.46	0.42	0.26	0.43	0.59
FOB87_RS09340	0.25	0.44	0.21	0.0	0.24	0.0	0.31	0.3	0.0	0.0	0.23	0.52
FOB87_RS04920	57.71	76.88	47.16	78.35	62.62	60.22	64.34	61.14	62.0	64.88	66.32	43.23
FOB87_RS09345	1.48	0.0	0.83	0.29	1.48	0.68	0.0	0.58	0.26	0.55	1.81	0.78
FOB87_RS04925	54.88	41.45	49.0	43.62	51.91	52.11	46.19	41.82	42.99	42.38	40.04	19.08
FOB87_RS18170	0.25	0.45	0.21	0.45	0.12	0.09	12.84	3.91	11.81	10.52	3.37	11.53
FOB87_RS18175	24.65	40.84	15.39	35.29	24.79	11.56	31.09	25.27	43.63	36.26	32.16	32.0
FOB87_RS08695	8.45	9.67	6.3	5.08	7.71	6.97	294.57	255.66	280.45	377.43	244.39	264.3
FOB87_RS08690	170.94	188.05	204.27	169.62	172.02	110.92	0.78	1.86	0.67	3.86	1.43	3.31
FOB87_RS32045	1.14	2.5	1.44	0.84	0.85	0.49	10.31	5.07	9.74	10.52	6.0	13.99
FOB87_RS23425	5.99	21.89	3.54	8.16	4.74	4.12	101.5	84.63	88.96	114.42	81.61	136.53
FOB87_RS26100	4.26	0.93	3.12	5.67	5.28	1.83	5.96	4.41	6.8	2.97	4.37	6.17
FOB87_RS05520	4.58	15.91	2.43	6.15	4.09	7.33	28.32	36.85	27.03	30.33	33.76	31.52
FOB87_RS05525	0.53	1.51	0.67	1.26	1.58	1.09	1.98	1.57	2.97	4.44	3.51	2.66
FOB87_RS14710	2.65	0.9	2.09	1.92	1.17	0.4	18.1	5.22	22.72	12.13	6.71	14.55
FOB87_RS28250	17.34	33.86	13.53	18.04	13.9	13.79	382.07	494.54	400.98	424.72	608.14	1136.47
FOB87_RS14245	10.54	7.79	16.92	8.12	9.56	7.11	13.37	10.07	11.45	10.33	9.81	7.41
FOB87_RS14715	1.87	1.97	2.73	2.07	3.35	1.46	4.05	1.63	3.87	3.21	1.49	3.03
FOB87_RS14240	0.83	1.35	1.19	1.12	1.42	0.08	4.43	1.82	1.14	2.25	2.28	1.25
FOB87_RS28255	17.18	51.11	9.18	13.58	17.07	4.65	921.74	1111.38	867.9	1077.47	1493.98	2545.25
FOB87_RS15590	1.43	1.38	0.96	1.02	0.86	2.07	45.94	45.69	42.72	37.82	42.38	40.98
FOB87_RS15040	7.12	12.85	6.86	12.92	10.82	7.19	25.33	17.12	19.68	17.55	17.63	22.09
FOB87_RS15595	1.46	2.93	2.98	2.48	2.9	2.58	15.34	17.05	17.59	21.21	17.37	12.54
FOB87_RS15045	9.35	18.03	8.89	16.76	11.36	6.14	28.74	18.94	30.61	22.52	19.57	31.98
FOB87_RS26360	701.05	508.57	959.9	658.76	781.5	798.04	56.23	77.32	44.0	69.76	78.01	42.6
FOB87_RS03250	10.89	86.79	5.22	12.92	5.2	4.18	0.35	0.34	0.6	0.63	1.04	17.59
FOB87_RS03255	50.01	505.33	23.98	53.89	28.98	65.88	1.24	3.17	1.59	4.32	3.08	24.57
FOB87_RS26365	273.83	192.64	341.44	333.17	393.6	169.96	26.59	15.16	28.85	30.98	18.21	20.99
FOB87_RS28450	3.86	2.03	0.65	2.28	3.06	2.12	97.98	77.13	83.11	85.25	64.87	239.75
FOB87_RS28800	18.35	20.21	21.19	27.34	19.63	12.28	167.07	109.0	155.66	175.87	108.0	157.55
FOB87_RS27435	5.02	11.14	5.05	4.36	4.82	2.75	28.13	54.25	38.73	33.99	49.09	28.38
FOB87_RS28455	1.05	9.22	2.65	6.24	9.41	7.22	390.63	303.94	290.82	370.15	261.69	616.6
FOB87_RS16585	14.01	18.74	8.04	13.12	15.75	30.37	63.84	40.15	50.36	53.52	41.46	50.51
FOB87_RS27430	123.61	214.8	130.0	142.92	165.6	85.52	37.06	50.99	26.12	58.13	54.4	82.95
FOB87_RS33515	4.26	10.25	3.57	6.93	6.34	2.56	23.84	6.29	8.51	11.28	6.32	16.81
FOB87_RS29820	0.67	0.25	0.16	0.57	1.05	0.99	0.24	0.34	0.3	0.32	0.79	0.3
FOB87_RS25860	19.27	17.68	16.8	13.47	20.93	17.14	358.9	283.39	331.83	319.06	266.15	232.77
FOB87_RS25865	18.54	18.77	15.29	10.99	21.59	26.55	118.27	127.53	114.62	105.31	106.69	76.14
FOB87_RS26210	0.0	0.64	1.84	0.87	1.45	9.05	1.83	2.6	0.0	4.08	2.01	1.54
FOB87_RS16245	0.28	0.0	0.47	0.0	0.56	0.19	0.7	0.0	0.3	0.62	0.52	0.29
FOB87_RS29825	0.0	0.31	0.2	0.42	0.23	0.57	0.15	0.28	0.12	0.4	0.0	0.13
FOB87_RS16240	4.55	2.43	11.23	6.89	6.27	15.6	1.26	0.6	1.35	0.28	0.23	1.07
FOB87_RS22485	9.18	26.82	6.42	12.7	15.97	16.29	1036.27	829.83	832.94	881.08	575.86	835.58
FOB87_RS22480	7.03	17.93	3.76	9.48	5.4	11.85	630.0	508.23	514.74	502.63	388.73	567.69
FOB87_RS23335	0.92	1.21	0.19	0.0	0.23	0.16	3.45	3.01	2.7	6.95	3.16	5.34
FOB87_RS11900	94.64	169.43	52.21	147.54	94.36	108.39	1052.97	725.81	897.32	951.01	719.01	1093.89
FOB87_RS26330	0.55	0.96	0.15	0.43	0.36	0.38	1.36	0.0	0.58	0.81	1.0	0.39
FOB87_RS11905	2.88	5.32	1.34	3.41	2.54	0.88	92.39	26.49	69.93	76.75	49.1	75.8
FOB87_RS29855	0.59	3.79	0.66	1.4	0.78	0.95	3.67	2.56	2.73	2.42	2.88	2.9
FOB87_RS26335	0.0	0.34	0.0	0.23	0.0	0.0	0.97	0.23	1.66	1.3	1.07	0.62
FOB87_RS27340	5.23	4.06	5.07	7.16	7.0	1.11	7.52	6.19	6.87	9.21	6.99	5.72
FOB87_RS15625	47.89	71.35	28.87	41.3	54.06	23.92	387.82	381.95	416.3	388.02	391.35	162.91
FOB87_RS15620	4.62	8.87	3.08	4.45	6.24	5.33	58.47	50.19	52.22	50.46	41.71	35.94
FOB87_RS13500	14.03	2.46	5.49	3.33	7.44	10.27	26.8	17.72	18.96	19.85	21.38	25.63
FOB87_RS27345	4.82	5.0	6.89	8.46	7.98	1.96	11.12	7.18	16.57	10.56	11.1	12.04
FOB87_RS13050	29.95	54.34	7.6	38.41	14.71	19.25	183.12	135.05	154.26	174.07	139.18	134.37
FOB87_RS16025	4.61	10.21	1.87	9.02	2.22	2.25	34.59	38.65	30.82	36.3	42.36	23.97
FOB87_RS18775	0.0	0.0	0.0	0.0	0.0	0.0	0.0	0.0	0.0	0.0	0.0	0.0
FOB87_RS21925	113.25	300.62	60.04	137.39	119.4	115.16	108.1	72.54	136.72	160.92	73.0	134.78
FOB87_RS00135	2.18	5.46	2.22	4.99	1.39	1.71	8.74	4.98	8.32	9.4	7.27	4.93
FOB87_RS17995	1.33	17.73	1.61	2.62	2.06	1.01	3.31	2.1	1.26	0.82	1.89	1.56
FOB87_RS17990	3.43	32.82	2.02	2.44	2.05	2.59	3.86	2.03	2.2	3.07	5.34	3.99
FOB87_RS07315	0.74	0.32	0.46	1.1	1.29	0.76	1.38	0.22	0.59	2.28	0.34	1.76
FOB87_RS25285	1.73	4.99	1.87	1.47	2.71	4.68	64.3	53.78	50.33	57.51	43.46	57.8
FOB87_RS07310	0.79	0.0	0.0	1.87	1.57	0.54	0.0	0.94	2.53	2.65	0.0	0.0
FOB87_RS25280	72.91	119.82	26.96	85.4	33.85	75.2	180.2	191.93	170.3	205.42	208.5	112.45
FOB87_RS05410	0.22	0.29	0.92	1.03	0.54	0.15	2.71	1.68	3.25	4.74	1.99	9.52
FOB87_RS32005	0.0	0.0	0.0	0.0	0.0	0.0	0.61	0.0	0.26	0.0	0.0	0.52
FOB87_RS32000	0.28	0.0	0.0	0.0	0.0	0.0	0.35	0.33	0.59	0.31	0.26	0.29
FOB87_RS21410	1.46	3.2	2.46	5.21	0.73	2.51	31.01	14.73	18.74	20.44	20.08	55.54
FOB87_RS17195	9.44	7.03	9.31	9.79	10.55	7.29	32.05	24.03	24.68	26.88	23.95	18.65
FOB87_RS17190	1.33	2.01	1.01	1.85	1.19	0.83	1.2	0.57	1.15	1.21	0.44	2.54
FOB87_RS25135	0.0	0.0	0.45	0.0	0.54	0.37	2.35	1.6	3.46	0.91	0.25	0.57
FOB87_RS25130	1.6	0.84	0.54	1.14	0.95	0.22	14.74	6.43	13.65	19.99	9.35	17.18
FOB87_RS21415	45.35	91.63	15.39	83.92	42.82	11.27	52.5	45.32	68.31	74.01	73.24	32.21
FOB87_RS30350	837.48	1261.7	839.76	896.72	862.24	652.7	545.12	403.73	567.58	677.83	358.42	793.29
FOB87_RS30355	2.45	3.98	1.61	1.65	1.91	0.36	68.14	23.17	59.3	60.11	26.05	64.65
FOB87_RS15345	16.0	11.91	6.85	20.58	9.66	14.86	70.21	54.35	56.79	63.18	52.97	57.75
FOB87_RS32260	19.78	35.2	14.46	16.53	22.48	14.61	419.71	393.7	444.12	397.17	356.29	285.12
FOB87_RS21900	3.35	6.22	2.94	6.09	6.32	4.03	7.62	6.67	7.75	11.57	13.06	10.49
FOB87_RS21905	3.06	7.38	1.61	3.63	3.23	0.65	16.44	6.34	15.1	15.81	8.04	22.38
FOB87_RS32265	0.79	3.12	0.33	2.11	1.18	0.68	6.17	8.91	9.09	7.74	6.88	12.74
FOB87_RS19825	265.93	232.22	97.5	375.84	107.76	108.81	560.39	290.42	651.0	677.12	417.45	380.75
FOB87_RS19820	2.4	2.69	1.79	2.22	2.13	2.02	20.98	12.02	18.39	22.23	15.03	20.98
FOB87_RS28730	3.81	15.04	1.6	10.17	2.84	1.96	5.34	7.9	9.15	9.58	17.42	21.1
FOB87_RS17370	220.82	193.55	181.99	311.23	209.5	81.12	24.78	15.76	26.79	22.22	21.27	74.36
FOB87_RS28735	17.67	42.39	11.38	22.85	14.36	9.43	54.03	69.72	49.71	60.99	85.83	102.7
FOB87_RS17375	28.33	20.69	17.75	21.18	19.17	35.95	25.58	16.28	19.94	17.2	13.52	17.96
FOB87_RS09645	0.68	1.19	0.29	0.0	0.0	1.4	7.23	5.65	8.01	7.62	5.93	6.11
FOB87_RS26955	0.2	0.17	0.17	0.0	0.0	0.27	2.93	1.62	1.88	2.19	1.25	3.72
FOB87_RS09640	3.94	4.87	3.31	5.31	4.8	6.03	63.82	64.45	58.67	60.21	52.07	63.05
FOB87_RS20505	4.0	12.8	3.98	7.06	5.91	2.94	61.64	48.89	58.06	49.86	46.69	43.72
FOB87_RS10970	2.57	4.79	3.91	3.81	3.68	3.98	18.24	14.85	13.73	13.83	11.91	23.22
FOB87_RS10975	14.37	11.0	12.51	12.29	11.2	13.99	6.57	9.05	5.82	5.89	8.82	3.83
FOB87_RS06370	58.42	41.37	49.61	45.04	60.62	50.09	422.09	421.15	414.16	437.35	380.17	357.52
FOB87_RS06375	2.93	4.15	0.95	2.68	2.24	2.17	25.0	20.29	21.18	18.13	15.26	27.8
FOB87_RS05310	0.29	0.29	0.21	0.24	0.29	0.17	1.19	1.33	1.07	0.97	1.02	0.83
FOB87_RS21630	3.1	6.41	2.04	2.36	3.3	1.52	19.04	9.18	14.89	17.81	10.53	14.01
FOB87_RS21635	0.16	0.14	0.13	0.37	0.0	0.11	4.09	1.67	4.17	2.27	2.43	2.31
FOB87_RS00235	6.86	14.82	4.22	11.11	4.09	3.14	3.7	2.98	6.09	3.83	5.22	5.3
FOB87_RS28085	9.32	5.9	6.52	5.22	9.52	4.44	27.1	23.91	20.45	26.61	21.07	15.28
FOB87_RS28080	3.0	2.15	2.06	0.97	2.71	1.69	4.42	2.26	6.12	3.97	3.99	6.62
FOB87_RS02850	4.32	6.52	2.61	4.72	1.89	1.07	10.99	6.96	9.97	7.54	7.91	7.29
FOB87_RS12825	1641.44	1560.15	1825.96	1474.57	1577.06	1202.12	741.8	557.26	713.96	705.58	529.35	814.68
FOB87_RS02505	41.73	131.94	18.66	60.12	28.67	8.7	31.09	28.17	32.67	31.58	40.29	34.73
FOB87_RS12820	646.29	705.23	788.96	539.56	655.61	662.17	445.28	424.87	504.24	459.36	428.06	476.02
FOB87_RS02855	4.8	3.12	5.07	4.43	4.77	1.1	1.55	1.89	1.32	3.18	1.14	1.31
FOB87_RS02500	75.32	275.89	35.92	120.03	50.71	19.69	41.59	41.29	47.85	49.12	65.26	54.92
FOB87_RS09420	1.3	3.26	1.87	2.42	2.21	0.38	2.08	1.1	2.77	2.07	2.04	7.63
FOB87_RS09425	1.94	5.19	2.33	2.74	3.12	0.51	1.96	0.99	1.18	1.96	1.61	4.1
FOB87_RS06195	0.0	0.0	0.0	0.0	0.0	0.0	0.0	0.0	0.0	0.0	0.0	0.0
FOB87_RS06190	0.0	0.0	0.0	0.0	0.0	0.0	0.0	0.0	0.0	0.0	0.0	0.0
FOB87_RS31005	129.43	109.85	175.46	129.17	136.6	201.16	2.82	11.05	1.81	3.95	9.57	2.24
FOB87_RS31000	183.29	256.36	80.06	147.77	97.56	67.91	16.31	10.8	14.72	13.84	14.11	17.5
FOB87_RS09975	95.43	78.59	85.46	96.06	97.27	67.23	418.61	281.63	439.97	398.04	295.18	313.53
FOB87_RS27190	552.68	341.54	503.88	341.95	240.02	881.44	19.42	26.21	14.64	21.93	33.93	13.14
FOB87_RS27195	15.66	13.42	20.38	17.53	18.7	27.54	16.66	11.25	11.08	15.52	7.72	17.43
FOB87_RS10355	49.44	103.21	17.38	68.58	35.44	31.34	415.53	422.58	391.78	501.49	470.65	308.84
FOB87_RS10350	0.24	0.41	0.0	0.28	0.0	0.32	4.97	1.39	6.27	4.72	2.36	6.68
FOB87_RS09970	17.51	27.13	8.89	32.84	23.87	17.62	66.98	51.59	65.63	65.5	38.73	55.38
FOB87_RS06995	6.1	7.06	5.99	8.77	9.16	4.1	8.09	5.53	5.13	5.8	5.94	7.66
FOB87_RS06990	9.85	13.94	8.9	15.87	13.42	8.58	10.7	9.27	10.11	8.32	9.7	10.64
FOB87_RS23855	0.85	0.37	2.77	0.7	0.67	2.62	0.21	0.2	0.18	0.28	0.23	0.27
FOB87_RS23850	2.05	0.69	1.59	1.5	0.94	0.54	0.2	0.94	0.51	0.7	0.58	0.5
FOB87_RS08595	0.0	0.0	0.0	0.0	0.0	0.0	0.0	0.0	0.0	0.0	0.0	0.0
FOB87_RS29425	2.2	1.92	1.7	1.8	4.2	0.58	10.73	6.2	12.62	12.45	6.18	9.08
FOB87_RS29420	2.4	2.83	2.09	2.41	1.19	1.01	7.94	5.58	5.81	7.53	4.14	9.05
FOB87_RS08590	0.0	0.0	0.0	0.0	0.0	0.0	0.0	0.0	0.0	0.0	0.0	0.0
FOB87_RS22100	0.08	0.79	0.48	0.58	0.57	0.17	1.54	0.88	2.28	0.92	0.53	3.73
FOB87_RS22105	0.78	0.56	0.43	0.46	0.13	0.35	1.45	0.92	1.24	1.3	1.42	3.95
FOB87_RS04045	2.26	4.15	1.26	2.68	2.14	2.14	24.1	24.81	21.33	24.0	19.94	30.12
FOB87_RS27770	0.37	0.64	1.53	0.0	1.82	0.5	2.74	0.44	4.29	2.05	2.68	3.08
FOB87_RS04040	0.28	0.49	0.47	0.66	0.28	0.38	2.08	1.65	3.87	1.56	1.02	2.65
FOB87_RS08770	0.72	0.31	1.8	1.28	0.89	0.37	0.45	0.21	0.19	0.2	0.0	0.19
FOB87_RS08775	0.77	0.78	1.18	0.61	0.5	0.35	0.64	0.15	0.27	0.28	0.11	0.4
FOB87_RS11025	0.2	0.09	0.17	0.0	0.21	0.07	1.4	1.09	0.65	0.57	0.75	1.51
FOB87_RS11755	18.62	63.33	6.63	50.52	18.21	16.16	48.44	31.22	44.04	49.91	30.1	17.9
FOB87_RS11020	7.81	27.79	6.18	23.53	9.26	1.96	16.85	8.72	17.65	15.61	11.96	25.82
FOB87_RS22815	4.39	14.11	2.76	3.91	1.82	5.78	378.43	181.54	319.47	340.06	181.38	443.6
FOB87_RS14050	6.98	9.17	3.18	9.89	13.41	11.77	26.45	17.24	27.84	22.53	18.03	30.21
FOB87_RS14055	2.4	6.32	1.01	4.28	10.15	5.37	140.07	74.74	159.12	161.16	58.28	300.38
FOB87_RS04260	14.36	15.19	8.52	11.74	13.53	16.15	111.03	109.03	120.21	112.81	93.72	84.03
FOB87_RS04590	5.59	13.19	2.6	8.16	3.16	2.54	22.4	20.47	24.79	24.89	24.7	20.59
FOB87_RS04265	25.25	30.45	21.51	32.87	32.44	25.16	170.31	128.35	167.56	160.94	104.86	157.09
FOB87_RS04595	6.44	15.0	3.98	8.84	4.21	5.35	23.65	24.48	21.52	20.07	24.02	13.22
FOB87_RS13885	1.32	1.96	2.99	4.38	4.72	6.16	21.68	7.96	16.32	19.58	7.96	30.72
FOB87_RS30515	18.38	52.94	9.83	40.96	15.86	9.02	5.29	7.65	6.47	2.93	6.83	7.66
FOB87_RS30510	7859.19	2757.44	10077.46	6680.72	9758.44	4974.01	637.35	1052.99	749.55	776.07	1235.77	219.82
FOB87_RS13880	0.0	0.0	0.0	0.0	0.0	0.0	0.33	0.0	0.0	0.59	1.22	0.0
FOB87_RS01365	0.7	1.02	0.88	1.24	0.58	0.48	1.01	0.82	0.87	1.17	0.0	0.62
FOB87_RS25450	0.59	4.8	0.17	1.16	0.59	0.4	142.67	95.94	149.15	143.19	98.81	138.86
FOB87_RS25455	2.51	5.11	0.67	4.06	1.13	1.8	31.46	22.86	25.24	27.05	24.24	23.97
FOB87_RS30630	1.01	2.2	1.05	1.79	2.25	0.69	10.02	10.41	10.19	9.82	7.81	7.68
FOB87_RS30635	0.76	0.93	0.26	1.09	0.46	0.52	2.85	0.54	3.42	2.05	1.4	5.63
FOB87_RS23670	1.51	6.01	0.42	4.56	1.33	0.69	2.5	1.39	1.78	1.68	1.37	1.23
FOB87_RS23675	2.27	16.78	1.27	3.43	1.63	0.95	1.41	0.45	0.94	0.56	0.69	1.19
FOB87_RS32855	0.18	0.46	1.02	0.62	1.21	1.79	2.6	2.06	1.68	2.14	2.23	3.31
FOB87_RS01360	1.31	4.25	2.53	2.02	1.69	1.44	1.79	1.24	1.26	2.05	1.8	1.94
FOB87_RS32850	241.38	199.04	259.36	314.12	322.49	306.85	41.94	42.12	44.75	53.56	47.92	54.23
FOB87_RS25635	2.27	2.38	0.38	0.27	1.12	1.4	1.97	1.07	0.97	1.26	1.45	2.15
FOB87_RS25630	11.65	28.79	8.89	12.98	17.19	14.06	276.76	238.75	238.57	249.28	253.51	271.37
FOB87_RS12595	82.0	76.17	62.71	62.32	67.73	58.95	280.13	240.97	252.03	262.21	253.66	257.72
FOB87_RS30185	3.86	4.31	2.23	4.42	3.17	2.46	27.15	14.94	23.69	26.87	15.68	24.51
FOB87_RS15905	51.05	83.04	35.64	124.45	53.55	19.34	8.48	7.41	9.45	10.03	9.58	10.9
FOB87_RS12590	173.41	140.88	131.02	134.89	145.18	58.66	1027.83	763.83	997.7	1033.96	883.48	717.14
FOB87_RS15900	8.54	15.29	3.51	21.33	8.3	9.35	186.5	119.37	152.96	142.23	103.5	144.95
FOB87_RS30180	1.75	1.32	0.68	0.83	1.62	1.2	19.13	11.02	17.51	16.24	11.06	13.13
FOB87_RS03060	12.22	18.61	11.88	18.69	13.1	8.17	446.45	351.51	450.39	423.92	392.39	504.17
FOB87_RS03065	20.71	22.61	12.81	18.96	15.52	11.23	693.03	542.43	723.53	767.73	561.81	780.1
FOB87_RS19015	2.18	1.91	0.61	3.88	2.89	3.49	13.58	11.62	13.96	10.14	17.27	9.58
FOB87_RS16900	7.05	6.17	5.58	9.05	7.78	8.2	9.02	9.27	6.48	8.52	7.52	15.06
FOB87_RS19010	1.61	2.35	1.58	1.59	1.87	2.58	9.37	8.91	4.87	3.3	6.88	9.91
FOB87_RS16905	19.81	15.2	21.59	19.62	23.42	15.53	202.3	139.45	178.4	193.93	118.16	202.23
FOB87_RS07765	0.52	1.25	0.32	1.08	0.0	0.71	121.65	62.7	102.82	87.93	83.24	69.61
FOB87_RS07815	12.92	21.26	4.0	19.57	10.27	9.01	104.53	93.69	106.94	116.58	85.81	77.76
FOB87_RS07760	0.13	0.66	0.21	0.15	0.0	0.17	49.72	33.96	45.51	40.25	45.73	34.57
FOB87_RS07810	23.49	18.27	24.15	18.1	16.33	46.77	129.14	106.02	143.83	131.82	81.35	108.01
FOB87_RS12040	4.55	1.33	4.24	4.19	4.01	3.47	1.89	4.19	2.7	1.13	3.23	2.13
FOB87_RS12045	12.48	10.25	11.94	9.48	12.59	15.8	24.54	22.86	24.56	22.22	23.36	15.83
FOB87_RS31580	14.43	18.63	3.68	18.41	6.23	10.5	73.57	51.44	68.04	86.7	55.29	69.02
FOB87_RS31585	291.01	987.98	160.47	284.51	165.56	172.45	538.83	525.35	611.57	528.05	553.62	514.47
FOB87_RS33725	26.14	30.83	14.36	34.73	15.23	20.49	34.45	29.33	34.91	38.82	33.79	28.27
FOB87_RS33720	0.33	1.75	0.56	0.2	0.5	0.46	8.31	3.95	6.05	8.19	5.95	8.78
FOB87_RS07100	21.47	25.74	8.87	44.57	13.67	20.39	88.63	76.08	86.48	117.49	82.39	50.05
FOB87_RS07105	6.7	10.84	2.88	14.06	4.61	9.43	97.81	63.45	77.36	111.08	62.36	59.75
FOB87_RS16320	0.37	0.32	0.31	0.44	0.0	0.77	4.16	0.44	3.57	0.41	1.7	3.53
FOB87_RS18690	0.0	0.0	0.0	0.0	0.0	0.0	0.0	0.0	0.0	0.0	0.0	0.0
FOB87_RS18695	0.0	0.0	0.0	0.0	0.0	0.0	0.0	0.0	0.0	0.0	0.0	0.0
FOB87_RS15455	80.13	102.61	56.39	76.22	80.23	102.45	204.62	216.44	217.59	175.97	201.9	250.1
FOB87_RS05130	30.15	15.11	31.73	18.45	25.44	41.58	34.89	32.02	31.42	36.63	26.7	26.74
FOB87_RS27940	0.53	0.0	0.0	0.31	0.26	0.18	0.32	0.0	0.28	0.58	0.24	0.0
FOB87_RS27945	1.19	1.83	1.12	0.88	1.18	1.94	0.93	0.53	0.79	1.83	0.68	1.26
FOB87_RS28530	0.32	0.42	0.0	0.37	0.0	0.33	52.11	8.6	48.17	45.3	11.4	17.47
FOB87_RS10500	40.5	25.87	45.04	38.48	46.29	50.59	157.14	104.85	126.28	132.97	97.49	240.44
FOB87_RS10505	28.93	17.19	33.33	25.29	32.64	30.97	124.01	78.08	96.8	104.59	73.3	183.98
FOB87_RS13315	1.11	4.86	1.39	3.55	1.98	1.45	17.01	20.37	20.85	19.47	19.79	14.98
FOB87_RS18525	23.8	14.01	24.24	24.13	32.48	26.69	67.9	52.69	61.46	62.28	45.68	42.89
FOB87_RS13310	8.44	15.48	3.49	12.01	4.58	5.7	56.15	51.8	56.86	66.8	56.74	48.04
FOB87_RS16760	5.76	7.07	3.64	5.15	4.49	6.27	372.66	415.6	444.69	428.77	492.03	550.71
FOB87_RS29630	0.64	1.98	0.81	1.91	0.64	0.89	88.17	80.74	103.68	101.31	82.95	143.42
FOB87_RS29635	1.64	2.25	0.98	1.52	1.86	2.57	106.33	75.84	108.04	106.93	79.32	167.58
FOB87_RS29315	1.63	1.79	0.0	0.0	0.41	0.0	24.86	9.16	23.47	26.38	14.15	22.32
FOB87_RS01335	190.41	171.97	231.09	237.98	254.97	181.22	28.06	46.86	18.73	36.06	53.45	29.85
FOB87_RS01330	2.85	2.49	1.41	2.45	1.99	1.02	14.99	9.88	15.39	14.37	12.18	16.77
FOB87_RS01620	9.58	32.19	4.52	14.91	7.93	3.02	0.0	0.24	0.43	1.11	0.55	4.21
FOB87_RS01625	6.91	23.86	3.64	11.4	4.17	2.42	0.84	0.32	0.87	0.45	0.62	6.99
FOB87_RS08905	1.81	1.78	1.7	1.39	1.48	1.46	8.1	4.03	7.28	4.04	4.09	9.21
FOB87_RS08900	1.16	0.85	1.14	1.14	1.34	0.8	8.68	4.58	8.67	6.26	4.95	7.54
FOB87_RS26565	4.71	3.56	1.79	1.52	3.4	2.64	19.47	9.88	16.21	19.84	14.48	21.43
FOB87_RS17415	79.22	50.97	75.1	100.22	89.3	64.72	208.48	122.91	200.72	173.74	113.84	242.1
FOB87_RS17410	3.55	6.79	2.84	5.74	4.33	4.76	15.28	17.0	12.57	10.99	13.28	9.69
FOB87_RS23040	7.37	7.69	4.12	4.99	5.57	4.58	10.05	4.57	8.6	7.84	8.98	9.61
FOB87_RS20240	14.79	29.29	9.42	18.0	10.89	7.53	30.5	30.5	29.94	38.6	33.24	26.21
FOB87_RS20715	1.65	2.69	1.38	1.96	2.81	0.81	4.11	5.31	4.54	4.22	6.91	2.49
FOB87_RS20245	58.76	26.88	47.62	27.66	54.91	43.63	148.49	118.5	133.27	124.91	126.11	116.53
FOB87_RS20710	7.28	13.19	8.66	13.53	12.18	3.67	18.61	21.13	21.12	18.57	33.3	19.06
FOB87_RS26160	1.76	7.06	1.39	2.2	1.02	1.13	50.44	53.31	31.3	46.71	76.02	295.88
FOB87_RS26165	1.21	4.02	0.8	1.28	1.14	1.24	34.3	40.82	27.35	32.79	58.53	128.22
FOB87_RS00575	0.19	0.16	0.0	0.45	0.37	0.26	0.0	0.0	0.41	0.0	0.0	0.4
FOB87_RS05505	1.22	0.64	1.43	0.86	1.69	0.66	0.3	0.0	0.26	0.55	0.0	0.25
FOB87_RS05050	3.43	5.46	4.18	1.85	2.17	1.28	113.8	101.87	98.81	116.29	98.92	108.77
FOB87_RS05500	0.9	1.11	1.36	0.64	1.25	0.37	0.0	0.85	0.38	0.4	0.0	0.19
FOB87_RS28270	24.22	36.77	15.31	25.52	22.85	19.81	253.44	280.09	243.97	249.72	247.41	199.65
FOB87_RS14265	0.0	0.1	0.0	0.41	0.0	0.0	4.59	2.45	5.53	3.86	2.0	4.73
FOB87_RS14260	0.2	0.17	0.32	0.0	0.39	0.27	12.87	3.46	9.78	8.06	5.7	11.31
FOB87_RS28275	22.09	47.34	12.66	19.55	22.65	18.54	299.74	282.35	273.6	287.11	230.26	204.06
FOB87_RS04900	100.2	105.31	62.0	133.16	81.32	58.32	1.13	0.81	0.97	0.64	0.73	0.72
FOB87_RS05300	140.59	122.78	179.11	120.98	156.57	161.01	159.04	216.33	168.73	161.56	210.71	124.39
FOB87_RS04905	64.87	78.71	23.94	79.18	42.4	19.88	1.05	0.25	0.45	0.71	0.39	0.89
FOB87_RS09360	5.75	5.73	4.42	9.25	6.88	6.56	6.19	4.39	5.52	5.77	4.99	4.83
FOB87_RS03905	9.57	12.58	1.34	18.91	14.26	2.19	53.65	32.1	76.59	85.5	43.75	40.34
FOB87_RS03275	6.04	77.15	1.6	4.77	1.8	2.97	3.76	2.74	6.87	8.76	4.87	79.85
FOB87_RS26385	0.0	0.19	0.36	0.26	0.43	0.3	3.75	1.27	3.9	3.12	3.34	6.79
FOB87_RS03900	9.11	13.17	6.35	11.36	6.93	8.61	47.45	28.14	42.79	40.16	27.47	32.66
FOB87_RS26380	4.01	3.75	2.69	2.53	3.71	4.4	17.65	15.5	17.11	17.61	10.75	19.43
FOB87_RS03270	5.22	74.79	1.46	4.9	1.08	1.2	5.7	4.38	8.6	9.73	7.76	95.45
FOB87_RS08015	81.33	158.88	111.09	233.87	106.15	49.28	10.6	10.07	2.84	4.16	8.27	3.36
FOB87_RS08010	76.63	148.37	102.17	211.28	102.75	56.59	6.55	4.46	3.88	3.76	8.62	1.7
FOB87_RS20865	0.0	0.0	0.0	0.0	0.0	0.0	0.0	0.41	0.0	0.38	0.0	0.0
FOB87_RS14190	34.53	19.15	63.28	27.57	38.5	77.58	66.73	31.98	56.16	55.36	29.42	57.69
FOB87_RS20860	0.0	0.0	0.0	0.0	0.0	0.0	0.0	0.0	0.0	0.0	0.0	0.0
FOB87_RS14195	16.66	17.86	20.98	30.1	25.09	6.16	20.12	9.86	16.96	13.6	11.61	17.02
FOB87_RS22715	0.79	2.09	0.67	1.89	1.58	1.36	8.42	3.77	7.22	7.55	3.27	6.7
FOB87_RS22710	2.62	10.93	4.96	6.22	3.91	3.15	76.0	42.71	72.8	67.39	35.39	60.83
FOB87_RS11165	13.36	13.78	11.21	15.34	13.41	4.78	117.52	60.78	96.96	105.04	59.92	87.11
FOB87_RS16440	0.33	1.48	0.71	1.4	0.17	1.39	0.84	2.39	1.08	0.75	1.08	1.07
FOB87_RS18725	0.0	0.0	0.0	0.0	0.0	0.0	0.0	0.0	0.0	0.0	0.0	0.0
FOB87_RS14990	0.95	4.03	1.06	4.71	3.16	1.75	5.93	7.71	4.58	5.32	5.66	5.19
FOB87_RS33530	2.03	2.37	0.95	4.55	2.91	1.08	0.0	0.0	0.0	0.25	0.42	0.47
FOB87_RS33535	5.05	4.77	4.24	11.52	5.02	4.8	9.68	9.66	9.12	9.98	11.72	9.83
FOB87_RS14995	0.66	1.16	0.55	0.39	0.33	0.23	1.64	0.78	1.76	1.84	1.51	2.09
FOB87_RS14400	0.16	0.44	0.14	1.18	0.5	0.68	4.78	2.76	4.09	2.79	3.81	5.97
FOB87_RS04675	0.56	3.43	0.15	0.44	0.93	0.77	89.39	59.79	73.98	79.92	47.37	14.53
FOB87_RS04670	1.4	2.45	0.94	1.49	0.97	0.86	115.59	59.79	88.59	108.13	58.3	22.35
FOB87_RS25840	0.37	0.11	0.1	0.15	0.0	0.42	3.35	1.59	3.13	4.1	1.9	5.42
FOB87_RS25845	65.42	71.18	44.83	104.17	49.5	63.06	314.12	227.86	339.08	340.16	218.15	610.93
FOB87_RS15020	0.0	0.58	0.0	0.0	0.66	0.0	3.31	0.79	0.71	1.49	2.43	0.0
FOB87_RS15025	0.0	0.0	0.0	0.14	0.0	0.08	0.0	0.13	0.0	0.0	0.0	0.12
FOB87_RS13000	2.93	3.18	1.99	3.47	2.49	2.01	6.6	3.96	4.32	3.43	4.59	7.06
FOB87_RS19465	0.33	2.06	0.56	1.0	0.5	0.35	31.57	17.28	25.07	28.67	14.42	20.16
FOB87_RS19460	1.83	3.62	0.58	0.82	0.91	0.63	37.47	15.76	28.18	30.51	16.58	23.96
FOB87_RS16225	0.33	0.89	2.54	1.2	1.0	1.62	1.68	0.8	1.43	0.75	1.23	1.42
FOB87_RS29380	7.82	10.85	2.74	5.41	9.71	9.62	27.6	21.98	26.43	26.93	17.88	21.29
FOB87_RS29385	2.64	6.36	0.83	2.74	2.62	4.08	46.06	39.08	37.69	47.56	27.46	40.36
FOB87_RS11920	0.5	3.08	1.05	2.39	2.49	0.69	239.47	111.25	217.19	226.73	174.15	407.85
FOB87_RS11255	2.27	2.79	0.76	2.7	0.68	1.25	8.79	3.5	5.34	3.81	2.91	6.71
FOB87_RS11925	2.84	3.91	1.53	1.68	2.82	2.23	112.45	88.61	123.81	117.11	105.53	182.14
FOB87_RS11250	28.34	9.94	27.68	14.06	18.69	32.2	78.01	35.39	65.17	69.93	33.46	53.51
FOB87_RS27550	1.62	5.82	1.63	1.54	3.05	1.89	120.8	72.63	107.28	140.1	83.77	256.77
FOB87_RS16070	0.23	0.61	0.78	0.27	0.92	0.48	1.44	0.55	1.73	0.51	0.84	2.69
FOB87_RS12695	1.82	8.07	0.99	3.3	1.59	0.29	76.25	34.21	70.79	72.78	41.58	80.3
FOB87_RS16075	0.43	0.38	0.36	0.51	0.21	0.29	2.13	1.77	1.82	1.19	1.37	1.35
FOB87_RS12690	21.02	61.84	7.1	38.11	15.12	16.76	985.35	581.04	954.4	1257.06	652.06	580.71
FOB87_RS29925	0.0	0.0	0.0	0.14	0.24	0.08	0.45	0.28	0.26	0.27	0.55	0.76
FOB87_RS27555	1.26	2.02	1.41	2.24	1.46	1.15	77.02	33.25	57.03	67.17	19.54	80.84
FOB87_RS16590	0.0	0.66	0.63	1.33	0.37	2.05	69.44	50.49	60.68	52.23	36.6	65.06
FOB87_RS16595	4.98	5.24	3.35	3.55	2.97	3.88	126.26	95.2	102.47	115.78	81.73	132.38
FOB87_RS00765	5.77	14.46	3.5	12.5	6.52	3.96	14.86	12.95	14.22	13.99	16.37	11.95
FOB87_RS29920	3.65	2.91	2.79	3.55	5.28	3.19	23.18	20.85	21.99	22.26	17.02	18.21
FOB87_RS00760	0.0	0.52	0.0	1.39	0.59	0.0	0.73	0.0	0.62	1.97	1.07	0.62
FOB87_RS07370	18.94	20.75	10.16	17.47	15.68	11.92	143.53	125.81	145.97	155.7	113.53	154.7
FOB87_RS07375	0.96	3.64	1.61	2.65	2.22	0.66	17.92	8.33	17.74	20.71	9.94	14.49
FOB87_RS16445	4.49	5.81	4.75	7.63	6.1	2.61	1.21	0.81	0.83	0.98	0.72	2.06
FOB87_RS32060	11.11	14.18	5.73	7.17	9.11	8.97	83.08	74.8	70.33	81.45	69.72	89.61
FOB87_RS32065	2.35	2.79	1.83	2.78	3.0	1.84	50.38	38.14	45.66	44.41	39.28	49.87
FOB87_RS17175	30.33	47.38	20.23	32.36	24.9	26.89	195.5	109.13	168.65	163.16	107.28	133.43
FOB87_RS17170	0.0	0.0	0.0	0.0	0.0	0.0	0.0	0.0	0.0	0.47	0.0	0.0
FOB87_RS18750	0.44	0.81	0.65	0.23	0.29	0.17	0.61	0.63	0.51	0.59	0.75	0.87
FOB87_RS25150	15.68	20.89	14.74	22.69	17.92	10.45	67.81	54.41	69.12	53.6	54.93	40.83
FOB87_RS25155	18.16	25.62	18.4	26.26	22.66	17.03	58.78	47.99	63.12	56.4	44.36	60.23
FOB87_RS30370	32.15	22.4	25.26	22.25	33.17	22.08	395.49	185.48	366.05	350.85	195.28	327.43
FOB87_RS30375	8.7	27.02	4.44	13.91	9.02	7.14	252.86	97.41	212.76	216.95	88.73	374.22
FOB87_RS28475	12.06	20.93	9.58	12.29	7.3	13.33	41.84	60.88	45.22	53.33	56.74	53.65
FOB87_RS24155	0.3	1.05	0.13	0.53	0.75	0.41	12.36	8.19	12.03	15.78	13.06	20.91
FOB87_RS24405	2.73	7.17	0.81	5.7	5.57	1.87	75.7	76.3	63.65	71.27	73.01	73.17
FOB87_RS29210	1.68	1.23	1.06	1.83	0.84	0.77	4.36	3.65	4.93	5.94	2.94	8.4
FOB87_RS24150	4.08	8.17	3.26	4.15	4.05	2.13	11.13	6.21	8.08	11.72	8.7	16.79
FOB87_RS32280	0.1	0.25	0.48	0.45	0.19	0.07	8.25	9.1	9.02	6.65	8.95	29.25
FOB87_RS24400	3.53	8.3	0.15	4.85	5.35	2.93	68.47	78.26	68.95	71.75	72.32	68.69
FOB87_RS21380	1.98	3.3	1.17	1.64	1.38	2.04	25.41	15.71	19.66	20.79	16.84	25.89
FOB87_RS21385	4.89	8.2	3.75	5.6	5.44	3.13	1.89	1.6	3.51	3.58	2.16	9.95
FOB87_RS27735	9.7	16.43	2.76	8.78	7.85	1.58	0.41	0.0	0.53	0.55	0.45	1.73
FOB87_RS17310	18.36	13.31	14.17	16.07	16.55	13.4	1035.58	684.58	1073.62	1038.96	800.37	774.63
FOB87_RS28715	0.0	0.0	0.0	0.0	0.0	0.0	2.96	1.15	2.24	2.65	1.14	2.5
FOB87_RS19800	0.49	2.16	0.42	1.17	0.98	1.02	19.27	11.49	17.38	9.74	16.09	19.77
FOB87_RS17315	1.1	4.5	1.08	2.18	2.74	2.4	88.32	53.05	63.89	68.09	56.42	74.91
FOB87_RS19805	1.52	1.33	0.43	1.4	1.17	0.35	9.44	6.78	12.39	7.14	10.47	16.33
FOB87_RS07470	72.92	29.0	78.19	42.08	76.77	104.62	27.39	34.79	27.41	30.87	40.81	20.42
FOB87_RS07595	13.55	10.15	15.3	16.65	19.83	14.04	289.44	264.54	262.91	260.83	221.9	100.49
FOB87_RS07590	14.47	10.64	13.09	13.73	17.17	18.61	207.29	166.33	174.56	173.97	152.15	108.67
FOB87_RS20520	1.2	1.05	1.43	2.49	1.78	1.85	2.12	1.65	2.24	2.45	2.1	2.1
FOB87_RS20525	0.44	0.54	0.37	0.53	0.97	0.55	0.55	0.42	0.76	0.2	0.57	1.03
FOB87_RS00545	0.77	1.01	0.54	0.76	0.63	0.09	3.19	1.37	3.01	4.01	3.87	10.41
FOB87_RS09990	374.4	350.78	350.56	342.09	331.65	166.66	1223.22	787.73	1386.37	1292.88	807.54	1235.35
FOB87_RS07475	63.93	154.45	27.5	96.2	55.51	30.62	78.32	61.06	65.08	67.51	75.66	109.86
FOB87_RS09620	26.76	26.1	12.33	21.45	25.46	19.92	133.82	119.58	122.27	123.33	122.0	107.66
FOB87_RS09995	99.91	100.21	95.41	100.78	104.52	65.22	705.84	407.82	828.47	811.9	424.64	862.1
FOB87_RS09625	10.7	17.08	8.6	16.09	13.25	8.81	217.38	173.64	195.1	188.51	162.38	233.87
FOB87_RS06425	9.55	15.23	8.97	11.77	10.43	10.35	459.0	324.73	453.17	436.51	304.24	448.9
FOB87_RS01435	0.0	0.29	0.0	0.0	0.0	0.0	0.41	0.0	2.1	1.83	1.5	1.04
FOB87_RS06420	20.2	14.26	20.34	14.75	18.9	20.88	40.13	30.71	35.97	28.73	26.05	37.32
FOB87_RS01430	8.83	9.54	7.23	4.62	10.4	7.47	180.06	126.87	163.66	155.22	109.63	157.96
FOB87_RS31395	94.5	110.88	112.04	100.21	94.38	141.45	13.08	25.46	22.42	21.78	43.44	22.14
FOB87_RS00540	0.32	0.66	0.36	0.52	0.75	0.22	2.42	0.89	2.66	1.57	2.57	4.9
FOB87_RS00815	0.2	0.0	0.0	0.0	0.0	0.07	1.15	0.97	1.64	0.35	0.75	1.41
FOB87_RS19135	3.31	5.35	1.32	2.9	2.08	1.92	15.32	15.08	10.79	10.82	14.43	13.33
FOB87_RS00810	0.44	0.26	0.0	0.0	0.0	0.0	1.64	0.87	3.27	0.98	1.2	2.31
FOB87_RS00210	0.37	0.65	0.63	0.22	0.37	0.0	3.95	1.32	2.59	2.5	1.37	2.55
FOB87_RS05995	0.0	0.0	0.0	0.0	0.0	0.0	0.0	0.0	0.0	0.0	0.0	0.0
FOB87_RS00745	8.59	3.31	5.76	6.11	8.19	15.57	64.2	46.78	47.66	43.74	31.41	41.64
FOB87_RS05990	0.0	0.0	0.0	0.0	0.0	0.0	0.0	0.0	0.0	0.0	0.0	0.0
FOB87_RS00215	0.43	0.38	0.45	0.39	0.54	0.15	1.75	1.15	1.27	1.21	1.48	2.51
FOB87_RS00740	33.78	100.51	18.0	50.77	25.66	41.3	9.35	17.46	9.73	17.47	18.63	14.7
FOB87_RS02525	89.24	301.77	82.37	88.89	78.57	65.65	100.91	130.87	77.62	95.78	153.94	130.57
FOB87_RS02520	14.9	47.45	9.76	14.65	10.83	10.23	968.24	816.86	803.4	1005.12	1114.32	2930.81
FOB87_RS12840	1.67	2.19	1.99	2.64	2.21	2.19	11.79	4.12	8.61	8.23	6.49	14.22
FOB87_RS16805	1.89	1.87	0.7	1.26	1.88	2.6	58.93	123.38	86.79	81.82	141.25	80.1
FOB87_RS33885	1.2	1.05	0.0	0.0	0.0	0.83	0.0	1.42	1.29	2.69	3.3	1.27
FOB87_RS12845	1.24	1.52	1.45	1.47	1.48	1.36	6.48	5.86	5.15	4.7	3.74	7.31
FOB87_RS09190	8.47	19.22	7.39	12.8	12.21	7.41	289.77	205.14	251.39	238.41	169.99	271.42
FOB87_RS09195	3.73	8.26	3.28	7.8	3.71	4.88	123.18	87.37	98.87	105.06	80.65	146.95
FOB87_RS18755	0.0	0.0	0.09	0.0	0.0	0.0	0.0	0.23	0.11	0.11	0.0	0.0
FOB87_RS31020	4.76	3.53	5.99	2.6	4.36	1.76	4.34	3.03	4.49	5.51	6.19	5.59
FOB87_RS31025	0.76	1.41	0.16	0.33	0.28	0.45	1.89	0.79	1.11	1.16	0.44	2.3
FOB87_RS20385	9.97	11.95	4.96	7.62	8.6	7.66	447.47	233.88	394.63	387.06	196.12	435.67
FOB87_RS27175	1.54	3.62	0.86	2.44	1.74	2.83	60.99	16.23	47.29	44.08	14.33	40.74
FOB87_RS20380	5.56	6.43	2.99	4.75	3.98	6.42	98.68	56.11	80.25	75.53	53.1	124.52
FOB87_RS27170	0.59	0.26	0.12	0.18	0.15	0.31	1.11	1.23	1.43	1.66	0.68	1.41
FOB87_RS10330	1.73	4.96	1.85	2.8	2.97	3.03	41.16	37.63	37.61	40.42	33.81	34.99
FOB87_RS10335	21.77	28.52	14.88	18.1	22.08	34.37	257.27	249.79	248.4	213.33	185.95	207.01
FOB87_RS01290	2.61	3.3	5.12	2.92	3.31	1.79	1.63	2.06	3.09	2.27	2.13	2.45
FOB87_RS01295	3.98	1.75	3.97	2.65	2.22	2.9	25.11	18.26	20.44	29.73	21.84	23.6
FOB87_RS08575	1.58	5.26	1.59	4.49	2.51	1.08	26.74	11.59	20.89	20.8	8.66	20.96
FOB87_RS29405	0.5	1.03	0.7	0.79	0.84	0.12	8.99	9.33	10.74	10.49	6.44	7.78
FOB87_RS23870	55.43	53.5	53.52	59.73	57.51	61.93	44.16	48.93	37.68	46.62	58.94	43.71
FOB87_RS29400	0.15	0.54	0.26	0.18	0.46	0.0	0.77	1.28	0.83	1.03	2.26	1.46
FOB87_RS08570	18.64	24.83	20.02	21.88	15.18	16.12	71.98	51.85	66.83	64.32	45.5	72.48
FOB87_RS23875	10.54	7.19	12.45	12.81	9.31	9.65	7.14	3.24	3.89	5.52	5.12	7.0
FOB87_RS27710	0.0	1.33	0.63	1.8	0.75	0.69	0.0	0.89	0.81	0.28	1.62	1.07
FOB87_RS04060	41.56	78.15	37.64	50.06	43.64	46.33	789.45	799.4	492.36	568.29	1006.24	385.52
FOB87_RS04065	286.12	594.23	265.32	176.37	230.86	176.85	2932.16	3276.96	2070.95	2297.46	3722.24	996.8
FOB87_RS27715	249.82	244.62	317.38	186.24	242.12	285.15	15.73	30.81	12.66	21.15	44.08	20.77
FOB87_RS18035	8.68	2.76	9.93	8.42	19.6	3.25	5.9	0.0	5.89	6.17	5.05	4.99
FOB87_RS18030	0.52	0.31	0.14	0.82	1.04	0.59	0.43	0.41	1.67	0.97	1.59	1.64
FOB87_RS08710	0.12	0.21	0.2	0.14	0.23	0.4	1.46	0.56	1.12	0.4	0.54	1.72
FOB87_RS08715	0.11	0.0	0.37	0.13	0.44	0.15	1.95	1.19	0.72	0.88	0.62	1.65
FOB87_RS05195	56.06	47.66	67.32	54.71	58.98	46.12	61.83	41.32	63.02	53.55	34.42	84.62
FOB87_RS05190	1.74	10.14	1.94	5.97	3.74	2.22	5.63	3.84	4.88	5.17	4.07	5.0
FOB87_RS14030	3.71	3.66	0.78	3.3	4.37	2.22	29.44	15.36	34.61	29.49	17.16	29.55
FOB87_RS14520	0.21	0.19	0.0	0.25	0.21	0.0	0.53	0.5	0.45	0.0	0.39	0.0
FOB87_RS14035	13.94	14.75	13.41	17.75	17.06	19.03	412.69	204.54	509.01	514.47	140.25	345.2
FOB87_RS14525	0.66	0.87	0.7	1.18	0.77	1.06	17.54	2.94	12.07	8.57	3.23	7.45
FOB87_RS04245	2.8	8.08	1.35	4.28	3.58	5.5	105.37	64.54	101.38	93.55	73.3	77.31
FOB87_RS04240	5.88	11.22	2.61	8.2	4.47	3.33	193.93	130.23	171.65	181.18	122.73	157.51
FOB87_RS23380	13.65	37.09	6.11	23.74	13.56	10.93	214.27	144.36	190.34	257.12	184.31	113.18
FOB87_RS30570	0.62	1.09	1.05	1.48	0.62	1.28	3.11	10.33	5.99	4.18	6.27	2.63
FOB87_RS23385	249.78	479.07	153.88	408.62	260.12	125.1	1457.33	841.22	1167.88	1358.02	1010.65	1221.47
FOB87_RS30575	3.99	11.55	5.3	5.91	4.84	1.6	0.14	0.26	0.12	0.24	0.41	0.35
FOB87_RS27995	0.29	0.12	0.48	0.0	0.29	0.1	0.36	0.68	0.62	0.48	0.92	0.15
FOB87_RS25430	3.24	7.47	2.01	3.27	4.29	4.04	44.39	42.18	45.7	38.32	42.89	24.15
FOB87_RS25435	862.18	646.67	1141.9	930.93	1089.5	417.8	45.53	154.1	32.87	99.97	166.7	54.53
FOB87_RS01990	0.38	0.0	0.63	0.0	0.0	0.0	10.8	14.28	8.45	7.16	22.05	14.3
FOB87_RS30615	12.71	23.94	4.13	14.5	6.0	7.63	74.2	70.32	69.15	78.58	71.89	48.04
FOB87_RS01995	0.2	0.35	0.34	0.0	0.2	0.28	18.12	25.11	14.12	13.99	24.94	27.15
FOB87_RS30610	1.95	1.5	1.02	1.16	1.45	0.84	78.73	43.91	62.75	61.04	44.17	85.12
FOB87_RS23125	3.12	11.75	1.83	1.48	2.17	1.93	1237.04	409.68	1032.67	910.11	396.81	568.79
FOB87_RS23655	6.54	14.22	3.51	10.24	6.76	4.31	5.22	1.55	4.75	2.92	3.35	4.69
FOB87_RS23120	1.27	0.74	0.36	0.25	0.42	0.72	190.6	59.54	172.96	146.56	56.23	93.1
FOB87_RS23650	0.38	2.82	0.16	1.46	0.56	0.32	0.71	0.11	1.01	0.42	0.69	1.19
FOB87_RS03590	1174.43	1240.96	1314.05	1233.36	1147.01	2901.01	21.3	136.45	17.69	36.74	122.91	11.46
FOB87_RS03595	64.62	421.89	20.75	86.69	44.91	8.49	300.08	230.81	302.27	224.82	289.68	193.2
FOB87_RS19255	8.14	5.3	10.35	6.63	12.26	17.74	32.19	36.37	28.32	29.63	29.8	20.11
FOB87_RS19250	0.72	1.01	0.72	0.85	1.0	1.47	1.42	2.03	2.45	0.96	1.83	1.66
FOB87_RS22830	5.35	18.25	1.92	6.72	4.62	3.11	91.09	59.94	77.75	85.78	72.62	73.37
FOB87_RS22380	47.82	38.39	55.76	65.18	70.6	62.5	94.1	40.74	123.37	121.13	48.36	166.6
FOB87_RS22835	281.25	153.43	241.56	178.32	296.98	246.77	415.9	413.45	383.07	409.74	420.39	310.8
FOB87_RS22385	6.53	5.21	4.32	9.16	7.67	8.02	17.52	17.12	17.54	17.7	11.41	24.84
FOB87_RS25385	2.0	1.76	3.27	4.62	2.88	1.38	1.67	0.53	1.78	3.74	1.02	11.05
FOB87_RS25380	3.03	1.7	2.95	4.6	3.97	2.16	1.2	0.57	0.9	6.08	0.0	11.49
FOB87_RS15925	0.0	0.0	0.0	0.0	0.0	0.0	0.0	0.0	0.0	0.0	0.92	1.07
FOB87_RS12200	0.42	0.73	0.27	0.25	0.21	0.15	4.44	4.1	4.58	4.09	3.84	2.1
FOB87_RS29310	0.49	0.85	0.81	1.73	0.97	1.67	18.76	11.5	15.55	16.81	10.66	16.38
FOB87_RS03040	19.62	10.88	20.58	19.16	20.36	14.66	32.71	23.23	26.18	31.26	25.6	16.73
FOB87_RS03735	824.44	712.95	1186.5	908.2	918.77	870.91	435.67	419.87	352.25	379.46	409.24	381.65
FOB87_RS03045	37.88	27.55	28.11	57.75	62.46	16.81	16.7	21.66	15.95	14.68	25.92	16.84
FOB87_RS03730	6.42	13.31	3.43	8.65	5.22	5.41	83.29	73.61	69.48	74.33	65.67	47.69
FOB87_RS31625	0.38	0.34	0.16	0.0	0.19	0.0	0.95	1.58	1.02	0.43	0.35	0.4
FOB87_RS16960	36.77	97.78	13.29	70.95	37.59	15.22	23.67	30.0	28.73	27.32	31.54	25.59
FOB87_RS16965	14.07	30.67	9.99	23.74	15.59	9.53	36.85	29.9	32.14	31.02	25.9	30.42
FOB87_RS31620	0.0	0.08	0.0	0.0	0.0	0.0	1.06	0.56	1.52	0.53	0.78	1.2
FOB87_RS19070	4.49	6.65	1.56	3.67	3.08	2.55	55.97	47.14	54.39	50.52	41.5	37.56
FOB87_RS19075	5.36	8.68	2.86	9.05	4.84	2.56	82.75	68.06	73.82	70.91	61.03	53.74
FOB87_RS07290	186.52	369.57	198.47	245.99	250.05	264.91	36.87	42.43	24.05	34.87	44.94	33.77
FOB87_RS07740	0.0	0.11	0.0	0.0	0.0	0.0	0.16	0.0	0.0	0.0	0.0	0.26
FOB87_RS07295	8.48	8.91	6.27	8.22	9.57	6.47	28.44	34.92	31.33	23.54	35.16	11.85
FOB87_RS07745	17.09	23.64	11.45	15.62	16.99	7.11	551.23	363.02	488.08	448.77	310.07	441.06
FOB87_RS12060	2.33	4.08	0.78	3.04	1.39	2.24	13.63	10.47	10.19	12.47	9.79	9.32
FOB87_RS12065	202.77	132.96	178.33	151.79	231.95	330.22	219.49	247.67	218.49	230.61	241.03	141.06
FOB87_RS31565	10.19	31.88	4.28	15.38	8.29	8.59	36.07	16.73	29.17	27.42	16.52	27.59
FOB87_RS31560	20.9	9.71	21.28	12.4	15.63	13.5	139.89	90.54	162.35	148.63	94.26	108.65
FOB87_RS22525	0.0	0.59	0.38	0.53	0.0	0.0	1.96	0.0	1.2	0.75	0.62	0.95
FOB87_RS22520	1.85	4.68	0.86	2.68	2.04	1.69	8.95	1.7	4.6	6.42	3.76	7.79
FOB87_RS33705	4.71	11.81	2.73	7.51	6.62	3.9	31.16	23.46	28.42	27.2	21.53	29.95
FOB87_RS33700	9.81	18.26	3.5	19.19	7.3	2.86	32.38	12.77	36.89	33.68	20.18	27.91
FOB87_RS27920	0.55	0.58	0.46	0.66	0.61	0.46	1.86	1.51	1.07	1.42	1.52	1.93
FOB87_RS27925	1.34	2.64	0.84	0.4	2.0	1.61	25.0	22.96	28.56	21.29	22.63	16.92
FOB87_RS10835	9.08	15.61	10.67	12.92	10.29	7.98	4.75	6.02	4.85	4.67	6.15	5.17
FOB87_RS10525	10.45	4.96	8.4	8.78	9.95	12.26	71.05	55.15	50.18	50.57	53.35	74.8
FOB87_RS10830	291.0	400.94	276.54	351.38	336.09	270.32	10.61	43.93	8.04	13.86	41.2	16.62
FOB87_RS10520	15.03	7.6	11.65	13.48	12.64	25.94	62.68	53.4	42.79	51.88	44.6	87.36
FOB87_RS16785	23.13	17.33	26.97	22.19	26.49	36.74	111.76	100.56	151.51	133.12	114.32	177.38
FOB87_RS16780	68.49	57.62	80.29	56.62	71.7	87.76	140.48	110.89	151.89	144.6	120.4	192.6
FOB87_RS29650	16.66	41.3	10.49	21.61	20.69	15.02	216.65	73.97	233.64	220.09	87.6	357.8
FOB87_RS13330	0.0	0.57	0.0	0.77	0.65	0.22	10.49	7.67	7.26	7.96	6.51	10.24
FOB87_RS29655	179.73	574.73	95.77	348.95	161.97	100.75	2296.83	1083.3	2321.77	2834.81	1374.52	2719.85
FOB87_RS13335	5.79	5.3	4.02	5.38	6.51	7.18	18.36	16.25	15.19	13.08	18.88	10.48
FOB87_RS07125	9.51	13.31	6.14	8.68	7.45	10.68	521.6	460.35	452.26	498.22	481.55	1244.2
FOB87_RS07120	17.26	27.87	10.67	18.96	14.44	12.22	1155.42	768.47	949.38	1112.64	1006.01	2871.45
FOB87_RS10780	12.29	15.99	6.77	12.98	11.06	7.65	36.6	65.7	30.54	28.52	59.0	33.19
FOB87_RS10785	14.81	24.27	9.2	15.98	12.07	4.88	31.0	37.87	27.19	29.28	38.73	26.85
FOB87_RS19895	61.82	65.99	70.66	62.31	70.74	43.85	4.51	2.86	3.66	3.11	4.07	7.14
FOB87_RS01600	109.5	177.15	86.63	143.58	94.63	71.72	516.25	635.7	564.8	517.43	812.86	948.48
FOB87_RS01350	21.08	8.08	20.08	12.76	19.2	25.48	22.71	22.62	23.67	28.45	19.88	29.16
FOB87_RS06655	6.4	11.49	4.26	7.83	4.64	4.95	181.67	126.8	174.48	175.34	126.74	166.76
FOB87_RS01605	0.0	0.89	0.12	0.52	0.72	0.59	7.37	6.66	6.47	7.41	7.13	5.02
FOB87_RS17745	0.51	0.45	0.14	0.41	0.34	0.0	15.15	7.3	17.9	12.24	8.61	31.4
FOB87_RS01355	1.33	5.24	1.39	1.38	1.32	0.12	7.45	2.56	5.67	6.49	4.1	7.88
FOB87_RS32545	6.98	5.24	3.62	4.73	6.93	8.67	78.24	55.46	75.52	70.87	54.38	65.84
FOB87_RS19890	71.85	48.83	98.74	57.42	76.03	43.97	5.19	2.46	7.22	4.65	3.33	9.33
FOB87_RS08960	1.8	4.83	2.48	4.26	2.16	2.47	0.48	0.91	1.5	0.57	0.35	1.35
FOB87_RS32540	10.72	17.61	6.74	11.6	13.04	5.98	237.49	207.6	256.9	244.91	244.99	280.42
FOB87_RS08965	0.0	0.0	0.0	0.17	0.0	0.0	0.54	0.0	0.3	0.16	0.39	0.15
FOB87_RS17785	3.76	7.68	3.33	11.14	6.43	1.72	5.46	5.93	7.58	7.46	4.77	9.02
FOB87_RS17780	1.95	8.88	1.8	1.85	2.13	2.68	50.53	29.78	42.03	43.12	37.98	58.98
FOB87_RS18545	12.35	10.51	10.98	17.24	22.02	6.74	279.74	168.19	232.26	232.51	151.5	168.5
FOB87_RS18540	47.82	47.09	36.97	53.51	62.98	49.43	475.92	331.39	467.86	447.62	278.56	370.36
FOB87_RS28520	1.29	1.76	1.44	0.85	0.28	1.47	17.82	5.42	14.35	14.54	8.64	6.93
FOB87_RS05295	38.13	37.94	42.67	44.81	37.2	35.15	74.05	78.5	87.63	76.74	76.97	64.82
FOB87_RS24365	3.59	8.23	1.39	5.89	3.56	3.03	154.04	77.76	150.49	136.54	92.36	196.06
FOB87_RS24360	2.75	5.83	2.21	4.22	3.65	3.86	112.26	91.59	92.85	110.5	102.75	118.56
FOB87_RS05290	5.64	12.54	6.91	11.82	7.75	8.93	39.16	23.61	24.98	30.74	25.17	32.67
FOB87_RS17435	62.72	56.99	58.64	49.77	56.13	35.47	1029.99	698.66	992.77	965.8	670.15	1049.57
FOB87_RS17430	215.83	241.63	142.33	197.19	159.92	135.45	558.77	385.07	530.5	503.27	422.12	462.25
FOB87_RS02955	0.25	1.08	0.21	0.87	0.0	0.5	2.14	2.61	3.66	3.83	2.91	3.62
FOB87_RS02950	0.52	0.92	0.22	0.62	0.91	0.18	0.65	0.93	2.23	0.58	0.84	1.79
FOB87_RS28525	1.1	0.64	0.61	0.65	1.27	0.5	25.89	7.99	17.9	19.75	8.17	9.42
FOB87_RS20265	18.45	32.12	10.3	38.95	22.54	19.7	160.93	111.75	168.19	172.26	94.3	241.4
FOB87_RS20260	43.71	40.21	40.21	49.16	54.34	40.14	512.08	319.36	519.54	511.72	317.16	529.59
FOB87_RS23460	67.86	127.25	70.2	148.78	99.56	28.72	184.82	241.97	205.48	282.01	300.17	139.74
FOB87_RS26635	1.43	1.26	1.5	1.7	1.42	1.23	19.64	11.45	14.15	18.4	10.81	22.27
FOB87_RS23465	25.7	20.5	34.08	30.02	31.28	40.14	18.09	18.25	14.81	15.64	17.04	23.16
FOB87_RS26630	161.4	48.6	235.59	156.76	206.59	506.54	536.67	663.57	535.79	481.09	493.5	243.2
FOB87_RS08385	60.51	36.25	61.38	45.95	64.45	19.13	523.43	378.08	536.4	588.83	453.25	395.8
FOB87_RS08380	5.56	5.66	7.0	6.73	6.96	9.93	33.4	32.92	28.14	30.07	25.22	30.49
FOB87_RS00005	0.0	0.0	0.0	0.0	0.0	0.0	0.0	0.0	0.0	0.89	0.0	0.42
FOB87_RS24015	32.84	114.52	19.56	77.76	36.02	15.84	5.28	2.79	5.28	4.34	4.95	17.74
FOB87_RS00550	0.56	0.99	0.31	0.45	0.56	0.13	2.11	1.33	3.61	1.26	2.58	8.11
FOB87_RS00555	1.02	1.79	0.57	0.81	0.68	1.05	1.06	3.03	4.92	3.43	2.81	10.25
FOB87_RS11465	0.45	0.79	0.89	1.08	0.9	0.62	7.92	6.27	5.65	5.57	4.42	8.29
FOB87_RS28295	6.29	10.3	4.44	5.11	5.76	5.46	154.31	120.76	156.21	138.7	109.77	152.89
FOB87_RS28290	136.65	127.92	109.8	165.18	125.57	57.35	66.89	141.92	85.73	97.46	246.13	276.98
FOB87_RS24010	6.4	9.84	3.83	7.27	6.74	6.09	27.32	16.84	28.69	23.76	13.96	24.76
FOB87_RS14200	12.83	9.72	12.89	21.07	20.31	5.78	13.82	8.38	15.68	13.73	8.92	13.24
FOB87_RS33145	535.42	571.02	638.89	390.2	472.11	598.1	154.37	114.75	160.68	161.5	128.22	130.93
FOB87_RS33140	406.13	405.22	532.46	434.39	452.26	568.48	9.75	37.06	8.35	19.06	22.76	8.25
FOB87_RS14205	10.13	5.72	11.52	16.28	13.37	3.11	8.3	3.79	6.83	8.03	3.53	7.87
FOB87_RS09385	39.03	22.29	37.32	31.42	38.77	55.06	238.42	161.73	187.19	215.18	143.09	197.22
FOB87_RS09380	77.09	47.59	79.33	66.51	93.68	79.48	233.86	240.22	199.37	247.58	223.55	148.16
FOB87_RS11460	0.67	1.85	1.87	1.45	1.99	0.69	11.09	7.38	9.14	6.96	5.8	11.14
FOB87_RS08035	82.73	121.63	104.06	198.16	94.23	55.4	6.14	2.68	5.26	3.67	4.31	1.52
FOB87_RS03920	7.95	15.27	4.34	8.68	7.65	7.72	22.49	20.93	17.25	21.15	20.09	21.16
FOB87_RS08030	130.01	197.83	158.56	347.24	166.36	65.09	6.9	5.24	7.8	5.2	8.91	2.57
FOB87_RS03925	8.0	10.51	3.73	6.85	4.12	6.1	31.0	32.26	30.98	27.13	23.97	24.04
FOB87_RS19855	2.4	6.2	1.91	4.94	2.89	2.43	16.99	11.66	14.01	13.53	10.16	19.43
FOB87_RS31815	1208.79	1618.41	1464.36	1667.88	1588.49	709.85	70.87	258.06	57.92	136.79	245.24	80.77
FOB87_RS31810	1111.29	1557.88	1291.24	1517.74	1387.59	531.62	51.74	122.64	47.73	109.07	142.57	86.75
FOB87_RS26460	1.29	7.27	0.46	2.84	2.74	0.25	16.77	5.89	16.33	16.47	9.1	20.01
FOB87_RS20840	81.59	76.55	28.59	111.55	36.4	104.98	496.45	488.41	456.53	523.11	548.02	274.09
FOB87_RS20845	36.36	27.62	12.89	41.2	12.04	38.28	341.78	272.65	311.31	326.24	268.59	188.23
FOB87_RS06900	0.19	0.0	0.0	0.0	0.0	0.0	0.24	0.23	0.21	0.21	0.36	0.41
FOB87_RS27270	26.51	33.01	29.85	47.41	37.63	35.54	6.03	6.73	6.06	9.64	15.78	9.76
FOB87_RS27275	16.83	16.58	14.31	27.35	24.65	7.13	5.31	4.53	4.9	5.62	12.89	7.03
FOB87_RS22730	1.01	2.2	0.32	0.75	1.0	0.26	7.84	4.17	8.33	6.61	7.14	2.79
FOB87_RS22735	0.0	0.0	0.0	0.0	0.0	0.0	0.0	2.42	2.18	0.0	1.87	0.0
FOB87_RS11490	10.71	11.18	7.28	12.1	13.18	6.3	41.94	40.16	28.85	40.16	53.41	38.98
FOB87_RS33555	0.0	0.23	0.11	0.46	0.26	0.09	1.62	1.53	1.39	1.3	1.19	0.82
FOB87_RS11495	7.31	5.29	11.19	7.16	10.73	9.92	21.96	14.85	21.36	17.92	7.99	24.11
FOB87_RS04655	0.6	0.39	0.26	0.54	0.15	0.31	2.63	2.14	1.77	3.03	2.07	1.59
FOB87_RS04650	1.43	3.34	2.0	1.13	2.36	1.31	547.88	269.62	389.99	400.14	176.88	297.29
FOB87_RS15555	25.99	64.19	12.02	27.49	20.83	15.11	1276.43	861.56	1231.73	1223.55	811.67	1375.0
FOB87_RS15005	0.27	0.24	0.23	0.65	0.27	0.85	4.08	2.91	4.51	2.59	2.87	4.32
FOB87_RS15550	13.71	30.03	4.84	16.68	12.9	5.2	1066.95	788.39	1131.43	1203.4	819.38	1150.57
FOB87_RS15000	0.0	0.39	0.38	0.18	0.3	0.31	2.23	0.89	2.71	3.67	1.09	2.52
FOB87_RS13925	0.0	0.16	0.31	0.67	0.37	0.13	6.11	4.01	5.83	4.42	4.14	5.76
FOB87_RS13920	12.94	13.35	13.31	15.34	16.58	7.02	22.62	15.81	26.06	22.84	12.79	20.02
FOB87_RS16200	0.0	0.0	0.0	0.0	0.0	0.0	0.0	0.0	0.0	0.0	0.0	0.0
FOB87_RS16205	0.0	0.0	0.0	0.0	0.0	0.0	0.0	0.0	0.0	0.0	0.0	0.0
FOB87_RS19440	54.24	75.22	41.19	49.56	49.87	45.59	786.56	946.48	755.09	645.75	902.52	428.1
FOB87_RS19445	77.46	113.15	53.54	61.24	76.58	135.31	898.86	1239.43	917.45	681.5	1161.12	360.61
FOB87_RS11275	8.34	3.59	8.05	6.16	6.56	13.5	9.8	12.29	10.08	9.31	11.36	9.45
FOB87_RS11270	0.72	1.06	0.2	0.0	0.96	0.83	51.78	31.19	53.12	46.42	24.97	42.79
FOB87_RS27395	9.99	14.14	10.89	13.52	15.68	12.16	16.39	16.4	17.4	17.43	11.38	9.05
FOB87_RS19910	43.41	39.6	29.0	65.14	40.49	39.54	248.36	156.3	155.07	196.92	155.55	159.69
FOB87_RS19915	100.32	92.12	67.01	76.47	89.16	39.36	280.17	228.66	282.23	249.62	250.88	174.8
FOB87_RS11060	64.93	48.48	65.59	79.14	43.6	31.99	76.4	42.0	74.75	54.39	40.41	46.58
FOB87_RS07350	2.6	1.93	4.11	1.54	3.38	2.34	1.62	0.71	1.18	1.11	0.64	1.05
FOB87_RS07355	0.97	0.85	1.5	1.16	0.97	1.34	1.42	0.58	1.22	0.36	0.0	0.34
FOB87_RS13475	1.04	3.83	0.7	1.97	2.07	1.28	12.17	8.36	11.09	11.61	10.64	15.33
FOB87_RS11065	65.13	57.53	87.43	114.65	76.08	40.27	15.06	12.5	16.83	12.36	13.72	15.28
FOB87_RS07955	3.14	3.85	0.79	3.72	1.25	3.23	85.19	66.47	82.02	79.18	52.78	79.68
FOB87_RS16110	2.26	2.49	1.15	2.69	2.3	0.94	90.54	26.87	67.72	64.81	29.95	61.73
FOB87_RS29565	1.99	2.93	1.41	2.54	2.44	1.69	52.43	51.68	48.82	50.56	47.42	59.68
FOB87_RS32040	2.1	3.93	2.0	3.49	2.23	0.48	26.39	15.78	29.34	20.99	15.65	26.76
FOB87_RS32735	4.95	7.67	4.43	3.53	6.89	3.29	39.69	26.77	37.51	39.82	35.31	64.37
FOB87_RS07950	92.02	35.03	42.58	54.7	47.08	69.39	575.17	376.68	498.83	438.04	415.42	420.88
FOB87_RS32730	14.45	13.38	20.44	18.3	16.3	19.73	83.96	88.63	83.53	80.53	77.22	61.45
FOB87_RS16890	10.46	15.72	8.03	17.01	9.5	6.77	144.08	100.12	152.76	110.8	97.28	148.99
FOB87_RS18630	4.9	3.3	3.64	3.91	3.84	6.15	14.79	11.26	11.96	11.99	11.71	15.59
FOB87_RS17150	0.64	2.23	0.27	2.27	0.63	0.88	11.1	7.91	12.57	13.15	9.02	11.41
FOB87_RS17155	0.2	0.18	0.0	0.0	0.0	0.0	1.27	0.48	2.38	1.13	1.3	2.13
FOB87_RS25170	2.83	10.55	2.18	4.2	2.11	3.4	81.44	50.57	68.5	73.27	49.85	66.91
FOB87_RS16895	31.59	29.76	29.22	36.19	32.02	68.76	6.43	6.87	5.96	3.84	4.92	5.66
FOB87_RS28905	3.53	6.0	1.84	5.44	3.64	3.39	12.56	13.69	11.36	11.9	12.39	9.81
FOB87_RS25175	2.33	13.56	1.71	4.85	3.77	0.6	5.45	2.08	3.74	4.89	5.07	6.77
FOB87_RS28900	11.65	10.76	12.13	11.43	13.58	15.26	7.94	9.2	5.14	6.6	7.81	6.06
FOB87_RS30395	1.21	2.65	0.2	0.86	1.32	0.75	40.19	16.73	30.43	34.55	14.69	42.4
FOB87_RS30390	4.99	21.2	4.35	6.15	3.82	4.49	412.21	275.31	362.93	404.05	251.27	408.85
FOB87_RS09815	2.72	6.76	1.55	3.99	1.72	2.68	63.6	61.34	60.85	56.64	54.23	58.84
FOB87_RS09810	4.84	3.96	2.03	3.06	3.21	3.88	70.16	56.93	66.47	64.15	50.46	52.21
FOB87_RS12260	23.82	18.77	17.41	21.12	23.15	32.87	35.39	46.89	31.28	39.11	43.98	23.69
FOB87_RS24170	0.0	0.0	0.0	0.4	0.0	0.23	2.51	0.39	0.36	0.94	1.38	1.06
FOB87_RS24175	0.13	0.22	0.0	0.15	0.25	0.09	0.48	0.3	0.0	0.57	0.82	0.81
FOB87_RS17845	5.89	6.12	2.76	8.44	3.4	2.07	1.71	1.13	1.46	0.92	2.5	3.61
FOB87_RS19860	3.66	5.74	1.13	7.32	2.87	2.12	13.69	10.73	14.4	15.5	9.17	14.42
FOB87_RS17335	24.73	45.18	25.13	45.22	35.12	19.37	6.73	8.45	9.66	8.37	12.58	13.58
FOB87_RS19865	0.81	3.19	0.34	1.92	0.8	1.67	7.55	3.35	6.03	4.96	4.8	5.11
FOB87_RS17840	18.17	42.76	5.5	39.87	11.11	12.3	190.94	233.63	243.0	233.99	237.06	508.87
FOB87_RS17330	19.24	33.99	17.91	30.3	24.34	10.73	9.74	8.9	12.51	11.25	13.33	10.29
FOB87_RS02095	82.76	139.43	91.59	101.81	87.8	64.73	540.07	633.79	565.61	627.33	805.6	1924.33
FOB87_RS02725	295.25	224.87	252.74	218.56	298.47	115.16	1669.91	1279.62	1489.81	1629.93	1407.33	1103.1
FOB87_RS02090	18.23	83.2	10.83	30.17	15.85	7.3	817.49	854.16	705.51	780.74	969.45	2400.63
FOB87_RS02720	91.15	83.33	80.63	66.92	70.74	60.51	101.46	56.65	80.57	101.67	53.92	123.63
FOB87_RS12265	4.81	4.85	1.61	3.42	5.02	6.27	20.98	22.21	23.87	19.88	13.42	30.67
FOB87_RS09600	18.71	24.52	5.95	28.22	10.29	22.32	178.58	118.07	197.16	219.32	127.58	96.51
FOB87_RS26990	0.0	0.0	0.0	0.0	0.0	0.34	20.16	4.65	13.61	13.15	3.14	13.96
FOB87_RS09605	7.1	8.4	6.24	10.03	8.06	10.61	119.1	97.16	110.32	112.68	86.18	74.73
FOB87_RS26995	0.18	0.15	0.29	0.0	0.35	0.0	3.71	3.11	5.61	3.33	1.6	6.29
FOB87_RS00835	16.58	29.93	11.22	30.01	13.29	15.03	24.51	26.69	22.64	24.19	24.66	15.14
FOB87_RS06400	7.09	17.6	5.95	10.16	7.92	5.07	117.74	105.25	103.07	118.42	120.18	183.97
FOB87_RS00830	216.42	353.48	380.23	254.09	184.92	90.16	17.98	5.12	10.78	16.12	9.24	18.25
FOB87_RS06405	20.91	49.89	15.93	37.56	22.56	16.21	990.89	644.08	966.78	957.35	575.34	1232.05
FOB87_RS02895	0.65	0.86	0.27	0.0	0.65	0.22	14.21	10.8	14.26	9.83	12.52	16.14
FOB87_RS02890	122.95	88.73	112.69	90.95	143.95	127.84	663.01	535.33	673.7	589.07	544.46	525.6
FOB87_RS12860	0.0	0.0	0.0	0.0	0.0	0.0	0.0	0.0	0.0	0.0	0.0	0.0
FOB87_RS02540	0.3	0.92	1.0	3.19	1.19	0.41	1.12	0.89	1.28	0.84	0.68	2.21
FOB87_RS12865	0.0	0.0	0.0	0.0	0.0	0.0	0.14	0.0	0.0	0.0	0.0	0.0
FOB87_RS02545	88.59	31.75	121.01	51.62	86.32	197.43	97.88	107.1	86.2	78.05	96.87	48.75
FOB87_RS31040	41.05	41.61	35.0	77.3	40.17	35.55	14.19	7.18	14.45	13.6	9.25	23.58
FOB87_RS31045	983.44	983.25	912.66	1691.93	909.31	670.99	585.1	241.21	739.34	596.81	350.89	876.73
FOB87_RS27155	0.16	0.56	0.27	0.19	0.95	0.22	0.2	0.19	0.34	0.0	0.58	0.17
FOB87_RS27150	0.4	0.24	0.56	0.16	0.66	0.37	0.17	0.47	0.14	0.15	0.61	0.98
FOB87_RS27480	3.99	4.27	1.3	3.15	1.54	5.78	21.53	17.31	18.91	19.29	13.98	20.31
FOB87_RS27485	7259.69	2687.88	6445.74	3989.91	5540.46	1177.57	250.84	374.4	222.45	357.35	623.9	251.15
FOB87_RS10310	4.12	6.17	3.87	5.64	5.93	3.5	79.6	66.05	72.33	86.1	69.07	113.11
FOB87_RS10645	69.17	170.22	34.07	160.98	58.4	17.62	91.24	64.02	99.82	95.94	74.25	159.01
FOB87_RS10315	10.38	7.89	4.65	8.2	13.75	22.8	134.46	116.31	99.67	98.9	68.32	97.71
FOB87_RS10640	174.87	494.67	96.08	542.22	204.08	61.39	653.86	369.25	709.2	712.66	318.9	846.85
FOB87_RS00400	17.01	9.78	25.87	13.24	22.18	12.78	21.86	23.29	22.13	23.16	17.02	21.29
FOB87_RS23810	9.86	9.03	15.69	11.0	5.85	5.86	22.38	8.19	24.36	17.93	13.73	19.09
FOB87_RS23815	5.21	3.18	9.5	6.44	4.95	3.11	8.75	4.55	15.95	15.68	9.73	8.83
FOB87_RS29460	7.02	12.1	3.75	13.53	5.79	1.97	0.3	0.19	0.0	0.0	0.0	0.17
FOB87_RS08550	0.0	0.0	0.0	0.0	0.0	0.0	0.0	0.0	0.75	0.0	0.0	0.0
FOB87_RS29465	0.0	0.0	0.39	0.56	1.39	0.0	4.08	1.66	3.49	4.7	1.28	4.93
FOB87_RS24280	0.49	0.96	0.41	0.44	0.61	0.84	16.96	13.35	18.18	17.39	10.87	16.15
FOB87_RS21675	13.0	35.1	7.4	24.98	11.13	17.64	12.85	10.08	11.32	11.01	10.93	11.81
FOB87_RS07555	32.62	84.22	12.75	25.44	13.76	16.88	273.95	367.21	277.59	231.6	330.21	226.59
FOB87_RS24285	7.05	10.26	5.25	9.32	8.44	11.56	145.41	121.48	130.72	130.0	108.49	135.36
FOB87_RS21670	9.27	10.9	3.16	13.05	4.72	11.23	81.33	79.16	72.64	104.81	76.65	50.77
FOB87_RS01525	18.75	14.38	17.79	13.01	16.94	17.12	138.98	149.98	137.24	135.06	164.94	149.93
FOB87_RS27730	3.07	4.12	1.71	2.91	4.06	4.35	8.4	7.5	6.98	9.59	6.54	13.58
FOB87_RS04000	1.22	2.75	0.29	0.83	0.52	0.96	7.38	3.51	6.13	4.86	7.33	12.67
FOB87_RS20105	0.26	1.15	0.22	0.62	0.26	0.18	5.87	2.17	3.63	4.97	3.35	9.38
FOB87_RS04005	1.43	2.73	1.2	3.41	1.66	3.45	48.31	33.72	34.48	36.89	28.89	50.71
FOB87_RS01255	79.7	100.84	89.25	95.05	90.49	57.64	11.67	5.81	11.78	9.71	7.44	22.33
FOB87_RS20100	0.22	0.76	0.0	0.0	0.65	0.45	9.49	7.73	8.83	7.54	7.36	11.24
FOB87_RS01015	1.65	4.65	1.39	2.55	0.82	0.68	123.37	44.5	104.43	116.5	43.15	90.23
FOB87_RS01010	2.16	4.73	0.68	1.12	0.94	0.56	98.42	24.46	77.39	89.58	28.52	87.39
FOB87_RS01520	14.69	9.69	16.62	8.22	19.02	16.66	115.15	103.36	104.1	99.16	117.86	142.12
FOB87_RS18010	0.57	13.98	1.12	3.83	1.13	1.3	0.71	0.45	0.41	1.27	0.69	2.0
FOB87_RS18015	0.13	0.33	0.0	0.15	0.12	0.52	0.62	0.74	0.67	0.98	0.34	1.98
FOB87_RS08735	0.48	0.34	0.56	0.45	0.38	0.26	0.6	0.11	0.2	0.32	0.0	0.7
FOB87_RS01250	310.91	367.98	316.59	434.98	363.75	112.58	28.95	22.13	26.77	29.89	25.55	60.68
FOB87_RS08730	0.16	0.14	0.0	0.37	0.78	0.54	0.2	0.74	0.5	0.35	0.72	0.82
FOB87_RS00490	2.08	10.43	1.27	2.24	1.97	1.23	4.59	6.48	5.34	7.38	7.42	8.66
FOB87_RS00495	7.17	27.16	2.53	8.85	5.7	2.07	15.37	13.08	11.48	12.98	18.5	20.72
FOB87_RS23130	7.77	3.89	4.66	4.28	4.41	6.86	30.77	29.57	33.16	41.53	27.66	14.63
FOB87_RS30550	0.49	0.57	1.09	0.39	1.93	2.45	2.22	1.15	1.38	1.99	1.48	1.19
FOB87_RS26285	43.19	41.35	43.5	64.22	67.34	112.47	230.15	226.97	220.55	224.13	184.11	206.98
FOB87_RS30805	0.87	1.13	0.18	1.03	0.0	1.33	2.69	1.79	2.77	1.93	3.16	3.64
FOB87_RS30555	0.75	0.66	0.45	1.14	0.53	1.03	2.41	2.93	2.07	1.68	3.14	2.6
FOB87_RS30800	0.89	1.12	1.0	1.76	0.88	0.47	4.05	2.22	3.37	3.3	2.53	2.91
FOB87_RS26280	12.08	11.33	9.52	12.0	11.39	16.5	83.44	56.03	71.6	86.37	52.43	107.49
FOB87_RS24825	36.56	37.04	23.94	39.09	30.44	45.12	216.67	170.87	211.08	228.44	131.78	179.97
FOB87_RS24820	60.03	57.5	45.44	60.25	120.97	49.83	37.92	30.81	34.39	38.15	45.9	111.2
FOB87_RS28335	3.65	9.1	2.62	3.89	3.16	3.09	226.35	211.15	211.18	214.32	190.2	205.28
FOB87_RS28330	4.55	6.38	3.06	2.7	3.16	3.13	101.46	88.34	92.74	130.84	78.84	80.09
FOB87_RS25415	19.33	32.12	10.66	24.47	17.49	10.2	91.14	65.26	92.7	74.78	50.41	49.27
FOB87_RS25410	13.02	13.96	8.1	9.05	10.48	14.64	61.52	45.71	64.2	69.19	41.67	56.07
FOB87_RS23100	30.93	38.73	14.83	26.95	18.81	22.97	663.8	520.93	673.7	724.78	432.94	676.04
FOB87_RS26465	1.76	8.48	0.59	4.38	1.57	0.85	15.78	11.66	18.03	15.52	11.75	33.2
FOB87_RS32890	18.38	19.24	13.78	14.6	23.58	10.05	285.48	260.51	273.86	259.89	262.23	199.57
FOB87_RS32895	4.24	8.46	8.3	2.93	23.98	2.35	151.65	87.53	150.88	106.89	107.11	159.32
FOB87_RS19275	1.22	2.13	0.59	0.62	0.69	1.08	40.79	33.61	43.86	33.84	30.41	43.32
FOB87_RS05715	0.56	0.25	0.23	0.77	0.28	0.19	1.27	0.22	0.3	0.73	0.09	0.59
FOB87_RS19270	71.21	95.9	47.68	92.06	76.58	46.69	324.26	294.5	356.35	330.01	285.69	293.24
FOB87_RS05710	0.24	0.21	0.81	0.86	0.6	0.58	3.17	0.43	2.2	1.22	0.44	1.79
FOB87_RS29880	0.0	0.12	0.0	0.0	0.54	0.28	0.34	0.16	0.29	0.15	0.37	0.28
FOB87_RS29885	7.48	7.32	5.55	8.43	4.71	9.85	10.87	10.19	12.38	11.98	9.69	10.26
FOB87_RS14540	26.1	12.92	87.0	37.54	54.97	120.45	34.93	42.05	52.35	45.88	38.0	34.13
FOB87_RS14015	14.84	11.07	15.54	15.63	15.38	16.96	31.8	25.1	32.36	32.22	25.2	31.96
FOB87_RS14545	17.8	3.24	78.66	31.11	41.9	50.54	3.17	2.19	3.09	4.65	2.64	3.65
FOB87_RS14010	2.4	6.02	1.44	4.28	8.19	4.01	114.28	64.88	152.89	118.37	56.7	193.91
FOB87_RS18905	0.36	0.53	0.1	0.14	0.24	0.25	0.9	1.0	1.41	0.94	1.21	1.9
FOB87_RS15940	33.45	31.04	9.36	34.22	12.38	24.77	31.05	27.95	21.7	20.51	26.99	20.74
FOB87_RS15765	42.49	15.65	42.12	37.98	63.02	68.93	256.28	227.13	245.49	242.12	219.08	154.17
FOB87_RS18900	8.23	4.81	5.99	5.86	14.72	19.6	99.85	32.49	76.75	87.67	29.62	71.75
FOB87_RS15760	25.14	12.84	22.38	16.85	25.41	29.12	290.36	278.51	320.57	269.56	236.1	137.81
FOB87_RS15945	9.93	11.65	6.34	15.43	8.06	7.01	10.46	11.59	11.5	7.81	9.85	12.53
FOB87_RS03715	15.9	23.48	9.84	19.63	15.99	10.67	790.96	334.41	893.11	767.41	457.04	1388.54
FOB87_RS03710	3.19	5.13	4.46	8.82	6.34	9.86	304.01	174.97	368.19	312.29	198.82	557.53
FOB87_RS16945	59.62	169.37	19.13	81.51	41.46	32.27	10.49	5.4	6.36	9.4	3.53	10.72
FOB87_RS16940	4.61	10.0	4.28	4.32	6.51	4.17	63.82	38.81	61.15	60.47	37.07	59.37
FOB87_RS19050	6.93	5.79	7.48	1.56	6.56	11.33	16.86	70.73	20.79	12.17	54.94	5.57
FOB87_RS31600	222.68	552.44	135.44	217.34	113.15	93.22	407.77	310.85	450.36	380.76	398.49	424.91
FOB87_RS19055	1868.47	2248.35	1944.13	1298.32	1687.19	3902.77	80.67	137.22	69.79	109.19	144.46	64.15
FOB87_RS31605	329.07	1191.82	169.68	385.79	217.96	91.21	1218.5	969.45	1370.64	1370.94	1226.89	1138.6
FOB87_RS12085	5.58	9.21	5.22	4.72	5.86	6.02	73.84	49.42	66.65	68.86	43.12	112.34
FOB87_RS12080	0.73	1.64	0.44	1.97	0.41	0.64	1.3	0.86	1.55	0.93	0.86	1.53
FOB87_RS31545	3.29	3.56	1.47	3.25	2.18	1.51	70.99	36.92	65.26	75.16	40.56	45.83
FOB87_RS31540	0.0	0.0	0.0	0.0	0.56	0.26	3.75	1.79	1.61	1.9	1.9	4.17
FOB87_RS22505	5.42	7.77	5.79	5.84	7.1	3.89	42.66	24.21	32.87	33.01	23.43	52.71
FOB87_RS22500	16.25	41.57	12.53	34.89	24.43	36.79	140.06	118.55	140.6	137.82	106.01	131.92
FOB87_RS11685	0.7	3.89	0.39	1.67	1.16	0.8	10.2	7.48	13.23	10.44	5.99	10.84
FOB87_RS11680	1.71	1.03	1.99	2.03	2.09	2.35	3.28	2.49	3.37	3.23	1.68	3.61
FOB87_RS33760	0.0	0.94	0.0	0.0	0.0	0.0	5.36	0.0	0.0	0.0	0.98	1.13
FOB87_RS33765	0.51	0.89	0.43	0.6	0.0	1.75	6.97	4.22	5.97	6.25	5.12	8.57
FOB87_RS29265	3.4	2.55	1.22	3.46	3.38	0.66	0.0	0.58	0.0	0.55	0.44	3.07
FOB87_RS18655	0.0	0.0	0.0	0.0	0.0	0.0	0.0	0.0	0.0	0.0	0.0	0.0
FOB87_RS18650	0.0	0.0	0.0	0.0	0.0	0.0	0.0	0.0	0.0	0.0	0.0	0.0
FOB87_RS29260	2.02	7.08	1.13	1.6	3.35	0.46	5.04	7.97	10.78	15.79	6.15	19.87
FOB87_RS13680	1.69	4.45	2.63	0.86	2.64	5.14	59.61	30.04	52.61	49.93	31.81	67.75
FOB87_RS13685	5.61	5.44	3.87	4.04	4.28	5.02	73.66	56.7	59.13	60.66	47.28	78.58
FOB87_RS27905	0.3	1.56	0.0	0.35	0.29	0.0	11.47	4.92	10.78	12.28	4.07	16.6
FOB87_RS27900	2.89	2.35	3.81	3.18	3.48	1.84	1.79	0.73	2.2	4.61	1.13	3.26
FOB87_RS07720	54.47	52.72	32.38	59.89	65.96	24.54	185.93	161.91	162.29	168.57	157.22	95.7
FOB87_RS07725	55.19	46.44	33.35	42.54	51.82	43.77	124.12	121.87	116.92	93.39	116.59	63.7
FOB87_RS10810	12.15	47.25	3.44	16.83	8.13	2.06	21.94	59.79	26.22	24.55	52.29	39.13
FOB87_RS10815	8.15	29.16	1.57	8.71	5.44	1.93	12.49	40.97	12.12	14.92	33.23	24.5
FOB87_RS06090	19.3	49.66	10.68	34.81	16.72	16.77	306.67	238.19	271.67	309.3	248.17	261.61
FOB87_RS06095	46.26	36.03	36.53	33.66	43.35	21.64	756.55	594.93	802.4	805.33	564.42	309.17
FOB87_RS26095	0.0	0.0	0.73	0.52	0.0	0.0	0.55	0.0	0.0	0.0	0.0	0.0
FOB87_RS29675	16.46	28.52	8.27	25.14	14.37	5.31	54.69	46.06	54.56	56.4	56.67	33.52
FOB87_RS13355	23.01	11.21	21.99	15.16	23.88	20.54	76.77	62.36	69.72	56.83	58.81	46.09
FOB87_RS29670	6.57	19.79	3.79	8.76	1.23	9.58	39.9	49.09	38.12	34.39	40.55	35.92
FOB87_RS32385	0.32	1.26	0.0	0.0	0.48	0.22	8.73	2.83	7.65	6.23	3.79	9.74
FOB87_RS32380	0.3	0.0	0.0	0.0	0.0	0.0	0.0	0.0	0.0	0.0	0.0	0.0
FOB87_RS21080	2.16	4.05	1.81	4.75	2.75	1.48	101.28	43.38	109.11	98.37	45.05	107.44
FOB87_RS21085	5.07	5.99	1.48	6.01	3.07	3.33	184.36	99.22	189.46	195.07	112.13	196.66
FOB87_RS02395	0.28	0.73	0.23	0.33	0.56	0.19	16.26	16.94	14.08	13.48	19.11	13.01
FOB87_RS02390	2.48	6.52	0.76	0.53	1.12	1.24	194.66	92.36	175.16	170.72	90.92	224.33
FOB87_RS30235	6.97	16.03	0.73	9.3	8.65	3.59	349.32	234.01	294.57	356.9	222.15	267.07
FOB87_RS30230	0.93	1.53	0.6	1.14	0.88	1.18	48.87	33.04	40.83	42.5	36.49	37.06
FOB87_RS01370	0.0	0.0	0.2	0.0	0.0	0.0	0.89	0.0	0.76	1.33	0.44	0.75
FOB87_RS06675	10.39	12.71	9.17	9.77	10.67	9.34	11.61	16.11	14.15	15.4	17.03	7.74
FOB87_RS06670	27.3	23.44	31.75	31.72	22.68	21.73	37.91	29.57	30.18	34.18	25.52	42.32
FOB87_RS06895	0.12	0.32	0.2	0.14	0.36	0.0	1.35	1.14	1.54	1.48	0.55	1.91
FOB87_RS08940	0.25	0.11	0.41	0.73	0.12	0.59	0.31	0.15	0.52	0.28	0.22	0.39
FOB87_RS08945	0.16	0.28	0.0	0.38	0.16	0.11	0.39	0.38	0.51	0.0	0.29	0.51
FOB87_RS21880	0.32	1.69	0.81	2.67	0.0	0.22	1.2	0.38	0.69	0.36	0.88	0.34
FOB87_RS32560	7.1	5.19	6.95	10.52	5.29	4.88	114.04	50.21	93.05	85.05	52.13	120.6
FOB87_RS21885	108.6	117.11	86.09	105.32	110.09	97.83	264.31	235.61	230.96	254.43	219.61	144.51
FOB87_RS32565	3.36	3.86	3.31	3.3	3.34	2.7	43.58	16.18	32.02	38.42	16.63	58.85
FOB87_RS19930	6.88	7.93	4.56	3.43	5.57	7.83	109.15	103.72	105.28	83.49	91.2	53.04
FOB87_RS00085	41.79	49.72	40.64	37.24	53.75	45.31	46.88	35.87	37.8	45.89	32.01	38.06
FOB87_RS00080	14.04	19.43	8.06	14.61	16.4	6.94	255.05	166.25	230.3	204.98	151.61	197.87
FOB87_RS05275	0.0	0.0	0.0	0.0	0.0	0.0	0.0	0.0	0.0	0.0	1.9	0.0
FOB87_RS24345	20.79	26.04	22.44	40.16	25.97	16.73	28.13	11.26	26.0	33.18	27.16	30.69
FOB87_RS24615	0.83	3.11	1.49	2.24	1.41	3.49	21.81	17.23	17.16	26.02	15.9	15.33
FOB87_RS24340	2118.72	1138.29	2050.41	1692.57	1915.21	2106.74	1552.61	1515.11	1554.89	1402.83	1480.71	1514.58
FOB87_RS05270	1.31	2.93	0.5	1.7	0.95	1.56	34.96	27.99	30.07	26.4	22.6	27.18
FOB87_RS24610	6.91	7.94	2.37	7.39	4.05	2.57	83.23	48.26	64.65	100.03	56.75	54.07
FOB87_RS17450	0.0	0.0	0.0	0.0	0.0	0.0	20.41	16.97	13.11	6.86	7.49	28.05
FOB87_RS28105	0.61	2.29	1.03	1.09	1.07	0.42	3.82	3.09	4.09	4.8	2.81	5.83
FOB87_RS28100	0.41	0.72	0.35	0.85	0.21	0.07	2.56	2.19	3.07	2.98	2.63	3.9
FOB87_RS17455	0.0	0.0	0.0	0.0	0.0	0.0	2.66	0.0	0.0	0.0	0.0	0.0
FOB87_RS02970	3.84	9.53	2.67	5.03	3.29	2.82	169.6	165.56	197.33	215.55	169.82	274.4
FOB87_RS02975	3.98	14.75	2.29	4.86	6.56	2.58	180.97	107.19	175.77	188.77	135.84	264.12
FOB87_RS09015	0.0	0.92	0.0	2.49	0.0	0.72	5.24	0.0	3.37	3.52	1.92	0.0
FOB87_RS09010	14.66	6.43	15.38	8.93	13.35	28.24	42.37	56.65	39.77	41.17	35.94	31.77
FOB87_RS00530	10.5	18.85	4.83	16.9	12.17	12.88	22.12	10.95	19.74	15.08	15.09	18.71
FOB87_RS00020	0.0	0.0	0.0	0.0	0.0	0.0	0.0	0.0	0.0	0.0	0.0	0.0
FOB87_RS00535	0.47	0.62	0.2	0.28	0.94	0.08	0.73	0.56	1.01	0.92	1.07	1.86
FOB87_RS00025	0.0	0.0	0.0	0.0	0.0	0.0	0.0	0.0	0.0	0.0	0.0	0.0
FOB87_RS14220	6.59	4.72	13.71	14.09	15.12	4.59	7.4	2.97	6.24	5.91	3.56	5.77
FOB87_RS13135	0.72	1.9	3.03	2.57	2.87	3.96	16.18	3.41	16.17	13.7	2.64	28.9
FOB87_RS33160	11.13	19.52	5.34	18.39	9.48	15.02	20.81	14.59	17.4	16.43	13.09	15.09
FOB87_RS14225	6.17	6.28	7.03	9.15	10.85	5.15	10.57	4.7	9.53	8.13	5.65	9.99
FOB87_RS13130	0.73	0.85	0.0	0.58	0.24	0.5	13.31	12.94	11.92	11.93	10.88	19.96
FOB87_RS28810	0.0	0.0	0.0	0.0	0.0	0.0	0.0	0.0	0.0	0.0	0.0	0.18
FOB87_RS08050	123.6	150.17	158.99	324.36	161.48	75.84	4.37	2.82	2.82	2.65	3.63	0.62
FOB87_RS08055	88.23	145.51	139.33	250.56	126.29	92.87	2.17	4.13	4.33	3.24	5.84	0.0
FOB87_RS31835	28.93	55.59	28.57	34.49	26.55	26.28	351.81	370.96	375.22	380.83	343.52	413.74
FOB87_RS31830	3.2	5.6	1.08	2.27	1.27	3.07	11.15	6.05	20.47	17.14	9.35	33.02
FOB87_RS28815	0.0	0.0	0.0	0.0	0.0	0.0	0.0	0.0	0.0	0.0	0.0	0.0
FOB87_RS20820	0.0	0.0	0.0	0.0	0.0	0.0	0.0	0.0	0.0	0.0	0.0	0.0
FOB87_RS28930	0.0	0.0	1.41	0.0	0.84	1.73	4.19	1.99	1.8	3.76	0.77	2.66
FOB87_RS20825	12.93	28.92	6.36	39.66	14.07	10.49	15.7	11.62	17.25	16.93	10.91	16.45
FOB87_RS10105	61.82	48.56	63.44	65.33	59.9	73.55	70.54	50.73	50.63	46.83	51.22	78.07
FOB87_RS10100	225.6	138.55	255.11	209.1	192.11	282.25	139.79	145.23	115.33	106.15	135.88	160.47
FOB87_RS26615	9.61	3.89	11.78	6.72	9.79	19.96	6.75	3.79	7.37	7.43	5.41	6.75
FOB87_RS26610	1.28	2.24	0.54	0.76	1.27	0.88	6.64	4.03	5.46	9.05	6.43	4.04
FOB87_RS29815	0.5	0.44	0.84	1.18	0.49	0.86	0.31	0.3	0.53	0.28	0.23	0.26
FOB87_RS27425	505.33	798.71	474.79	474.96	485.52	377.8	65.16	148.48	57.14	103.51	155.2	94.49
FOB87_RS22975	0.91	0.4	0.76	0.54	1.35	1.45	3.39	2.51	4.19	3.38	2.76	2.71
FOB87_RS22750	0.0	0.0	0.0	0.0	0.0	0.0	0.0	0.0	0.0	0.0	0.0	0.0
FOB87_RS22755	0.39	0.58	0.11	0.0	0.26	0.0	0.33	1.25	0.7	0.44	1.2	0.42
FOB87_RS22970	10.88	3.62	10.78	6.19	7.79	28.85	35.53	31.96	36.01	24.8	25.68	25.93
FOB87_RS14485	3.34	4.87	2.53	3.58	1.89	1.75	105.26	69.57	108.3	90.46	68.69	93.58
FOB87_RS33575	0.0	0.0	0.0	0.0	0.0	0.0	1.21	0.58	0.51	0.0	0.44	0.0
FOB87_RS14955	2.97	3.79	0.9	1.92	1.88	3.34	56.53	38.37	52.45	32.27	33.09	64.62
FOB87_RS14480	2.2	4.37	3.68	3.32	2.78	3.15	88.54	38.52	69.44	67.33	35.41	64.38
FOB87_RS14950	2.26	3.11	2.71	3.45	2.57	2.44	6.23	4.2	5.17	4.32	3.54	7.48
FOB87_RS33570	153.52	191.22	104.54	142.13	100.34	156.27	698.83	549.28	604.35	534.7	600.35	826.15
FOB87_RS29810	0.58	0.51	0.0	0.69	0.29	0.4	0.36	0.34	0.0	0.0	0.0	0.92
FOB87_RS04630	1.14	3.44	1.1	0.58	1.46	0.56	4.68	4.06	3.83	3.47	2.24	7.58
FOB87_RS04635	13.61	12.65	9.63	11.86	8.31	4.51	5.92	3.3	5.42	6.41	4.94	10.03
FOB87_RS13905	91.02	62.02	95.6	65.11	95.97	110.07	145.59	147.74	153.85	142.98	167.27	125.96
FOB87_RS15570	3.92	4.94	2.67	1.75	4.87	3.87	16.8	9.29	14.39	18.89	11.44	47.54
FOB87_RS13900	5.55	4.13	5.59	7.9	6.34	9.52	29.73	19.38	26.66	34.09	22.33	28.08
FOB87_RS15575	886.07	684.78	677.75	629.57	761.85	779.18	2533.18	1816.35	2513.18	2532.46	2124.32	2116.3
FOB87_RS03940	0.0	0.0	0.0	0.0	0.0	0.0	0.0	0.0	0.0	0.0	0.0	0.0
FOB87_RS03945	0.0	0.46	0.0	0.0	0.0	0.0	0.65	0.0	0.55	0.58	0.0	1.64
FOB87_RS19420	4.69	6.53	5.33	5.89	4.39	3.03	52.95	23.53	40.35	42.53	25.49	49.74
FOB87_RS16880	0.22	0.09	0.19	0.13	0.0	0.0	5.18	2.2	4.56	4.16	2.1	2.08
FOB87_RS19425	3.41	15.79	1.22	6.21	4.11	2.42	22.59	8.79	19.48	23.65	10.57	33.35
FOB87_RS16885	0.0	0.41	0.2	0.0	0.0	0.16	4.48	2.34	5.08	3.24	2.44	2.57
FOB87_RS11210	3.82	5.21	0.71	2.52	1.26	3.79	13.75	5.03	12.23	8.53	9.7	12.97
FOB87_RS11215	0.0	2.14	1.37	3.87	2.43	3.36	10.15	6.75	5.21	7.28	6.71	3.43
FOB87_RS01815	164.17	188.52	112.71	227.97	149.82	109.49	3.38	3.58	5.04	3.93	5.15	3.92
FOB87_RS01810	72.49	91.69	51.75	94.11	68.26	113.23	3.21	3.05	4.03	3.07	2.04	3.26
FOB87_RS15680	3.84	6.55	2.8	6.05	4.41	3.95	73.49	64.4	67.04	71.18	53.94	66.7
FOB87_RS15685	64.51	74.27	63.62	60.96	75.32	50.66	429.6	306.71	377.52	354.44	293.41	424.31
FOB87_RS25995	9.71	9.24	8.85	10.86	12.13	6.1	1580.95	2632.79	1981.42	2670.78	2007.34	2488.44
FOB87_RS25990	4.65	6.43	3.22	4.0	5.43	3.76	16.09	13.23	14.9	16.12	13.2	13.73
FOB87_RS30005	1.24	2.61	1.53	2.65	3.54	2.05	111.91	58.22	105.23	136.39	41.87	70.25
FOB87_RS30000	1.44	3.38	1.61	2.0	1.91	3.47	71.31	38.72	60.31	79.77	26.83	42.59
FOB87_RS24550	1.96	2.14	1.23	2.51	1.94	3.02	31.05	15.04	30.77	22.74	13.26	26.27
FOB87_RS03365	5.88	12.58	6.53	7.59	7.56	10.57	24.78	17.4	19.2	21.83	22.93	17.13
FOB87_RS03360	361.57	585.31	408.02	481.46	445.34	393.58	169.51	186.87	146.69	174.44	192.89	122.29
FOB87_RS24880	21.51	20.49	3.14	25.5	7.44	9.63	440.44	234.73	408.22	493.0	208.67	414.02
FOB87_RS24555	26.93	73.04	17.66	25.95	25.09	22.54	1398.92	1254.63	1346.05	1274.71	983.27	1073.51
FOB87_RS05400	0.0	0.15	0.59	0.41	0.35	0.24	0.44	0.2	2.24	1.18	0.32	3.33
FOB87_RS17130	0.24	0.0	0.39	0.28	0.0	0.0	4.41	3.35	5.54	2.37	3.23	5.47
FOB87_RS17135	0.58	0.51	0.36	0.34	0.43	0.59	1.79	0.85	1.39	0.48	0.66	0.91
FOB87_RS28925	2.75	1.99	2.17	2.69	3.05	2.56	94.58	87.58	87.41	86.96	87.92	69.61
FOB87_RS25195	17.61	28.7	7.82	13.64	16.05	16.89	454.04	410.1	408.64	398.56	372.24	453.62
FOB87_RS28920	1.73	2.2	1.05	0.56	1.25	1.08	72.72	46.01	58.93	68.7	42.73	52.07
FOB87_RS25190	1.41	3.47	1.43	2.18	2.81	2.33	30.67	20.6	31.71	30.02	16.04	36.24
FOB87_RS12745	612.86	724.11	647.61	686.37	707.18	622.7	29.87	44.66	28.96	34.22	47.56	40.48
FOB87_RS12740	3.04	3.66	1.59	1.8	3.02	2.69	56.45	43.76	47.41	45.52	39.24	42.82
FOB87_RS09830	24.44	11.42	19.82	17.39	26.7	10.63	231.39	144.66	197.33	193.78	139.29	89.29
FOB87_RS09835	46.4	30.52	38.79	44.57	45.57	47.27	599.68	504.91	588.68	559.66	506.53	442.47
FOB87_RS16080	0.1	0.63	0.09	0.85	0.0	0.28	1.15	0.24	0.76	0.8	0.28	0.65
FOB87_RS16085	1.88	1.23	1.97	0.83	1.4	1.61	1.75	0.28	1.25	0.26	0.64	0.0
FOB87_RS17685	5.49	10.64	2.43	5.14	3.54	6.42	115.27	68.12	115.51	124.21	60.37	94.88
FOB87_RS19840	8.34	9.74	6.03	8.79	5.98	3.18	30.59	15.63	21.26	17.59	16.31	20.27
FOB87_RS02705	6.25	10.95	3.5	6.17	4.14	3.22	79.79	38.83	53.9	61.05	35.71	55.43
FOB87_RS17860	0.76	1.33	0.47	1.57	0.56	0.26	1.89	2.24	1.01	0.21	1.04	3.59
FOB87_RS02700	3.72	2.33	1.34	1.89	4.49	3.1	8.94	6.29	8.51	10.39	4.37	7.57
FOB87_RS17865	15.59	16.93	13.87	11.04	14.8	24.13	61.18	75.77	52.41	42.11	87.68	43.17
FOB87_RS09955	4.3	4.75	5.82	7.07	5.52	2.67	3.63	2.13	4.29	2.63	3.43	15.35
FOB87_RS09950	4.37	4.51	4.32	7.14	6.37	2.27	3.27	2.76	4.15	3.14	4.26	15.46
FOB87_RS13350	32.68	21.35	22.94	43.68	45.45	58.34	121.4	101.29	154.08	90.91	89.65	87.05
FOB87_RS06460	0.0	0.0	0.0	0.0	2.06	1.42	5.17	0.0	2.21	2.31	1.9	2.19
FOB87_RS06465	4.1	2.65	4.71	4.35	4.29	7.56	14.79	13.54	14.05	15.67	12.83	20.7
FOB87_RS00850	25.13	111.28	11.63	90.67	28.58	14.03	22.82	17.11	27.95	23.08	22.45	16.34
FOB87_RS00855	6.58	20.64	1.6	17.11	9.7	4.52	4.76	3.27	3.85	3.08	2.13	3.8
FOB87_RS32710	1.56	0.27	1.3	1.11	0.93	0.96	7.94	3.31	9.62	6.6	5.82	6.06
FOB87_RS05345	47.19	10.51	67.64	32.06	57.52	78.28	25.11	22.95	28.58	23.36	28.22	21.51
FOB87_RS02560	41.03	32.99	33.83	40.6	39.32	45.18	274.06	258.42	271.29	310.76	210.03	154.06
FOB87_RS15885	3.26	3.7	1.93	3.3	3.05	5.41	5.38	6.93	6.05	5.15	7.99	7.29
FOB87_RS10480	1.66	3.76	0.8	1.13	0.95	1.47	7.72	8.46	5.6	3.99	5.01	9.29
FOB87_RS09480	0.0	0.31	0.0	0.0	0.0	0.24	0.44	0.0	0.38	0.0	0.16	0.0
FOB87_RS24885	5.42	10.52	2.95	4.86	2.33	2.01	322.99	204.68	305.41	351.66	206.68	260.14
FOB87_RS10485	11.06	10.66	4.95	6.99	7.33	6.33	22.05	24.0	25.17	18.12	26.29	23.32
FOB87_RS09485	0.0	0.15	0.71	0.2	0.0	0.12	0.63	0.2	0.36	0.38	0.31	0.36
FOB87_RS31065	0.89	0.89	0.86	0.91	0.5	0.35	13.82	9.67	14.29	12.4	10.26	10.48
FOB87_RS18465	5.67	8.21	4.05	5.04	5.92	7.01	1372.93	1189.45	1551.48	1502.29	1181.5	1044.0
FOB87_RS18460	0.0	0.2	0.0	0.0	0.0	0.08	2.42	1.76	2.2	1.53	1.36	2.66
FOB87_RS31060	1.12	1.97	0.71	1.33	1.39	0.96	5.59	1.33	2.1	2.82	1.54	3.55
FOB87_RS29190	1.87	1.85	1.37	0.56	1.86	1.12	7.29	2.49	3.24	4.7	4.28	5.18
FOB87_RS29195	0.32	1.21	0.8	1.01	0.53	0.44	1.46	0.88	1.13	1.54	1.45	1.57
FOB87_RS21470	3.42	6.69	4.31	4.61	2.63	3.63	3.49	2.12	4.15	2.78	3.27	9.27
FOB87_RS21475	8.09	12.92	7.88	8.2	7.65	4.21	11.54	5.87	11.28	9.04	6.56	19.4
FOB87_RS27130	233.54	283.79	246.78	328.75	291.54	298.44	39.49	91.39	38.2	87.06	92.22	58.19
FOB87_RS27135	2576.56	3725.33	2713.36	3272.95	3059.94	5080.34	236.63	1050.9	166.96	408.92	819.71	227.39
FOB87_RS10665	6.92	12.12	5.03	9.3	7.33	9.66	74.99	69.35	66.44	64.39	64.1	51.53
FOB87_RS10660	5.47	10.86	3.69	6.16	6.09	5.03	56.11	50.8	52.76	50.75	45.2	43.82
FOB87_RS06285	1.35	2.03	0.65	2.06	1.15	1.06	95.58	26.93	81.46	64.37	36.84	111.75
FOB87_RS06280	3.43	5.07	2.47	3.37	3.02	3.63	80.39	50.16	75.76	66.7	48.6	86.62
FOB87_RS23835	2.34	1.95	3.64	2.24	3.31	2.06	3.88	2.24	2.38	3.48	1.32	2.46
FOB87_RS23830	2.14	0.59	3.7	1.9	2.39	1.19	2.16	0.95	2.85	2.39	1.83	2.4
FOB87_RS29440	1.56	1.19	2.28	2.3	2.7	5.73	9.92	5.75	8.92	3.69	7.99	8.19
FOB87_RS08530	1.04	0.91	0.73	1.44	1.21	0.36	2.38	1.65	1.85	2.13	1.11	1.46
FOB87_RS08535	4.71	9.98	2.75	6.21	2.86	2.69	7.01	6.97	6.14	5.26	7.18	7.45
FOB87_RS29445	3.31	5.91	1.52	4.59	1.55	1.33	0.24	0.0	0.53	0.49	0.17	0.59
FOB87_RS21695	2673.86	2918.64	2452.91	1676.22	2339.98	1589.35	216.65	326.69	152.8	347.73	464.19	345.19
FOB87_RS21690	174.38	271.34	141.49	135.06	194.16	65.74	60.95	71.94	41.26	83.13	112.8	99.25
FOB87_RS00700	4.0	4.42	1.99	3.34	2.79	3.25	16.05	8.24	10.75	10.25	9.89	11.71
FOB87_RS00705	0.45	0.99	0.47	1.21	0.45	0.54	1.27	0.8	0.84	1.39	1.35	0.95
FOB87_RS20125	10.82	15.02	5.3	9.62	11.65	22.29	44.94	29.9	37.54	37.27	36.29	44.67
FOB87_RS04025	4.17	3.86	3.69	3.3	3.68	8.59	3.75	1.37	3.21	2.84	3.18	7.32
FOB87_RS20120	7.78	14.87	4.35	16.1	6.74	15.08	28.85	26.0	26.41	24.97	19.71	19.36
FOB87_RS04020	11.29	12.39	6.29	14.82	8.56	8.7	56.37	37.24	48.1	60.35	32.54	53.23
FOB87_RS09225	11.08	11.97	2.59	12.53	4.09	10.97	90.53	70.16	62.15	85.47	56.31	77.94
FOB87_RS09220	8.42	10.71	2.05	9.98	3.77	7.27	73.41	50.15	71.28	83.99	56.36	63.82
FOB87_RS18070	1.16	1.01	1.29	1.83	1.53	0.8	1.44	0.0	0.83	0.43	0.35	0.4
FOB87_RS01030	18.8	59.16	13.06	31.89	17.68	11.76	52.66	38.69	44.39	50.02	46.53	48.82
FOB87_RS18075	3.32	3.06	3.2	2.36	2.31	2.51	0.83	0.59	2.31	1.86	1.07	3.5
FOB87_RS01035	15.56	47.1	9.55	34.77	15.84	8.56	16.96	6.54	14.58	12.23	7.44	19.81
FOB87_RS16405	2.43	1.28	1.9	1.54	2.25	0.33	20.98	6.52	16.76	20.07	12.73	22.86
FOB87_RS08285	4.65	19.58	3.91	11.59	6.94	4.64	94.23	83.21	92.39	100.07	88.75	85.37
FOB87_RS08280	2.31	4.21	0.75	1.69	2.29	2.07	76.44	45.48	65.47	67.33	42.44	63.73
FOB87_RS04280	56.42	42.94	35.98	42.5	42.99	14.13	406.41	268.52	411.02	404.69	416.08	439.5
FOB87_RS04285	45.95	32.68	35.1	28.02	42.42	44.5	179.31	176.04	169.78	154.93	168.08	139.82
FOB87_RS26265	2.03	5.33	1.89	2.41	3.36	2.63	47.19	37.63	36.57	38.53	33.6	28.52
FOB87_RS30825	0.44	0.58	0.65	0.39	0.33	0.91	3.16	1.7	5.29	4.06	2.93	4.42
FOB87_RS30820	0.36	0.78	0.6	0.63	0.71	0.61	2.23	1.16	3.34	1.79	3.03	4.33
FOB87_RS26260	1.33	1.63	1.56	1.58	1.06	2.19	7.95	7.24	5.67	4.16	8.27	6.72
FOB87_RS24800	1.69	3.81	2.23	2.87	2.16	1.5	15.35	7.72	16.24	17.27	4.42	47.88
FOB87_RS24805	3.3	5.54	3.43	2.82	4.85	1.63	13.64	9.83	14.22	12.96	6.99	33.22
FOB87_RS16400	0.81	2.59	0.9	2.87	2.14	1.11	13.39	9.54	8.6	11.7	10.81	17.55
FOB87_RS28310	5.38	14.01	2.51	8.61	4.07	3.64	72.71	45.02	69.03	77.78	45.87	49.81
FOB87_RS28315	3.9	9.36	1.89	9.01	3.67	1.69	66.5	35.97	63.32	64.66	42.8	39.38
FOB87_RS06890	0.32	0.83	0.8	0.37	0.63	0.65	4.35	5.27	5.76	5.32	4.36	5.69
FOB87_RS31915	0.49	0.22	0.42	0.29	0.0	0.0	1.54	0.3	0.79	1.11	0.45	1.3
FOB87_RS26400	2.59	3.4	2.44	1.54	2.25	3.56	42.35	49.83	40.77	36.16	52.4	27.3
FOB87_RS23690	86.41	60.74	90.89	84.17	69.13	66.85	3.15	2.99	2.99	5.32	2.57	3.55
FOB87_RS26405	0.87	1.83	1.61	1.45	1.73	1.2	27.34	24.53	24.9	21.39	31.69	17.81
FOB87_RS23695	61.76	85.88	81.05	104.98	63.96	33.98	2.75	2.38	3.01	4.72	3.5	2.97
FOB87_RS01375	8.27	17.14	2.82	9.96	7.15	4.2	104.32	82.52	82.57	110.53	102.89	90.53
FOB87_RS05735	1.35	0.32	1.54	1.16	0.73	0.84	1.07	1.45	1.44	1.51	1.01	1.29
FOB87_RS05730	0.51	0.22	0.43	0.3	0.38	0.0	1.27	0.45	2.17	1.42	0.82	2.14
FOB87_RS19210	0.31	0.54	1.04	0.37	0.62	1.49	6.95	6.24	5.95	5.19	5.67	7.19
FOB87_RS31990	1.44	2.74	1.21	2.57	1.43	1.32	7.79	6.27	6.67	11.01	6.38	9.12
FOB87_RS31995	0.25	0.22	0.21	0.0	0.25	0.17	4.07	1.19	2.95	3.09	1.38	2.12
FOB87_RS19215	0.64	0.75	0.27	3.15	1.69	0.15	3.97	1.63	3.85	5.93	3.4	5.93
FOB87_RS14565	1.89	1.03	2.18	1.68	0.94	3.24	6.76	2.94	5.54	4.48	2.81	3.36
FOB87_RS14560	4.59	2.16	10.08	10.05	8.07	11.64	11.44	5.02	11.31	8.28	6.46	7.08
FOB87_RS15960	7.51	16.13	6.3	10.13	9.8	6.98	5.87	5.23	5.97	6.25	4.17	18.31
FOB87_RS15745	1.52	4.6	1.51	2.29	1.92	2.18	63.27	51.78	69.8	63.19	42.02	64.72
FOB87_RS12535	1.17	3.26	0.98	2.56	2.33	5.64	95.6	26.88	78.96	65.14	48.69	22.91
FOB87_RS15740	0.76	1.56	0.64	0.6	1.01	0.87	12.01	6.01	7.04	7.94	9.05	12.3
FOB87_RS15965	1.8	1.4	4.52	4.26	5.16	4.66	111.42	43.25	85.64	90.29	22.27	102.46
FOB87_RS12530	1.11	2.28	1.56	1.32	1.11	2.55	261.39	203.99	221.92	240.54	165.03	246.2
FOB87_RS03085	5.99	4.12	6.52	7.49	9.01	12.78	32.67	30.28	29.88	27.84	32.12	18.77
FOB87_RS18920	25.06	75.88	17.53	36.93	22.26	36.76	37.84	22.93	30.39	30.96	29.86	45.63
FOB87_RS03080	138.84	65.73	137.89	93.38	145.96	128.2	168.66	241.96	192.42	163.0	244.26	92.83
FOB87_RS18925	3.56	8.77	3.36	4.48	1.77	2.6	37.97	17.39	32.29	37.52	16.27	41.51
FOB87_RS03770	9.01	10.14	5.57	5.65	8.95	6.77	152.11	131.87	143.72	168.45	102.0	107.72
FOB87_RS03775	4.08	4.32	2.28	2.22	3.55	3.62	115.67	84.36	102.71	110.72	75.26	97.5
FOB87_RS31660	0.97	1.53	0.98	1.38	0.58	1.73	3.39	2.76	4.36	3.47	4.09	5.53
FOB87_RS18715	0.0	0.0	0.0	0.0	0.0	0.0	0.0	0.0	0.0	0.0	0.0	0.0
FOB87_RS31665	2.01	1.98	2.74	1.79	1.75	1.73	4.07	2.38	4.56	5.05	4.14	6.62
FOB87_RS33290	4.92	12.14	1.12	5.57	4.0	2.46	18.37	10.58	13.12	15.97	15.74	20.49
FOB87_RS33295	7.8	11.87	5.97	11.43	10.49	17.18	12.58	15.76	8.82	8.2	10.71	8.95
FOB87_RS34010	1.17	3.07	0.53	1.01	0.84	0.29	210.84	84.54	228.15	193.85	95.66	231.94
FOB87_RS34015	2.89	2.38	3.56	3.42	2.53	1.16	3.17	2.21	2.53	3.41	3.11	2.14
FOB87_RS31520	9.47	10.63	8.47	11.83	12.54	7.89	45.78	31.39	44.87	48.65	33.37	23.69
FOB87_RS31525	0.52	0.53	0.8	0.41	0.52	1.07	16.29	5.74	11.09	9.96	5.94	13.15
FOB87_RS22560	1.39	1.22	0.93	1.64	1.1	0.76	8.99	6.9	11.55	10.54	4.82	8.78
FOB87_RS22565	1.88	2.53	1.79	1.48	1.62	2.15	17.33	3.41	15.38	11.48	5.62	16.51
FOB87_RS33740	0.0	0.0	0.0	0.0	0.0	0.0	0.0	0.0	0.82	1.71	0.0	0.0
FOB87_RS33745	0.0	1.44	0.0	0.65	0.0	0.38	1.37	1.95	1.17	0.62	0.5	1.74
FOB87_RS25690	0.43	1.51	0.72	0.0	0.43	0.0	7.8	5.36	8.75	12.77	8.49	7.05
FOB87_RS25695	3.48	21.37	4.39	14.45	5.19	14.35	6.51	4.13	3.72	7.78	9.55	3.67
FOB87_RS31290	2.48	3.0	1.12	1.13	1.51	2.09	101.15	54.6	87.66	73.01	43.74	77.94
FOB87_RS18670	0.0	0.0	0.0	0.0	0.0	0.0	0.0	0.0	0.0	0.0	0.0	0.0
FOB87_RS31295	8.35	6.24	8.12	4.47	7.18	10.41	13.45	7.95	7.93	10.69	10.24	13.42
FOB87_RS18675	0.0	0.0	0.0	0.0	0.0	0.0	0.0	0.0	0.0	0.0	0.0	0.0
FOB87_RS07255	4.96	3.56	4.79	4.99	4.63	2.68	2.06	1.96	3.53	2.52	2.2	3.65
FOB87_RS18475	1.86	3.89	1.12	2.81	3.48	1.27	29.4	16.23	21.78	23.6	13.76	25.21
FOB87_RS07705	0.55	0.95	0.0	18.31	11.37	18.96	1.58	0.86	0.77	1.62	1.82	1.72
FOB87_RS07250	5.94	3.72	2.67	4.78	4.21	6.7	71.38	48.99	61.14	62.32	36.48	67.33
FOB87_RS07700	0.0	0.45	0.32	27.45	13.9	10.04	0.64	1.51	0.41	1.28	1.17	2.55
FOB87_RS06075	0.79	1.15	0.22	0.31	0.52	0.9	11.47	7.16	8.99	12.05	6.25	6.37
FOB87_RS06070	4.09	4.67	5.07	4.85	5.83	9.4	14.85	20.42	13.09	19.06	21.62	30.74
FOB87_RS18580	1.56	5.11	2.28	3.68	2.32	2.13	114.47	104.18	104.06	113.68	95.38	119.15
FOB87_RS13375	97.86	134.35	104.13	100.28	115.53	72.23	253.05	230.99	219.44	225.32	233.3	236.59
FOB87_RS18585	6.7	13.89	3.67	7.25	6.77	5.6	183.75	131.72	188.73	179.56	135.3	180.45
FOB87_RS18470	4.38	8.13	3.24	7.33	6.4	2.48	2221.46	1616.5	2299.65	2482.03	1812.6	1611.89
FOB87_RS32365	3.4	6.35	2.85	8.86	5.62	4.51	27.65	11.8	19.1	21.5	12.84	20.53
FOB87_RS25035	0.2	0.26	0.17	0.24	0.5	0.83	8.22	7.69	7.9	7.37	6.49	7.91
FOB87_RS25030	1.86	2.33	2.23	2.84	1.58	1.28	11.26	10.7	9.36	12.47	11.91	7.01
FOB87_RS30210	2.75	5.36	4.36	5.81	3.95	4.2	35.08	20.65	27.12	30.08	14.28	22.91
FOB87_RS30215	31.74	26.56	36.33	32.51	46.83	20.8	100.67	81.43	112.41	91.32	88.84	76.55
FOB87_RS06610	2055.82	3931.86	2224.72	2519.9	2297.77	1537.04	223.64	661.11	163.92	345.73	765.69	225.61
FOB87_RS06615	856.64	1709.53	773.04	1087.21	919.61	848.0	692.88	765.86	544.22	645.2	828.25	466.32
FOB87_RS32500	16.13	31.74	9.5	15.43	10.68	18.84	25.03	19.43	22.04	23.7	26.52	30.12
FOB87_RS21865	64.73	29.29	52.91	56.14	51.74	36.34	50.31	29.09	48.72	45.33	43.09	172.14
FOB87_RS32505	0.77	1.53	0.65	1.6	1.73	1.33	49.91	27.49	48.32	49.49	35.56	38.96
FOB87_RS21860	13.57	14.75	6.17	21.51	10.23	8.86	5.3	2.32	4.19	4.38	2.39	17.05
FOB87_RS21405	0.93	1.22	1.37	0.83	1.16	1.12	6.38	3.58	4.47	5.2	3.41	6.38
FOB87_RS29365	0.0	0.0	0.31	0.87	0.0	1.01	7.8	5.24	7.08	7.0	3.03	7.38
FOB87_RS19980	7.77	19.38	7.15	10.98	9.65	7.18	89.73	85.44	105.08	91.44	84.02	89.3
FOB87_RS19985	8.35	14.29	5.34	8.72	5.14	3.82	71.59	56.96	74.9	67.95	62.0	62.87
FOB87_RS21400	9.44	9.51	9.9	16.23	25.32	7.46	596.27	260.96	496.65	651.54	479.94	414.41
FOB87_RS10870	50.64	134.8	17.91	135.46	36.76	10.57	28.76	14.71	25.65	24.28	17.17	43.69
FOB87_RS10875	7.66	3.69	6.52	5.12	6.32	6.52	13.58	12.01	13.13	10.12	11.25	16.94
FOB87_RS24635	0.17	0.68	0.22	0.0	0.09	0.24	11.13	7.53	11.28	9.5	5.34	13.58
FOB87_RS24630	1.13	4.37	0.4	0.77	1.12	1.55	226.83	146.05	171.47	173.7	118.54	209.7
FOB87_RS24320	32.35	35.6	23.29	32.91	25.42	25.19	68.65	54.66	61.84	63.36	50.14	68.08
FOB87_RS05250	2.12	5.33	1.78	2.52	2.39	2.91	19.74	19.43	18.87	20.54	15.39	18.04
FOB87_RS05255	4.14	5.08	2.09	3.43	6.17	1.99	30.94	21.56	14.57	24.51	18.55	17.45
FOB87_RS24325	249.81	346.2	115.87	368.66	132.01	132.77	718.44	651.79	679.13	898.16	770.5	466.74
FOB87_RS17470	14.95	54.17	6.75	19.22	11.73	15.61	103.77	40.9	89.15	52.89	37.68	90.57
FOB87_RS28125	3.3	5.65	2.64	5.04	5.16	4.97	12.74	9.87	10.08	7.38	5.75	10.11
FOB87_RS28120	3.45	4.93	1.37	3.66	2.35	1.25	10.18	6.02	6.2	8.72	5.15	9.0
FOB87_RS17475	118.38	46.53	110.07	74.8	108.43	122.82	231.17	288.23	224.47	235.73	302.12	120.5
FOB87_RS02910	6.21	26.85	6.25	6.87	10.28	7.11	55.19	35.29	45.06	48.08	28.01	51.92
FOB87_RS23070	948.15	937.09	1044.07	1048.47	1052.69	567.41	34.57	88.94	29.61	64.53	95.92	53.05
FOB87_RS02915	24.73	55.21	16.6	31.18	22.5	11.62	406.71	245.64	405.89	518.09	280.9	263.14
FOB87_RS09030	1.96	2.75	4.93	4.64	4.67	9.41	16.1	6.49	12.95	14.43	4.29	13.62
FOB87_RS26555	487.19	805.69	474.89	804.88	701.31	84.23	89.39	80.86	82.46	108.64	96.9	86.54
FOB87_RS09035	1.1	0.96	2.0	0.87	1.1	2.77	9.83	1.3	4.31	7.39	1.85	14.33
FOB87_RS00040	0.0	0.0	0.0	0.0	0.0	0.0	0.0	0.0	0.0	0.0	0.0	0.0
FOB87_RS00515	4.1	25.46	1.92	4.86	2.99	1.82	12.01	5.85	8.62	9.56	8.93	16.9
FOB87_RS00045	0.0	0.0	0.0	0.0	0.0	0.0	0.0	0.0	0.0	0.0	0.0	0.0
FOB87_RS00510	2.72	17.47	1.45	5.72	2.71	0.77	14.49	7.33	8.19	10.09	10.86	15.01
FOB87_RS33100	17.09	14.29	13.16	14.14	13.79	17.71	244.06	225.15	220.94	223.16	216.64	312.53
FOB87_RS33105	5.87	6.77	5.06	6.78	6.75	4.45	124.11	123.06	124.6	129.19	114.11	119.0
FOB87_RS10295	0.0	0.0	0.0	0.0	0.0	0.0	0.0	0.0	0.0	0.0	0.0	0.0
FOB87_RS10290	55.59	138.74	30.27	98.64	48.49	10.49	225.77	70.85	209.24	188.17	89.25	265.71
FOB87_RS31850	38.95	32.63	84.04	46.2	61.93	125.62	15.1	18.45	17.25	32.23	22.17	7.3
FOB87_RS31855	1622.01	1241.58	2826.87	1691.14	2053.01	1186.1	405.66	341.81	652.89	1003.82	441.8	410.62
FOB87_RS27675	6.02	13.62	4.08	6.91	5.4	3.33	10.41	21.84	17.41	17.36	19.54	13.51
FOB87_RS20805	0.3	0.91	1.12	1.22	0.29	0.1	4.23	1.75	3.78	3.3	2.83	4.21
FOB87_RS27670	11.43	31.25	7.3	17.2	10.17	5.98	32.1	28.28	28.4	26.87	28.24	23.02
FOB87_RS20800	0.19	0.0	0.32	0.0	0.57	0.53	1.45	2.06	2.07	0.65	1.24	2.25
FOB87_RS10120	4.62	3.15	3.44	3.04	5.35	6.16	14.37	5.77	4.65	6.87	9.15	12.7
FOB87_RS10125	0.0	0.29	0.28	0.8	0.34	0.0	1.26	0.8	1.8	1.88	1.85	3.55
FOB87_RS26670	1.08	0.12	0.56	0.64	0.8	1.2	0.5	0.32	0.43	0.75	0.24	0.28
FOB87_RS26675	0.25	0.11	0.0	0.0	0.25	0.0	2.66	3.27	3.22	4.91	2.98	8.61
FOB87_RS22775	10.32	1.58	26.0	10.12	16.06	15.1	17.62	11.69	24.68	21.31	11.7	17.51
FOB87_RS22770	10.33	0.86	19.4	7.97	16.45	12.27	24.93	20.19	41.3	29.85	18.44	27.82
FOB87_RS14975	1.78	2.41	0.81	2.49	2.09	1.56	5.65	5.75	6.05	7.59	4.89	4.1
FOB87_RS22950	96.07	100.37	69.53	71.11	99.76	58.38	954.49	740.15	936.55	849.68	754.68	513.81
FOB87_RS14970	0.81	0.59	0.45	0.32	0.14	0.37	4.19	5.41	5.02	3.45	3.69	5.66
FOB87_RS22955	0.11	0.1	1.04	0.13	0.11	0.46	3.22	1.72	0.84	1.0	1.23	2.36
FOB87_RS11180	0.76	1.0	0.8	0.0	0.19	0.0	7.1	4.05	7.09	7.63	4.34	5.2
FOB87_RS26480	27.19	14.55	24.6	14.66	27.02	24.98	22.88	32.61	27.51	26.43	22.28	15.63
FOB87_RS04610	0.0	0.0	0.0	0.0	0.0	0.0	0.27	0.0	0.0	0.0	0.0	0.0
FOB87_RS04345	123.53	60.95	117.69	64.95	99.57	38.14	170.37	171.1	186.56	147.95	171.23	121.61
FOB87_RS04615	0.0	0.0	0.0	0.0	0.0	0.0	0.0	0.0	0.0	0.0	0.0	0.0
FOB87_RS04340	33.31	25.3	27.07	29.69	40.47	26.37	79.31	199.73	96.47	88.87	113.51	137.33
FOB87_RS16065	0.63	0.97	0.27	0.56	0.31	0.11	4.13	0.37	3.03	3.88	1.15	3.66
FOB87_RS30455	7.73	8.92	5.62	7.33	5.63	6.54	13.16	14.49	9.49	12.81	12.49	10.86
FOB87_RS26485	0.0	0.0	0.22	0.32	0.0	0.18	0.0	0.0	0.0	0.0	0.0	0.0
FOB87_RS15515	4.57	11.77	2.67	7.06	4.4	7.22	148.59	133.01	150.91	131.81	109.44	140.88
FOB87_RS30450	19.91	34.57	14.85	20.11	16.48	12.65	71.64	64.16	66.09	68.76	74.16	99.85
FOB87_RS13960	1.4	2.1	1.84	1.42	2.18	0.41	42.28	19.14	58.16	51.94	21.17	22.51
FOB87_RS13015	0.95	1.53	0.27	0.94	0.16	0.54	31.75	47.42	32.77	35.89	48.07	49.73
FOB87_RS13965	0.18	1.74	0.3	1.5	0.72	0.13	28.76	13.88	31.96	31.43	16.0	21.29
FOB87_RS08070	127.98	232.84	163.72	351.39	172.51	138.07	6.03	4.1	2.95	1.03	4.21	0.48
FOB87_RS13540	4.72	4.13	2.26	4.79	3.01	1.85	36.49	19.93	36.65	25.94	20.01	51.81
FOB87_RS08075	114.03	151.35	127.15	259.42	127.39	149.89	3.77	3.58	2.74	3.12	3.83	1.72
FOB87_RS12550	54.73	50.24	47.76	61.48	60.13	47.65	387.68	320.6	417.83	425.85	321.66	329.51
FOB87_RS18730	0.0	0.0	0.0	0.0	0.0	0.0	0.0	0.0	0.0	0.0	0.0	0.0
FOB87_RS11230	15.19	18.26	12.15	22.61	15.09	8.49	49.28	26.76	32.42	32.34	36.82	33.13
FOB87_RS11980	2.24	6.31	0.99	3.64	2.46	2.51	96.74	70.55	90.67	87.38	71.22	88.3
FOB87_RS14605	3.42	1.5	0.36	3.04	4.25	11.75	16.53	16.21	20.1	14.34	11.35	8.57
FOB87_RS11235	9.89	12.18	6.05	10.46	6.37	6.06	124.18	85.42	102.94	98.78	86.5	132.09
FOB87_RS14600	0.0	0.0	0.0	0.0	0.0	0.0	0.18	0.0	0.16	0.0	0.0	0.15
FOB87_RS11985	9.02	11.2	7.26	12.93	14.94	11.1	98.21	81.31	79.58	81.17	87.09	108.44
FOB87_RS29450	0.0	0.0	0.0	0.0	0.0	0.0	0.0	0.0	0.0	0.0	0.0	0.0
FOB87_RS01830	1.36	2.68	0.28	1.21	0.67	0.7	4.64	6.42	3.62	1.9	3.1	6.43
FOB87_RS01835	2.17	7.71	2.35	3.17	2.41	3.07	212.91	112.03	166.04	193.14	106.01	208.22
FOB87_RS23575	0.0	0.78	0.19	0.0	0.0	0.0	8.63	7.41	12.16	9.73	2.86	13.43
FOB87_RS23570	0.79	0.78	0.25	0.82	0.4	0.48	8.27	5.74	7.72	8.96	4.89	10.96
FOB87_RS29930	0.0	0.4	0.0	0.0	0.0	0.32	0.57	1.08	0.98	1.54	1.68	1.45
FOB87_RS29935	0.12	0.21	0.2	0.57	0.0	0.08	0.45	0.71	0.9	1.2	0.22	1.89
FOB87_RS25205	0.73	2.14	0.41	0.29	1.45	1.17	25.23	20.51	26.04	23.98	21.86	24.95
FOB87_RS25200	7.42	15.63	5.82	7.52	9.63	6.49	322.06	192.83	254.41	242.99	182.42	320.14
FOB87_RS30025	21.13	21.74	17.1	22.36	24.39	14.95	361.59	287.27	341.34	372.63	256.25	339.27
FOB87_RS12185	0.15	0.26	0.25	0.0	0.0	0.21	3.15	0.7	2.53	1.33	0.95	4.38
FOB87_RS30020	0.46	1.13	0.46	0.22	0.92	0.51	32.49	24.31	29.91	34.09	19.46	35.49
FOB87_RS12180	0.32	0.09	0.18	0.12	0.32	0.0	2.27	0.25	1.37	1.32	0.39	1.24
FOB87_RS03340	0.0	0.0	0.0	0.0	0.0	0.08	0.0	0.0	0.12	0.13	0.11	0.25
FOB87_RS03345	0.0	0.0	0.14	0.0	0.17	0.0	0.63	0.0	0.54	0.75	0.77	0.36
FOB87_RS19155	3.61	6.01	1.51	3.42	4.66	3.1	29.89	36.51	25.41	25.38	36.12	21.67
FOB87_RS19405	21.54	15.93	23.73	14.37	23.75	33.52	143.88	104.83	136.53	130.48	104.06	94.4
FOB87_RS19150	81.87	37.56	95.04	78.03	119.35	168.12	70.54	78.81	62.88	66.66	58.08	20.16
FOB87_RS19400	39.87	87.23	37.17	61.99	44.01	38.53	126.94	77.27	135.84	113.79	84.53	129.81
FOB87_RS17115	3.33	6.52	2.63	5.34	3.69	2.29	25.37	18.08	16.92	23.39	18.25	22.91
FOB87_RS17110	3.19	11.17	1.2	6.61	2.69	1.31	16.48	14.9	13.43	16.91	16.9	17.47
FOB87_RS28495	29.03	46.64	18.51	36.25	24.41	40.92	263.25	257.72	242.43	288.5	274.43	227.41
FOB87_RS28490	20.73	25.62	13.73	19.82	14.58	12.83	618.52	596.85	584.99	715.45	627.53	549.43
FOB87_RS28940	3.92	3.16	1.19	2.98	1.71	2.58	149.1	122.55	190.14	210.37	122.34	164.66
FOB87_RS28945	19.98	15.39	12.34	14.58	17.45	21.41	52.8	62.39	59.99	55.17	53.61	42.12
FOB87_RS12760	1.5	3.47	1.72	3.08	3.52	3.28	21.09	14.38	29.72	24.09	11.86	23.02
FOB87_RS12765	11.96	20.61	5.32	15.27	8.33	5.82	53.88	41.88	53.35	57.88	55.25	38.9
FOB87_RS09850	131.76	89.93	121.37	107.93	121.21	124.2	599.89	677.68	576.07	575.69	612.63	498.81
FOB87_RS09855	38.75	31.18	45.58	39.17	54.27	54.52	426.19	355.74	379.99	391.63	332.27	345.84
FOB87_RS13580	0.44	0.26	0.37	0.53	0.15	0.51	7.2	5.43	9.8	7.94	7.86	4.53
FOB87_RS13585	0.0	0.72	0.0	0.0	0.21	0.0	8.95	5.59	8.11	5.96	5.82	4.55
FOB87_RS17800	1.99	0.0	0.0	2.36	1.98	0.0	0.0	0.0	0.0	0.0	0.0	0.0
FOB87_RS17805	96.32	90.16	77.7	100.92	95.7	109.81	13.98	52.04	15.97	25.07	60.72	20.7
FOB87_RS15450	121.06	133.19	136.82	130.99	139.75	121.84	153.56	172.69	127.73	175.27	167.64	112.42
FOB87_RS02760	10.91	22.89	8.51	21.08	10.46	7.27	20.63	16.26	15.95	18.64	11.85	16.03
FOB87_RS07065	0.0	0.0	0.0	0.0	0.0	0.28	0.0	0.0	0.0	0.0	0.0	0.43
FOB87_RS07060	3.2	3.14	3.16	2.23	3.18	1.29	1.41	2.01	2.42	1.68	1.21	2.38
FOB87_RS02765	15.47	27.62	11.17	18.8	12.06	13.17	14.63	11.59	15.67	16.84	14.5	16.71
FOB87_RS09930	3.48	4.0	2.01	2.58	2.16	5.08	5.15	3.09	4.41	6.81	3.38	12.85
FOB87_RS02100	134.79	189.75	139.61	149.72	136.5	147.37	552.4	647.15	564.32	691.35	794.59	2037.29
FOB87_RS09935	3.63	6.63	2.54	5.56	4.35	2.9	6.22	5.73	7.26	4.9	4.57	16.1
FOB87_RS06445	15.73	18.56	7.17	11.98	10.42	8.4	208.36	146.26	194.65	193.51	126.82	241.39
FOB87_RS06440	1.19	1.51	0.44	0.62	0.92	1.09	111.71	92.42	109.48	116.49	87.78	169.85
FOB87_RS00870	19.2	54.27	9.43	50.45	17.7	12.94	8.84	4.51	8.67	6.38	6.17	10.03
FOB87_RS00875	4.59	12.38	1.19	4.61	3.16	4.36	12.76	7.11	12.44	10.65	10.33	13.03
FOB87_RS05015	20.28	32.06	11.35	18.39	14.22	10.1	164.49	196.79	191.4	184.75	180.0	140.42
FOB87_RS32770	3.91	11.07	2.02	2.85	3.88	7.22	37.45	46.26	33.05	38.95	44.53	20.91
FOB87_RS02105	163.48	265.99	167.95	193.31	170.12	119.51	728.7	849.32	713.68	794.89	1014.48	2811.13
FOB87_RS32775	3.86	9.17	2.39	5.06	4.34	6.14	29.37	28.51	24.94	26.78	32.52	19.7
FOB87_RS33825	18.11	22.55	7.2	10.17	9.47	3.27	265.93	145.53	214.57	260.73	174.27	209.92
FOB87_RS06335	38.67	12.98	33.1	19.28	31.92	30.78	76.34	70.27	79.87	69.94	75.56	54.45
FOB87_RS02585	0.0	0.14	0.13	0.38	0.0	0.11	0.8	0.95	0.34	0.18	0.29	1.19
FOB87_RS33820	907.15	443.44	886.17	754.57	1035.36	1039.0	585.73	550.08	557.58	662.48	582.72	314.55
FOB87_RS02580	3.23	6.36	1.76	4.4	2.25	3.32	34.78	43.17	32.72	33.88	43.09	21.43
FOB87_RS10465	9.21	5.74	12.51	6.76	9.9	15.84	333.76	221.41	313.25	318.49	199.39	304.38
FOB87_RS10460	10.01	9.03	18.64	12.39	14.27	10.16	1269.79	1574.85	1489.27	1555.79	1467.97	991.67
FOB87_RS01450	2.05	0.0	1.72	9.71	2.03	1.4	10.2	9.69	13.11	11.43	1.87	10.79
FOB87_RS31085	109.31	81.78	97.17	102.61	111.97	53.07	56.4	52.5	66.38	71.19	88.98	42.52
FOB87_RS16605	22.1	23.63	9.8	24.08	18.39	30.73	88.0	97.46	95.33	106.19	94.66	65.74
FOB87_RS16600	6.01	9.18	5.05	7.13	6.14	4.48	140.82	103.93	142.81	136.21	86.71	138.33
FOB87_RS31080	182.22	123.81	179.01	144.06	156.13	76.38	106.04	73.59	106.29	110.44	158.89	74.82
FOB87_RS21325	2.44	5.1	3.07	3.53	1.75	6.14	4.56	3.2	4.77	5.44	3.96	2.71
FOB87_RS21455	0.71	2.26	1.49	0.63	1.06	0.67	2.1	0.94	2.56	1.49	1.14	7.49
FOB87_RS21320	2.26	1.38	1.75	1.45	2.94	3.35	5.21	7.63	7.06	6.23	7.33	5.32
FOB87_RS24130	24.03	33.73	25.02	28.76	26.3	29.94	97.01	56.11	74.32	91.19	51.47	73.64
FOB87_RS27110	3.69	7.76	3.27	4.38	3.88	4.34	16.95	18.73	16.66	20.49	19.86	26.45
FOB87_RS20495	1.74	0.94	1.23	0.95	1.4	1.24	2.75	1.27	2.14	3.44	1.9	2.75
FOB87_RS20325	4.82	5.86	6.54	4.4	3.32	2.55	11.1	8.79	9.51	9.95	10.53	16.05
FOB87_RS20490	2.74	5.44	2.78	5.31	4.73	2.58	13.12	14.35	12.47	10.96	13.46	13.69
FOB87_RS27115	31.27	21.42	25.19	15.98	30.89	25.42	146.89	135.97	161.3	143.51	117.18	87.71
FOB87_RS20320	25.75	40.59	25.88	26.28	27.66	16.52	4.11	6.5	3.83	6.13	6.66	5.47
FOB87_RS33165	256.03	314.14	281.27	303.89	291.74	268.17	12.93	30.37	11.92	23.68	26.58	20.19
FOB87_RS01235	1.43	3.69	1.0	1.42	1.11	0.54	12.19	7.72	14.26	12.62	7.64	32.02
FOB87_RS10600	74.84	69.06	70.96	81.29	95.78	78.22	1319.99	886.0	1321.88	1219.53	720.83	1061.26
FOB87_RS01230	4.0	5.1	2.44	4.31	3.79	3.99	31.91	26.45	30.05	19.28	21.1	15.7
FOB87_RS10605	9.99	10.76	9.71	12.06	13.06	8.43	433.23	251.0	395.24	388.17	201.72	408.85
FOB87_RS01580	23.53	112.67	15.17	34.71	21.67	8.08	954.17	966.17	1060.16	1357.2	1374.4	5762.64
FOB87_RS01585	12.33	53.38	8.09	17.37	13.02	10.32	433.24	498.87	423.35	547.67	638.07	2270.27
FOB87_RS08515	1.69	2.38	2.56	2.01	1.34	0.7	7.6	8.83	8.32	6.06	5.89	4.29
FOB87_RS08510	2.6	1.67	2.47	2.26	1.55	1.3	6.68	6.96	9.04	7.34	8.7	4.55
FOB87_RS32195	14.82	33.45	15.73	17.01	19.38	17.66	22.4	33.4	21.64	28.95	32.45	25.7
FOB87_RS32190	35.85	65.5	39.02	37.42	46.12	30.99	37.34	43.53	32.47	46.63	47.77	51.96
FOB87_RS00720	3.6	5.21	1.44	2.14	1.25	1.67	24.45	23.55	22.48	20.31	18.85	26.85
FOB87_RS05935	10.74	15.75	6.07	12.18	6.99	12.15	10.54	10.02	10.45	9.35	10.35	9.22
FOB87_RS00725	1.7	2.69	0.34	2.49	0.8	0.83	1.31	0.77	0.78	0.63	0.74	1.96
FOB87_RS05930	12.75	9.18	12.11	9.49	12.27	9.77	16.87	16.61	18.35	13.03	15.91	9.58
FOB87_RS09205	27.05	44.26	27.75	25.66	34.05	37.43	569.28	478.33	471.16	475.62	409.03	455.0
FOB87_RS20140	6.12	15.29	4.88	14.88	4.56	2.94	128.89	80.81	145.68	152.46	80.6	98.72
FOB87_RS09200	1.04	2.51	0.44	1.54	1.29	3.04	65.84	52.4	56.68	43.9	41.42	59.27
FOB87_RS20145	12.25	26.69	11.22	18.94	15.12	18.62	60.61	76.06	72.13	65.52	79.46	50.1
FOB87_RS01050	3.61	10.12	1.21	3.42	3.94	2.23	30.11	12.38	20.01	19.34	13.52	26.23
FOB87_RS18055	0.0	0.53	0.26	0.54	0.15	0.31	1.13	0.18	0.97	1.18	0.69	0.63
FOB87_RS01055	0.0	0.0	0.0	0.0	0.0	0.0	0.0	0.0	0.0	0.0	0.0	0.0
FOB87_RS18050	0.77	1.47	0.86	0.61	1.02	0.97	0.65	1.07	1.1	0.86	0.71	0.81
FOB87_RS24790	1.55	1.69	1.3	0.92	1.34	2.12	17.6	8.48	9.29	12.75	5.31	13.66
FOB87_RS24795	1.64	1.31	0.62	1.06	1.93	0.31	13.55	5.12	10.02	9.48	4.63	26.85
FOB87_RS30595	139.77	97.75	177.36	110.41	181.19	204.77	153.87	242.57	146.87	145.42	236.59	57.77
FOB87_RS30590	0.0	0.38	0.45	0.26	0.32	0.45	2.56	2.82	1.85	1.21	1.88	1.71
FOB87_RS26790	4.29	15.88	3.45	11.73	7.83	2.1	26.39	21.56	19.9	25.22	26.97	66.33
FOB87_RS30840	0.3	0.39	0.37	0.0	0.87	0.2	2.38	0.52	2.19	2.3	2.28	2.47
FOB87_RS26240	3.08	3.04	1.94	1.83	2.3	0.8	58.6	63.9	56.37	60.28	48.65	36.98
FOB87_RS26795	6.91	20.92	3.48	13.34	11.95	3.25	15.73	15.65	17.05	18.51	19.84	38.68
FOB87_RS23365	11.94	8.73	9.72	16.31	10.97	16.65	96.07	51.0	82.1	70.15	39.72	87.39
FOB87_RS30845	0.51	0.3	0.57	0.0	0.17	0.0	1.27	1.21	2.0	1.15	1.4	2.16
FOB87_RS00185	0.2	1.43	0.51	0.96	0.41	0.84	5.07	6.03	9.34	10.46	5.59	2.36
FOB87_RS00180	0.0	0.0	0.0	0.0	0.0	0.41	1.74	0.94	1.49	1.56	1.28	0.84
FOB87_RS28370	0.21	1.66	0.88	0.75	0.94	0.72	43.04	40.53	40.45	49.95	30.05	39.84
FOB87_RS28375	7.96	19.46	5.55	12.26	5.39	4.19	109.37	90.29	95.13	135.33	103.05	81.99
FOB87_RS12975	0.0	0.0	0.0	0.0	0.0	0.0	1.65	0.0	0.0	1.49	1.22	0.0
FOB87_RS12970	1.85	2.35	2.82	2.39	2.84	1.15	5.22	3.58	3.05	3.18	6.75	6.55
FOB87_RS03575	2826.6	3347.86	3055.65	3706.92	3350.84	1430.72	98.42	261.99	85.21	173.97	263.04	144.05
FOB87_RS23145	2.19	4.28	1.69	1.4	2.84	1.16	121.86	78.33	118.57	115.82	62.81	118.0
FOB87_RS03570	366.61	441.77	397.67	440.6	395.18	316.58	7.36	12.81	3.5	19.41	16.79	19.7
FOB87_RS23140	2.32	3.82	1.18	1.67	1.95	1.3	132.93	104.61	141.45	130.77	91.78	125.42
FOB87_RS19230	9.68	18.49	7.84	25.43	10.65	5.94	110.32	55.7	86.75	100.06	74.33	96.98
FOB87_RS05750	0.2	0.35	0.5	0.94	0.59	0.41	0.13	0.0	0.32	0.11	0.18	0.42
FOB87_RS19235	24.58	21.84	26.28	25.95	20.74	33.98	114.52	62.98	101.69	94.75	73.28	107.53
FOB87_RS05755	0.82	0.18	1.2	0.73	0.2	0.14	0.0	0.24	0.0	0.0	0.0	0.0
FOB87_RS28705	292.69	234.86	234.83	240.77	233.45	255.11	14.77	21.96	11.55	8.63	52.78	22.81
FOB87_RS22890	0.0	0.0	0.0	0.0	0.0	0.0	0.0	0.98	0.0	0.0	1.52	0.87
FOB87_RS22895	3.79	4.15	1.59	0.75	1.57	2.82	86.52	60.54	97.69	98.7	116.9	195.63
FOB87_RS18940	17.38	11.53	19.51	23.96	23.57	13.87	29.27	23.91	31.84	28.33	22.34	28.47
FOB87_RS15720	90.05	63.16	68.52	114.94	76.65	91.44	405.44	318.86	443.76	478.62	462.98	371.91
FOB87_RS18945	31.56	20.34	34.22	38.44	39.5	40.06	37.84	30.71	36.78	30.68	27.3	27.7
FOB87_RS15725	2.78	3.92	1.25	3.53	1.18	1.84	53.4	25.96	45.1	46.1	24.32	31.27
FOB87_RS03750	29.91	30.53	26.41	26.26	23.16	12.09	455.77	285.47	416.24	427.79	276.61	414.12
FOB87_RS03755	15.28	12.9	21.42	15.25	12.96	14.21	429.99	174.96	376.67	388.16	187.62	557.26
FOB87_RS19095	0.87	0.76	0.52	0.44	0.99	1.02	14.07	6.91	16.82	15.8	9.19	4.97
FOB87_RS31645	2.8	4.76	0.15	1.87	1.74	2.05	12.23	10.59	13.85	12.34	12.19	8.87
FOB87_RS19090	15.89	12.95	12.3	14.61	11.99	15.56	24.25	29.75	19.06	19.39	28.95	16.49
FOB87_RS31640	0.45	1.78	0.0	0.53	0.67	0.31	40.45	40.84	25.74	29.21	60.61	13.54
FOB87_RS22090	1.18	0.69	1.0	1.25	0.92	0.45	1.31	0.31	1.12	1.18	0.48	2.22
FOB87_RS22095	0.99	0.15	0.42	1.17	0.16	0.79	1.02	0.2	1.05	0.37	0.3	1.38
FOB87_RS34035	0.0	0.0	0.0	0.0	0.0	0.0	0.0	0.0	0.0	0.0	0.48	0.0
FOB87_RS34030	0.04	0.18	0.03	0.14	0.0	0.06	0.54	0.42	0.38	0.4	0.44	0.21
FOB87_RS31500	4.29	8.13	8.36	7.13	7.85	4.13	568.63	46.17	432.08	485.37	92.99	235.38
FOB87_RS31505	2.55	3.07	2.58	2.01	2.53	1.75	267.01	20.6	209.02	216.49	42.4	109.14
FOB87_RS22540	0.43	0.57	0.18	0.0	1.51	0.59	1.62	0.51	2.54	1.21	0.39	2.06
FOB87_RS22235	0.15	0.77	0.73	0.69	0.58	0.3	3.27	4.67	2.03	1.47	5.74	2.77
FOB87_RS22545	0.0	0.36	1.39	0.0	0.41	0.0	1.55	1.96	2.21	1.39	1.89	1.31
FOB87_RS22230	21.92	36.07	14.18	29.41	17.5	26.78	1.57	0.42	1.34	2.2	0.66	5.31
FOB87_RS04405	31.59	27.6	22.88	26.42	27.39	24.83	333.4	225.82	318.7	297.63	221.75	340.28
FOB87_RS04400	1.62	3.49	0.74	2.1	1.76	0.71	106.95	69.55	102.3	99.65	66.38	94.36
FOB87_RS12515	1.22	3.6	1.17	1.35	0.95	1.32	145.33	121.14	148.26	198.1	98.19	151.78
FOB87_RS12510	0.95	2.5	0.0	1.13	0.71	0.49	63.81	50.77	71.69	100.84	49.01	64.53
FOB87_RS13170	16.54	28.29	12.74	21.6	19.0	12.99	96.9	99.93	100.56	109.87	99.17	67.58
FOB87_RS13175	0.6	1.12	0.36	0.71	0.51	0.41	28.64	15.88	26.54	28.54	17.9	38.28
FOB87_RS24465	5.59	10.7	2.43	4.66	4.32	5.54	144.92	95.82	149.1	151.64	84.98	108.86
FOB87_RS07270	4.12	3.74	1.55	2.7	1.42	2.15	0.89	0.51	0.45	0.63	0.78	0.9
FOB87_RS07275	0.71	1.52	0.77	1.33	0.91	1.05	18.94	9.78	19.6	19.71	7.46	19.79
FOB87_RS24460	7.9	13.84	3.88	13.78	5.18	3.68	16.33	8.12	14.79	12.48	11.58	33.92
FOB87_RS13395	0.0	0.0	0.0	0.0	0.0	0.0	0.0	1.18	0.0	0.0	0.91	0.0
FOB87_RS06580	3.31	7.31	1.09	6.99	4.43	1.78	50.02	32.19	53.59	50.78	33.42	50.2
FOB87_RS13390	1.07	0.93	0.45	1.05	0.18	0.73	27.69	19.58	19.73	20.45	18.21	23.43
FOB87_RS06585	13.51	25.68	10.64	14.29	16.11	9.85	810.19	737.92	759.87	750.41	712.29	528.81
FOB87_RS32690	6.5	7.97	3.11	6.82	7.75	4.97	90.21	69.47	86.19	98.7	57.05	91.2
FOB87_RS32340	25.35	49.34	17.09	25.33	19.63	18.09	314.85	402.71	285.67	293.61	413.99	242.6
FOB87_RS32695	1.69	2.72	0.75	1.79	1.14	1.83	75.74	53.06	60.81	77.12	52.27	75.59
FOB87_RS32345	8.55	22.31	7.01	13.91	9.68	9.28	167.46	170.2	179.94	168.1	187.27	140.84
FOB87_RS30980	3.67	9.66	2.88	5.34	3.3	1.71	4.58	2.95	3.92	5.29	4.23	8.87
FOB87_RS07180	1.13	1.98	0.95	2.01	1.12	0.78	4.22	3.67	3.91	3.47	6.45	13.39
FOB87_RS25010	6.39	5.87	4.84	8.69	6.35	5.78	119.82	79.35	128.09	105.49	74.54	76.73
FOB87_RS07185	1.53	1.68	1.93	0.91	1.52	0.79	1.9	2.72	5.71	3.42	4.55	12.1
FOB87_RS25015	0.91	2.41	1.06	1.5	2.39	2.2	42.8	28.2	39.23	38.11	26.18	23.54
FOB87_RS30270	2.37	5.36	0.82	3.3	1.52	2.58	16.12	12.69	16.78	16.01	10.94	27.13
FOB87_RS30275	1.65	3.44	1.91	1.72	2.15	2.2	79.26	62.6	73.08	82.12	60.63	53.45
FOB87_RS21845	81.11	102.62	62.7	139.67	69.93	19.35	7.76	4.71	6.27	6.95	10.28	32.99
FOB87_RS32525	24.28	41.71	4.89	47.8	12.54	25.67	415.64	294.93	373.64	478.88	239.34	342.93
FOB87_RS21840	101.56	158.35	88.16	203.81	93.69	62.45	10.25	8.59	9.68	11.38	16.84	44.7
FOB87_RS32520	4.59	14.75	2.14	7.26	8.11	3.68	179.54	95.13	153.8	165.51	107.52	222.34
FOB87_RS07980	52.85	54.58	48.76	57.95	59.52	87.87	380.9	350.18	378.62	353.79	310.85	274.93
FOB87_RS07985	4.46	14.32	3.11	7.92	2.95	1.27	116.59	65.95	102.24	91.66	60.1	140.52
FOB87_RS10855	8.92	30.34	4.49	22.01	7.27	4.29	23.12	11.62	22.85	22.72	12.73	30.28
FOB87_RS10850	26.99	32.05	30.32	28.91	35.03	54.1	56.96	69.07	54.82	46.19	60.51	56.45
FOB87_RS06055	2.89	6.64	1.82	4.7	3.94	4.21	13.04	14.09	11.55	10.88	13.52	28.9
FOB87_RS06050	7.34	8.7	5.07	9.73	9.65	5.63	47.06	37.82	36.39	32.06	41.25	32.3
FOB87_RS06475	43.11	25.26	42.17	32.06	35.48	23.64	124.57	83.35	103.16	103.41	105.42	161.31
FOB87_RS16340	0.19	1.31	0.94	0.44	1.3	0.51	1.39	2.2	1.59	0.83	2.05	1.18
FOB87_RS18555	57.04	38.53	49.19	52.44	82.67	47.97	253.96	197.65	235.41	235.84	186.16	213.75
FOB87_RS24300	21.29	18.66	23.56	28.74	24.75	35.3	748.27	360.62	589.23	656.61	357.64	797.29
FOB87_RS05230	0.47	0.21	0.0	0.28	0.23	0.0	19.23	2.49	9.24	9.4	4.28	6.66
FOB87_RS24650	0.0	0.0	0.0	0.0	0.0	0.0	0.0	0.0	0.0	0.0	0.0	0.0
FOB87_RS21155	0.48	0.62	0.2	0.84	0.94	0.65	113.43	68.49	107.03	115.45	61.79	85.22
FOB87_RS05235	0.39	1.25	0.65	0.46	0.39	0.54	516.49	56.4	351.85	342.2	94.51	115.65
FOB87_RS24305	225.23	162.39	211.13	189.58	249.01	391.64	1821.59	1475.71	1586.79	1831.54	1278.33	1559.73
FOB87_RS21150	3.92	7.63	2.92	4.65	4.76	2.99	344.43	264.94	323.38	326.75	249.62	233.57
FOB87_RS24655	0.13	0.23	0.43	0.46	0.39	0.09	1.29	0.3	0.83	0.72	0.36	1.09
FOB87_RS17495	2.29	3.29	0.41	1.35	1.78	2.47	26.88	25.35	25.99	20.63	20.62	31.18
FOB87_RS18550	37.13	23.7	43.25	45.27	65.37	81.08	188.58	181.49	174.37	189.78	167.75	126.03
FOB87_RS17490	10.73	13.55	3.44	4.87	9.09	8.02	273.7	149.1	203.12	225.61	157.01	286.79
FOB87_RS02245	1.77	1.55	1.06	0.3	1.25	1.73	7.24	4.78	4.58	2.26	4.62	10.11
FOB87_RS02935	0.84	1.17	0.7	1.98	2.0	2.18	13.96	9.5	10.71	10.46	8.41	11.99
FOB87_RS02240	0.71	1.5	0.26	0.95	1.2	0.41	4.39	3.58	4.29	3.71	4.42	5.41
FOB87_RS02930	0.71	2.55	1.11	1.25	1.05	1.45	65.33	40.94	58.49	54.53	34.92	70.76
FOB87_RS20795	504.02	198.76	601.09	266.61	519.57	967.92	309.76	597.91	290.73	292.32	513.32	98.27
FOB87_RS20790	6.62	2.9	2.78	4.91	13.16	6.25	7.22	8.82	6.19	3.7	6.81	4.36
FOB87_RS09050	0.88	0.66	2.74	1.48	0.75	2.24	4.52	2.82	4.28	5.32	4.59	6.34
FOB87_RS09055	9.63	7.31	9.88	7.61	11.48	12.49	28.53	24.32	26.27	25.09	20.35	21.43
FOB87_RS06630	7.42	2.79	6.52	5.86	7.19	10.55	81.18	51.43	73.68	69.22	43.76	77.43
FOB87_RS31345	5.92	9.93	4.27	7.27	4.85	4.92	3.23	2.46	2.33	2.09	4.28	2.96
FOB87_RS06635	107.04	109.55	93.11	101.74	127.46	80.33	250.71	148.21	224.95	234.76	149.95	175.73
FOB87_RS05585	1.22	2.14	0.93	1.84	1.88	0.68	14.66	7.62	15.52	15.37	9.14	18.95
FOB87_RS00060	0.0	0.0	0.0	0.0	0.0	0.0	0.0	0.0	0.0	0.0	0.0	0.0
FOB87_RS21540	12.48	27.51	3.76	25.44	11.43	7.1	28.66	11.08	30.17	25.48	20.5	25.69
FOB87_RS33120	2.14	3.22	1.54	2.18	2.43	2.1	53.77	31.89	35.6	36.24	31.07	52.59
FOB87_RS33125	0.0	0.0	0.0	0.78	0.0	0.0	15.52	6.21	12.6	10.99	8.99	13.83
FOB87_RS04980	1.03	4.97	0.86	1.22	1.53	0.71	25.04	15.25	28.05	20.15	18.38	19.82
FOB87_RS04985	0.26	0.56	0.32	0.0	0.0	0.18	2.23	1.21	3.42	2.29	1.99	4.06
FOB87_RS23115	2.31	6.46	1.7	2.84	2.29	2.97	46.39	28.37	40.72	43.95	28.99	46.92
FOB87_RS21545	0.18	0.63	0.3	0.43	0.18	0.49	6.45	3.6	2.86	4.79	3.76	2.63
FOB87_RS11475	0.0	0.09	0.09	0.12	0.2	0.14	0.62	0.35	0.53	0.78	0.36	0.53
FOB87_RS29765	690.57	1029.8	613.05	713.34	556.33	525.2	49.84	90.8	41.36	77.87	110.41	67.58
FOB87_RS23110	60.7	80.84	73.42	71.41	86.21	50.3	58.78	65.69	67.82	70.44	60.27	63.73
FOB87_RS29760	0.14	0.24	0.11	0.32	0.14	0.46	16.7	10.9	15.6	14.97	9.04	10.99
FOB87_RS31870	2077.79	2115.01	2145.5	2041.8	1951.25	1851.12	27.36	123.92	31.64	65.4	121.14	32.79
FOB87_RS11470	16.87	8.14	27.81	18.27	20.29	34.84	21.18	16.8	17.61	19.12	16.66	23.71
FOB87_RS27305	4.31	4.5	3.44	5.11	5.71	5.5	13.56	7.78	12.05	14.67	7.7	17.96
FOB87_RS27300	3.83	2.75	3.51	2.27	2.6	3.59	12.8	8.45	8.55	8.94	5.09	11.57
FOB87_RS04180	8.5	15.04	5.07	11.63	11.37	8.31	6.51	10.45	4.01	5.66	9.42	5.51
FOB87_RS27650	35.93	159.12	17.18	82.41	37.15	9.4	58.88	45.15	55.15	59.86	50.89	62.38
FOB87_RS04185	10.7	18.16	6.56	15.78	10.63	5.09	10.77	12.19	7.33	9.65	15.69	24.01
FOB87_RS27655	1.15	6.37	0.75	2.27	1.65	0.44	6.2	4.23	4.22	4.27	4.31	5.51
FOB87_RS10140	2.68	1.61	2.05	2.31	3.51	3.6	7.29	7.94	5.73	5.45	5.69	6.18
FOB87_RS10145	3.15	11.07	4.58	9.53	2.85	6.7	0.35	1.7	1.53	1.28	2.36	2.72
FOB87_RS26650	0.45	0.52	0.13	0.36	0.15	0.62	3.36	0.89	2.08	2.01	2.05	3.32
FOB87_RS26655	0.53	0.93	0.22	0.32	0.79	0.73	2.65	0.63	1.7	1.19	0.97	1.4
FOB87_RS08895	1.18	1.38	1.44	1.72	1.18	1.26	8.52	3.74	7.72	5.59	3.73	7.21
FOB87_RS27260	14.96	19.35	12.09	23.96	20.62	15.54	55.0	41.86	50.5	50.55	37.63	58.76
FOB87_RS08890	1.21	1.59	1.52	1.25	1.05	1.56	5.84	6.44	7.75	4.05	4.29	7.81
FOB87_RS22930	122.88	50.9	133.62	69.04	130.59	232.81	201.87	173.89	208.39	185.97	164.58	150.53
FOB87_RS22935	28.74	38.92	16.07	36.14	24.22	44.24	248.43	192.78	161.69	242.15	215.78	142.26
FOB87_RS11430	3.3	3.69	3.06	5.53	3.5	1.95	14.59	5.93	11.54	13.08	10.09	15.95
FOB87_RS11435	4.12	4.32	4.03	2.58	3.64	7.23	5.14	6.5	5.38	6.65	3.98	7.61
FOB87_RS04365	2354.6	2267.21	2798.31	2099.19	2267.77	1354.72	200.68	601.06	213.88	374.34	719.69	189.39
FOB87_RS04360	15.82	24.53	8.68	22.36	25.39	7.94	654.98	328.49	551.94	646.26	271.52	463.05
FOB87_RS27265	8.49	11.53	7.48	13.59	9.91	23.17	4.23	4.77	3.4	2.61	6.21	3.58
FOB87_RS15535	151.04	201.08	111.18	161.05	125.02	80.51	1827.33	1658.53	2000.75	1911.0	1704.97	1371.18
FOB87_RS15530	126.81	159.15	90.44	134.34	103.71	54.81	2104.15	1602.35	2242.23	2162.5	1793.61	1939.19
FOB87_RS30470	5.83	22.62	3.97	8.41	4.38	5.15	163.77	122.79	180.48	200.0	128.2	173.69
FOB87_RS13945	2.08	1.92	1.84	1.56	2.12	1.05	43.15	21.38	49.11	47.42	17.31	14.3
FOB87_RS30475	2.03	7.56	1.43	4.04	2.97	1.02	159.16	66.35	151.23	185.51	68.59	191.03
FOB87_RS08095	15.93	29.96	11.57	40.54	19.49	5.6	3.39	3.45	2.49	2.17	2.84	1.02
FOB87_RS08090	191.24	208.87	189.51	406.11	211.8	105.41	13.04	18.35	13.02	10.89	19.41	5.9
FOB87_RS14625	27.78	21.91	21.93	34.58	21.82	5.38	2.05	0.89	2.02	2.12	0.81	5.32
FOB87_RS14620	5.36	3.02	6.65	8.44	6.42	4.23	0.36	0.18	0.39	0.66	0.14	1.0
FOB87_RS05350	0.37	0.48	0.62	0.87	0.0	0.5	0.68	0.0	0.98	0.21	0.84	0.96
FOB87_RS01850	2.34	4.67	0.71	2.02	1.48	2.49	9.02	8.07	9.1	9.05	8.19	24.04
FOB87_RS01855	0.76	1.54	0.84	0.9	2.49	1.21	13.15	5.36	8.04	10.94	8.04	25.16
FOB87_RS23555	6.22	3.15	5.02	3.41	7.13	3.45	53.97	28.9	59.26	47.58	34.14	38.09
FOB87_RS23550	10.02	6.99	11.54	13.41	8.3	10.23	14.09	13.69	16.32	17.08	12.92	24.24
FOB87_RS19395	67.08	148.08	36.47	151.9	54.48	37.87	127.06	71.98	107.67	115.11	87.21	165.98
FOB87_RS19900	1.76	1.76	1.27	1.04	1.87	1.12	15.65	6.99	10.72	11.64	3.68	14.03
FOB87_RS19390	44.23	95.61	22.71	86.11	32.63	30.94	104.04	74.06	100.39	109.49	73.5	137.43
FOB87_RS25225	6.97	2.48	7.31	6.19	9.95	4.78	16.81	11.34	20.21	17.51	9.55	10.56
FOB87_RS25220	1.22	1.07	1.9	1.24	2.42	2.03	7.81	5.15	10.4	6.41	4.14	6.61
FOB87_RS12165	0.4	0.35	0.34	0.48	1.0	0.28	4.74	3.56	3.85	4.25	1.65	5.28
FOB87_RS12160	0.0	0.0	0.37	0.0	0.0	0.0	0.83	0.53	0.48	0.5	0.61	1.17
FOB87_RS30040	1.55	10.18	0.52	4.78	1.54	0.53	10.42	7.7	12.24	12.11	7.08	11.27
FOB87_RS15390	169.1	51.57	57.93	123.8	77.79	69.56	143.93	64.73	114.71	84.0	73.15	100.93
FOB87_RS11070	141.31	125.29	173.97	222.65	171.96	43.35	32.98	23.62	22.17	28.2	24.21	37.78
FOB87_RS15395	2481.48	989.47	880.01	2035.32	1165.8	1501.4	1550.28	813.0	1256.83	885.21	1180.18	1381.06
FOB87_RS30045	5.81	6.8	6.05	7.97	4.31	7.45	19.26	19.01	16.5	19.87	14.68	21.27
FOB87_RS03320	0.0	0.0	0.0	0.0	0.0	0.0	0.0	0.0	0.0	0.0	0.0	0.0
FOB87_RS03325	0.0	0.11	0.1	0.0	0.0	0.0	0.15	0.0	0.38	0.0	0.11	1.27
FOB87_RS16160	0.68	2.82	0.85	1.0	1.85	0.82	20.48	13.45	18.45	17.22	10.23	15.9
FOB87_RS02440	4.59	1.34	5.14	4.84	5.57	7.35	2.54	1.81	3.81	2.28	1.4	2.69
FOB87_RS16840	0.0	0.0	0.0	0.0	0.0	0.0	0.57	0.18	0.65	0.35	0.42	0.17
FOB87_RS13405	1.42	2.59	1.74	1.43	1.52	2.25	12.53	12.42	11.32	13.79	13.3	10.83
FOB87_RS19170	103.93	72.49	335.98	264.72	404.28	304.54	3029.28	2623.02	2933.03	3353.95	3173.1	2349.14
FOB87_RS19175	17.5	17.75	15.73	17.2	17.64	12.02	192.81	135.86	186.5	179.26	129.17	149.94
FOB87_RS12525	0.5	4.38	0.42	2.37	0.5	2.4	489.03	197.14	354.86	453.46	192.95	405.83
FOB87_RS02445	0.44	0.38	0.09	0.39	0.11	0.08	91.72	38.91	74.24	44.66	50.39	71.71
FOB87_RS28960	8.26	7.24	3.62	4.9	5.97	8.51	92.63	103.8	94.97	92.89	97.17	65.1
FOB87_RS12255	0.82	2.68	0.51	2.17	1.42	0.42	151.21	91.37	144.95	160.79	93.66	136.08
FOB87_RS12700	4.36	15.53	2.44	8.94	3.28	2.0	0.66	1.72	2.26	1.92	2.18	1.39
FOB87_RS12705	25.4	59.98	8.78	34.73	17.52	9.23	21.97	17.69	22.96	17.69	21.59	19.85
FOB87_RS09875	17.07	16.34	15.16	17.37	19.3	11.13	87.3	90.16	76.54	83.61	86.81	43.14
FOB87_RS09870	37.97	43.08	31.4	55.75	36.94	26.08	61.34	55.29	54.83	64.37	50.89	36.18
FOB87_RS12250	1.18	2.42	1.49	1.87	1.57	2.17	73.74	62.36	77.89	82.62	57.91	81.31
FOB87_RS02740	37.77	18.88	49.99	25.55	30.24	25.45	128.55	107.92	128.09	113.78	124.98	193.9
FOB87_RS07045	8.89	12.07	5.78	9.19	8.26	2.76	19.31	12.23	24.19	15.07	16.53	27.52
FOB87_RS02035	1.47	5.9	1.41	3.74	1.88	1.01	13.89	11.46	16.39	16.92	10.2	18.41
FOB87_RS07040	9.51	13.8	9.6	15.15	10.33	3.57	27.39	15.3	40.11	22.73	24.04	29.9
FOB87_RS02745	1313.21	1732.1	1497.04	1329.49	1592.05	2229.95	104.11	378.31	81.34	164.34	353.71	118.32
FOB87_RS02030	0.0	2.08	0.0	2.01	0.34	0.23	5.91	2.81	6.51	3.78	2.79	7.86
FOB87_RS09910	38.4	24.35	33.99	30.31	40.48	39.59	756.42	529.06	832.03	806.74	515.44	757.35
FOB87_RS09915	22.36	17.91	20.87	21.95	29.49	26.21	575.41	482.44	578.86	611.39	401.53	533.74
FOB87_RS31315	1.87	1.75	1.88	1.33	2.1	3.25	2.95	2.65	2.0	2.92	1.94	2.36
FOB87_RS00895	7.32	9.13	4.21	7.32	10.34	7.68	31.22	24.19	21.81	26.69	22.91	26.82
FOB87_RS31310	24.96	44.26	7.79	36.48	24.8	39.06	1.45	4.81	1.24	6.49	2.65	1.83
FOB87_RS00890	2.7	2.7	2.26	5.49	3.45	1.32	23.53	20.08	21.39	23.68	14.45	22.76
FOB87_RS32750	0.36	1.59	0.46	0.22	0.54	0.13	7.92	2.37	4.65	7.1	3.66	21.83
FOB87_RS32755	65.89	127.25	38.41	130.07	76.83	43.88	113.55	101.83	99.79	111.49	97.05	79.01
FOB87_RS27885	14.57	23.83	16.46	16.82	13.89	16.41	3.63	7.36	3.94	9.11	6.75	5.53
FOB87_RS33800	1.28	0.38	1.26	0.0	1.06	0.44	5.86	3.8	10.05	10.04	4.31	7.67
FOB87_RS33805	0.0	0.0	0.0	0.0	0.0	0.0	0.0	0.0	0.0	0.0	0.0	0.0
FOB87_RS10445	2.68	5.09	1.69	1.33	0.89	4.76	86.3	73.02	81.32	72.13	58.23	52.52
FOB87_RS10440	2.56	3.92	2.68	3.03	3.81	2.63	139.38	83.26	113.93	121.37	73.66	82.21
FOB87_RS19970	0.0	0.0	0.0	0.0	0.0	0.0	0.0	0.0	0.0	0.0	0.0	0.0
FOB87_RS16660	319.15	124.56	313.8	188.37	311.24	336.98	200.84	279.66	169.99	190.85	246.61	141.74
FOB87_RS29155	2.34	14.94	1.31	5.56	3.11	5.15	30.58	21.1	23.53	26.89	21.16	44.33
FOB87_RS29150	6.22	28.78	3.34	9.15	4.45	2.9	44.94	32.69	40.09	38.06	29.58	79.98
FOB87_RS16665	5.77	20.66	4.44	14.83	7.65	7.93	95.88	76.87	85.72	77.35	75.21	120.66
FOB87_RS02045	1.48	1.41	0.83	0.88	0.49	0.59	2.31	2.05	3.55	3.44	1.47	2.34
FOB87_RS12450	134.53	182.76	159.26	157.67	164.04	201.55	103.47	98.33	91.16	76.02	100.3	68.0
FOB87_RS21300	20.87	14.31	21.82	19.72	25.54	17.96	18.09	22.74	14.85	17.73	19.08	8.6
FOB87_RS21305	0.27	0.24	0.23	0.32	0.0	0.19	2.38	0.0	0.0	1.52	1.0	1.15
FOB87_RS17390	44.45	46.84	35.56	71.58	46.91	25.17	17.03	7.98	13.1	10.24	12.49	20.42
FOB87_RS17825	2.4	2.76	2.52	2.68	2.69	3.3	35.77	29.54	37.54	27.03	29.27	31.68
FOB87_RS17395	83.36	76.13	69.77	92.41	66.15	51.38	14.33	9.02	13.51	9.46	10.94	15.48
FOB87_RS17820	24.29	38.94	23.34	31.08	35.88	22.16	528.85	392.05	575.46	531.55	383.47	373.29
FOB87_RS04950	61.33	30.93	56.27	49.35	69.15	32.84	81.11	54.89	91.56	65.92	51.97	53.62
FOB87_RS10620	15.19	37.14	7.39	23.86	12.88	18.33	258.79	313.39	222.71	221.4	282.13	56.9
FOB87_RS02040	1.29	1.89	0.72	2.05	2.57	0.3	3.23	2.56	5.07	4.34	4.34	5.0
FOB87_RS10625	20.0	53.72	11.35	52.04	21.87	17.09	970.87	1230.24	950.01	941.01	1125.84	262.67
FOB87_RS06930	1.1	2.78	2.66	2.17	1.57	1.42	9.55	5.33	6.49	7.34	6.9	11.29
FOB87_RS04955	17.33	5.21	13.92	16.15	15.0	9.01	21.59	20.22	23.78	18.53	12.45	22.44
FOB87_RS01215	4.9	2.81	3.64	2.91	4.5	8.15	7.75	7.59	7.04	6.11	6.03	6.36
[truncated: 4,720 more rows]
