# Supplementary material for: Decoding drug tolerance: insights into the Rv0274 gene's role in isoniazid tolerance
Source: Front Microbiol. 2025 Nov 27;16:1697416. doi: 10.3389/fmicb.2025.1697416 (PMC12695796; doi:10.3389/fmicb.2025.1697416)
Supplement: Supplementary file 1 [file Supplementary_file_1.zip › RNA_seq_expression/gene_saturation/D0274-1.gene_saturation.xls]

	>0.1 TPM	>1 TPM	>10 TPM
1	0.705610954011	0.675398124721	0.377883613633
2	0.790445006697	0.737460931686	0.380562583718
3	0.829438904599	0.755916058937	0.381009078732
4	0.853103140348	0.766334275934	0.381009078732
5	0.871855930942	0.772734037803	0.381306742075
6	0.885250781366	0.774073522846	0.381306742075
7	0.894478344992	0.775115344545	0.381306742075
8	0.901473433547	0.776157166245	0.381306742075
9	0.907277868731	0.776157166245	0.381306742075
10	0.911742818872	0.776305997916	0.381306742075
11	0.915463610656	0.776305997916	0.381306742075
