# Supplementary material for: Decoding drug tolerance: insights into the Rv0274 gene's role in isoniazid tolerance
Source: Front Microbiol. 2025 Nov 27;16:1697416. doi: 10.3389/fmicb.2025.1697416 (PMC12695796; doi:10.3389/fmicb.2025.1697416)
Supplement: Supplementary file 1 [file Supplementary_file_1.zip › RNA_seq_expression/gene_saturation/D0274-2.gene_saturation.xls]

	>0.1 TPM	>1 TPM	>10 TPM
1	0.695639232029	0.656645334127	0.350052091085
2	0.788361363298	0.71841047775	0.351093912785
3	0.83062955797	0.739098080072	0.351242744456
4	0.854442625391	0.747730317012	0.351242744456
5	0.87274892097	0.753088257181	0.351242744456
6	0.884953118024	0.755023068909	0.351242744456
7	0.894478344992	0.756809048966	0.351242744456
8	0.900431611847	0.757850870665	0.351242744456
9	0.907575532073	0.758148534008	0.351242744456
10	0.91040333383	0.758148534008	0.351242744456
11	0.914868283971	0.758148534008	0.351242744456
12	0.917547254056	0.758148534008	0.351242744456
