# Supplementary material for: Decoding drug tolerance: insights into the Rv0274 gene's role in isoniazid tolerance
Source: Front Microbiol. 2025 Nov 27;16:1697416. doi: 10.3389/fmicb.2025.1697416 (PMC12695796; doi:10.3389/fmicb.2025.1697416)
Supplement: Supplementary file 1 [file Supplementary_file_1.zip › RNA_seq_expression/gene_saturation/D0274-3.gene_saturation.xls]

	>0.1 TPM	>1 TPM	>10 TPM
1	0.733442476559	0.671826164608	0.319988093466
2	0.813513915761	0.711415389195	0.320881083495
3	0.851465991963	0.723619586248	0.321029915166
4	0.872004762614	0.726893883018	0.321029915166
5	0.88569727638	0.728828694746	0.321029915166
6	0.892990028278	0.729870516446	0.321029915166
7	0.899538621819	0.730168179789	0.321029915166
8	0.904747730317	0.730465843131	0.321029915166
9	0.90936151213	0.730465843131	0.321029915166
10	0.913379967257	0.730614674803	0.321029915166
11	0.913379967257	0.730614674803	0.321029915166
