# Supplementary material for: Decoding drug tolerance: insights into the Rv0274 gene's role in isoniazid tolerance
Source: Front Microbiol. 2025 Nov 27;16:1697416. doi: 10.3389/fmicb.2025.1697416 (PMC12695796; doi:10.3389/fmicb.2025.1697416)
Supplement: Supplementary file 1 [file Supplementary_file_1.zip › RNA_seq_expression/gene_saturation/DINH-1.gene_saturation.xls]

	>0.1 TPM	>1 TPM	>10 TPM
1	0.845512725108	0.825866944486	0.627176663194
2	0.897901473434	0.864860842387	0.629557969936
3	0.916505432356	0.875130227713	0.629706801607
4	0.927965471052	0.879297514511	0.629706801607
5	0.934811727936	0.88138115791	0.629706801607
6	0.941360321477	0.883315969638	0.629706801607
7	0.945825271618	0.884953118024	0.629706801607
8	0.94924840006	0.885399613038	0.629706801607
9	0.95148087513	0.885846108052	0.629706801607
10	0.953415686858	0.886441434737	0.629706801607
11	0.954755171901	0.88673909808	0.629706801607
