# Supplementary material for: Decoding drug tolerance: insights into the Rv0274 gene's role in isoniazid tolerance
Source: Front Microbiol. 2025 Nov 27;16:1697416. doi: 10.3389/fmicb.2025.1697416 (PMC12695796; doi:10.3389/fmicb.2025.1697416)
Supplement: Supplementary file 1 [file Supplementary_file_1.zip › RNA_seq_expression/gene_saturation/DINH-2.gene_saturation.xls]

	>0.1 TPM	>1 TPM	>10 TPM
1	0.836880488168	0.81440690579	0.597112665575
2	0.890013394851	0.851614823635	0.598303318946
3	0.912486977229	0.86515850573	0.598452150618
4	0.924244679268	0.869623455871	0.598452150618
5	0.932132757851	0.871855930942	0.598452150618
6	0.937937193035	0.873641910999	0.598452150618
7	0.942402143176	0.874386069356	0.598452150618
8	0.945081113261	0.874386069356	0.598452150618
9	0.948355410031	0.874683732698	0.598452150618
10	0.950290221759	0.874981396041	0.598452150618
11	0.95252269683	0.875130227713	0.598452150618
12	0.954011013544	0.875427891055	0.598452150618
