# Supplementary material for: Decoding drug tolerance: insights into the Rv0274 gene's role in isoniazid tolerance
Source: Front Microbiol. 2025 Nov 27;16:1697416. doi: 10.3389/fmicb.2025.1697416 (PMC12695796; doi:10.3389/fmicb.2025.1697416)
Supplement: Supplementary file 1 [file Supplementary_file_1.zip › RNA_seq_expression/gene_saturation/DINH-3.gene_saturation.xls]

	>0.1 TPM	>1 TPM	>10 TPM
1	0.868730465843	0.852656645334	0.652180383986
2	0.910552165501	0.884357791338	0.652924542343
3	0.926774817681	0.892841196607	0.653519869028
4	0.937788361363	0.897306146748	0.653519869028
5	0.944188123233	0.898943295133	0.653519869028
6	0.949694895074	0.901026938533	0.653519869028
7	0.95252269683	0.901473433547	0.653519869028
8	0.955350498586	0.902217591904	0.653519869028
9	0.956987646971	0.902515255246	0.653519869028
10	0.958922458699	0.902515255246	0.653519869028
11	0.959517785385	0.902515255246	0.653519869028
