# Supplementary material for: Decoding drug tolerance: insights into the Rv0274 gene's role in isoniazid tolerance
Source: Front Microbiol. 2025 Nov 27;16:1697416. doi: 10.3389/fmicb.2025.1697416 (PMC12695796; doi:10.3389/fmicb.2025.1697416)
Supplement: Supplementary file 1 [file Supplementary_file_1.zip › RNA_seq_expression/gene_saturation/W0274-1.gene_saturation.xls]

	>0.1 TPM	>1 TPM	>10 TPM
1	0.715136180979	0.666765887781	0.347670784343
2	0.798481916952	0.719601131121	0.348712606043
3	0.838815299896	0.737163268344	0.349010269385
4	0.861586545617	0.74430718857	0.349010269385
5	0.878999851168	0.747730317012	0.349010269385
6	0.889269236494	0.748920970383	0.349010269385
7	0.899092126805	0.749962792082	0.349010269385
8	0.90608721536	0.750558118768	0.349010269385
9	0.910998660515	0.751004613782	0.349010269385
10	0.912933472243	0.751004613782	0.349010269385
