# Supplementary material for: Decoding drug tolerance: insights into the Rv0274 gene's role in isoniazid tolerance
Source: Front Microbiol. 2025 Nov 27;16:1697416. doi: 10.3389/fmicb.2025.1697416 (PMC12695796; doi:10.3389/fmicb.2025.1697416)
Supplement: Supplementary file 1 [file Supplementary_file_1.zip › RNA_seq_expression/gene_saturation/W0274-2.gene_saturation.xls]

	>0.1 TPM	>1 TPM	>10 TPM
1	0.755023068909	0.720047626135	0.411221908022
2	0.832117874684	0.77347819616	0.413603214764
3	0.866795654115	0.789998511683	0.413752046436
4	0.88673909808	0.795207620182	0.413752046436
5	0.89641315672	0.798184253609	0.413752046436
6	0.907129037059	0.800119065337	0.413752046436
7	0.913379967257	0.80145855038	0.413752046436
8	0.918886739098	0.801756213722	0.413752046436
9	0.922756362554	0.802053877065	0.413752046436
10	0.926923649353	0.802351540408	0.413752046436
11	0.930197946123	0.802649203751	0.413752046436
12	0.930793272809	0.802649203751	0.413752046436
