# Supplementary material for: Decoding drug tolerance: insights into the Rv0274 gene's role in isoniazid tolerance
Source: Front Microbiol. 2025 Nov 27;16:1697416. doi: 10.3389/fmicb.2025.1697416 (PMC12695796; doi:10.3389/fmicb.2025.1697416)
Supplement: Supplementary file 1 [file Supplementary_file_1.zip › RNA_seq_expression/gene_saturation/W0274-3.gene_saturation.xls]

	>0.1 TPM	>1 TPM	>10 TPM
1	0.677779431463	0.628218484894	0.299151659473
2	0.770650394404	0.681202559905	0.300044649501
3	0.816937044203	0.699657687156	0.300044649501
4	0.846256883465	0.70769459741	0.300044649501
5	0.86515850573	0.711117725852	0.300044649501
6	0.878702187826	0.712308379223	0.300044649501
7	0.888673909808	0.713499032594	0.300044649501
8	0.894627176663	0.714243190951	0.300044649501
9	0.901324601875	0.714540854294	0.300044649501
10	0.905789552017	0.714838517637	0.300044649501
11	0.909212680458	0.714838517637	0.300044649501
12	0.911742818872	0.714987349308	0.300044649501
