# Supplementary material for: Decoding drug tolerance: insights into the Rv0274 gene's role in isoniazid tolerance
Source: Front Microbiol. 2025 Nov 27;16:1697416. doi: 10.3389/fmicb.2025.1697416 (PMC12695796; doi:10.3389/fmicb.2025.1697416)
Supplement: Supplementary file 1 [file Supplementary_file_1.zip › RNA_seq_expression/gene_saturation/WINH-1.gene_saturation.xls]

	>0.1 TPM	>1 TPM	>10 TPM
1	0.85116832862	0.833457359726	0.643696978717
2	0.902664086918	0.874386069356	0.645334127102
3	0.924244679268	0.88778091978	0.645780622116
4	0.934514064593	0.893436523292	0.645929453788
5	0.942253311505	0.895817830034	0.645929453788
6	0.947313588332	0.897752641762	0.645929453788
7	0.950885548445	0.899092126805	0.645929453788
8	0.954755171901	0.899389790147	0.645929453788
9	0.957136478643	0.899836285162	0.645929453788
10	0.958029468671	0.899985116833	0.645929453788
