# Supplementary material for: Decoding drug tolerance: insights into the Rv0274 gene's role in isoniazid tolerance
Source: Front Microbiol. 2025 Nov 27;16:1697416. doi: 10.3389/fmicb.2025.1697416 (PMC12695796; doi:10.3389/fmicb.2025.1697416)
Supplement: Supplementary file 1 [file Supplementary_file_1.zip › RNA_seq_expression/gene_saturation/WINH-2.gene_saturation.xls]

	>0.1 TPM	>1 TPM	>10 TPM
1	0.809197797291	0.791337996726	0.585206131865
2	0.868730465843	0.836285161482	0.587438606936
3	0.893734186635	0.849977675249	0.587587438607
4	0.909956838815	0.855633278762	0.587736270278
5	0.91903557077	0.858609912189	0.587736270278
6	0.926179490996	0.859502902218	0.587736270278
7	0.933918737908	0.860544723917	0.587736270278
8	0.939425509749	0.861586545617	0.587736270278
9	0.942550974848	0.862181872303	0.587736270278
10	0.946867093318	0.862777198988	0.587736270278
11	0.948653073374	0.862926030659	0.587736270278
