# Supplementary material for: Decoding drug tolerance: insights into the Rv0274 gene's role in isoniazid tolerance
Source: Front Microbiol. 2025 Nov 27;16:1697416. doi: 10.3389/fmicb.2025.1697416 (PMC12695796; doi:10.3389/fmicb.2025.1697416)
Supplement: Supplementary file 1 [file Supplementary_file_1.zip › RNA_seq_expression/gene_saturation/WINH-3.gene_saturation.xls]

	>0.1 TPM	>1 TPM	>10 TPM
1	0.848340526864	0.831076052984	0.628069653222
2	0.894776008335	0.864860842387	0.630302128293
3	0.918142580741	0.878553356154	0.630450959964
4	0.929156124423	0.884060127995	0.630450959964
5	0.937044203006	0.88673909808	0.630599791636
6	0.942253311505	0.887929751451	0.630599791636
7	0.946718261646	0.889566899836	0.630599791636
8	0.950290221759	0.890162226522	0.630599791636
9	0.951927370144	0.890311058193	0.630599791636
10	0.954457508558	0.890906384879	0.630599791636
11	0.956541151957	0.890906384879	0.630599791636
12	0.957434141986	0.890906384879	0.630599791636
