# Supplementary material for: Decoding drug tolerance: insights into the Rv0274 gene's role in isoniazid tolerance
Source: Front Microbiol. 2025 Nov 27;16:1697416. doi: 10.3389/fmicb.2025.1697416 (PMC12695796; doi:10.3389/fmicb.2025.1697416)
Supplement: Supplementary file 1 [file Supplementary_file_1.zip › RNA_seq_expression/nmds/gene_tpm_nmds_axis.xls]

	MDS1	MDS2	MDS3
W0274-1	-0.285076677427955	0.0265010046258068	-0.0318083698228569
W0274-2	-0.17363335775396	0.272302002697074	-0.0279399265237037
W0274-3	-0.313657857277501	-0.11362995278255	-0.101232619170975
D0274-1	-0.275313787235834	0.144192170171907	0.0747578671346549
D0274-2	-0.297709992343051	-0.0444778861073891	0.0412936494143003
D0274-3	-0.253672734114316	-0.232380498576944	0.0385391485072448
WINH-1	0.286156649155322	-0.00597137860064377	-0.0123616067737232
WINH-2	0.239162697607479	-0.0187438012060639	0.0781179764274834
WINH-3	0.286143940586244	-0.00588714909137156	-0.0123629165996561
DINH-1	0.286102509426237	-0.00580997970876426	-0.0123488034401509
DINH-2	0.238077609163759	-0.018964072882719	0.0775766547054301
DINH-3	0.263421000213576	0.00286954146165892	-0.112231053858048
