# Supplementary material for: Decoding drug tolerance: insights into the Rv0274 gene's role in isoniazid tolerance
Source: Front Microbiol. 2025 Nov 27;16:1697416. doi: 10.3389/fmicb.2025.1697416 (PMC12695796; doi:10.3389/fmicb.2025.1697416)
Supplement: Supplementary file 1 [file Supplementary_file_1.zip › RNA_seq_expression/pca/gene_tpm_pc_axis.xls]

	PC1	PC2	PC3	PC4	PC5	PC6	PC7	PC8	PC9	PC10	PC11	PC12
W0274-1	-63.3678519216029	3.17157799555834	-4.97296981226663	2.06006013584704	-2.40910403527788	0.0429722648280651	-7.92699420554319	-4.84968585180784	3.64382516978884	-15.3324869722126	18.0860112663948	2.31993623530519e-13
W0274-2	-57.5516202319946	-36.4918651962944	42.1967364766364	-3.21453116350857	15.5072031825191	8.54349403516227	-7.35707044917531	-4.69847656693774	-1.90580802847985	3.07739337792724	-2.55226725923394	3.9187660820332e-14
W0274-3	-67.9653946541275	11.6779843521027	-22.9274888014476	4.53297766625524	-6.23586708066926	4.72993709762017	-13.9887612613597	-9.97798770576513	2.4270671938707	-5.16571241659872	-16.6370294988327	4.28522777158602e-15
D0274-1	-63.2018062741141	-19.5787796776228	11.1923783210224	11.7152742099517	-15.669131037132	-14.2412928545291	17.7071487152474	13.2964395503932	3.11229499830476	-5.45106577888953	-5.24619539549538	2.97990500547698e-13
D0274-2	-63.3335682844615	2.57439939714951	-11.0965837318022	3.78663641335309	-12.4806276593213	-2.34467852222479	-1.14908452878092	-5.04189503124437	-0.726783000944835	22.5710531886058	7.57526859615949	1.32456925202445e-13
D0274-3	-62.1816507244813	21.3334083053605	-21.8239727939753	-7.55167048771872	26.2530239569082	4.10582820002414	13.2849853166264	10.5604477667897	-7.24176000826112	0.737590816779075	-0.214080168553375	2.54351308895048e-13
WINH-1	82.3092736926667	2.90062384835724	-0.484279779884892	23.452463580525	14.6746047656124	-18.991589880958	4.85357528958601	-16.7334565285488	-0.70271677221797	0.0471909457371985	-0.418992143377949	-2.64818521928875e-13
WINH-2	38.0570512520977	30.6035538625112	16.3063463329692	-22.0567994062158	2.01270787384546	-4.44186267470135	-0.00295990481346581	2.37229012655445	22.4133742324022	2.55417201651228	-1.38443971381517	-1.79257067631396e-13
WINH-3	70.8256388088798	6.33064029862106	1.52785981247668	18.1205335473648	0.934455157340625	0.279385405657354	-20.2211371466745	22.4223865242225	-3.59572263619062	1.97138658155079	0.671755550276639	1.11686742211396e-13
DINH-1	69.7472775898887	6.59692639176196	4.09538031451213	14.1472841305818	-8.76015271623548	28.7459809187714	14.7061448306319	-4.01412890617645	1.50569729172419	-1.25943013290099	0.818230131390022	-2.32665368091536e-13
DINH-2	38.601736826722	22.6111424929775	17.1831958404675	-23.1976744806821	-12.8587252226088	-5.87690036447918	0.10945592930288	-4.08431959135266	-20.7480194610252	-3.1716185593387	-1.02295371845476	-6.03538215498273e-14
DINH-3	78.0609139205273	-51.7296120704828	-31.1966021787079	-21.7945541457536	-0.968387184981025	-0.551273625171024	-0.0153025850474495	0.74838621387322	1.81855102102887	-0.578473067171754	0.324692353542384	-3.38724003273033e-13
