# Supplementary material for: Decoding drug tolerance: insights into the Rv0274 gene's role in isoniazid tolerance
Source: Front Microbiol. 2025 Nov 27;16:1697416. doi: 10.3389/fmicb.2025.1697416 (PMC12695796; doi:10.3389/fmicb.2025.1697416)
Supplement: Supplementary file 1 [file Supplementary_file_1.zip › RNA_seq_expression/pcoa/gene_tpm_pco_axis.xls]

	PC1	PC2	PC3	PC4	PC5	PC6	PC7	PC8	PC9	PC10	PC11	PC12
W0274-1	-3.31676828464773	0.0135466986455469	0.0849569868012046	0.0347760362832191	0.0737704362603437	0.179657982472422	0.00264571819602216	-0.00188539225483861	0.184986392213608	-0.00442232586870625	-0.0195735328636116	-5.55111512312578e-16
W0274-2	-2.95442290249761	0.0529870866294546	0.417160857147469	-0.110984008135613	-0.365519971306047	-0.185799434766017	-0.00702285414324681	-0.0117811763137253	0.0431560689714906	0.0041463375405969	0.0257677587017817	-2.22044604925031e-16
W0274-3	-3.34477602664786	-0.192347480439395	-0.052998857367325	0.0270676723018387	0.357638202768154	-0.220110249538687	-0.00404975954953947	-0.0101884750343896	-0.00319594373129891	-0.00466269810612417	-0.062101871630835	-1.11022302462516e-16
D0274-1	-3.23161893980705	0.0561043637708512	0.288092137056223	-0.0156832591196969	-0.0961544686104816	0.154123167400002	0.00674043565485467	0.0257479176971891	-0.135607837931394	-0.0147322034113101	-0.0886413065832878	-1.11022302462516e-16
D0274-2	-3.33968709670484	0.021327047523176	0.150956120463271	0.028919743828097	0.191079122532841	0.062651707874573	0.0018520111075439	-0.000183889757649908	-0.0707885544536487	0.0156302404140456	0.137026735747777	-1.11022302462516e-16
D0274-3	-2.98129615328647	-0.325125020275647	-0.866595992735284	0.104869267739733	-0.200793893398783	0.00287945610135937	-0.00513183360372696	-0.00136094183432542	-0.0184179109456705	0.00381988798727621	0.00850191885473883	-1.11022302462516e-16
WINH-1	3.64679725088778	-0.432518026485705	0.0790262812675957	0.283529986222561	-0.0137274220316055	-0.0118537816479773	0.0261507528578936	-0.00473042519839453	0.00109950996084495	-0.166880499712873	0.0152952931629992	4.44089209850063e-16
WINH-2	2.44556641016711	1.33267736328915	-0.12835937443851	-0.142930670746479	0.0169603038844377	-0.0186589637466281	0.206357598468935	0.0437101726398891	0.00376644815586106	0.00868389108510553	-0.000581930543122083	4.9960036108132e-16
WINH-3	3.50508850907753	-0.129378553029909	0.0969940696885203	0.307419321169806	-0.0189644547324678	0.0162885935697667	0.0243798604928754	-0.178358749144261	-0.0110507086512887	0.0921689499008712	-0.0137513300377723	3.33066907387547e-16
DINH-1	3.62320364225241	-0.382262747003576	0.0822979518990317	0.251264714053123	-0.00587211443964815	-0.0193739726939596	-0.058375003766558	0.185603054466938	0.0108542492896937	0.0813150567583775	-0.00222581005761499	4.44089209850063e-16
DINH-2	2.58906344224463	1.23614720759781	-0.110529987197364	-0.18787036168577	0.0269404390359934	0.00834571304120318	-0.212094762198037	-0.0297053714877697	-0.00406454969980413	-0.0236864811953362	-0.0012519163880567	2.77555756156289e-16
DINH-3	3.3588501489621	-1.25115794022175	-0.0410001925848342	-0.580378441910818	0.0346438200372642	0.0318497819339437	0.0185478364829857	-0.0168667237786616	-0.00073716317839191	0.00861984460807599	0.00153599163700527	3.33066907387547e-16
