# Supplementary material for: Decoding drug tolerance: insights into the Rv0274 gene's role in isoniazid tolerance
Source: Front Microbiol. 2025 Nov 27;16:1697416. doi: 10.3389/fmicb.2025.1697416 (PMC12695796; doi:10.3389/fmicb.2025.1697416)
Supplement: Supplementary file 1 [file Supplementary_file_1.zip › RNA_seq_expression/tpm_saturation/D0274-1.tpm_saturation.xls]

	5	10	15	20	25	30	35	40	45	50	55	60	65	70	75	80	85	90	95	100
[0-0.3] n=237	0.0	0.0	0.0	0.004219409282700422	0.008438818565400843	0.008438818565400843	0.008438818565400843	0.004219409282700422	0.11814345991561184	0.1265822784810127	0.13502109704641355	0.02109704641350211	0.016877637130801686	0.02109704641350211	0.02531645569620253	0.02531645569620253	0.1265822784810127	0.7594936708860731	0.8987341772151853	1
[0.3-0.6] n=318	0.0	0.0	0.018867924528301886	0.015723270440251572	0.040880503144654086	0.16981132075471697	0.1792452830188679	0.018867924528301886	0.20440251572327042	0.18867924528301885	0.20754716981132074	0.14779874213836477	0.16037735849056603	0.18867924528301885	0.2012578616352201	0.08490566037735849	0.07232704402515723	0.7893081761006289	0.880503144654088	1
[0.6-3.5] n=1716	0.02331002331002332	0.08682983682983667	0.12995337995337947	0.13694638694638656	0.19405594405594445	0.21095571095571158	0.2674825174825189	0.22027972027972104	0.3432400932400957	0.35081585081585337	0.37762237762238055	0.33275058275058506	0.3921911421911453	0.49650349650350106	0.5256410256410305	0.5337995337995388	0.5233100233100282	0.8741258741258838	0.92948717948719	1
[3.5-15] n=1818	0.15291529152915262	0.24532453245324304	0.27997799779977695	0.33938393839383507	0.38778877887788243	0.4389438943894325	0.4834983498349761	0.5291529152915208	0.5951595159515853	0.6298129812981192	0.6529152915291419	0.7084708470846962	0.7354235423542226	0.7953795379537812	0.8388338833883238	0.88613861386137	0.9213421342134045	0.9834983498349653	0.9878987898789696	1
[15-60] n=1189	0.3179142136248956	0.44995794785533905	0.5424726661059682	0.6097560975609713	0.6770395290159743	0.7308662741799767	0.7720773759461661	0.8107653490327928	0.8561816652649199	0.892346509671984	0.9049621530697971	0.9285113540790482	0.9461732548359865	0.9629941126997372	0.9840201850294257	0.990748528174926	0.9957947855340512	0.9991589571068014	0.9999999999999889	1
[>60] n=878	0.6856492027334936	0.812072892938511	0.8747152619590152	0.8986332574032077	0.9305239179954643	0.9567198177676751	0.9703872437357851	0.9738041002278126	0.9874715261959226	0.9886104783599318	0.9920273348519593	0.9931662870159684	0.9965831435079959	0.9977220956720051	0.9977220956720051	0.9988610478360143	1.0000000000000233	1.0000000000000233	1.0000000000000233	1
