# Supplementary material for: Decoding drug tolerance: insights into the Rv0274 gene's role in isoniazid tolerance
Source: Front Microbiol. 2025 Nov 27;16:1697416. doi: 10.3389/fmicb.2025.1697416 (PMC12695796; doi:10.3389/fmicb.2025.1697416)
Supplement: Supplementary file 1 [file Supplementary_file_1.zip › RNA_seq_expression/tpm_saturation/D0274-2.tpm_saturation.xls]

	5	10	15	20	25	30	35	40	45	50	55	60	65	70	75	80	85	90	95	100
[0-0.3] n=282	0.0	0.0	0.010638297872340425	0.0	0.0035460992907801418	0.03900709219858155	0.03900709219858155	0.0035460992907801418	0.11702127659574474	0.12765957446808518	0.12056737588652489	0.04609929078014183	0.028368794326241127	0.03191489361702127	0.03191489361702127	0.014184397163120567	0.18085106382978738	0.7446808510638269	0.9113475177304912	1
[0.3-0.6] n=401	0.0	0.00997506234413965	0.007481296758104738	0.05236907730673315	0.07730673316708225	0.13466334164588523	0.15710723192019954	0.04738154613466333	0.24438902743142188	0.20698254364089802	0.23441396508728218	0.17955112219451386	0.20947630922693294	0.2768079800498759	0.23441396508728218	0.13715710723192015	0.12718204488778045	0.8279301745635868	0.9127182044887723	1
[0.6-3.5] n=1813	0.03530060672917816	0.10424710424710461	0.142305570877	0.1671263099834535	0.23166023166023267	0.23552123552123655	0.2829564258135683	0.26530612244898	0.3712079426365097	0.38996138996138474	0.42360728075013115	0.4158852730281238	0.4704908990623188	0.5427468284611063	0.5697738554881349	0.6078323221180322	0.5879757308328684	0.9062327633756329	0.9387755102040958	1
[3.5-15] n=1786	0.1685330347144452	0.23796192609182437	0.3118701007838762	0.3773796192609227	0.42721164613662477	0.4748040313549919	0.5268756998880262	0.5576707726763783	0.6103023516237438	0.6595744680851072	0.7026875699888002	0.7435610302351585	0.7883538633818525	0.8342665173572139	0.8801791713325753	0.9115341545352611	0.94792833146695	0.9843225083986389	0.9921612541993103	1
[15-60] n=1120	0.3544642857142846	0.47232142857142706	0.5669642857142839	0.6339285714285694	0.6928571428571406	0.7714285714285689	0.8107142857142831	0.8428571428571401	0.8776785714285685	0.9026785714285684	0.918749999999997	0.9526785714285683	0.9642857142857111	0.9732142857142825	0.9821428571428539	0.9910714285714253	0.9973214285714253	0.9991071428571395	0.9999999999999967	1
[>60] n=781	0.7106274007682454	0.8361075544174159	0.8937259923175452	0.9270166453265088	0.9500640204865606	0.9705505761843843	0.9859154929577522	0.9871959026888661	0.9897567221510941	0.99487836107555	0.997439180537778	0.998719590268892	0.998719590268892	1.000000000000006	1.000000000000006	1.000000000000006	1.000000000000006	1.000000000000006	1.000000000000006	1
