# Supplementary material for: Decoding drug tolerance: insights into the Rv0274 gene's role in isoniazid tolerance
Source: Front Microbiol. 2025 Nov 27;16:1697416. doi: 10.3389/fmicb.2025.1697416 (PMC12695796; doi:10.3389/fmicb.2025.1697416)
Supplement: Supplementary file 1 [file Supplementary_file_1.zip › RNA_seq_expression/tpm_saturation/D0274-3.tpm_saturation.xls]

	5	10	15	20	25	30	35	40	45	50	55	60	65	70	75	80	85	90	95	100
[0-0.3] n=434	0.0	0.0	0.006912442396313364	0.002304147465437788	0.020737327188940093	0.06451612903225802	0.0714285714285714	0.01152073732718894	0.15207373271889396	0.14285714285714285	0.14055299539170507	0.08755760368663594	0.08525345622119815	0.10599078341013828	0.10829493087557607	0.057603686635944666	0.17281105990783396	0.7880184331797276	0.9147465437788085	1
[0.3-0.6] n=457	0.0	0.0087527352297593	0.08533916849015315	0.07002188183807441	0.1247264770240699	0.18599562363238487	0.19912472647702378	0.10940919037199116	0.23851203501094054	0.21444201312910252	0.2713347921225381	0.23851203501094054	0.2997811816192561	0.38512035010941015	0.4376367614879665	0.28884026258205686	0.258205689277899	0.8030634573304133	0.8862144420131254	1
[0.6-3.5] n=1854	0.08036677454153161	0.13700107874865147	0.19039913700107985	0.20172599784250406	0.2535059331175861	0.2718446601941777	0.3387270765911587	0.3257820927723882	0.3926645091693692	0.4185544768069102	0.4509169363538365	0.4805825242718523	0.5253505933117669	0.5895361380798374	0.64401294498383	0.6871628910463984	0.7065803667745542	0.9196332254584856	0.9568500539374508	1
[3.5-15] n=1745	0.19369627507163412	0.2928366762177646	0.3673352435530051	0.42636103151861876	0.48252148997133854	0.5507163323782126	0.590257879656148	0.6435530085959739	0.6653295128939672	0.739255014326629	0.7713467048710403	0.8028653295128728	0.8418338108882294	0.8871060171919525	0.923782234956994	0.9587392550142991	0.969054441260717	0.9896848137535529	0.9971346704870769	1
[15-60] n=1013	0.4234945705824292	0.5616979269496571	0.6614017769003002	0.7275419545903308	0.7887462981243889	0.8450148075024746	0.8805528134254761	0.9081934846989217	0.9269496544916169	0.9476801579467011	0.9654491609082019	0.9713721618953688	0.9802566633761192	0.990128331688064	0.9960513326752309	0.9960513326752309	0.9980256663376199	1.0000000000000089	1.0000000000000089	1
[>60] n=708	0.7485875706214632	0.8771186440677872	0.9223163841807802	0.954802259886994	0.9689265536723043	0.9802259887005526	0.9872881355932077	0.9872881355932077	0.9901129943502698	0.9929378531073318	0.9943502824858629	0.997175141242925	0.998587570621456	0.999999999999987	0.999999999999987	0.999999999999987	0.999999999999987	0.999999999999987	0.999999999999987	1
