# Supplementary material for: Decoding drug tolerance: insights into the Rv0274 gene's role in isoniazid tolerance
Source: Front Microbiol. 2025 Nov 27;16:1697416. doi: 10.3389/fmicb.2025.1697416 (PMC12695796; doi:10.3389/fmicb.2025.1697416)
Supplement: Supplementary file 1 [file Supplementary_file_1.zip › RNA_seq_expression/tpm_saturation/DINH-1.tpm_saturation.xls]

	5	10	15	20	25	30	35	40	45	50	55	60	65	70	75	80	85	90	95	100
[0-0.3] n=96	0.0	0.0	0.0	0.0	0.010416666666666666	0.03125	0.03125	0.010416666666666666	0.11458333333333334	0.13541666666666666	0.14583333333333331	0.05208333333333333	0.041666666666666664	0.05208333333333333	0.06249999999999999	0.020833333333333332	0.16666666666666663	0.8020833333333326	0.9374999999999988	1
[0.3-0.6] n=175	0.0	0.0	0.005714285714285714	0.011428571428571429	0.08571428571428572	0.15428571428571436	0.17714285714285727	0.017142857142857144	0.21714285714285736	0.2057142857142859	0.23428571428571454	0.13142857142857145	0.14857142857142863	0.17714285714285727	0.18857142857142872	0.07428571428571429	0.09142857142857143	0.81142857142857	0.8914285714285693	1
[0.6-3.5] n=929	0.02906350914962323	0.0947255113024759	0.1399354144241123	0.16038751345532878	0.22066738428417734	0.21743810548977474	0.26157158234661027	0.24434876210979642	0.328310010764264	0.34983853606028137	0.37674919268030305	0.34015069967707356	0.41872981700753686	0.5091496232508097	0.5500538213132427	0.5726587728740609	0.5769644779332643	0.8783638320775071	0.9429494079655591	1
[3.5-15] n=1448	0.18991712707182407	0.26174033149171433	0.32527624309392283	0.3915745856353578	0.4343922651933679	0.4792817679557978	0.5269337016574563	0.5725138121546965	0.6139502762430967	0.6712707182320503	0.7085635359116105	0.7527624309392373	0.7783149171270841	0.8314917127071977	0.8694751381215645	0.904005524861898	0.9461325966851049	0.9758287292817917	0.9930939226519584	1
[15-60] n=1521	0.35239973701512145	0.4806048652202467	0.579881656804735	0.6337935568704846	0.7034845496384047	0.7442472057856787	0.7902695595003429	0.8415516107823974	0.8665351742275008	0.9000657462196133	0.9250493096647168	0.9414858645628111	0.9572649572649817	0.9730440499671523	0.9815910585141614	0.991452991453018	0.9960552268244844	1.000000000000027	1.000000000000027	1
[>60] n=2250	0.6951111111111349	0.8124444444444748	0.8813333333333676	0.9213333333333699	0.9493333333333714	0.96311111111115	0.9746666666667062	0.9862222222222624	0.9888888888889292	0.9937777777778184	0.9982222222222631	0.9973333333333742	0.9977777777778186	0.9982222222222631	0.9995555555555965	0.9995555555555965	1.0000000000000409	1.0000000000000409	1.0000000000000409	1
