# Supplementary material for: Decoding drug tolerance: insights into the Rv0274 gene's role in isoniazid tolerance
Source: Front Microbiol. 2025 Nov 27;16:1697416. doi: 10.3389/fmicb.2025.1697416 (PMC12695796; doi:10.3389/fmicb.2025.1697416)
Supplement: Supplementary file 1 [file Supplementary_file_1.zip › RNA_seq_expression/tpm_saturation/DINH-2.tpm_saturation.xls]

	5	10	15	20	25	30	35	40	45	50	55	60	65	70	75	80	85	90	95	100
[0-0.3] n=123	0.0	0.0	0.0	0.0	0.0	0.06504065040650407	0.07317073170731708	0.024390243902439025	0.14634146341463414	0.18699186991869912	0.17073170731707313	0.07317073170731708	0.04065040650406505	0.06504065040650407	0.06504065040650407	0.04065040650406505	0.17886178861788612	0.7723577235772368	0.9268292682926847	1
[0.3-0.6] n=200	0.0	0.0	0.02	0.04	0.075	0.14500000000000005	0.17500000000000007	0.049999999999999996	0.1950000000000001	0.18500000000000008	0.18500000000000008	0.2000000000000001	0.2150000000000001	0.29000000000000015	0.3250000000000002	0.2000000000000001	0.1950000000000001	0.8500000000000006	0.9100000000000007	1
[0.6-3.5] n=1024	0.0498046875	0.099609375	0.1611328125	0.1630859375	0.2119140625	0.2451171875	0.30859375	0.287109375	0.3681640625	0.3955078125	0.4228515625	0.423828125	0.482421875	0.53515625	0.5732421875	0.6123046875	0.6044921875	0.8916015625	0.9384765625	1
[3.5-15] n=1516	0.19656992084432784	0.25593667546174265	0.3298153034300783	0.39973614775725314	0.4386543535620014	0.4986807387862741	0.5540897097625259	0.5864116094986728	0.6339050131926028	0.6741424802110714	0.724274406332442	0.7605540897097497	0.7981530343007777	0.8456464379947077	0.8944591029023581	0.9353562005276868	0.9617414248020923	0.9874670184696378	0.9967018469656798	1
[15-60] n=1589	0.38640654499685717	0.5173064820641994	0.5997482693518044	0.6897419760856022	0.7457520453115323	0.7973568281938499	0.8571428571428764	0.881057268722487	0.9144115796098387	0.9225928256765475	0.94461925739461	0.9616110761485438	0.9741976085588652	0.9842668344871223	0.991189427312799	0.9949653870358954	0.9981120201384758	1.000000000000024	1.000000000000024	1
[>60] n=1970	0.7238578680203106	0.8370558375634656	0.8979695431472261	0.9390862944162645	0.9664974619289567	0.9730964467005307	0.9878172588832729	0.9908629441624609	0.996446700507639	0.996954314720837	0.997969543147233	0.999492385786827	0.999492385786827	0.999492385786827	1.0000000000000249	1.0000000000000249	1.0000000000000249	1.0000000000000249	1.0000000000000249	1
