# Supplementary material for: Decoding drug tolerance: insights into the Rv0274 gene's role in isoniazid tolerance
Source: Front Microbiol. 2025 Nov 27;16:1697416. doi: 10.3389/fmicb.2025.1697416 (PMC12695796; doi:10.3389/fmicb.2025.1697416)
Supplement: Supplementary file 1 [file Supplementary_file_1.zip › RNA_seq_expression/tpm_saturation/DINH-3.tpm_saturation.xls]

	5	10	15	20	25	30	35	40	45	50	55	60	65	70	75	80	85	90	95	100
[0-0.3] n=78	0.0	0.0	0.0	0.01282051282051282	0.0	0.01282051282051282	0.02564102564102564	0.01282051282051282	0.10256410256410255	0.10256410256410255	0.1282051282051282	0.07692307692307691	0.05128205128205128	0.05128205128205128	0.05128205128205128	0.02564102564102564	0.1282051282051282	0.8461538461538451	0.9487179487179473	1
[0.3-0.6] n=142	0.0	0.007042253521126761	0.014084507042253521	0.035211267605633804	0.04929577464788732	0.1126760563380282	0.14084507042253522	0.04225352112676056	0.25352112676056326	0.23943661971830973	0.26760563380281677	0.17605633802816897	0.21830985915492948	0.23239436619718298	0.24647887323943649	0.16901408450704222	0.16197183098591547	0.7323943661971823	0.8591549295774639	1
[0.6-3.5] n=865	0.04855491329479767	0.10057803468208089	0.14104046242774562	0.1664739884393063	0.21271676300578027	0.2254335260115606	0.29364161849710974	0.25433526011560686	0.3352601156069363	0.3421965317919074	0.3722543352601155	0.36184971098265883	0.4427745664739883	0.5260115606936426	0.5387283236994236	0.5641618497109855	0.5653179190751474	0.885549132947995	0.9283236994219854	1
[3.5-15] n=1448	0.17955801104972444	0.2251381215469628	0.3080110497237575	0.3777624309392255	0.45234806629833985	0.4834254143646375	0.5421270718232031	0.5752762430939232	0.6305248618784568	0.6788674033149237	0.7120165745856438	0.7403314917127173	0.7886740331491842	0.8383977900552644	0.8708563535911779	0.9053867403315113	0.9399171270718448	0.9806629834254383	0.9924033149171517	1
[15-60] n=1711	0.3348918760958484	0.4891876095850341	0.5897136177673908	0.6563413208650001	0.725891291642329	0.7609585037989655	0.8001168907072095	0.8386908240795096	0.87434248977209	0.9023962594973991	0.9240210403273249	0.9421390999415871	0.9503214494448022	0.972530683810672	0.9883109292811584	0.9947399181765417	0.9982466393922054	1.000000000000037	1.000000000000037	1
[>60] n=2205	0.6816326530612237	0.8058956916099848	0.8866213151927566	0.922902494331081	0.9551020408163439	0.9668934240362993	0.9795918367347128	0.9845804988662324	0.9863945578231487	0.9918367346938973	0.9950113378685007	0.9968253968254169	0.9986394557823332	1.0000000000000202	1.0000000000000202	1.0000000000000202	1.0000000000000202	1.0000000000000202	1.0000000000000202	1
