# Supplementary material for: Decoding drug tolerance: insights into the Rv0274 gene's role in isoniazid tolerance
Source: Front Microbiol. 2025 Nov 27;16:1697416. doi: 10.3389/fmicb.2025.1697416 (PMC12695796; doi:10.3389/fmicb.2025.1697416)
Supplement: Supplementary file 1 [file Supplementary_file_1.zip › RNA_seq_expression/tpm_saturation/W0274-1.tpm_saturation.xls]

	5	10	15	20	25	30	35	40	45	50	55	60	65	70	75	80	85	90	95	100
[0-0.3] n=315	0.0	0.0	0.0031746031746031746	0.0031746031746031746	0.009523809523809525	0.015873015873015872	0.012698412698412698	0.009523809523809525	0.13015873015873022	0.13650793650793655	0.1333333333333334	0.04444444444444445	0.02222222222222222	0.02222222222222222	0.019047619047619046	0.009523809523809525	0.0793650793650794	0.8031746031746009	0.9365079365079337	1
[0.3-0.6] n=418	0.0	0.009569377990430622	0.02392344497607655	0.040669856459330134	0.06937799043062198	0.18660287081339738	0.2009569377990434	0.02870813397129186	0.22488038277512007	0.21770334928229707	0.2296650717703354	0.19377990430622039	0.2296650717703354	0.2751196172248811	0.2751196172248811	0.12200956937799037	0.08133971291866025	0.8133971291865991	0.8899521531100427	1
[0.6-3.5] n=1751	0.03940605368360936	0.11022272986864615	0.1559109080525416	0.17018846373500904	0.21473443746430745	0.2301541976013723	0.28840662478583756	0.24671616219303452	0.3523700742432886	0.3677898343803527	0.3843517989720141	0.3695031410622487	0.43632210165619306	0.5299828669331779	0.5516847515705294	0.5819531696173619	0.5750999428897772	0.8697886921759195	0.9240434037692984	1
[3.5-15] n=1778	0.17210348706411743	0.24915635545557	0.32002249718785136	0.387514060742405	0.4375703037120323	0.4803149606299163	0.5208098987626485	0.5613048368953807	0.6062992125984165	0.6557930258717558	0.7058492688413831	0.7564679415072983	0.7930258717660149	0.8385826771653386	0.8751406074240552	0.9190101237345151	0.9566929133858075	0.983689538807629	0.9971878515185397	1
[15-60] n=1097	0.32360984503190626	0.4539653600729278	0.5451230628988143	0.6207839562442977	0.6882406563354516	0.7438468550592406	0.786690975387406	0.8277119416590536	0.8596171376481129	0.8997265268915017	0.9216043755697138	0.9462169553327023	0.9598906107565849	0.9735642661804674	0.9863263445760911	0.9936189608021618	0.9954421148586795	0.9999999999999737	0.9999999999999737	1
[>60] n=802	0.685785536159594	0.8192019950124595	0.8865336658354009	0.9064837905236799	0.932668329177046	0.9625935162094644	0.9738154613466213	0.9738154613466213	0.9812967581047259	0.9875311720698131	0.9875311720698131	0.9937655860349003	0.9937655860349003	0.99875311720697	0.99875311720697	0.99875311720697	0.9999999999999875	0.9999999999999875	0.9999999999999875	1
