# Supplementary material for: Decoding drug tolerance: insights into the Rv0274 gene's role in isoniazid tolerance
Source: Front Microbiol. 2025 Nov 27;16:1697416. doi: 10.3389/fmicb.2025.1697416 (PMC12695796; doi:10.3389/fmicb.2025.1697416)
Supplement: Supplementary file 1 [file Supplementary_file_1.zip › RNA_seq_expression/tpm_saturation/W0274-2.tpm_saturation.xls]

	5	10	15	20	25	30	35	40	45	50	55	60	65	70	75	80	85	90	95	100
[0-0.3] n=274	0.0	0.0	0.0	0.0	0.0036496350364963502	0.054744525547445265	0.06204379562043797	0.02554744525547445	0.14598540145985395	0.15693430656934299	0.16423357664233568	0.06204379562043797	0.054744525547445265	0.040145985401459854	0.0364963503649635	0.03284671532846715	0.12043795620437951	0.7226277372262799	0.9087591240875964	1
[0.3-0.6] n=301	0.0	0.006644518272425249	0.03322259136212625	0.026578073089701	0.08970099667774083	0.14950166112956798	0.16279069767441845	0.05980066445182725	0.24916943521594653	0.2059800664451825	0.23588039867109606	0.13953488372093012	0.21262458471760773	0.25913621262458447	0.29900332225913623	0.19269102990033202	0.21262458471760773	0.8239202657807343	0.8970099667774125	1
[0.6-3.5] n=1546	0.05692108667529118	0.117076326002587	0.1655886157826651	0.16041397153945675	0.23803363518758197	0.2309184993531705	0.2962483829236759	0.2755498059508425	0.3615782664941813	0.39521345407503555	0.4256144890038846	0.4243208279430825	0.47865459249677017	0.5582147477360985	0.5924967658473538	0.6390685640362289	0.6371280724450258	0.9100905562742662	0.9443725743855215	1
[3.5-15] n=1917	0.18466353677621208	0.27177882107459317	0.34898278560249973	0.4063641105894573	0.46583202921230427	0.5112154407928992	0.5743348982785592	0.6176317162232682	0.6546687532603084	0.697443922796045	0.7323943661971956	0.7861241523213525	0.8278560250391442	0.8581116327595433	0.8956703182055559	0.9332290036515685	0.9587897756912159	0.9869587897757254	0.9979134063641457	1
[15-60] n=1305	0.3800766283524886	0.518773946360152	0.6045977011494297	0.6919540229885159	0.7302681992337292	0.7885057471264534	0.8298850574712837	0.8574712643678373	0.8865900383141994	0.9088122605364231	0.91724137931037	0.9478927203065406	0.9655172413793387	0.9724137931034771	0.9854406130268496	0.9938697318007965	0.9961685823755093	0.9984674329502221	1.0000000000000306	1
[>60] n=942	0.7176220806794055	0.8641188959660296	0.9129511677282377	0.9394904458598725	0.9660297239915073	0.9798301486199574	0.9819532908704882	0.9883227176220806	0.9946921443736729	0.9978768577494691	0.9999999999999999	0.9999999999999999	0.9999999999999999	0.9999999999999999	0.9999999999999999	0.9999999999999999	0.9999999999999999	0.9999999999999999	0.9999999999999999	1
