# Supplementary material for: Decoding drug tolerance: insights into the Rv0274 gene's role in isoniazid tolerance
Source: Front Microbiol. 2025 Nov 27;16:1697416. doi: 10.3389/fmicb.2025.1697416 (PMC12695796; doi:10.3389/fmicb.2025.1697416)
Supplement: Supplementary file 1 [file Supplementary_file_1.zip › RNA_seq_expression/tpm_saturation/W0274-3.tpm_saturation.xls]

	5	10	15	20	25	30	35	40	45	50	55	60	65	70	75	80	85	90	95	100
[0-0.3] n=427	0.0	0.0	0.00234192037470726	0.00468384074941452	0.00702576112412178	0.051522248243559735	0.051522248243559735	0.014051522248243558	0.15456674473067927	0.1592505854800938	0.14754098360655749	0.0725995316159251	0.051522248243559735	0.05620608899297426	0.05854800936768152	0.016393442622950817	0.13114754098360665	0.7892271662763474	0.9133489461358323	1
[0.3-0.6] n=462	0.0	0.004329004329004329	0.05627705627705631	0.06926406926406929	0.09307359307359306	0.1493506493506494	0.17099567099567115	0.06277056277056281	0.2748917748917752	0.24025974025974073	0.2792207792207795	0.18831168831168854	0.2077922077922081	0.28787878787878807	0.2813852813852816	0.1991341991341994	0.19480519480519506	0.803030303030299	0.8787878787878741	1
[0.6-3.5] n=2012	0.05119284294234588	0.12077534791252553	0.15954274353876857	0.19433399602385848	0.24304174950298435	0.24552683896620506	0.30864811133200776	0.29473161033797257	0.3717693836978102	0.4035785288270335	0.43141153081510386	0.4150099403578481	0.47862823061629467	0.5626242544731499	0.6083499005964084	0.6431411530814963	0.6411530815109199	0.8976143141152826	0.9319085487077264	1
[3.5-15] n=1627	0.18807621389059534	0.28334357713583147	0.34726490473263505	0.3835279655808217	0.45482483097725646	0.4966195451751665	0.537185003073138	0.5746773202212632	0.62753534111862	0.6840811309157924	0.732022126613395	0.7738168408113051	0.8217578365089078	0.8635525507068178	0.8936693300553118	0.9200983405039902	0.952059004302392	0.9877074370006094	0.9956976029502098	1
[15-60] n=940	0.36702127659574213	0.5255319148936118	0.5957446808510606	0.6691489361702115	0.7446808510638306	0.7914893617021298	0.8319148936170245	0.8606382978723445	0.9000000000000051	0.9170212765957503	0.9361702127659636	0.9468085106383043	0.9627659574468154	0.972340425531922	0.9840425531914968	0.9925531914893694	0.9989361702127738	1.0000000000000078	1.0000000000000078	1
[>60] n=703	0.7439544807965793	0.8421052631578846	0.9160739687055349	0.9530583214793601	0.9644381223328448	0.9829302987197573	0.9886201991464997	0.994310099573242	0.9957325746799276	0.9999999999999843	0.9999999999999843	0.9971550497866132	0.9971550497866132	0.9971550497866132	0.9985775248932988	0.9999999999999843	0.9999999999999843	0.9999999999999843	0.9999999999999843	1
