# Supplementary material for: Decoding drug tolerance: insights into the Rv0274 gene's role in isoniazid tolerance
Source: Front Microbiol. 2025 Nov 27;16:1697416. doi: 10.3389/fmicb.2025.1697416 (PMC12695796; doi:10.3389/fmicb.2025.1697416)
Supplement: Supplementary file 1 [file Supplementary_file_1.zip › RNA_seq_expression/tpm_saturation/WINH-1.tpm_saturation.xls]

	5	10	15	20	25	30	35	40	45	50	55	60	65	70	75	80	85	90	95	100
[0-0.3] n=72	0.0	0.0	0.0	0.0	0.0	0.041666666666666664	0.041666666666666664	0.013888888888888888	0.05555555555555555	0.041666666666666664	0.05555555555555555	0.041666666666666664	0.027777777777777776	0.027777777777777776	0.027777777777777776	0.027777777777777776	0.2222222222222223	0.8055555555555546	0.9583333333333318	1
[0.3-0.6] n=139	0.0	0.007194244604316547	0.02158273381294964	0.014388489208633094	0.05035971223021582	0.12230215827338126	0.12230215827338126	0.02158273381294964	0.20863309352517995	0.20863309352517995	0.20863309352517995	0.17266187050359716	0.1654676258992806	0.23741007194244618	0.23741007194244618	0.08633093525179854	0.10071942446043163	0.7338129496402869	0.8489208633093509	1
[0.6-3.5] n=956	0.02824267782426777	0.09205020920502106	0.13075313807531397	0.12029288702928892	0.20606694560669392	0.2301255230125514	0.28242677824267637	0.20502092050209142	0.3451882845188263	0.33368200836819883	0.3671548117154788	0.3598326359832613	0.3974895397489513	0.47175732217572874	0.5104602510460212	0.5313807531380712	0.5313807531380712	0.872384937238486	0.9278242677824184	1
[3.5-15] n=1395	0.1555555555555551	0.21863799283154037	0.2960573476702496	0.3347670250896042	0.3913978494623637	0.46810035842293674	0.5154121863799269	0.5333333333333332	0.5713261648745546	0.6258064516129097	0.6587813620071773	0.6982078853046711	0.7419354838709825	0.7835125448028851	0.8437275985663303	0.8831541218638241	0.913978494623683	0.9734767025089919	0.9913978494623982	1
[15-60] n=1588	0.32367758186398105	0.43765743073048335	0.5207808564231793	0.60831234256927	0.664987405541559	0.7323677581863914	0.7865239294710231	0.8129722921914246	0.8350125944584259	0.8772040302266855	0.9086901763224016	0.9332493702770601	0.9590680100755473	0.9691435768261765	0.9811083123425486	0.9924433249370064	0.997481108312321	0.9993702770780639	0.9999999999999782	1
[>60] n=2287	0.6707477044162842	0.8102317446436628	0.8714473108876534	0.9151727153476467	0.9435942282466423	0.9658941845212389	0.9755137735024374	0.9825098382160363	0.9903804110188351	0.9956274595540343	0.9956274595540343	0.9956274595540343	0.9986882378662338	0.9995627459554337	1.0000000000000335	1.0000000000000335	1.0000000000000335	1.0000000000000335	1.0000000000000335	1
