# Supplementary material for: Decoding drug tolerance: insights into the Rv0274 gene's role in isoniazid tolerance
Source: Front Microbiol. 2025 Nov 27;16:1697416. doi: 10.3389/fmicb.2025.1697416 (PMC12695796; doi:10.3389/fmicb.2025.1697416)
Supplement: Supplementary file 1 [file Supplementary_file_1.zip › RNA_seq_expression/tpm_saturation/WINH-2.tpm_saturation.xls]

	5	10	15	20	25	30	35	40	45	50	55	60	65	70	75	80	85	90	95	100
[0-0.3] n=142	0.0	0.0	0.0	0.0	0.0	0.014084507042253521	0.014084507042253521	0.0	0.0915492957746479	0.1126760563380282	0.10563380281690143	0.04929577464788732	0.014084507042253521	0.014084507042253521	0.014084507042253521	0.0	0.11971830985915496	0.7535211267605626	0.9295774647887314	1
[0.3-0.6] n=223	0.0	0.004484304932735426	0.008968609865470852	0.026905829596412554	0.05829596412556053	0.12107623318385649	0.12107623318385649	0.017937219730941704	0.2152466367713007	0.20627802690582983	0.19730941704035895	0.1345291479820628	0.16591928251121088	0.18834080717488808	0.2017937219730944	0.08071748878923767	0.07623318385650224	0.8161434977578494	0.8878923766816165	1
[0.6-3.5] n=1019	0.037291462217860664	0.10500490677134439	0.13738959764474956	0.17271835132482793	0.2257114818449455	0.21491658488714377	0.2718351324828256	0.26692836113837026	0.35623159960745726	0.3660451422963679	0.37978410206084284	0.3699705593719322	0.4239450441609408	0.4995093228655529	0.5309126594700687	0.5682041216879313	0.5672227674190402	0.8832188420019813	0.9342492639843196	1
[3.5-15] n=1454	0.15405777166437393	0.24552957359009708	0.29917469050894024	0.3562585969738629	0.4140302613480015	0.4422283356258549	0.4773039889958676	0.5233837689133354	0.5784044016506102	0.624484181568078	0.6574965612104429	0.7042640990371265	0.7455295735900827	0.8019257221457894	0.8411279229710977	0.8789546079779742	0.9229711141677941	0.9759284731774212	0.9889958734525239	1
[15-60] n=1547	0.3270846800258555	0.4667097608274064	0.5442792501616014	0.6160310277957317	0.6890756302520986	0.7407886231415619	0.7892695539754337	0.8267614738202946	0.8668390433096287	0.8849385908209408	0.9256625727213932	0.9508726567550065	0.9670329670329638	0.9773755656108565	0.989657401422104	0.9954751131221686	0.9961215255332869	0.9993535875888784	0.9999999999999967	1
[>60] n=1992	0.6516064257028185	0.7896586345381615	0.8714859437751103	0.9146586345381631	0.9407630522088462	0.960843373493987	0.9748995983935855	0.9814257028112563	0.9864457831325415	0.9909638554216982	0.9949799196787263	0.9959839357429834	0.9969879518072404	1.0000000000000115	1.0000000000000115	1.0000000000000115	1.0000000000000115	1.0000000000000115	1.0000000000000115	1
