# Supplementary material for: Decoding drug tolerance: insights into the Rv0274 gene's role in isoniazid tolerance
Source: Front Microbiol. 2025 Nov 27;16:1697416. doi: 10.3389/fmicb.2025.1697416 (PMC12695796; doi:10.3389/fmicb.2025.1697416)
Supplement: Supplementary file 1 [file Supplementary_file_1.zip › RNA_seq_expression/tpm_saturation/WINH-3.tpm_saturation.xls]

	5	10	15	20	25	30	35	40	45	50	55	60	65	70	75	80	85	90	95	100
[0-0.3] n=103	0.0	0.0	0.0	0.0	0.0	0.038834951456310676	0.038834951456310676	0.019417475728155338	0.13592233009708735	0.13592233009708735	0.145631067961165	0.07766990291262134	0.019417475728155338	0.038834951456310676	0.038834951456310676	0.038834951456310676	0.16504854368932034	0.7184466019417474	0.9514563106796113	1
[0.3-0.6] n=160	0.0	0.0	0.0125	0.04375	0.056249999999999994	0.18750000000000008	0.2000000000000001	0.0375	0.16875000000000007	0.13125000000000003	0.16875000000000007	0.1937500000000001	0.2062500000000001	0.2500000000000001	0.2562500000000001	0.13750000000000004	0.06874999999999999	0.8124999999999981	0.8874999999999978	1
[0.6-3.5] n=949	0.04320337197049528	0.11485774499473138	0.12434141201264498	0.1591148577449944	0.2181243414120116	0.23919915700737487	0.29820864067439207	0.2676501580611153	0.3561643835616411	0.3645943097997864	0.406743940990513	0.3772391991570044	0.4204425711274991	0.5216016859852429	0.5658587987355058	0.5964172813487826	0.6048472075869279	0.8977871443624775	0.9473129610115812	1
[3.5-15] n=1466	0.18553888130968568	0.27489768076398285	0.32810368349249724	0.38130968622101163	0.4467939972714909	0.4884038199181496	0.533424283765354	0.5641200545702661	0.6180081855388897	0.6548431105047843	0.6978171896316613	0.7387448840382108	0.7892223738062886	0.8335607094133839	0.8744884038199334	0.9079126875852822	0.9358799454297577	0.9822646657571805	0.9938608458390362	1
[15-60] n=1551	0.32882011605415706	0.4803352675693076	0.5693101225016147	0.6299161831076802	0.7163120567376032	0.7678916827853185	0.8020631850419299	0.8413926499033128	0.8652482269503811	0.9032882011605711	0.9271437782076394	0.9535783365570935	0.9626047711154436	0.9761444229529689	0.9858156028369155	0.9929078014184763	0.9961315280464585	0.9987105093488443	1.000000000000037	1
[>60] n=2208	0.6870471014492514	0.8224637681159104	0.899909420289819	0.9388586956521356	0.9565217391303955	0.9619565217390909	0.9818840579709738	0.9868659420289445	0.9904891304347414	0.9945652173912629	0.9954710144927121	0.9986413043477844	0.9995471014492336	0.999094202898509	0.9986413043477844	0.9995471014492336	0.9999999999999583	0.9999999999999583	0.9999999999999583	1
